# Supplementary material for: Functional compensation precedes recovery of tissue mass following acute liver injury
Source: Nat Commun. 2020 Nov 19;11:5785. doi: 10.1038/s41467-020-19558-3 (PMC7677389; doi:10.1038/s41467-020-19558-3)
Supplement: Supplementary file 4 — Supplementary Data 1 [file 41467_2020_19558_MOESM4_ESM.xlsx]

## Sheet: Sheet1
Sample	Ave ReadsAll	Ave GenesAll	Ave UMIsAll	nCellsFil
UTM1	29350	2345	11709	1188
UTM5	31794	1705	8312	1435
UTM6	79301	892	4003	778
A6M1	34132	1298	6010	291
A6M2	27584	1315	5696	128
A24M1	34357	1948	9366	852
A24M2	18777	828	3997	191
A48M1	28188	2490	14543	790
A48M2	54952	1536	14358	120
A96M1	35995	2165	11572	757
A96M2	441	126	441	52
PHX3M1	99976	3320	35423	249
PHX3M2	20333	2149	10102	1330
PHX3M3	92468	3222	32670	266
PHX48M1	11125	1139	5850	165
PHX48M2	54248	1976	12051	440
PHX48M3	92468	1324	6648	352
PHX120M1	93284	3216	26576	287
PHX120M2	22696	1826	8031	1091
