# Supplementary material for: Functional compensation precedes recovery of tissue mass following acute liver injury
Source: Nat Commun. 2020 Nov 19;11:5785. doi: 10.1038/s41467-020-19558-3 (PMC7677389; doi:10.1038/s41467-020-19558-3)
Supplement: Supplementary file 5 — Supplementary Data 2 [file 41467_2020_19558_MOESM5_ESM.xlsx]

## Sheet: 2 Supplementary Table 2 (UT_Mar
p_val	avg_logFC	pct.1	pct.2	p_val_adj	cluster	gene
Thrsp	0	1.21818	0.977	0.439	0	UTM1	Thrsp
Nudt7	0	1.11928	0.998	0.74	0	UTM1	Nudt7
Scd1	0	0.993225	1	0.848	0	UTM1	Scd1
Hsd3b5	0	0.974092	0.944	0.396	0	UTM1	Hsd3b5
Cfhr2	0	0.819948	0.998	0.798	0	UTM1	Cfhr2
Uox	0	0.710241	0.999	0.947	0	UTM1	Uox
Trf	0	0.529182	1	1	0	UTM1	Trf
Aadac	7.96863e-305	0.816463	0.999	0.786	1.97877e-300	UTM1	Aadac
Gnmt	4.34396e-304	0.527853	1	0.982	1.07869e-299	UTM1	Gnmt
Inmt	1.16924e-288	0.827839	0.998	0.822	2.90345e-284	UTM1	Inmt
Alb	3.65664e-274	0.487436	1	1	9.08017e-270	UTM1	Alb
Car3	1.52399e-269	0.596694	1	0.96	3.78438e-265	UTM1	Car3
Keg1	6.58151e-250	0.789064	0.896	0.357	1.63432e-245	UTM1	Keg1
Acly	4.57347e-246	0.763488	0.815	0.246	1.13568e-241	UTM1	Acly
Sc5d	3.31978e-228	0.716162	0.984	0.665	8.24369e-224	UTM1	Sc5d
Cyp7a1	2.919e-219	0.614548	0.59	0.081	7.24847e-215	UTM1	Cyp7a1
Otc	1.34571e-217	0.559854	0.998	0.869	3.34167e-213	UTM1	Otc
Akr1c6	5.76476e-213	0.533042	1	0.955	1.43151e-208	UTM1	Akr1c6
G6pc	3.03958e-212	0.685597	0.976	0.631	7.54789e-208	UTM1	G6pc
Cyp2c70	4.91989e-202	0.631469	0.988	0.751	1.22171e-197	UTM1	Cyp2c70
Atp5f1	2.33568e-201	0.57887	0.995	0.801	5.79997e-197	UTM1	Atp5f1
Fbp1	6.58613e-199	0.516191	0.998	0.906	1.63547e-194	UTM1	Fbp1
Fabp1	5.42735e-197	0.309557	1	1	1.34772e-192	UTM1	Fabp1
Hsd11b1	2.72619e-196	0.562325	0.994	0.811	6.76968e-192	UTM1	Hsd11b1
Adipor2	7.76873e-196	0.631146	0.98	0.714	1.92913e-191	UTM1	Adipor2
Serpina3c	1.06222e-195	0.504597	0.755	0.186	2.6377e-191	UTM1	Serpina3c
Sepp1	2.78539e-195	0.283997	1	1	6.91668e-191	UTM1	Sepp1
Aacs	5.6072e-195	0.409751	0.441	0.032	1.39238e-190	UTM1	Aacs
Mgst1	1.30614e-193	0.476634	1	0.996	3.24342e-189	UTM1	Mgst1
Fasn	2.03757e-186	0.551151	0.675	0.168	5.0597e-182	UTM1	Fasn
Egfr	1.52448e-185	0.646034	0.981	0.716	3.78558e-181	UTM1	Egfr
Hhex	1.15737e-184	0.496414	0.63	0.134	2.87398e-180	UTM1	Hhex
Fh1	1.19022e-179	0.623192	0.929	0.498	2.95555e-175	UTM1	Fh1
Cat	7.05897e-179	0.435316	0.999	0.955	1.75288e-174	UTM1	Cat
Errfi1	2.36679e-173	0.513957	0.997	0.864	5.8772e-169	UTM1	Errfi1
Ddc	1.65125e-172	0.561965	0.791	0.282	4.10039e-168	UTM1	Ddc
Elovl2	1.70826e-170	0.589289	0.947	0.566	4.24195e-166	UTM1	Elovl2
Prdx4	9.64369e-163	0.605541	0.884	0.458	2.39472e-158	UTM1	Prdx4
Cth	6.01005e-162	0.54592	0.991	0.756	1.49242e-157	UTM1	Cth
Cps1	8.03685e-162	0.430428	1	0.956	1.99571e-157	UTM1	Cps1
Igf1	3.50689e-161	0.477688	0.994	0.855	8.7083e-157	UTM1	Igf1
Bhmt	6.12328e-161	0.433223	0.999	0.934	1.52053e-156	UTM1	Bhmt
Mup3	1.14499e-159	0.344821	1	1	2.84324e-155	UTM1	Mup3
Elovl5	8.41429e-159	0.612242	0.868	0.425	2.08944e-154	UTM1	Elovl5
Cyp2f2	1.40161e-158	0.609674	0.982	0.799	3.48048e-154	UTM1	Cyp2f2
Fgb	2.78021e-158	0.281091	1	1	6.90381e-154	UTM1	Fgb
Serpind1	2.39109e-156	0.539137	0.974	0.676	5.93756e-152	UTM1	Serpind1
Echdc2	8.02277e-154	0.529184	0.796	0.315	1.99221e-149	UTM1	Echdc2
Hspa5	2.56051e-153	0.435407	0.999	0.914	6.35825e-149	UTM1	Hspa5
Slc10a1	1.72067e-152	0.517027	0.987	0.765	4.27277e-148	UTM1	Slc10a1
Serp1	1.63188e-151	0.555307	0.944	0.601	4.05228e-147	UTM1	Serp1
Aqp8	2.5622e-150	0.550797	0.817	0.338	6.36244e-146	UTM1	Aqp8
Slco1a1	4.63641e-150	0.5269	0.97	0.674	1.15131e-145	UTM1	Slco1a1
C9	8.50853e-150	0.435615	0.995	0.908	2.11284e-145	UTM1	C9
Cstf3	1.589e-143	0.321935	0.423	0.058	3.94579e-139	UTM1	Cstf3
Mdh1	6.56886e-143	0.461553	0.988	0.832	1.63118e-138	UTM1	Mdh1
Hmgcr	1.22365e-142	0.420826	0.545	0.126	3.03856e-138	UTM1	Hmgcr
Hsd17b6	1.37586e-142	0.520973	0.769	0.284	3.41655e-138	UTM1	Hsd17b6
Qdpr	2.12433e-141	0.504387	0.982	0.723	5.27513e-137	UTM1	Qdpr
Hrsp12	1.2892e-140	0.44167	0.995	0.908	3.20133e-136	UTM1	Hrsp12
Serpinc1	1.42659e-140	0.325664	1	0.974	3.54252e-136	UTM1	Serpinc1
Hes6	7.04073e-140	0.465392	0.722	0.258	1.74835e-135	UTM1	Hes6
1500017E21Rik	4.95763e-139	0.542068	0.774	0.317	1.23108e-134	UTM1	1500017E21Rik
Gm4788	8.3251e-139	0.49918	0.965	0.659	2.06729e-134	UTM1	Gm4788
Tubb2a	1.08046e-138	0.473813	0.735	0.268	2.68299e-134	UTM1	Tubb2a
Deb1	3.86867e-135	0.494551	0.737	0.285	9.60668e-131	UTM1	Deb1
Ttc39c	8.047e-135	0.501671	0.907	0.501	1.99823e-130	UTM1	Ttc39c
Ndufv2	1.68433e-134	0.50305	0.905	0.51	4.18252e-130	UTM1	Ndufv2
Ndufc2	1.16964e-133	0.545568	0.86	0.428	2.90446e-129	UTM1	Ndufc2
Aldob	2.10355e-133	0.276451	1	0.995	5.22354e-129	UTM1	Aldob
Gls2	1.89783e-130	0.54901	0.91	0.522	4.71269e-126	UTM1	Gls2
Arg1	1.91737e-129	0.330111	1	0.972	4.76121e-125	UTM1	Arg1
Ass1	2.98644e-127	0.37456	0.998	0.942	7.41593e-123	UTM1	Ass1
Hmgcs1	5.26483e-125	0.526919	0.932	0.581	1.30736e-120	UTM1	Hmgcs1
B2m	5.63025e-124	0.350386	0.999	0.944	1.3981e-119	UTM1	B2m
Selk	5.19525e-122	0.430071	0.773	0.332	1.29009e-117	UTM1	Selk
Cfhr1	3.39924e-121	0.480918	0.838	0.43	8.44099e-117	UTM1	Cfhr1
Insig1	3.74999e-121	0.427728	0.713	0.272	9.31197e-117	UTM1	Insig1
Ndufs4	9.96468e-120	0.488604	0.831	0.418	2.47443e-115	UTM1	Ndufs4
Sqle	1.16044e-119	0.403425	0.623	0.202	2.8816e-115	UTM1	Sqle
Tat	7.79094e-119	0.416739	0.994	0.854	1.93465e-114	UTM1	Tat
Vmp1	1.20339e-118	0.441154	0.765	0.329	2.98826e-114	UTM1	Vmp1
Aox3	1.8188e-117	0.435442	0.99	0.843	4.51644e-113	UTM1	Aox3
Adh6-ps1	5.83433e-117	0.37703	0.577	0.172	1.44878e-112	UTM1	Adh6-ps1
C1d	9.1793e-117	0.382815	0.626	0.208	2.2794e-112	UTM1	C1d
Slc22a30	1.03894e-116	0.401197	0.779	0.338	2.57991e-112	UTM1	Slc22a30
Tmem30a	8.89375e-116	0.466735	0.899	0.538	2.2085e-111	UTM1	Tmem30a
D4Wsu53e	2.38938e-115	0.386978	0.671	0.232	5.9333e-111	UTM1	D4Wsu53e
Hacl1	1.18878e-113	0.439626	0.971	0.703	2.95198e-109	UTM1	Hacl1
Cml1	1.24104e-113	0.463318	0.949	0.654	3.08175e-109	UTM1	Cml1
Cmtm6	1.39049e-113	0.360197	0.614	0.204	3.45287e-109	UTM1	Cmtm6
H2-K1	1.59746e-112	0.363272	1	0.902	3.96682e-108	UTM1	H2-K1
2810007J24Rik	5.67888e-112	0.362958	0.997	0.913	1.41018e-107	UTM1	2810007J24Rik
Cxadr	1.22726e-111	0.387927	0.607	0.204	3.04753e-107	UTM1	Cxadr
Stard4	2.1557e-111	0.394333	0.67	0.253	5.35304e-107	UTM1	Stard4
Slc26a1	1.21752e-108	0.425554	0.776	0.343	3.02334e-104	UTM1	Slc26a1
Ppib	1.80126e-106	0.422327	0.955	0.666	4.47289e-102	UTM1	Ppib
Hao1	4.35985e-105	0.41128	0.944	0.658	1.08264e-100	UTM1	Hao1
Nit2	5.05284e-105	0.415	0.836	0.437	1.25472e-100	UTM1	Nit2
Gas2	9.53157e-105	0.401521	0.614	0.221	2.36688e-100	UTM1	Gas2
Eny2	3.1273e-104	0.387137	0.706	0.292	7.76572e-100	UTM1	Eny2
Lifr	1.82932e-103	0.400534	0.91	0.578	4.54257e-99	UTM1	Lifr
mt-Cytb	3.20781e-103	0.32028	1	0.999	7.96564e-99	UTM1	mt-Cytb
Dak	1.11756e-102	0.405803	0.828	0.421	2.77512e-98	UTM1	Dak
Elovl6	3.99971e-102	0.299949	0.465	0.12	9.93208e-98	UTM1	Elovl6
Nme1	9.03217e-102	0.414943	0.874	0.486	2.24287e-97	UTM1	Nme1
Pklr	1.38837e-101	0.331176	0.631	0.227	3.44761e-97	UTM1	Pklr
Dnajb9	5.23507e-101	0.278439	0.463	0.122	1.29997e-96	UTM1	Dnajb9
Oaz1	1.23374e-100	0.395028	0.935	0.65	3.06361e-96	UTM1	Oaz1
Mbl2	4.20955e-100	0.405993	0.975	0.751	1.04531e-95	UTM1	Mbl2
Manf	2.63589e-99	0.383678	0.704	0.299	6.54543e-95	UTM1	Manf
Acat3	7.89325e-99	0.406668	0.848	0.467	1.96005e-94	UTM1	Acat3
Etnppl	1.86983e-98	0.420886	0.875	0.461	4.64315e-94	UTM1	Etnppl
Plcxd2	1.39094e-97	0.34692	0.577	0.201	3.45398e-93	UTM1	Plcxd2
Ostc	2.57357e-97	0.363168	0.604	0.225	6.39069e-93	UTM1	Ostc
Pnpla7	2.60649e-97	0.36692	0.831	0.432	6.47243e-93	UTM1	Pnpla7
Hnmt	3.65604e-97	0.263962	0.404	0.092	9.07869e-93	UTM1	Hnmt
Eef1b2	9.52082e-97	0.398724	0.957	0.685	2.36421e-92	UTM1	Eef1b2
Abca1	2.40984e-96	0.357534	0.631	0.24	5.98412e-92	UTM1	Abca1
Fkbp3	9.54904e-96	0.315273	0.569	0.191	2.37122e-91	UTM1	Fkbp3
Atp5a1	7.99138e-95	0.35267	0.993	0.843	1.98442e-90	UTM1	Atp5a1
Aldh8a1	4.0435e-93	0.384016	0.949	0.656	1.00408e-88	UTM1	Aldh8a1
0610009D07Rik	5.20757e-93	0.308384	0.497	0.151	1.29314e-88	UTM1	0610009D07Rik
Abca8a	1.74521e-92	0.27436	0.505	0.155	4.33371e-88	UTM1	Abca8a
Scfd1	5.18146e-91	0.296208	0.548	0.188	1.28666e-86	UTM1	Scfd1
Srebf1	7.07198e-91	0.273268	0.542	0.181	1.75611e-86	UTM1	Srebf1
Tmed7	8.14657e-91	0.314757	0.616	0.233	2.02296e-86	UTM1	Tmed7
Irf6	9.98176e-91	0.280023	0.414	0.107	2.47867e-86	UTM1	Irf6
Nr2f6	6.62364e-90	0.362381	0.69	0.296	1.64478e-85	UTM1	Nr2f6
Sigmar1	6.07014e-89	0.371585	0.765	0.38	1.50734e-84	UTM1	Sigmar1
8430408G22Rik	7.17354e-89	0.334856	0.641	0.258	1.78133e-84	UTM1	8430408G22Rik
Sppl2a	4.26917e-88	0.381804	0.807	0.427	1.06012e-83	UTM1	Sppl2a
C8g	1.74941e-87	0.347884	0.997	0.863	4.34414e-83	UTM1	C8g
BC089597	2.9719e-87	0.36854	0.743	0.351	7.37981e-83	UTM1	BC089597
Cmah	6.64544e-87	0.299412	0.725	0.326	1.6502e-82	UTM1	Cmah
Derl2	1.21659e-86	0.348661	0.753	0.363	3.02103e-82	UTM1	Derl2
Lypla1	1.78751e-86	0.350841	0.794	0.402	4.43873e-82	UTM1	Lypla1
Mettl9	2.28428e-86	0.253413	0.501	0.16	5.67232e-82	UTM1	Mettl9
Dhcr24	3.91917e-86	0.403096	0.954	0.692	9.73208e-82	UTM1	Dhcr24
Calm2	4.64783e-86	0.320263	0.645	0.268	1.15415e-81	UTM1	Calm2
Cnpy2	2.44183e-85	0.364167	0.816	0.431	6.06356e-81	UTM1	Cnpy2
Commd6	3.71225e-85	0.34118	0.631	0.261	9.21825e-81	UTM1	Commd6
Chchd3	4.44715e-85	0.348652	0.774	0.385	1.10432e-80	UTM1	Chchd3
Hsd17b13	5.38567e-85	0.377101	0.939	0.634	1.33737e-80	UTM1	Hsd17b13
Pdhb	1.32011e-84	0.326316	0.723	0.33	3.27811e-80	UTM1	Pdhb
Sar1a	1.56289e-84	0.281676	0.579	0.216	3.88097e-80	UTM1	Sar1a
Rbbp4	2.11409e-84	0.287664	0.542	0.197	5.2497e-80	UTM1	Rbbp4
Cfh	2.26061e-84	0.321115	0.987	0.848	5.61355e-80	UTM1	Cfh
Hsd3b7	4.01012e-84	0.38516	0.961	0.71	9.95793e-80	UTM1	Hsd3b7
Sdha	4.33091e-84	0.379723	0.938	0.645	1.07545e-79	UTM1	Sdha
Ghr	1.84852e-83	0.35302	0.971	0.76	4.59025e-79	UTM1	Ghr
Tmem126a	4.05398e-83	0.30443	0.552	0.203	1.00668e-78	UTM1	Tmem126a
Cyc1	5.59214e-83	0.392337	0.911	0.587	1.38864e-78	UTM1	Cyc1
1110058L19Rik	2.22212e-82	0.301581	0.495	0.166	5.51797e-78	UTM1	1110058L19Rik
Sc4mol	2.64785e-82	0.380752	0.876	0.516	6.57515e-78	UTM1	Sc4mol
Ugt2a3	5.27015e-82	0.371073	0.947	0.68	1.30868e-77	UTM1	Ugt2a3
Commd3	1.86905e-81	0.305218	0.705	0.314	4.64123e-77	UTM1	Commd3
Atp6v0e	2.87128e-81	0.288725	0.59	0.23	7.12997e-77	UTM1	Atp6v0e
Spcs2	5.19883e-81	0.340312	0.759	0.382	1.29097e-76	UTM1	Spcs2
Ldlr	6.47323e-81	0.294593	0.599	0.238	1.60743e-76	UTM1	Ldlr
Psmb1	7.05868e-81	0.383862	0.934	0.665	1.75281e-76	UTM1	Psmb1
Mal2	1.02975e-80	0.252668	0.465	0.146	2.55707e-76	UTM1	Mal2
Ctnnb1	2.43056e-80	0.272746	0.68	0.305	6.03558e-76	UTM1	Ctnnb1
Tmem242	2.6193e-80	0.259579	0.531	0.188	6.50425e-76	UTM1	Tmem242
Nsdhl	4.6398e-80	0.31226	0.639	0.27	1.15216e-75	UTM1	Nsdhl
Hsd3b3	1.28073e-79	0.356717	0.839	0.479	3.18031e-75	UTM1	Hsd3b3
Dsg2	1.82733e-79	0.32296	0.721	0.343	4.53762e-75	UTM1	Dsg2
Prdx1	2.33939e-79	0.342151	0.991	0.893	5.80917e-75	UTM1	Prdx1
Ftcd	1.91486e-78	0.361441	0.907	0.575	4.75498e-74	UTM1	Ftcd
Adh5	2.69548e-78	0.331201	0.981	0.786	6.69343e-74	UTM1	Adh5
Elovl3	2.79995e-78	0.377466	0.979	0.746	6.95284e-74	UTM1	Elovl3
F2	3.00612e-78	0.268455	1	0.952	7.46481e-74	UTM1	F2
Chchd2	6.51494e-78	0.323381	0.987	0.878	1.61779e-73	UTM1	Chchd2
Bbox1	6.88744e-78	0.353137	0.789	0.419	1.71029e-73	UTM1	Bbox1
1300002K09Rik	1.91631e-77	0.31041	0.768	0.377	4.75858e-73	UTM1	1300002K09Rik
Khk	2.025e-77	0.337581	0.99	0.795	5.02847e-73	UTM1	Khk
Cpb2	2.12064e-77	0.326502	0.969	0.73	5.26598e-73	UTM1	Cpb2
Psma1	1.02699e-76	0.333102	0.76	0.393	2.55023e-72	UTM1	Psma1
Iah1	3.92371e-76	0.351995	0.838	0.491	9.74336e-72	UTM1	Iah1
Gjb2	5.88166e-76	0.326686	0.815	0.442	1.46053e-71	UTM1	Gjb2
Selenbp2	6.78019e-76	0.285726	0.997	0.905	1.68366e-71	UTM1	Selenbp2
Agpat2	8.27858e-76	0.335124	0.872	0.513	2.05574e-71	UTM1	Agpat2
Pvrl3	2.23848e-75	0.272993	0.516	0.19	5.55858e-71	UTM1	Pvrl3
Slc25a15	4.49854e-75	0.352153	0.928	0.637	1.11708e-70	UTM1	Slc25a15
Ndufs1	9.38999e-75	0.276481	0.719	0.34	2.33172e-70	UTM1	Ndufs1
Tob1	1.26081e-74	0.298595	0.669	0.302	3.13084e-70	UTM1	Tob1
Etnk1	1.33436e-74	0.268683	0.547	0.21	3.31349e-70	UTM1	Etnk1
Cox7b	1.73933e-74	0.433934	0.99	0.818	4.31912e-70	UTM1	Cox7b
Ssr2	2.2461e-74	0.300921	0.698	0.33	5.57751e-70	UTM1	Ssr2
Ssu72	2.77319e-74	0.306087	0.726	0.359	6.8864e-70	UTM1	Ssu72
Ndufa4	4.03463e-74	0.401356	0.982	0.838	1.00188e-69	UTM1	Ndufa4
Cox7a2	4.67043e-74	0.413566	0.932	0.705	1.15976e-69	UTM1	Cox7a2
Ugt2b36	1.27437e-73	0.313607	0.997	0.894	3.16451e-69	UTM1	Ugt2b36
Pqlc1	3.1628e-73	0.257915	0.587	0.239	7.85386e-69	UTM1	Pqlc1
Rdh11	6.12585e-73	0.282222	0.571	0.23	1.52117e-68	UTM1	Rdh11
Prlr	1.0677e-72	0.25463	0.531	0.201	2.65131e-68	UTM1	Prlr
Uqcrb	2.52333e-72	0.358008	0.843	0.532	6.26594e-68	UTM1	Uqcrb
Laptm4a	4.13696e-72	0.301786	0.817	0.462	1.02729e-67	UTM1	Laptm4a
Tram1	5.54713e-72	0.288325	0.752	0.383	1.37746e-67	UTM1	Tram1
Ubl5	1.20024e-71	0.286916	0.609	0.262	2.98045e-67	UTM1	Ubl5
Copb1	1.48728e-71	0.284269	0.663	0.303	3.69321e-67	UTM1	Copb1
Deptor	1.498e-71	0.265503	0.72	0.341	3.71984e-67	UTM1	Deptor
Rnf13	1.87997e-71	0.299634	0.752	0.39	4.66835e-67	UTM1	Rnf13
Cyp51	3.23383e-71	0.340724	0.874	0.528	8.03024e-67	UTM1	Cyp51
Uqcrfs1	4.97062e-71	0.323657	0.957	0.696	1.2343e-66	UTM1	Uqcrfs1
Atg3	6.59562e-71	0.282891	0.73	0.358	1.63782e-66	UTM1	Atg3
Apcs	7.87268e-71	0.330986	0.767	0.395	1.95494e-66	UTM1	Apcs
Apof	8.04801e-71	0.279007	0.986	0.85	1.99848e-66	UTM1	Apof
Arf4	3.10869e-70	0.251646	0.579	0.242	7.7195e-66	UTM1	Arf4
Tpi1	4.79457e-70	0.312912	0.907	0.598	1.19059e-65	UTM1	Tpi1
Sub1	8.99904e-70	0.259801	0.573	0.234	2.23464e-65	UTM1	Sub1
Serpina12	3.65683e-69	0.303275	0.727	0.365	9.08064e-65	UTM1	Serpina12
C8a	4.69161e-69	0.287019	0.983	0.835	1.16502e-64	UTM1	C8a
Dhcr7	5.00014e-69	0.294094	0.602	0.267	1.24163e-64	UTM1	Dhcr7
F13b	1.2517e-68	0.306624	0.855	0.527	3.10822e-64	UTM1	F13b
Lyrm5	1.26972e-68	0.285979	0.619	0.277	3.15296e-64	UTM1	Lyrm5
Ppp1r3b	1.34523e-68	0.252545	0.604	0.26	3.34048e-64	UTM1	Ppp1r3b
Ifitm3	1.72745e-68	0.313983	0.947	0.74	4.28961e-64	UTM1	Ifitm3
Hsd17b2	2.17136e-68	0.310352	0.908	0.606	5.39191e-64	UTM1	Hsd17b2
Rab10	2.96958e-68	0.268356	0.647	0.289	7.37406e-64	UTM1	Rab10
Bud31	3.00797e-68	0.262768	0.636	0.285	7.46938e-64	UTM1	Bud31
Swi5	4.56497e-68	0.299956	0.736	0.375	1.13357e-63	UTM1	Swi5
Emc7	4.89383e-68	0.276765	0.721	0.365	1.21524e-63	UTM1	Emc7
Cltc	4.94538e-68	0.25557	0.641	0.291	1.22804e-63	UTM1	Cltc
Cct5	7.64683e-68	0.274511	0.782	0.421	1.89886e-63	UTM1	Cct5
Atf4	1.20349e-67	0.275128	0.671	0.319	2.98851e-63	UTM1	Atf4
Ndufb5	1.21022e-67	0.33997	0.826	0.497	3.00521e-63	UTM1	Ndufb5
Gm5096	1.43151e-67	0.26079	0.701	0.343	3.55472e-63	UTM1	Gm5096
Perp	2.14849e-67	0.266704	0.688	0.333	5.33514e-63	UTM1	Perp
Rnf11	2.33957e-67	0.255678	0.717	0.346	5.80963e-63	UTM1	Rnf11
Ndufa5	2.84446e-67	0.293418	0.791	0.446	7.06336e-63	UTM1	Ndufa5
Serinc1	7.86143e-67	0.301453	0.84	0.478	1.95215e-62	UTM1	Serinc1
Cyp2j5	2.07739e-66	0.283023	0.979	0.825	5.15859e-62	UTM1	Cyp2j5
Fads1	2.26513e-66	0.330065	0.875	0.55	5.62478e-62	UTM1	Fads1
Sucla2	3.33362e-66	0.290664	0.771	0.422	8.27805e-62	UTM1	Sucla2
Pah	8.49187e-66	0.280932	0.981	0.843	2.1087e-61	UTM1	Pah
Sdhb	9.54624e-66	0.314808	0.951	0.715	2.37052e-61	UTM1	Sdhb
Cox4i1	1.20109e-65	0.276166	1	0.935	2.98256e-61	UTM1	Cox4i1
Pipox	1.97497e-65	0.293505	0.776	0.427	4.90426e-61	UTM1	Pipox
Baat	4.65114e-65	0.30594	0.933	0.678	1.15497e-60	UTM1	Baat
Ctsl	5.37489e-65	0.298368	0.973	0.794	1.33469e-60	UTM1	Ctsl
Prkd3	2.21126e-64	0.296166	0.713	0.371	5.491e-60	UTM1	Prkd3
Akr1c20	1.14804e-63	0.332384	0.784	0.446	2.8508e-59	UTM1	Akr1c20
Evi5	1.49036e-63	0.263013	0.713	0.357	3.70086e-59	UTM1	Evi5
Mrps14	5.20442e-63	0.260081	0.569	0.246	1.29236e-58	UTM1	Mrps14
Sfxn1	1.08767e-62	0.265142	0.737	0.367	2.7009e-58	UTM1	Sfxn1
Cyb5b	1.38134e-62	0.321751	0.911	0.624	3.43014e-58	UTM1	Cyb5b
Ccbl2	4.42415e-62	0.28252	0.801	0.451	1.0986e-57	UTM1	Ccbl2
Qprt	7.80583e-62	0.289979	0.722	0.378	1.93834e-57	UTM1	Qprt
Ube2b	1.03299e-61	0.275103	0.704	0.356	2.56513e-57	UTM1	Ube2b
Kynu	1.27588e-61	0.292395	0.817	0.465	3.16826e-57	UTM1	Kynu
Timm8b	1.62159e-61	0.295979	0.747	0.406	4.02673e-57	UTM1	Timm8b
Glud1	2.90741e-61	0.264893	0.989	0.86	7.21968e-57	UTM1	Glud1
Cnbp	6.35519e-61	0.295621	0.947	0.687	1.57812e-56	UTM1	Cnbp
Acss2	1.52028e-60	0.303248	0.808	0.449	3.77517e-56	UTM1	Acss2
Cml2	2.02092e-60	0.26434	0.972	0.795	5.01834e-56	UTM1	Cml2
Hal	5.95598e-60	0.326206	0.933	0.651	1.47899e-55	UTM1	Hal
Lgals9	1.05432e-59	0.308698	0.954	0.707	2.61809e-55	UTM1	Lgals9
2020-09-15	1.53696e-59	0.322952	0.896	0.578	3.81657e-55	UTM1	2020-09-15
Iigp1	2.58981e-59	0.254983	0.938	0.664	6.43101e-55	UTM1	Iigp1
Tlcd2	3.61651e-59	0.282641	0.765	0.413	8.98051e-55	UTM1	Tlcd2
Aldh1a7	6.57497e-59	0.295997	0.854	0.529	1.6327e-54	UTM1	Aldh1a7
Sar1b	1.79117e-58	0.309099	0.943	0.68	4.44784e-54	UTM1	Sar1b
Sdc2	2.74181e-58	0.279313	0.816	0.487	6.80846e-54	UTM1	Sdc2
Ugt2b5	3.75125e-58	0.257165	0.999	0.937	9.3151e-54	UTM1	Ugt2b5
Paics	9.16094e-58	0.286989	0.865	0.553	2.27485e-53	UTM1	Paics
Slc38a3	2.20877e-57	0.286174	0.971	0.797	5.48481e-53	UTM1	Slc38a3
Zbtb20	2.33883e-57	0.264981	0.668	0.324	5.80778e-53	UTM1	Zbtb20
Ghitm	3.39136e-57	0.27865	0.92	0.639	8.42143e-53	UTM1	Ghitm
Adk	7.84482e-57	0.273733	0.979	0.796	1.94803e-52	UTM1	Adk
Ssr3	4.83277e-56	0.252032	0.809	0.481	1.20007e-51	UTM1	Ssr3
Pygl	5.8763e-56	0.285844	0.955	0.68	1.4592e-51	UTM1	Pygl
Etfa	4.408e-55	0.25691	0.947	0.723	1.0946e-50	UTM1	Etfa
Csad	4.48298e-55	0.345551	0.902	0.659	1.11321e-50	UTM1	Csad
Mrpl12	6.08339e-55	0.274964	0.799	0.467	1.51063e-50	UTM1	Mrpl12
Amdhd1	2.54823e-54	0.281886	0.87	0.549	6.32776e-50	UTM1	Amdhd1
C1s	2.71202e-54	0.256978	0.897	0.582	6.73449e-50	UTM1	C1s
Psma2	4.37112e-54	0.273699	0.744	0.428	1.08544e-49	UTM1	Psma2
S100a1	5.85787e-54	0.291124	0.858	0.555	1.45463e-49	UTM1	S100a1
Tm7sf2	6.7256e-54	0.26535	0.736	0.404	1.6701e-49	UTM1	Tm7sf2
Fdx1	1.81169e-53	0.278257	0.823	0.518	4.49878e-49	UTM1	Fdx1
Adck3	4.36159e-53	0.282871	0.948	0.665	1.08307e-48	UTM1	Adck3
Hsd17b12	7.99069e-53	0.254659	0.85	0.539	1.98425e-48	UTM1	Hsd17b12
Mcfd2	3.47397e-52	0.262169	0.857	0.529	8.62656e-48	UTM1	Mcfd2
Ces1f	3.57348e-52	0.271471	0.955	0.744	8.87366e-48	UTM1	Ces1f
Hebp1	1.89318e-49	0.269322	0.913	0.662	4.70115e-45	UTM1	Hebp1
Gnb2l1	3.80938e-49	0.270409	0.963	0.751	9.45945e-45	UTM1	Gnb2l1
Ndufb8	7.67333e-48	0.268087	0.912	0.657	1.90544e-43	UTM1	Ndufb8
Ugt3a2	1.7237e-47	0.256146	0.879	0.587	4.2803e-43	UTM1	Ugt3a2
Tfr2	8.69787e-47	0.252141	0.832	0.526	2.15985e-42	UTM1	Tfr2
Tmprss6	2.48941e-44	0.255976	0.914	0.643	6.18169e-40	UTM1	Tmprss6
Cyp2b101	0	1.25971	0.913	0.272	0	UTM5	Cyp2b10
Gm239351	0	1.13878	0.999	0.871	0	UTM5	Gm23935
Ttr	0	0.465744	1	0.999	0	UTM5	Ttr
Apoe	0	0.433502	1	1	0	UTM5	Apoe
Hpd1	8.94499e-267	0.558708	0.999	0.96	2.22122e-262	UTM5	Hpd
Ankrd551	2.7685e-259	1.04657	0.972	0.494	6.87473e-255	UTM5	Ankrd55
Cyb5	4.10055e-251	0.5432	1	0.971	1.01825e-246	UTM5	Cyb5
Saa11	5.70348e-245	0.917483	0.905	0.484	1.41629e-240	UTM5	Saa1
Gstm11	7.92427e-243	0.760005	0.998	0.89	1.96776e-238	UTM5	Gstm1
Gstm31	3.47718e-236	1.08146	0.699	0.207	8.63453e-232	UTM5	Gstm3
Mt11	5.28383e-234	0.895081	0.822	0.362	1.31208e-229	UTM5	Mt1
Vtn	1.81187e-219	0.484085	1	0.97	4.49924e-215	UTM5	Vtn
Cyp2c291	2.49467e-215	0.810287	0.972	0.899	6.19477e-211	UTM5	Cyp2c29
Cyp2a51	1.91679e-211	1.07977	0.822	0.361	4.75977e-207	UTM5	Cyp2a5
Apoa21	1.2943e-202	0.282956	1	1	3.21401e-198	UTM5	Apoa2
Apoa11	1.97319e-200	0.280706	1	1	4.89982e-196	UTM5	Apoa1
Mt21	1.40894e-195	0.728186	0.636	0.168	3.49868e-191	UTM5	Mt2
Hp1	6.85191e-185	0.324488	1	0.997	1.70147e-180	UTM5	Hp
Atp5h1	7.00952e-179	0.677555	0.867	0.547	1.7406e-174	UTM5	Atp5h
Gpx1	3.54944e-154	0.281803	1	0.997	8.81398e-150	UTM5	Gpx1
Chchd101	4.14849e-148	0.447182	0.991	0.91	1.03015e-143	UTM5	Chchd10
Adh1	5.64724e-144	0.399998	0.999	0.932	1.40232e-139	UTM5	Adh1
Aldh1a11	6.02553e-143	0.481769	0.997	0.926	1.49626e-138	UTM5	Aldh1a1
Lrg11	3.26766e-142	0.554734	0.877	0.633	8.11425e-138	UTM5	Lrg1
Gdf151	1.02309e-137	0.615347	0.58	0.216	2.54053e-133	UTM5	Gdf15
Rnase41	2.67628e-137	0.512534	0.99	0.871	6.64574e-133	UTM5	Rnase4
Hpx	4.74169e-135	0.380944	1	0.995	1.17746e-130	UTM5	Hpx
Apoc4	2.96908e-132	0.373243	0.999	0.966	7.37282e-128	UTM5	Apoc4
Cyp2e11	1.63807e-130	0.614293	0.976	0.864	4.06765e-126	UTM5	Cyp2e1
Serping11	4.00157e-130	0.522011	0.96	0.804	9.9367e-126	UTM5	Serping1
Id31	1.49618e-127	0.626989	0.629	0.278	3.71532e-123	UTM5	Id3
Cyp4a101	4.31829e-127	0.560624	0.829	0.531	1.07232e-122	UTM5	Cyp4a10
Stard101	3.56743e-123	0.347384	0.999	0.944	8.85865e-119	UTM5	Stard10
Cyp2d91	1.16029e-120	0.369118	0.999	0.93	2.88124e-116	UTM5	Cyp2d9
Cyp1a21	3.03019e-120	0.596978	0.919	0.702	7.52457e-116	UTM5	Cyp1a2
Cebpb1	1.84166e-115	0.525627	0.644	0.309	4.5732e-111	UTM5	Cebpb
Cyp2c501	3.03296e-114	0.513068	0.964	0.832	7.53145e-110	UTM5	Cyp2c50
Serpina1a1	4.35653e-113	0.296924	1	0.984	1.08181e-108	UTM5	Serpina1a
Gstp11	2.22067e-107	0.350989	0.953	0.726	5.51437e-103	UTM5	Gstp1
C4b1	3.14569e-107	0.443479	0.958	0.828	7.81137e-103	UTM5	C4b
Mug11	5.93752e-104	0.298686	0.999	0.982	1.47441e-99	UTM5	Mug1
Ttc361	6.134e-102	0.355917	0.992	0.919	1.52319e-97	UTM5	Ttc36
Gadd45b1	1.96088e-98	0.55035	0.466	0.163	4.86926e-94	UTM5	Gadd45b
Gsta3	9.99465e-98	0.370155	0.999	0.925	2.48187e-93	UTM5	Gsta3
2020-06-01	9.0691e-96	0.52377	0.737	0.488	2.25204e-91	UTM5	Jun
1100001G20Rik1	1.91551e-93	0.308235	0.999	0.97	4.75659e-89	UTM5	1100001G20Rik
Ces1c	3.51472e-90	0.267256	1	0.974	8.72776e-86	UTM5	Ces1c
Cyp27a1	8.39145e-87	0.433636	0.937	0.764	2.08377e-82	UTM5	Cyp27a1
Fos1	4.46247e-84	0.545758	0.655	0.404	1.10812e-79	UTM5	Fos
Sephs21	6.09245e-83	0.419751	0.866	0.684	1.51288e-78	UTM5	Sephs2
Itih4	3.61823e-81	0.343728	0.992	0.916	8.98478e-77	UTM5	Itih4
Rps151	7.09149e-81	0.376091	0.685	0.414	1.76096e-76	UTM5	Rps15
Pim31	7.77555e-81	0.44119	0.675	0.436	1.93083e-76	UTM5	Pim3
Ephx11	1.29016e-80	0.410789	0.888	0.736	3.20372e-76	UTM5	Ephx1
Clu	2.41882e-80	0.31374	0.995	0.93	6.00642e-76	UTM5	Clu
Por1	2.09089e-78	0.359941	0.813	0.575	5.1921e-74	UTM5	Por
Sult1d11	4.93015e-78	0.450004	0.806	0.594	1.22426e-73	UTM5	Sult1d1
Junb1	1.08302e-77	0.45123	0.614	0.365	2.68936e-73	UTM5	Junb
Usmg51	2.84452e-76	0.421299	0.587	0.316	7.06352e-72	UTM5	Usmg5
Cxcl1	6.62317e-76	0.489693	0.46	0.208	1.64467e-71	UTM5	Cxcl1
mt-Nd41	5.60167e-75	0.383345	0.999	0.997	1.39101e-70	UTM5	mt-Nd4
Ahcy1	1.9203e-74	0.311987	0.978	0.871	4.76848e-70	UTM5	Ahcy
Lcat1	3.71522e-74	0.380558	0.873	0.714	9.22564e-70	UTM5	Lcat
Fth1	9.59285e-74	0.25419	0.999	0.963	2.3821e-69	UTM5	Fth1
Clpx	2.74676e-73	0.417996	0.9	0.698	6.82076e-69	UTM5	Clpx
Grhpr1	6.44664e-72	0.370565	0.868	0.705	1.60083e-67	UTM5	Grhpr
mt-Co11	1.15792e-71	0.369912	0.999	0.999	2.87534e-67	UTM5	mt-Co1
Gchfr	9.17233e-69	0.403053	0.871	0.692	2.27767e-64	UTM5	Gchfr
Rpl351	3.15349e-68	0.311908	0.367	0.121	7.83074e-64	UTM5	Rpl35
Cyp2c551	6.3886e-68	0.426734	0.382	0.142	1.58642e-63	UTM5	Cyp2c55
Cox8a1	1.44806e-67	0.370358	0.735	0.537	3.59583e-63	UTM5	Cox8a
Eef1a11	1.55292e-65	0.25672	0.934	0.788	3.8562e-61	UTM5	Eef1a1
Insig2	1.39918e-64	0.363159	0.907	0.739	3.47444e-60	UTM5	Insig2
Ces2a1	6.29328e-64	0.327815	0.918	0.792	1.56275e-59	UTM5	Ces2a
Gulo1	7.25096e-64	0.466736	0.629	0.401	1.80056e-59	UTM5	Gulo
Haao	1.01802e-62	0.341649	0.952	0.794	2.52794e-58	UTM5	Haao
Cd302	1.20205e-62	0.347505	0.941	0.801	2.98493e-58	UTM5	Cd302
Slc25a471	6.72505e-62	0.30668	0.976	0.891	1.66997e-57	UTM5	Slc25a47
Mettl7b1	1.12253e-60	0.29547	0.939	0.819	2.78746e-56	UTM5	Mettl7b
Serpina3n1	3.29191e-60	0.365917	0.686	0.492	8.17446e-56	UTM5	Serpina3n
Saa21	5.98112e-58	0.348822	0.354	0.126	1.48523e-53	UTM5	Saa2
Ehhadh1	2.11473e-57	0.331586	0.793	0.616	5.25129e-53	UTM5	Ehhadh
Ttpa	9.77274e-57	0.308467	0.941	0.816	2.42677e-52	UTM5	Ttpa
Tmem176b	1.05265e-56	0.394293	0.733	0.558	2.61395e-52	UTM5	Tmem176b
Cyp2c541	3.08096e-56	0.35167	0.856	0.688	7.65064e-52	UTM5	Cyp2c54
Creg1	5.6025e-54	0.276767	0.977	0.888	1.39121e-49	UTM5	Creg1
Blvrb1	5.55983e-53	0.356288	0.671	0.486	1.38062e-48	UTM5	Blvrb
mt-Nd51	3.7823e-52	0.304586	0.997	0.994	9.39222e-48	UTM5	mt-Nd5
Ang	4.84956e-52	0.344859	0.791	0.61	1.20424e-47	UTM5	Ang
Pcbd1	7.0018e-52	0.308971	0.926	0.772	1.73869e-47	UTM5	Pcbd1
Gstm4	8.02996e-52	0.399503	0.557	0.361	1.994e-47	UTM5	Gstm4
Hmgcl	1.76541e-51	0.34121	0.814	0.667	4.38388e-47	UTM5	Hmgcl
Fgl11	2.73091e-51	0.284792	0.866	0.725	6.78139e-47	UTM5	Fgl1
Sqstm11	4.58852e-51	0.303239	0.891	0.743	1.13942e-46	UTM5	Sqstm1
Rarres2	2.71751e-48	0.270449	0.969	0.858	6.74812e-44	UTM5	Rarres2
Cyp2c371	3.22828e-48	0.354666	0.725	0.523	8.01647e-44	UTM5	Cyp2c37
Ier2	4.2453e-47	0.361778	0.595	0.413	1.05419e-42	UTM5	Ier2
Ndufs8	3.45818e-46	0.327066	0.704	0.537	8.58736e-42	UTM5	Ndufs8
Abcc31	1.11273e-45	0.337118	0.643	0.467	2.76314e-41	UTM5	Abcc3
Slc22a11	1.80788e-45	0.346932	0.824	0.691	4.48934e-41	UTM5	Slc22a1
Gstt31	6.28746e-45	0.286286	0.403	0.201	1.5613e-40	UTM5	Gstt3
Hrg	1.32516e-44	0.29366	0.911	0.773	3.29063e-40	UTM5	Hrg
Rnf125	5.51429e-44	0.352609	0.59	0.422	1.36931e-39	UTM5	Rnf125
F10	7.41041e-44	0.260879	0.958	0.848	1.84015e-39	UTM5	F10
Decr21	1.0291e-43	0.265399	0.726	0.567	2.55547e-39	UTM5	Decr2
Nr1i31	1.13732e-43	0.304805	0.495	0.291	2.82419e-39	UTM5	Nr1i3
Arrdc3	6.95879e-43	0.301934	0.317	0.136	1.72801e-38	UTM5	Arrdc3
Lect21	7.91627e-43	0.325109	0.526	0.332	1.96577e-38	UTM5	Lect2
4931406C07Rik1	6.04674e-42	0.262664	0.822	0.694	1.50153e-37	UTM5	4931406C07Rik
Zfp36	3.33948e-40	0.340317	0.616	0.453	8.29259e-36	UTM5	Zfp36
Gstm2	4.90709e-40	0.300945	0.263	0.101	1.21853e-35	UTM5	Gstm2
Ndufa7	1.61518e-39	0.280337	0.804	0.655	4.0108e-35	UTM5	Ndufa7
Selenbp1	1.23636e-38	0.311227	0.779	0.64	3.07013e-34	UTM5	Selenbp1
Akr1c14	1.48922e-38	0.299919	0.796	0.642	3.69802e-34	UTM5	Akr1c14
Cdkn1a	1.01014e-37	0.317161	0.288	0.127	2.50839e-33	UTM5	Cdkn1a
Cyp4f151	1.318e-37	0.282936	0.529	0.355	3.27287e-33	UTM5	Cyp4f15
Slc27a5	3.38663e-37	0.253113	0.967	0.839	8.40969e-33	UTM5	Slc27a5
Grn1	3.92191e-37	0.31938	0.49	0.327	9.7389e-33	UTM5	Grn
Jund1	1.07006e-36	0.261669	0.402	0.227	2.65717e-32	UTM5	Jund
Papss2	4.27881e-36	0.326625	0.592	0.446	1.06252e-31	UTM5	Papss2
Tmem14c	1.87462e-35	0.271122	0.668	0.524	4.65505e-31	UTM5	Tmem14c
Serpinf2	9.45716e-35	0.251526	0.932	0.778	2.3484e-30	UTM5	Serpinf2
Atf3	1.60746e-34	0.266735	0.268	0.115	3.99165e-30	UTM5	Atf3
Car5a	1.22649e-33	0.278233	0.426	0.261	3.04562e-29	UTM5	Car5a
Aldh3a21	1.96152e-33	0.280554	0.627	0.457	4.87084e-29	UTM5	Aldh3a2
Gclc	2.02272e-33	0.275485	0.81	0.652	5.02281e-29	UTM5	Gclc
Oaf	2.10509e-33	0.266384	0.875	0.736	5.22736e-29	UTM5	Oaf
Apoc2	3.73881e-33	0.264842	0.874	0.749	9.28422e-29	UTM5	Apoc2
Gpld1	4.72617e-33	0.276008	0.656	0.519	1.1736e-28	UTM5	Gpld1
Fcgrt	1.14828e-32	0.267297	0.67	0.548	2.85141e-28	UTM5	Fcgrt
Os91	2.31722e-32	0.272546	0.74	0.607	5.75412e-28	UTM5	Os9
Egr1	4.38947e-31	0.304436	0.534	0.383	1.08999e-26	UTM5	Egr1
AI182371	3.3939e-30	0.252415	0.7	0.565	8.42774e-26	UTM5	AI182371
Dcxr	1.15381e-29	0.258736	0.702	0.579	2.86515e-25	UTM5	Dcxr
Mvd	3.99155e-24	0.261	0.344	0.214	9.91182e-20	UTM5	Mvd
Hsbp1	6.03894e-23	0.251294	0.56	0.453	1.49959e-18	UTM5	Hsbp1
Gstm6	2.25763e-19	0.252161	0.418	0.303	5.60614e-15	UTM5	Gstm6
Mup62	0	2.19783	1	0.99	0	UTM6	Mup6
Mup192	0	1.93347	1	1	0	UTM6	Mup19
Mup52	0	1.84834	0.956	0.804	0	UTM6	Mup5
Mup92	0	1.7207	1	0.969	0	UTM6	Mup9
Mup42	0	1.70689	0.977	0.875	0	UTM6	Mup4
Mup182	0	1.70527	1	0.996	0	UTM6	Mup18
Mup72	0	1.47233	1	0.997	0	UTM6	Mup7
Mup171	6.33932e-294	1.18232	1	1	1.57418e-289	UTM6	Mup17
Mup111	1.09565e-284	0.889022	1	1	2.72073e-280	UTM6	Mup11
Mup152	4.14057e-269	1.73856	0.882	0.538	1.02819e-264	UTM6	Mup15
Zfp683	1.40029e-265	1.15363	0.464	0.013	3.47719e-261	UTM6	Zfp683
mmu-mir-62362	2.75324e-253	1.74996	0.937	0.807	6.83684e-249	UTM6	mmu-mir-6236
Mup202	2.90498e-223	0.88182	1	1	7.21365e-219	UTM6	Mup20
Mup112	2.80334e-219	1.50547	0.832	0.51	6.96125e-215	UTM6	Mup1
Mup102	1.08642e-218	1.51308	0.855	0.644	2.69779e-214	UTM6	Mup10
mt-Co21	1.01023e-209	1.54505	0.85	0.563	2.50861e-205	UTM6	mt-Co2
Mup162	3.05723e-209	1.07243	0.941	0.932	7.59171e-205	UTM6	Mup16
Malat11	1.37401e-207	1.32742	0.909	0.742	3.41195e-203	UTM6	Malat1
Mup141	3.97287e-190	1.32923	0.817	0.556	9.86544e-186	UTM6	Mup14
Mup212	2.77735e-182	0.864497	0.943	0.924	6.8967e-178	UTM6	Mup21
Mup82	3.15261e-165	1.3737	0.668	0.285	7.82856e-161	UTM6	Mup8
Lars21	9.42326e-162	0.7685	0.99	0.996	2.33998e-157	UTM6	Lars2
Mup122	4.34e-151	0.938558	0.875	0.855	1.07771e-146	UTM6	Mup12
mt-Atp62	2.50751e-137	1.29405	0.686	0.383	6.22666e-133	UTM6	mt-Atp6
mt-Co31	4.13402e-117	1.09992	0.762	0.555	1.02656e-112	UTM6	mt-Co3
Mup23	1.10813e-113	1.13036	0.616	0.326	2.7517e-109	UTM6	Mup2
Gm205942	7.75639e-113	1.04926	0.549	0.219	1.92607e-108	UTM6	Gm20594
Gm269241	3.83594e-107	0.566659	1	1	9.5254e-103	UTM6	Gm26924
Gm137751	9.06463e-88	0.836471	0.772	0.757	2.25093e-83	UTM6	Gm13775
Gstp12	9.8669e-87	0.680553	0.871	0.807	2.45015e-82	UTM6	Gstp1
Rpl412	2.55178e-78	0.956329	0.482	0.218	6.33658e-74	UTM6	Rpl41
Scp21	5.17216e-76	0.426787	0.952	0.996	1.28435e-71	UTM6	Scp2
mt-Rnr1	3.949e-68	0.421777	1	1	9.80617e-64	UTM6	mt-Rnr1
Sparcl1	5.99675e-68	0.60926	0.308	0.085	1.48911e-63	UTM6	Sparcl1
Ftl12	1.00911e-56	0.864945	0.537	0.371	2.50583e-52	UTM6	Ftl1
Hamp1	1.06718e-54	0.534311	0.835	0.899	2.65001e-50	UTM6	Hamp
Gm155641	6.11296e-52	0.492236	0.9	0.972	1.51797e-47	UTM6	Gm15564
Gm242451	6.1513e-44	0.679661	0.36	0.171	1.52749e-39	UTM6	Gm24245
Cyp3a44	8.23697e-41	0.589392	0.323	0.142	2.0454e-36	UTM6	Cyp3a44
Gm4076	2.95284e-36	0.613481	0.314	0.146	7.33248e-32	UTM6	Gm4076
Mup131	1.46964e-32	0.632534	0.59	0.533	3.64941e-28	UTM6	Mup13
mt-Nd52	6.67754e-32	0.375508	0.988	0.997	1.65817e-27	UTM6	mt-Nd5
Hsp90b11	8.04055e-29	0.379165	0.888	0.972	1.99663e-24	UTM6	Hsp90b1
Eef1a12	7.93425e-27	0.422495	0.746	0.881	1.97023e-22	UTM6	Eef1a1
Cyp2e12	5.38458e-26	0.393318	0.897	0.915	1.3371e-21	UTM6	Cyp2e1
mt-Nd2	6.6877e-23	0.295902	0.996	1	1.66069e-18	UTM6	mt-Nd2
Rn7sk	3.37575e-22	0.537678	0.283	0.157	8.38265e-18	UTM6	Rn7sk
Cfb1	1.05734e-20	0.511192	0.564	0.57	2.62559e-16	UTM6	Cfb
Ubb1	1.75647e-20	0.620822	0.485	0.439	4.36167e-16	UTM6	Ubb
Rps181	5.88023e-18	0.58975	0.555	0.585	1.46018e-13	UTM6	Rps18
Acaa1a1	1.87739e-15	0.479922	0.602	0.702	4.66194e-11	UTM6	Acaa1a
Acsl1	1.44766e-13	0.29198	0.812	0.958	3.59483e-09	UTM6	Acsl1
Rplp1	1.81101e-11	0.389884	0.644	0.791	4.49709e-07	UTM6	Rplp1
Rps3a11	2.4286e-11	0.516473	0.373	0.324	6.03071e-07	UTM6	Rps3a1
Rps22	1.83174e-10	0.394714	0.638	0.792	4.54858e-06	UTM6	Rps2
mt-Nd61	6.17765e-10	0.531911	0.531	0.591	1.53403e-05	UTM6	mt-Nd6
Rps191	7.08402e-10	0.568979	0.46	0.478	1.7591e-05	UTM6	Rps19
Rpl371	3.50304e-09	0.445364	0.28	0.221	8.69875e-05	UTM6	Rpl37
Gm98431	4.44139e-09	0.495761	0.333	0.289	0.000110289	UTM6	Gm9843
Cyp7b11	6.84779e-08	0.340037	0.65	0.788	0.00170044	UTM6	Cyp7b1
Txnip1	2.07616e-07	0.468541	0.328	0.288	0.00515553	UTM6	Txnip
Acadm	3.4397e-07	0.411727	0.593	0.768	0.00854147	UTM6	Acadm
Por2	4.8098e-07	0.405262	0.586	0.702	0.0119437	UTM6	Por
Rpl35a	7.34195e-07	0.506949	0.373	0.364	0.0182315	UTM6	Rpl35a
Cyp4a141	9.88594e-07	0.492631	0.419	0.434	0.0245488	UTM6	Cyp4a14
Rpl261	1.34324e-06	0.408707	0.485	0.544	0.0333553	UTM6	Rpl26
St3gal51	1.54832e-06	0.477824	0.46	0.499	0.0384479	UTM6	St3gal5
Plin2	8.88491e-06	0.399918	0.584	0.753	0.22063	UTM6	Plin2
Atp5e1	9.70794e-05	0.307784	0.69	0.875	1	UTM6	Atp5e
Rpl71	9.76266e-05	0.367168	0.257	0.226	1	UTM6	Rpl7
Rps91	0.000103967	0.391353	0.557	0.71	1	UTM6	Rps9
Gm102501	0.000711183	0.355095	0.266	0.246	1	UTM6	Gm10250
Epb4.1	0.00164191	0.269622	0.224	0.328	1	UTM6	Epb4.1
Rpl36al1	0.00170775	0.402453	0.472	0.575	1	UTM6	Rpl36al
Pdap1	0.00208461	0.268441	0.239	0.354	1	UTM6	Pdap1
Cox6b1	0.00306562	0.265177	0.656	0.855	1	UTM6	Cox6b1
Alas11	0.00687451	0.280808	0.6	0.767	1	UTM6	Alas1
Rps201	0.00787049	0.373902	0.49	0.613	1	UTM6	Rps20
Eif1	0.00888028	0.365301	0.409	0.481	1	UTM6	Eif1
