# Supplementary material for: Functional compensation precedes recovery of tissue mass following acute liver injury
Source: Nat Commun. 2020 Nov 19;11:5785. doi: 10.1038/s41467-020-19558-3 (PMC7677389; doi:10.1038/s41467-020-19558-3)
Supplement: Supplementary file 6 — Supplementary Data 3 [file 41467_2020_19558_MOESM6_ESM.xlsx]

## Sheet: PH120_UT_Markers_Wilcox
p_val	avg_logFC	pct.1	pct.2	p_val_adj
Saa2	0	3.59801	0.948	0.222	0
Saa1	0	2.95937	0.996	0.662	0
Lcn2	0	2.12765	0.925	0.07	0
Mt1	0	1.65973	0.975	0.556	0
Orm2	0	1.53675	0.813	0.09	0
Gm15564	0	1.48589	1	0.956	0
Mt2	0	1.47184	0.93	0.365	0
Lars2	0	1.41913	1	0.994	0
Fgl1	0	1.37993	0.993	0.784	0
Gm26924	0	1.37976	1	1	0
Lrg1	0	1.26051	0.982	0.736	0
Serpina3n	0	1.20536	0.948	0.574	0
Itih4	0	1.18012	0.998	0.948	0
Itih3	0	1.17791	0.991	0.89	0
Saa4	0	1.1586	0.982	0.749	0
Hp	0	1.10708	0.999	0.999	0
Ly6e	0	1.09396	0.821	0.386	0
C3	0	1.07195	0.999	0.99	0
n-R5-8s1	0	1.06665	0.578	0.031	0
Orm1	0	1.05827	1	0.952	0
Fga	0	1.03943	0.999	0.997	0
Rnase4	0	1.03116	0.993	0.921	0
Fn1	0	1.01877	0.968	0.821	0
Hpx	0	0.994364	1	0.997	0
Cfh	0	0.832884	0.991	0.897	0
C4b	0	0.820023	0.98	0.883	0
Clu	0	0.745288	0.997	0.958	0
Fgg	0	0.686743	1	0.991	0
Gm24601	0	0.675087	0.422	0.015	0
Pzp	0	0.636852	0.999	0.986	0
Fgb	0	0.605783	0.999	1	0
Plg	0	0.596524	0.997	0.961	0
Kng1	0	0.546835	0.999	0.991	0
Serpina1e	0	-0.725197	0.993	0.999	0
Cyp3a11	0	-0.803553	0.997	1	0
Fabp1	0	-0.826492	0.995	1	0
mt-Rnr1	0	-0.844781	1	1	0
Acaa1b	0	-0.855527	0.792	0.969	0
mt-Rnr2	0	-0.967453	1	1	0
Mup20	0	-1.08153	0.99	1	0
Car3	0	-1.16863	0.905	0.974	0
Ces1d	0	-1.2015	0.586	0.923	0
Mup12	0	-1.22808	0.39	0.86	0
Mup16	0	-1.24514	0.578	0.934	0
Mup3	0	-1.31072	1	1	0
mt-Nd2	0	-1.35078	0.975	0.999	0
mt-Nd5	0	-1.49646	0.9	0.995	0
mt-Nd1	0	-1.544	0.98	1	0
mt-Cytb	0	-1.55403	0.965	0.999	0
mt-Co1	0	-1.56995	0.956	0.999	0
Mup21	0	-1.63781	0.302	0.929	0
Mup11	0	-1.76921	0.949	1	0
Mup5	0	-1.77461	0.261	0.839	0
Mup4	0	-1.90943	0.231	0.898	0
mt-Nd4	0	-1.95321	0.909	0.998	0
Mup17	0	-2.38212	0.798	1	0
Mup9	0	-2.52066	0.309	0.976	0
Mup18	0	-2.58564	0.505	0.997	0
Mup6	0	-2.58805	0.543	0.992	0
Mup19	0	-3.34898	0.594	1	0
Gm23935	5.57441e-302	1.20724	0.997	0.925	1.38424e-297
Vtn	3.61001e-298	0.516936	0.998	0.983	8.96437e-294
Cp	2.33783e-294	0.655511	0.995	0.943	5.8053e-290
Ugt2b5	2.32479e-293	-0.716337	0.923	0.959	5.77292e-289
Cyb5	8.57449e-293	-0.751689	0.984	0.983	2.12922e-288
Gm13775	2.16107e-292	-1.17153	0.197	0.761	5.36636e-288
Ambp	2.75577e-292	0.496214	0.999	0.993	6.84313e-288
Steap4	5.28004e-289	0.931388	0.71	0.222	1.31114e-284
mmu-mir-6236	2.06868e-288	1.25725	0.989	0.837	5.13695e-284
Apoa2	4.18742e-281	-0.427739	0.999	1	1.03982e-276
Apcs	2.39333e-279	0.965147	0.879	0.525	5.94311e-275
mt-Co2	4.87345e-279	-1.39474	0.04	0.629	1.21017e-274
Rbp4	1.8213e-274	-0.45176	0.998	0.999	4.52266e-270
Mup15	2.39922e-272	-1.35933	0.038	0.617	5.95774e-268
Csad	2.1221e-271	-1.21486	0.237	0.744	5.26959e-267
Apoa1	2.65916e-257	-0.411234	1	1	6.60322e-253
Gsta3	1.24161e-254	-0.796927	0.94	0.956	3.08318e-250
Mat1a	1.16625e-250	0.519635	0.998	0.966	2.89604e-246
Prg4	3.36669e-248	0.810836	0.643	0.188	8.36016e-244
Serpina3k	1.12549e-246	-0.298267	1	1	2.79483e-242
Qsox1	9.0091e-246	0.725062	0.93	0.707	2.23714e-241
Lrp1	8.73513e-236	0.914047	0.874	0.591	2.16911e-231
Serpina10	5.41681e-235	0.740578	0.896	0.641	1.3451e-230
Elovl3	6.31988e-234	-0.924846	0.48	0.827	1.56935e-229
mt-Co3	1.22062e-233	-1.22964	0.097	0.603	3.03104e-229
Tmem176b	1.29835e-230	0.71375	0.901	0.632	3.22407e-226
Ahsg	1.31489e-226	0.324827	1	1	3.26514e-222
Aldh1l1	2.27703e-225	0.564933	0.989	0.904	5.65433e-221
Sod1	1.27702e-220	-0.483374	0.983	0.983	3.1711e-216
Retsat	1.73631e-220	-0.84726	0.524	0.83	4.31162e-216
Pck1	3.48489e-214	0.495043	0.999	0.987	8.65367e-210
Hrg	1.60032e-213	0.58732	0.966	0.831	3.97392e-209
Hc	9.29763e-212	0.611233	0.974	0.903	2.30879e-207
Prtn3	1.80455e-209	0.350183	0.271	0.003	4.48106e-205
Scd1	1.49396e-208	0.787835	0.996	0.901	3.70979e-204
Egfr	1.71565e-203	0.654408	0.964	0.809	4.26029e-199
Tat	1.58259e-198	0.61498	0.988	0.903	3.9299e-194
Orm3	4.42345e-196	0.51725	0.47	0.093	1.09843e-191
Tmem176a	5.12209e-195	0.670824	0.773	0.429	1.27192e-190
Igfbp2	1.45116e-194	-0.717833	0.644	0.885	3.60351e-190
Ankrd55	1.64546e-189	-1.47051	0.312	0.696	4.086e-185
Cyp2c29	1.45691e-188	-0.997503	0.799	0.93	3.61779e-184
Apoc4	4.7754e-187	-0.50176	0.98	0.98	1.18583e-182
Sephs2	7.47803e-187	0.604852	0.928	0.761	1.85695e-182
Serping1	1.42409e-183	0.535831	0.964	0.87	3.53631e-179
Il1r1	1.88685e-181	0.639803	0.558	0.167	4.68543e-177
Mpeg1	1.70718e-178	0.54117	0.435	0.089	4.23928e-174
Lbp	5.78644e-176	0.656663	0.702	0.333	1.43689e-171
Angptl3	1.07238e-173	-0.529459	0.922	0.944	2.66293e-169
Cyp2b10	4.98077e-173	-1.24732	0.138	0.542	1.23683e-168
Cox4i1	8.99175e-173	-0.518813	0.938	0.958	2.23283e-168
Mup13	2.5334e-169	-0.875079	0.129	0.546	6.29093e-165
Rps14	1.51223e-156	-0.607508	0.793	0.917	3.75518e-152
Apob	1.86352e-155	0.505398	0.997	0.989	4.62749e-151
Cyp2c70	2.57757e-154	0.511803	0.967	0.834	6.40063e-150
Ctsb	1.81712e-153	0.553974	0.927	0.781	4.51227e-149
C4bp	4.59223e-153	0.505364	0.934	0.788	1.14034e-148
Ifitm3	1.15275e-152	0.506857	0.944	0.812	2.86252e-148
Cox7b	1.35155e-148	-0.650086	0.747	0.878	3.35617e-144
Tifa	1.61913e-148	0.321485	0.297	0.036	4.02063e-144
Cml2	2.91724e-147	0.48604	0.953	0.857	7.24409e-143
Mup7	3.2373e-146	-0.844128	0.967	0.998	8.03886e-142
Itih1	5.46938e-146	0.496618	0.936	0.816	1.35816e-141
Myh9	1.14027e-145	0.631036	0.652	0.318	2.83152e-141
Ces2a	3.15728e-145	-0.619094	0.652	0.846	7.84016e-141
Rps27l	5.72296e-144	-0.645823	0.684	0.849	1.42113e-139
Inmt	6.28242e-144	-0.67979	0.791	0.884	1.56005e-139
Cd5l	1.88638e-142	0.493714	0.263	0.026	4.68425e-138
mt-Atp6	1.26004e-138	-0.87589	0.083	0.452	3.12892e-134
Hspb8	1.70189e-137	0.523834	0.837	0.597	4.22613e-133
P4hb	5.27557e-137	0.369962	0.99	0.941	1.31003e-132
Cox6c	9.25227e-137	-0.610223	0.753	0.884	2.29752e-132
Dhcr24	5.83895e-135	0.551421	0.92	0.783	1.44993e-130
Cyp2c37	8.4512e-135	-0.820386	0.239	0.608	2.0986e-130
Mgst1	8.84944e-134	-0.368754	0.998	0.997	2.19749e-129
Igfbp4	5.12192e-133	0.411175	0.952	0.866	1.27187e-128
Ang	1.33585e-132	0.599635	0.874	0.687	3.31718e-128
Slc41a2	1.75707e-131	0.441322	0.446	0.134	4.36315e-127
Creg1	6.09019e-130	-0.480114	0.87	0.926	1.51232e-125
Uqcrq	9.7589e-129	-0.485355	0.922	0.951	2.42333e-124
Serpina3c	1.88582e-128	-0.595568	0.042	0.385	4.68287e-124
Comt	8.74715e-128	0.384474	0.987	0.931	2.17209e-123
Akr1c6	1.28135e-127	-0.457642	0.974	0.971	3.18186e-123
Mup8	1.53198e-127	-0.827182	0.033	0.373	3.8042e-123
Cyp8b1	6.21348e-125	-0.59929	0.449	0.745	1.54293e-120
Chchd2	4.44359e-124	-0.518624	0.844	0.916	1.10343e-119
Clec4f	6.97732e-124	0.487337	0.282	0.043	1.73261e-119
Calr	6.49128e-121	0.391956	0.961	0.885	1.61191e-116
Ahcy	6.32317e-120	-0.490113	0.819	0.916	1.57017e-115
Mup2	2.14631e-119	-0.724059	0.064	0.392	5.32972e-115
Cyp2c54	5.71782e-119	-0.632023	0.475	0.759	1.41985e-114
Ech1	9.40322e-119	-0.504022	0.722	0.856	2.33501e-114
Scara5	1.05671e-118	0.285535	0.301	0.054	2.62402e-114
Cfi	8.71183e-118	0.390834	0.97	0.905	2.16332e-113
Mug2	1.36877e-117	0.536577	0.881	0.738	3.39892e-113
Ces1f	3.72613e-116	-0.533639	0.676	0.817	9.25272e-112
H6pd	4.05434e-116	0.491966	0.8	0.595	1.00677e-111
Gas6	7.60751e-115	0.269481	0.253	0.036	1.8891e-110
mt-Nd6	1.10535e-114	-0.685505	0.245	0.577	2.7448e-110
Hnf4a	1.23986e-114	0.470874	0.887	0.743	3.07882e-110
Slc39a14	4.67278e-113	0.506662	0.638	0.343	1.16035e-108
Ndufa4	1.66502e-111	-0.512723	0.803	0.889	4.13457e-107
Ugt2b34	4.4912e-111	-0.500803	0.776	0.874	1.11525e-106
H2-D1	4.57445e-110	0.433184	0.911	0.774	1.13593e-105
Lpl	7.13394e-110	0.355012	0.194	0.016	1.7715e-105
Mup10	1.62097e-109	0.254194	0.893	0.692	4.0252e-105
Ndufb9	4.30534e-109	-0.483703	0.78	0.888	1.0691e-104
Rbp1	6.27616e-109	0.327958	0.308	0.069	1.5585e-104
Dap	2.20909e-107	0.465258	0.842	0.654	5.48562e-103
Col18a1	2.39614e-107	0.459095	0.903	0.79	5.9501e-103
Tdo2	1.12639e-106	-0.283023	0.991	0.991	2.79706e-102
Wfdc17	5.33152e-106	0.31733	0.195	0.018	1.32392e-101
Hint1	3.71298e-105	-0.487016	0.737	0.858	9.22008e-101
Cpb2	1.34323e-104	0.40379	0.946	0.813	3.33552e-100
C1qb	2.55633e-104	0.337494	0.208	0.024	6.34789e-100
Rpl13a	9.01674e-104	-0.480174	0.747	0.868	2.23904e-99
Cyp3a25	1.85159e-103	-0.416457	0.851	0.919	4.59787e-99
Hspa5	4.12352e-103	0.339769	0.991	0.944	1.02395e-98
Stat3	7.06549e-103	0.483905	0.602	0.318	1.7545e-98
Fetub	7.47055e-103	0.425407	0.866	0.703	1.85509e-98
Nnmt	2.69512e-102	0.508818	0.877	0.716	6.69252e-98
C8a	1.20745e-100	0.404198	0.964	0.887	2.99834e-96
Hsp90ab1	4.6927e-99	0.323037	0.977	0.922	1.16529e-94
Lyz2	1.34064e-97	0.402736	0.222	0.032	3.32908e-93
Slco1a1	2.6646e-96	-0.542408	0.584	0.777	6.61672e-92
Ephx2	4.77785e-96	-0.398908	0.874	0.937	1.18644e-91
Mup1	7.16902e-96	-0.882907	0.306	0.583	1.78021e-91
Hyou1	1.36389e-95	0.496156	0.65	0.385	3.38682e-91
Gstp1	1.72557e-94	-0.671665	0.644	0.822	4.28493e-90
Isyna1	1.07722e-93	0.27011	0.218	0.034	2.67496e-89
Slc25a15	1.64809e-93	0.39399	0.896	0.738	4.09254e-89
Serpinf2	3.05865e-92	0.361404	0.944	0.843	7.59523e-88
Etnppl	6.38847e-92	-0.56662	0.312	0.606	1.58639e-87
H2-Q10	1.81904e-91	0.250633	0.999	0.982	4.51705e-87
Ugt2b36	1.92603e-91	-0.355796	0.924	0.93	4.78273e-87
Hrsp12	2.78223e-91	-0.395396	0.898	0.939	6.90883e-87
Acsl1	5.09922e-90	-0.41703	0.855	0.924	1.26624e-85
Ndufb6	1.59513e-89	-0.518385	0.603	0.759	3.96104e-85
Slc25a25	8.78684e-89	0.442663	0.866	0.704	2.18195e-84
Gnmt	3.48483e-88	-0.288175	0.996	0.988	8.65353e-84
Uqcrh	2.3736e-87	-0.483114	0.66	0.81	5.89413e-83
Aldh2	2.95931e-86	0.296492	0.992	0.973	7.34856e-82
Kng2	7.59888e-86	0.368809	0.833	0.684	1.88695e-81
Serpina1a	2.50799e-85	-0.295263	0.986	0.991	6.22785e-81
Cyp3a13	2.58045e-85	0.42068	0.774	0.569	6.40777e-81
Sc4mol	4.25394e-85	-0.519569	0.409	0.642	1.05634e-80
Slc38a3	1.97335e-84	0.3535	0.936	0.858	4.90023e-80
Igfbp1	4.63208e-83	0.4889	0.849	0.717	1.15024e-78
Atp5g3	7.52719e-83	-0.357248	0.841	0.911	1.86915e-78
Cyp2c50	9.56974e-83	-0.51653	0.762	0.888	2.37636e-78
Atp5f1	4.43857e-82	-0.428497	0.827	0.869	1.10219e-77
Cps1	3.3769e-81	0.312298	0.991	0.971	8.38552e-77
Cyp2d9	6.26808e-81	-0.325039	0.959	0.959	1.55649e-76
Fabp2	1.05803e-80	-0.527187	0.377	0.622	2.62729e-76
Uroc1	1.60836e-80	0.459323	0.782	0.615	3.99387e-76
F5	4.28015e-80	0.436709	0.84	0.728	1.06285e-75
Ldhd	4.16892e-79	0.387086	0.766	0.575	1.03523e-74
Sdc4	8.45456e-79	0.315436	0.956	0.867	2.09944e-74
2810007J24Rik	3.10952e-78	-0.337773	0.919	0.943	7.72155e-74
Hsph1	7.71843e-78	0.425977	0.512	0.255	1.91664e-73
Prdx1	9.12981e-78	-0.353764	0.914	0.927	2.26712e-73
Rpl32	1.77889e-77	-0.498593	0.574	0.757	4.41735e-73
Hagh	1.79037e-77	-0.398106	0.799	0.858	4.44584e-73
Selenbp2	2.33999e-77	-0.354512	0.905	0.937	5.81067e-73
Fmo5	2.39672e-77	0.337493	0.927	0.837	5.95154e-73
Eef2	4.09844e-77	0.321706	0.937	0.873	1.01772e-72
Ugt2a3	1.18735e-76	-0.457903	0.637	0.773	2.94843e-72
Pcx	1.33918e-76	0.367136	0.832	0.661	3.32545e-72
Fah	6.06142e-76	0.325518	0.926	0.834	1.50517e-71
Hdlbp	1.01672e-75	0.394031	0.856	0.713	2.52472e-71
Tmsb4x	5.25019e-75	0.341036	0.24	0.057	1.30373e-70
Gjb2	7.56752e-75	0.402811	0.763	0.572	1.87917e-70
Ndufb11	8.47554e-75	-0.479045	0.56	0.735	2.10465e-70
Bhlhe40	4.95561e-74	0.370112	0.5	0.251	1.23058e-69
Glud1	5.22398e-74	0.307824	0.972	0.905	1.29722e-69
Cyp2a5	7.78414e-74	-0.869525	0.311	0.555	1.93296e-69
Aadac	2.54163e-73	-0.466443	0.84	0.86	6.31137e-69
Xdh	5.77972e-73	0.373182	0.507	0.258	1.43522e-68
Acox1	7.26025e-73	0.29289	0.986	0.966	1.80286e-68
Btg2	1.08432e-72	0.386165	0.484	0.241	2.69258e-68
Mpc2	1.09226e-72	-0.39521	0.763	0.857	2.71231e-68
Sar1b	2.65091e-72	-0.422088	0.655	0.772	6.58275e-68
Atp5h	3.21748e-72	-0.555499	0.496	0.682	7.98964e-68
Mup14	3.43251e-72	-0.741009	0.407	0.616	8.52361e-68
Rps2	1.31203e-71	-0.47452	0.579	0.757	3.25803e-67
Abhd2	5.22402e-71	0.267242	0.313	0.105	1.29723e-66
Atp5j2	1.30062e-70	-0.409577	0.755	0.852	3.2297e-66
Ugt1a1	2.13385e-70	0.370093	0.526	0.283	5.29877e-66
Atp5j	2.88334e-70	-0.415381	0.594	0.757	7.15992e-66
Lpgat1	4.21481e-69	0.400788	0.705	0.502	1.04662e-64
Lpin1	1.82589e-68	0.382955	0.552	0.31	4.53406e-64
Cyr61	3.88998e-68	0.302882	0.3	0.102	9.6596e-64
Cfhr2	4.10239e-68	-0.42885	0.845	0.868	1.0187e-63
Slc7a2	1.08008e-66	0.374381	0.846	0.735	2.68204e-62
Uqcr11	3.45347e-65	-0.368071	0.805	0.879	8.57565e-61
Gstm1	6.96803e-65	-0.352244	0.898	0.935	1.7303e-60
Pros1	1.21212e-64	0.268129	0.38	0.158	3.00994e-60
Slc22a7	5.78821e-64	0.307857	0.405	0.186	1.43733e-59
Tgm2	1.01679e-63	0.342527	0.487	0.258	2.52488e-59
Cox7a2	1.31759e-63	-0.441102	0.686	0.784	3.27185e-59
Ndufa6	1.5286e-63	-0.418445	0.71	0.798	3.79581e-59
Il6st	1.34896e-62	0.382882	0.503	0.273	3.34974e-58
Hsd3b5	1.66389e-62	-0.50626	0.377	0.587	4.13176e-58
Pon1	9.77247e-62	-0.326048	0.857	0.906	2.4267e-57
Ctss	1.07861e-61	0.270183	0.137	0.019	2.67839e-57
Plxnb2	1.84389e-61	0.381209	0.54	0.315	4.57874e-57
Gne	1.85091e-61	0.355263	0.673	0.469	4.59617e-57
Abcb11	2.09675e-61	0.351858	0.877	0.791	5.20665e-57
Cpn2	2.42198e-61	0.349997	0.795	0.667	6.01425e-57
Rps3	2.85714e-61	-0.339904	0.811	0.874	7.09484e-57
Gm4076	3.04843e-60	-0.342317	0.007	0.184	7.56987e-56
Ndufb8	5.89711e-60	-0.389897	0.594	0.746	1.46437e-55
Slc3a1	1.04178e-59	0.381791	0.393	0.189	2.58695e-55
Lgals9	1.46292e-59	0.327551	0.912	0.793	3.63273e-55
Mtss1	4.52405e-59	0.339864	0.649	0.454	1.12341e-54
Hamp2	7.6802e-59	0.337202	0.231	0.07	1.90715e-54
Thrsp	1.73429e-58	-0.629248	0.503	0.627	4.30659e-54
Etfb	1.93821e-58	-0.270014	0.925	0.94	4.81297e-54
Psap	2.13284e-58	0.318472	0.709	0.513	5.29626e-54
Mafb	4.63901e-58	0.356247	0.553	0.33	1.15196e-53
Cd36	9.48544e-58	0.291075	0.318	0.123	2.35543e-53
Pdia3	1.35338e-57	0.276157	0.879	0.797	3.3607e-53
Habp2	1.41042e-57	0.313462	0.61	0.413	3.50235e-53
Hmgcs1	2.77461e-57	-0.387892	0.552	0.703	6.88992e-53
Hsd11b1	2.80067e-57	-0.332361	0.85	0.875	6.95462e-53
Abca1	8.71463e-57	0.370857	0.594	0.377	2.16402e-52
Cyp2c55	8.91206e-57	-0.347841	0.05	0.243	2.21304e-52
Apon	1.17624e-56	0.318989	0.811	0.666	2.92083e-52
Nbr1	1.9063e-56	0.337157	0.613	0.413	4.73373e-52
Slc25a23	1.73753e-55	0.332652	0.603	0.399	4.31464e-51
Malat1	1.79069e-55	-0.411721	0.568	0.78	4.44664e-51
Gm26917	2.88004e-55	0.443748	0.374	0.181	7.15171e-51
Leap2	5.13365e-55	-0.404793	0.438	0.632	1.27479e-50
Cyp4a10	3.92755e-54	-0.453214	0.455	0.657	9.7529e-50
F9	7.00967e-54	0.303981	0.784	0.632	1.74064e-49
Mtus1	1.7015e-53	0.385483	0.615	0.42	4.22517e-49
Kmo	1.82644e-53	0.30537	0.836	0.732	4.53541e-49
Iigp1	1.99294e-53	0.305889	0.861	0.759	4.94888e-49
Agt	1.99526e-53	0.258206	0.891	0.817	4.95463e-49
Gns	3.75714e-53	0.323226	0.497	0.288	9.32973e-49
Serpina3m	1.12606e-52	0.305171	0.835	0.722	2.79622e-48
Cth	1.5918e-52	-0.33921	0.806	0.838	3.95275e-48
Bsg	2.3155e-52	0.273172	0.892	0.797	5.74986e-48
Scarb1	2.45605e-52	0.327248	0.552	0.358	6.09887e-48
Got1	2.96103e-52	0.331701	0.753	0.587	7.35282e-48
Grn	4.5295e-52	0.31605	0.597	0.396	1.12476e-47
Uqcr10	7.78483e-52	-0.382322	0.679	0.8	1.93313e-47
Aass	1.49155e-51	0.312356	0.836	0.716	3.70382e-47
Arhgef26	1.81965e-51	0.276634	0.406	0.203	4.51855e-47
Man2a1	4.78832e-51	0.323273	0.741	0.583	1.18903e-46
Akr1c19	5.31839e-51	-0.382533	0.342	0.527	1.32066e-46
Ddt	5.64751e-51	-0.345839	0.703	0.829	1.40239e-46
Hsd17b6	3.80446e-50	-0.364685	0.224	0.453	9.44724e-46
Gm9843	3.82319e-50	-0.396322	0.112	0.299	9.49374e-46
Eef1b2	7.64861e-50	-0.367328	0.693	0.78	1.8993e-45
Serpina12	7.72736e-50	-0.404557	0.273	0.492	1.91886e-45
Sardh	1.19311e-49	0.286263	0.911	0.838	2.96273e-45
Esd	2.027e-49	-0.33891	0.682	0.784	5.03346e-45
Gm10250	4.46744e-49	-0.336847	0.074	0.251	1.10935e-44
Slc38a2	5.38374e-49	0.333158	0.609	0.413	1.33689e-44
Edem1	7.33856e-49	0.301212	0.614	0.429	1.82231e-44
Abat	9.74558e-49	0.305043	0.808	0.677	2.42002e-44
Creld2	2.37796e-48	0.307177	0.499	0.296	5.90495e-44
Ifitm2	3.24068e-48	0.281474	0.538	0.347	8.04725e-44
Cyp2d10	3.71811e-48	-0.262377	0.857	0.921	9.23281e-44
Dpyd	3.80615e-48	0.315635	0.792	0.659	9.45143e-44
Ces1e	3.90717e-48	-0.375733	0.391	0.576	9.70227e-44
Tnfrsf1a	7.6517e-48	0.267538	0.447	0.244	1.90007e-43
Alas1	8.49478e-48	0.300368	0.867	0.729	2.10942e-43
Chchd10	2.104e-47	-0.280909	0.935	0.944	5.22466e-43
Cox5b	2.10499e-47	-0.373464	0.569	0.726	5.22712e-43
Myo18a	5.20965e-47	0.2537	0.409	0.211	1.29366e-42
Sparcl1	8.10101e-47	-0.253617	0	0.136	2.01164e-42
St6gal1	1.17549e-46	0.295335	0.417	0.226	2.91898e-42
Tapbp	1.1144e-45	0.265072	0.464	0.263	2.76728e-41
Cox6a1	1.72815e-45	-0.275277	0.833	0.887	4.29134e-41
Rps24	2.78281e-45	-0.386465	0.472	0.637	6.91027e-41
Ifih1	4.03785e-45	0.264296	0.383	0.195	1.00268e-40
Copa	1.91138e-44	0.294256	0.559	0.363	4.74634e-40
B3galt1	3.46732e-44	0.251994	0.343	0.163	8.61005e-40
BC025446	1.79416e-43	0.266911	0.497	0.306	4.45527e-39
Pcdh1	3.17734e-43	0.265459	0.411	0.222	7.88996e-39
Eif4g2	3.24877e-43	0.287105	0.807	0.678	8.06734e-39
Ephx1	1.04794e-42	-0.332038	0.694	0.8	2.60223e-38
Acot1	1.06735e-42	-0.299327	0.07	0.237	2.65046e-38
1300002K09Rik	7.15282e-42	0.301489	0.673	0.514	1.77619e-37
Plec	8.20418e-42	0.267122	0.364	0.186	2.03726e-37
Rpl14	8.69563e-42	-0.357061	0.403	0.574	2.1593e-37
Caprin1	1.14411e-41	0.295893	0.644	0.481	2.84105e-37
Gm5096	3.7782e-41	-0.350535	0.291	0.468	9.38203e-37
Uba1	7.69179e-41	0.281372	0.579	0.416	1.91002e-36
Hacl1	1.09855e-40	-0.294917	0.749	0.797	2.72791e-36
Kynu	1.185e-40	0.280955	0.728	0.588	2.94259e-36
Rxra	2.31314e-40	0.26456	0.713	0.574	5.744e-36
Tfr2	3.41472e-40	0.268629	0.761	0.633	8.47944e-36
Ctnnd1	5.69736e-40	0.252846	0.398	0.217	1.41477e-35
Zfp683	1.26184e-39	-0.421689	0	0.116	3.1334e-35
Fndc3a	2.93273e-39	0.273177	0.458	0.277	7.28255e-35
Cpt1a	4.78634e-39	0.276571	0.763	0.651	1.18854e-34
Rps18	4.79531e-39	-0.415076	0.422	0.578	1.19077e-34
Gm20594	5.35908e-39	-0.496964	0.131	0.294	1.33077e-34
1110008F13Rik	5.70464e-39	-0.327483	0.51	0.648	1.41658e-34
Glo1	6.38403e-39	-0.317339	0.644	0.749	1.58528e-34
Adh4	7.50013e-39	0.282357	0.676	0.521	1.86243e-34
Cyp3a44	9.72299e-39	-0.297418	0.043	0.183	2.41441e-34
Ugt2b1	6.38808e-38	-0.261758	0.835	0.871	1.58629e-33
Ndufb4	8.62349e-38	-0.331688	0.322	0.49	2.14139e-33
C130074G19Rik	1.29605e-37	0.255729	0.603	0.439	3.21834e-33
Ptprf	1.80878e-37	0.277686	0.628	0.464	4.49155e-33
Uqcrb	2.4432e-37	-0.359657	0.508	0.641	6.06696e-33
Arhgef12	5.06045e-37	0.304866	0.573	0.408	1.25661e-32
Sdhd	9.94413e-37	-0.302303	0.565	0.677	2.46933e-32
Hint2	1.37315e-36	-0.333604	0.569	0.676	3.40981e-32
Osbpl9	4.27332e-36	0.270714	0.598	0.448	1.06115e-31
Vwa8	6.12697e-36	0.262041	0.489	0.311	1.52145e-31
Oaz1	6.73359e-36	-0.327014	0.679	0.75	1.67209e-31
Cyp51	2.31004e-35	-0.324001	0.523	0.649	5.73629e-31
Plcxd2	2.57116e-35	0.266285	0.509	0.332	6.3847e-31
Ndufc2	3.98943e-35	-0.371343	0.458	0.579	9.90655e-31
Rps5	4.71918e-35	-0.25674	0.84	0.873	1.17187e-30
Ndufb2	4.85319e-35	-0.336856	0.491	0.629	1.20515e-30
Serpina6	4.88712e-35	0.269623	0.463	0.296	1.21357e-30
Blvrb	8.86292e-35	-0.351075	0.409	0.564	2.20084e-30
Eci1	1.49518e-34	-0.313353	0.592	0.709	3.71283e-30
Slc10a1	1.68675e-34	-0.273026	0.836	0.843	4.18855e-30
Mbl2	2.61392e-34	0.268002	0.924	0.829	6.49088e-30
Rnf125	3.23474e-34	-0.310633	0.337	0.493	8.03251e-30
Ndufs6	8.28777e-34	-0.341035	0.627	0.724	2.05802e-29
Cnbp	9.89285e-34	-0.286747	0.71	0.778	2.45659e-29
Atp2a2	1.77968e-33	0.263223	0.645	0.495	4.4193e-29
Cyp4a14	4.43082e-33	-0.317786	0.253	0.431	1.10026e-28
Prdx4	6.98866e-33	-0.339425	0.491	0.607	1.73542e-28
Pid1	9.2624e-33	0.26331	0.549	0.381	2.30004e-28
Txn1	2.59719e-32	-0.277353	0.75	0.809	6.44934e-28
Cmah	2.63778e-32	0.25132	0.619	0.465	6.55013e-28
Atf3	1.25079e-31	0.262281	0.327	0.179	3.10597e-27
Baat	5.96011e-31	-0.265815	0.705	0.767	1.48002e-26
Rpl36al	1.38333e-30	-0.331845	0.407	0.551	3.43508e-26
Hebp1	1.59448e-30	-0.274169	0.663	0.75	3.9594e-26
Aldh1b1	5.03592e-30	0.360481	0.255	0.132	1.25052e-25
Insig2	1.1356e-29	-0.275363	0.75	0.81	2.81993e-25
Efna1	1.14971e-29	0.268455	0.451	0.309	2.85495e-25
Gadd45b	1.7627e-29	-0.301159	0.147	0.291	4.37714e-25
G0s2	2.10491e-29	-0.269113	0.183	0.33	5.22691e-25
Fdps	3.08952e-28	-0.254137	0.293	0.445	7.6719e-24
Aqp8	1.90248e-27	-0.273149	0.366	0.505	4.72423e-23
Ssr4	3.10415e-27	-0.283161	0.597	0.687	7.70823e-23
Minos1	3.22033e-27	-0.308404	0.493	0.595	7.99673e-23
Ndufa2	3.89267e-27	-0.308306	0.651	0.738	9.66629e-23
Tmem243	8.30828e-27	-0.275109	0.436	0.557	2.06311e-22
Rps21	1.13351e-26	-0.316866	0.451	0.579	2.81473e-22
Ndufa5	1.6865e-26	-0.31028	0.451	0.567	4.18792e-22
Tubb2a	2.11168e-26	-0.260492	0.297	0.431	5.24372e-22
Akr1c14	4.84288e-26	-0.280169	0.63	0.707	1.20258e-21
Atp5o	9.05439e-26	-0.268645	0.58	0.712	2.24839e-21
Ppp2r5a	1.30713e-25	-0.281896	0.485	0.594	3.24586e-21
Clpx	1.50469e-25	-0.250587	0.732	0.783	3.73644e-21
Psmb1	2.2874e-25	-0.271575	0.716	0.759	5.68007e-21
Rps9	2.56906e-25	-0.30861	0.554	0.675	6.37949e-21
Nme1	3.81782e-25	-0.291609	0.531	0.622	9.48041e-21
Ndufb5	5.36053e-25	-0.274484	0.516	0.612	1.33113e-20
Rgn	1.09185e-24	0.261094	0.911	0.874	2.71129e-20
Psma6	1.13404e-24	-0.28171	0.596	0.675	2.81606e-20
Egr1	1.35379e-24	0.271667	0.565	0.447	3.36174e-20
Rplp1	2.77578e-24	-0.274821	0.667	0.757	6.89282e-20
Fam162a	4.60292e-24	-0.28052	0.41	0.53	1.143e-19
Rabac1	5.65841e-24	-0.27537	0.403	0.524	1.4051e-19
4931406C07Rik	1.2503e-23	-0.281781	0.671	0.748	3.10475e-19
Sc5d	1.5934e-23	-0.274286	0.779	0.776	3.95674e-19
Bnip3	5.74159e-23	-0.2727	0.43	0.55	1.42575e-18
Timm13	5.78054e-23	-0.266268	0.567	0.671	1.43542e-18
Ndufs4	9.09399e-23	-0.29996	0.476	0.562	2.25822e-18
Selk	1.84496e-22	-0.279249	0.378	0.486	4.58141e-18
Ifi27	2.1655e-22	0.274586	0.565	0.453	5.37738e-18
Cyp1a2	3.25832e-22	-0.284567	0.726	0.794	8.09107e-18
Mrps18c	4.35603e-22	-0.274271	0.273	0.394	1.08169e-17
Rpl13	1.41926e-21	-0.282418	0.349	0.464	3.52431e-17
Rps8	1.01554e-20	-0.279846	0.36	0.471	2.52178e-16
Sco2	1.23805e-20	-0.250105	0.389	0.508	3.07433e-16
Rps15	1.37998e-20	-0.324543	0.435	0.528	3.42678e-16
Nlrp12	4.33207e-20	-0.269308	0.314	0.43	1.07574e-15
Timm8b	9.74789e-20	-0.250989	0.42	0.525	2.4206e-15
Slc22a30	9.9368e-20	-0.257369	0.397	0.493	2.46751e-15
Dhrs4	2.40098e-19	-0.268863	0.604	0.69	5.96212e-15
Rps10	1.55001e-17	-0.25266	0.348	0.453	3.849e-13
Rpl34	5.76336e-17	-0.264586	0.299	0.398	1.43116e-12
Hspe1	1.25934e-16	-0.25791	0.467	0.557	3.1272e-12
Ftl1	1.87656e-15	-0.347807	0.328	0.409	4.65987e-11
Usmg5	4.44042e-15	-0.283655	0.346	0.43	1.10264e-10
Cebpb	1.23724e-14	-0.26767	0.38	0.45	3.0723e-10
Gulo	1.5714e-14	0.282892	0.573	0.497	3.90211e-10
Rpl26	5.45726e-14	-0.264488	0.463	0.53	1.35515e-09
Rps19	2.07195e-10	-0.258493	0.409	0.474	5.14507e-06
Cyp2e1	2.79404e-10	0.2969	0.88	0.911	6.93816e-06
Glul	1.05303e-08	0.49536	0.25	0.18	0.000261488
Slc1a2	2.46284e-07	0.262926	0.078	0.042	0.00611572

## Sheet: PH48_UT_Markers_Wilcox
p_val	avg_logFC	pct.1	pct.2	p_val_adj
Saa2	0	4.43819	0.995	0.222	0
Saa1	0	3.65079	0.999	0.662	0
Orm2	0	2.40509	0.882	0.09	0
Lcn2	0	2.39758	0.862	0.07	0
Saa3	0	2.19979	0.629	0.087	0
Apcs	0	2.04949	0.922	0.525	0
Orm1	0	1.82376	0.997	0.952	0
Hp	0	1.58489	1	0.999	0
Fgl1	0	1.56188	0.967	0.784	0
Gm26924	0	1.44536	1	1	0
Hpx	0	1.44369	1	0.997	0
Itih4	0	1.17174	0.99	0.948	0
C3	0	0.982337	0.998	0.99	0
Apoe	0	-0.615883	0.999	1	0
Apoa2	0	-0.615981	0.997	1	0
mt-Nd1	0	-1.15463	0.967	1	0
mt-Nd2	0	-1.18941	0.935	0.999	0
Mup20	0	-1.23782	0.94	1	0
mt-Cytb	0	-1.37831	0.921	0.999	0
mt-Co1	0	-1.39911	0.911	0.999	0
Mup11	0	-1.41509	0.925	1	0
Mup3	0	-1.42376	0.999	1	0
mt-Nd4	0	-1.67314	0.851	0.998	0
Mup4	0	-1.94565	0.168	0.898	0
Mup9	0	-2.21914	0.238	0.976	0
Mup17	0	-2.26962	0.683	1	0
Mup18	0	-2.37335	0.455	0.997	0
Mup6	0	-2.64537	0.413	0.992	0
Mup19	0	-3.63217	0.355	1	0
Car3	8.08537e-306	-1.29219	0.738	0.974	2.00776e-301
mt-Nd5	5.14388e-305	-1.3979	0.833	0.995	1.27733e-300
Itih3	1.62738e-301	1.22302	0.963	0.89	4.04112e-297
Mt1	3.97783e-297	1.73395	0.899	0.556	9.87774e-293
Mup21	5.30506e-295	-1.34665	0.379	0.929	1.31735e-290
n-R5-8s1	1.18263e-287	1.22312	0.464	0.031	2.93671e-283
Mup5	8.36491e-285	-1.76899	0.189	0.839	2.07717e-280
2810007J24Rik	1.05847e-277	-1.094	0.598	0.943	2.62839e-273
Mt2	8.20008e-276	1.55821	0.812	0.365	2.03624e-271
Tdo2	2.5947e-271	-0.736505	0.9	0.991	6.44317e-267
Rbp4	5.32563e-264	-0.5806	0.98	0.999	1.32246e-259
Ankrd55	1.01351e-251	-1.95094	0.023	0.696	2.51674e-247
Fga	3.73366e-250	0.968748	0.992	0.997	9.27144e-246
Mup12	4.43632e-248	-1.21052	0.304	0.86	1.10163e-243
Lars2	1.90306e-226	0.849538	0.996	0.994	4.72569e-222
Gm13775	1.59727e-220	-1.14521	0.163	0.761	3.96634e-216
Fabp1	3.30484e-218	-0.542167	0.993	1	8.20659e-214
Lrg1	6.19868e-218	1.05105	0.905	0.736	1.53926e-213
Hsd11b1	1.58952e-213	-0.998666	0.494	0.875	3.9471e-209
mt-Co2	2.217e-213	-1.41733	0.024	0.629	5.50524e-209
Ces3a	5.69725e-211	-0.721008	0.796	0.967	1.41474e-206
Hmgcs2	2.41996e-210	-0.664269	0.865	0.986	6.00925e-206
Mup15	9.41264e-207	-1.36418	0.022	0.617	2.33735e-202
Serpina1d	2.35847e-203	-0.586853	0.896	0.988	5.85655e-199
Selenbp2	3.90695e-198	-0.857199	0.581	0.937	9.70173e-194
Ugt2b5	5.93909e-195	-0.683263	0.84	0.959	1.47479e-190
Hrsp12	6.37682e-187	-0.80067	0.701	0.939	1.58349e-182
Fgb	5.6898e-184	0.677592	0.999	1	1.41289e-179
Gm24601	1.07918e-180	0.67538	0.292	0.015	2.67981e-176
Acaa1b	3.57986e-179	-0.742478	0.668	0.969	8.8895e-175
mt-Co3	3.91726e-179	-1.21239	0.066	0.603	9.72734e-175
Serpina3n	1.88087e-173	1.08272	0.805	0.574	4.67057e-169
Fgg	1.37785e-171	0.70214	0.996	0.991	3.42148e-167
Ambp	1.082e-167	0.477481	0.995	0.993	2.68683e-163
Ces3b	2.76148e-165	-0.819559	0.344	0.787	6.85732e-161
Cyp2d9	3.51083e-155	-0.616677	0.806	0.959	8.71808e-151
Elovl3	7.25745e-155	-0.812251	0.396	0.827	1.80217e-150
Mup16	8.52323e-154	-0.876545	0.529	0.934	2.11649e-149
Trf	6.43755e-153	0.436834	0.997	1	1.59857e-148
Retsat	2.20234e-152	-0.784381	0.457	0.83	5.46884e-148
Gm15564	1.74093e-150	0.746211	0.962	0.956	4.32308e-146
Ugt2b36	4.44559e-150	-0.629671	0.751	0.93	1.10393e-145
Cox4i1	9.84059e-146	-0.57523	0.814	0.958	2.44362e-141
mt-Rnr2	1.08368e-145	-0.519679	1	1	2.69099e-141
Rnase4	1.72217e-145	0.836959	0.933	0.921	4.27649e-141
Prtn3	3.48253e-145	0.327268	0.2	0.003	8.64781e-141
Ugt2b1	2.29151e-144	-0.722102	0.573	0.871	5.69028e-140
Serpina3k	1.34528e-142	-0.279762	0.999	1	3.3406e-138
H2-K1	7.00036e-142	-0.596584	0.803	0.936	1.73833e-137
Apoa4	1.21319e-141	1.18686	0.658	0.339	3.01259e-137
Cyp2f2	2.11447e-140	-0.887035	0.469	0.863	5.25065e-136
Pigr	4.33654e-139	-0.661452	0.741	0.947	1.07685e-134
Rdh7	2.24778e-136	-0.496911	0.848	0.969	5.58168e-132
Hsd3b5	1.44121e-133	-0.886463	0.146	0.587	3.57881e-129
Mup13	7.61901e-132	-0.870972	0.107	0.546	1.89195e-127
Apoa1	2.0943e-131	-0.336208	1	1	5.20058e-127
Apoh	1.60262e-130	-0.417935	0.945	0.986	3.97963e-126
Aadac	2.72184e-126	-0.747343	0.623	0.86	6.75888e-122
Ephx2	6.00441e-126	-0.570801	0.72	0.937	1.49101e-121
Gpx1	9.5091e-125	-0.321984	0.991	0.999	2.3613e-120
Gsta3	1.00685e-122	-0.579823	0.89	0.956	2.50022e-118
Fam25c	1.11127e-122	0.967621	0.653	0.356	2.7595e-118
Alb	1.02894e-121	-0.427719	1	1	2.55507e-117
mt-Atp6	1.35002e-121	-0.914635	0.034	0.452	3.35237e-117
Otc	6.04954e-121	-0.584972	0.713	0.914	1.50222e-116
Cp	5.68207e-120	0.620221	0.952	0.943	1.41097e-115
Dhcr24	6.63514e-120	0.759731	0.862	0.783	1.64764e-115
Apoa5	1.27327e-119	-0.470515	0.85	0.974	3.16178e-115
Mup7	1.05728e-118	-0.847727	0.936	0.998	2.62543e-114
Cyb5	5.00864e-113	-0.486477	0.951	0.983	1.24375e-108
Serpina10	1.4497e-111	0.871044	0.772	0.641	3.59989e-107
Nnmt	1.5465e-111	0.768076	0.825	0.716	3.84028e-107
Mug1	1.45433e-109	-0.497189	0.891	0.989	3.61138e-105
Slc25a47	1.13059e-108	-0.555533	0.691	0.927	2.80748e-104
Acsl1	1.46167e-108	-0.56803	0.652	0.924	3.62962e-104
Akr1c6	4.20084e-108	-0.501144	0.901	0.971	1.04315e-103
Cfh	1.01438e-107	0.588715	0.911	0.897	2.5189e-103
Igfbp2	3.6093e-107	-0.576682	0.605	0.885	8.96262e-103
Kng1	1.58052e-106	0.419945	0.979	0.991	3.92475e-102
Cyp4v3	5.87507e-106	-0.600614	0.542	0.827	1.4589e-101
Slco1a1	2.22377e-105	-0.632478	0.443	0.777	5.52207e-101
Csf2ra	1.40342e-104	0.342713	0.158	0.005	3.48497e-100
Mup2	8.60016e-103	-0.738722	0.024	0.392	2.13559e-98
Cyp4a10	1.04908e-102	-0.69816	0.263	0.657	2.60507e-98
Cfhr2	3.05719e-102	-0.630618	0.669	0.868	7.59161e-98
B2m	8.51453e-102	-0.430851	0.886	0.963	2.11433e-97
mmu-mir-6236	2.20886e-101	0.632369	0.903	0.837	5.48505e-97
D17H6S56E-5	8.55843e-100	0.560241	0.152	0.005	2.12523e-95
Hsd3b7	2.07339e-97	-0.581642	0.495	0.798	5.14864e-93
Mup8	1.51878e-95	-0.829956	0.025	0.373	3.77143e-91
Khk	3.57901e-95	-0.53015	0.672	0.863	8.88741e-91
Apoc1	4.1839e-95	-0.310738	0.993	0.999	1.03894e-90
Cyp8b1	4.37119e-95	-0.565484	0.393	0.745	1.08545e-90
C4bp	3.0014e-94	0.530517	0.852	0.788	7.45309e-90
Uox	5.70912e-94	-0.480422	0.901	0.965	1.41769e-89
Rarres2	7.10549e-94	-0.492014	0.712	0.905	1.76443e-89
Serpina12	3.02765e-93	-0.612367	0.122	0.492	7.51826e-89
Cxcl14	3.16745e-93	0.268463	0.132	0.002	7.8654e-89
Serpina3c	3.46564e-93	-0.589927	0.042	0.385	8.60587e-89
Cyp2b10	4.76299e-92	-0.995219	0.209	0.542	1.18274e-87
Serpinc1	5.56339e-92	-0.333556	0.966	0.983	1.3815e-87
Ugt2a3	9.36609e-92	-0.547399	0.46	0.773	2.32579e-87
Serpinf1	1.231e-89	-0.506062	0.631	0.864	3.05681e-85
Hsp90ab1	4.96103e-88	0.455852	0.923	0.922	1.23192e-83
Ttr	1.55904e-86	-0.286138	0.998	1	3.87141e-82
Adck3	2.5612e-86	-0.569693	0.504	0.764	6.35997e-82
Ces1d	9.77202e-86	-0.445283	0.726	0.923	2.42659e-81
Tmem176a	1.44694e-85	0.67506	0.637	0.429	3.59305e-81
C8g	9.69584e-85	-0.455639	0.751	0.91	2.40767e-80
Isyna1	3.41789e-84	0.320416	0.219	0.034	8.4873e-80
Cd5l	8.35211e-84	0.460825	0.199	0.026	2.074e-79
Cox6c	1.84982e-83	-0.517417	0.665	0.884	4.59348e-79
Saa4	2.77682e-83	0.635838	0.804	0.749	6.89541e-79
Ccnd1	2.52312e-82	0.385849	0.218	0.035	6.26541e-78
Cyp2c54	9.55755e-82	-0.54296	0.426	0.759	2.37333e-77
Serpina1a	1.36275e-79	-0.355369	0.932	0.991	3.38398e-75
P4hb	6.97864e-79	0.38507	0.949	0.941	1.73293e-74
Serpina1b	8.00391e-79	-0.294481	0.96	0.996	1.98753e-74
Tmem176b	1.62338e-78	0.612457	0.744	0.632	4.03118e-74
Gas6	2.1368e-78	0.358781	0.215	0.036	5.3061e-74
Gm23935	8.89529e-78	0.562415	0.975	0.925	2.20888e-73
Ahcy	3.0048e-77	-0.455986	0.701	0.916	7.46151e-73
mt-Nd6	4.59838e-77	-0.560269	0.223	0.577	1.14187e-72
Hmgcs1	1.63139e-76	0.702526	0.819	0.703	4.05106e-72
Serpina1e	4.62626e-76	-0.308361	0.99	0.999	1.14879e-71
Etnppl	1.07807e-75	-0.549127	0.257	0.606	2.67708e-71
Ang	1.14292e-75	0.644516	0.773	0.687	2.83811e-71
Marco	4.69858e-75	0.305391	0.106	0.002	1.16675e-70
1500017E21Rik	7.77757e-74	-0.51793	0.164	0.476	1.93133e-69
Ahsg	2.93478e-73	0.28145	0.998	1	7.28765e-69
Atp5f1	4.46514e-73	-0.46071	0.681	0.869	1.10878e-68
Ndufb6	1.65426e-72	-0.479163	0.49	0.759	4.10786e-68
Ces1f	3.89177e-71	-0.459037	0.577	0.817	9.66404e-67
Cebpa	1.17536e-70	-0.481611	0.37	0.672	2.91865e-66
Cyp4a12a	4.03348e-70	-0.476036	0.275	0.597	1.00159e-65
Baat	4.05139e-70	-0.445833	0.496	0.767	1.00604e-65
Inmt	6.47637e-70	-0.502414	0.676	0.884	1.60821e-65
Gm12744	6.80084e-70	0.350643	0.231	0.05	1.68878e-65
Pon1	7.92342e-69	-0.428257	0.753	0.906	1.96754e-64
Aldob	9.05157e-69	-0.254128	0.986	0.996	2.24769e-64
Clu	1.45127e-68	0.374887	0.954	0.958	3.6038e-64
Rbp1	2.0889e-68	0.396801	0.264	0.069	5.18716e-64
Fabp2	2.19556e-68	-0.488534	0.305	0.622	5.452e-64
Serpina1c	4.97427e-68	-0.279835	0.948	0.998	1.23521e-63
Sod1	6.7468e-68	-0.277854	0.952	0.983	1.67537e-63
Cdo1	8.26286e-68	-0.343334	0.843	0.96	2.05183e-63
Steap4	1.89831e-67	0.631014	0.455	0.222	4.71389e-63
Cml1	2.23346e-67	-0.472693	0.507	0.757	5.54612e-63
Ech1	1.0361e-66	-0.414675	0.617	0.856	2.57283e-62
Insig2	1.92257e-66	-0.447606	0.554	0.81	4.77412e-62
Cox6a1	6.73922e-66	-0.390618	0.665	0.887	1.67348e-61
Azgp1	4.66087e-65	-0.286919	0.904	0.968	1.15739e-60
Ces1c	2.35694e-64	-0.274525	0.96	0.985	5.85276e-60
Pah	3.48427e-64	-0.379854	0.71	0.891	8.65214e-60
C1qb	1.00866e-63	0.36131	0.163	0.024	2.5047e-59
Lipc	1.28424e-63	-0.423055	0.294	0.59	3.18902e-59
Dio1	3.68294e-63	-0.469732	0.255	0.542	9.14546e-59
Aox3	4.95389e-63	-0.42946	0.705	0.894	1.23015e-58
Gstm1	1.23392e-62	-0.448355	0.783	0.935	3.06406e-58
Mgst1	1.49592e-62	-0.286241	0.997	0.997	3.71466e-58
Rnf125	4.0357e-62	-0.423362	0.201	0.493	1.00214e-57
Slc27a5	4.34895e-62	-0.374625	0.749	0.893	1.07993e-57
Serpina3m	5.13451e-62	0.519751	0.76	0.722	1.275e-57
Amy1	5.63791e-62	-0.441174	0.383	0.676	1.4e-57
Mki67	6.42287e-62	0.393059	0.086	0.001	1.59493e-57
Tmem205	2.42162e-61	-0.363763	0.791	0.934	6.01337e-57
Cyp2a12	2.80458e-61	-0.396632	0.664	0.884	6.96432e-57
Acnat2	7.56201e-61	0.335471	0.252	0.069	1.8778e-56
Angptl3	6.16449e-60	-0.315602	0.879	0.944	1.53077e-55
Qsox1	9.01257e-60	0.551776	0.752	0.707	2.238e-55
Top2a	4.44229e-59	0.334869	0.09	0.003	1.10311e-54
Cyp7b1	5.5334e-59	-0.438158	0.496	0.757	1.37405e-54
Hpd	8.04564e-59	-0.317943	0.91	0.976	1.99789e-54
Cyp3a25	9.34021e-59	-0.343065	0.745	0.919	2.31936e-54
Ugp2	2.65332e-58	-0.39421	0.486	0.749	6.58871e-54
Clpx	4.486e-58	-0.410841	0.571	0.783	1.11396e-53
Clec4f	4.74111e-58	0.380338	0.2	0.043	1.17731e-53
Ndufa4	4.1128e-57	-0.403596	0.71	0.889	1.02129e-52
Gm20594	4.89287e-57	-0.573781	0.048	0.294	1.215e-52
Cyp2c50	6.18479e-57	-0.467298	0.656	0.888	1.53581e-52
Pzp	1.05296e-56	0.382797	0.975	0.986	2.61472e-52
Nudt7	3.8189e-56	-0.566044	0.662	0.83	9.4831e-52
Uqcrq	4.45695e-56	-0.341869	0.857	0.951	1.10675e-51
Oaz1	5.13221e-56	-0.426286	0.499	0.75	1.27443e-51
Rpl41	6.2903e-56	0.444558	0.528	0.278	1.56201e-51
Cdca3	7.55067e-56	0.286394	0.1	0.007	1.87498e-51
Slc10a1	3.28372e-55	-0.395488	0.688	0.843	8.15413e-51
Ifitm2	4.31986e-55	0.526892	0.532	0.347	1.07271e-50
Scp2	4.61571e-55	-0.319519	0.902	0.986	1.14617e-50
Rps27l	3.21402e-54	-0.377566	0.632	0.849	7.98107e-50
Sco2	4.19681e-54	-0.395952	0.24	0.508	1.04215e-49
Esd	7.80476e-54	-0.381539	0.549	0.784	1.93808e-49
Cyp2d10	1.51427e-53	-0.325333	0.742	0.921	3.76025e-49
Ndufb11	2.88982e-53	-0.398619	0.471	0.735	7.17599e-49
Chchd2	6.84043e-53	-0.369756	0.769	0.916	1.69862e-48
Idh3b	1.68804e-52	-0.360516	0.387	0.655	4.19174e-48
Dbi	3.82222e-52	0.360632	0.969	0.971	9.49134e-48
Bckdha	9.14945e-52	-0.404703	0.365	0.63	2.27199e-47
Glo1	1.41246e-51	-0.379233	0.498	0.749	3.50741e-47
Glud1	1.89016e-51	0.3591	0.901	0.905	4.69364e-47
Id2	5.50614e-51	-0.333367	0.297	0.579	1.36728e-46
Sdhb	1.01015e-50	-0.357362	0.577	0.797	2.5084e-46
Cat	4.0349e-50	-0.286016	0.912	0.971	1.00195e-45
Ces1e	8.29794e-50	-0.356937	0.304	0.576	2.06054e-45
Tat	9.87019e-50	0.369618	0.91	0.903	2.45097e-45
Cox5b	1.36636e-49	-0.393692	0.454	0.726	3.39296e-45
Mup10	1.94207e-49	0.281432	0.781	0.692	4.82254e-45
Aqp8	3.29698e-49	-0.359789	0.242	0.505	8.18706e-45
Atp5g3	9.30181e-49	-0.302278	0.74	0.911	2.30982e-44
Hint2	1.04801e-48	-0.373774	0.433	0.676	2.60242e-44
Actb	1.0556e-48	0.399035	0.897	0.886	2.62127e-44
Itm2b	1.69295e-48	-0.261049	0.869	0.951	4.20393e-44
Cox7b	4.23644e-48	-0.386524	0.704	0.878	1.05199e-43
Fmo5	7.0502e-48	0.379271	0.841	0.837	1.75071e-43
Etfdh	7.29323e-48	-0.337085	0.436	0.7	1.81106e-43
1100001G20Rik	1.66369e-47	0.310291	0.982	0.982	4.13126e-43
Gsto1	2.07254e-47	-0.368936	0.269	0.52	5.14653e-43
Sds	3.21861e-47	-0.352238	0.35	0.67	7.99245e-43
Hsd3b3	1.53824e-46	-0.347461	0.359	0.605	3.81977e-42
Slc27a2	8.98774e-46	-0.305295	0.812	0.949	2.23184e-41
Hsd17b6	1.03984e-45	-0.362183	0.189	0.453	2.58213e-41
Gm4076	1.15658e-45	-0.345826	0.001	0.184	2.87203e-41
Mat1a	2.27578e-45	0.378729	0.938	0.966	5.65122e-41
Abcd3	5.85295e-45	-0.326838	0.677	0.879	1.45341e-40
Cyp2c37	6.43641e-45	-0.412939	0.326	0.608	1.59829e-40
Mdh1	8.20088e-45	-0.329026	0.747	0.887	2.03644e-40
Prdx4	1.36689e-44	-0.378025	0.368	0.607	3.39425e-40
Hsd17b13	2.14088e-44	-0.376252	0.464	0.74	5.31624e-40
Proc	6.66891e-44	-0.319777	0.696	0.874	1.65602e-39
Agxt	7.20823e-44	-0.303828	0.555	0.789	1.78995e-39
Gls2	8.71016e-44	-0.353617	0.395	0.657	2.16291e-39
Cpb2	4.37175e-43	0.395699	0.838	0.813	1.08559e-38
Ugt2b38	4.81554e-43	-0.250921	0.021	0.209	1.1958e-38
Cyp2a5	5.96545e-43	-0.52568	0.295	0.555	1.48134e-38
Ndufb9	8.65329e-43	-0.291911	0.729	0.888	2.14878e-38
Cdc20	1.258e-42	0.272554	0.062	0.001	3.12387e-38
Rabac1	1.31016e-42	-0.342064	0.284	0.524	3.2534e-38
Slc22a30	3.12841e-42	-0.331871	0.26	0.493	7.76847e-38
Etfa	3.24899e-42	-0.337934	0.595	0.802	8.06788e-38
Cd302	7.31423e-42	0.384976	0.864	0.86	1.81627e-37
Csf1r	1.5262e-41	0.284684	0.106	0.015	3.78986e-37
Cth	1.7558e-41	-0.332234	0.681	0.838	4.36001e-37
Atp5j	1.99713e-41	-0.302645	0.512	0.757	4.95927e-37
Uqcrfs1	2.25543e-41	-0.335765	0.583	0.787	5.60067e-37
Cyp27a1	5.88606e-41	-0.326228	0.636	0.837	1.46163e-36
Hal	1.21768e-40	-0.304647	0.47	0.749	3.02375e-36
Ppp2r5a	1.35623e-40	-0.315099	0.366	0.594	3.36779e-36
Sar1b	1.78952e-40	-0.301891	0.56	0.772	4.44374e-36
Aldh6a1	1.86879e-40	-0.308709	0.471	0.704	4.64057e-36
Il1rap	7.79748e-40	-0.302808	0.35	0.58	1.93627e-35
S100a1	8.91436e-40	-0.355544	0.454	0.661	2.21361e-35
Creg1	1.16829e-39	-0.258963	0.787	0.926	2.90111e-35
Gstm2	1.60846e-39	0.466219	0.345	0.169	3.99413e-35
Mbl2	2.21109e-39	-0.254855	0.625	0.829	5.49058e-35
Apoc2	2.61138e-39	0.517143	0.803	0.802	6.48459e-35
1300017J02Rik	4.81445e-39	-0.308344	0.59	0.803	1.19552e-34
Acat1	7.30384e-39	-0.290806	0.628	0.838	1.81369e-34
Pklr	2.186e-38	-0.28315	0.157	0.368	5.42829e-34
Krt18	2.36918e-38	0.520354	0.681	0.617	5.88314e-34
Dpys	3.55869e-38	-0.313406	0.447	0.682	8.83695e-34
Aadat	3.67747e-38	-0.325732	0.28	0.507	9.13189e-34
Mup1	4.45135e-38	-0.623267	0.367	0.583	1.10536e-33
Gm5096	5.10546e-38	-0.336704	0.249	0.468	1.26779e-33
Cd81	6.02744e-38	-0.308836	0.435	0.675	1.49674e-33
Ndufc2	6.26281e-38	-0.37089	0.371	0.579	1.55518e-33
Bphl	6.83299e-38	-0.299478	0.355	0.579	1.69677e-33
Qdpr	7.25202e-38	-0.316595	0.649	0.814	1.80082e-33
Gsta2	1.83669e-37	-0.284181	0.129	0.333	4.56087e-33
Acsm3	2.12237e-37	-0.280708	0.191	0.407	5.27028e-33
Cyp2d26	8.20503e-37	-0.270279	0.755	0.903	2.03747e-32
Cyp2c44	8.41013e-37	-0.312765	0.48	0.698	2.0884e-32
Hagh	1.20234e-36	-0.288431	0.699	0.858	2.98564e-32
Ndufa6	1.25398e-36	-0.330965	0.603	0.798	3.11387e-32
Ces2a	1.73194e-36	-0.28814	0.628	0.846	4.30076e-32
Fn1	2.06205e-36	0.469732	0.819	0.821	5.12048e-32
Gm10250	2.24394e-36	-0.304479	0.068	0.251	5.57216e-32
Gas5	2.54168e-36	-0.298418	0.294	0.527	6.31149e-32
Alas1	3.08191e-36	0.423999	0.749	0.729	7.65299e-32
Hebp1	3.33794e-36	-0.297464	0.539	0.75	8.28877e-32
Uqcrb	5.38691e-36	-0.339505	0.425	0.641	1.33768e-31
Gm4788	6.01845e-36	-0.297042	0.575	0.766	1.4945e-31
Slc2a2	1.00177e-35	-0.291268	0.261	0.479	2.48759e-31
Tmsb4x	3.03416e-35	0.347658	0.183	0.057	7.53442e-31
Cela1	4.16764e-35	-0.252611	0.112	0.304	1.03491e-30
Hgd	9.91753e-35	-0.273998	0.693	0.861	2.46272e-30
Dnajc12	1.02219e-34	0.312908	0.256	0.108	2.5383e-30
Gadd45g	1.3234e-34	-0.336241	0.402	0.639	3.28627e-30
1110008F13Rik	1.51709e-34	-0.284459	0.424	0.648	3.76723e-30
Csad	1.75337e-34	-0.308703	0.516	0.744	4.35398e-30
Gabarapl1	8.13387e-34	-0.297156	0.563	0.779	2.0198e-29
Eci1	1.79914e-33	-0.292607	0.482	0.709	4.46763e-29
Sparcl1	2.40347e-33	-0.253617	0	0.136	5.9683e-29
Atp5h	2.88695e-33	-0.352363	0.47	0.682	7.16889e-29
Amdhd1	3.26112e-33	-0.27247	0.442	0.661	8.09801e-29
Lyz2	4.87092e-33	0.275391	0.132	0.032	1.20955e-28
Uqcrh	6.10113e-33	-0.29026	0.629	0.81	1.51503e-28
0610011F06Rik	1.41216e-32	-0.285939	0.437	0.653	3.50667e-28
Ftcd	2.20203e-32	-0.299187	0.473	0.691	5.46807e-28
Cyp4f14	2.60449e-32	-0.283565	0.394	0.6	6.46747e-28
BC048546	4.6751e-32	0.287061	0.265	0.119	1.16092e-27
Ttc39c	9.43465e-32	-0.289612	0.454	0.642	2.34281e-27
Mup14	9.56467e-32	-0.497427	0.421	0.616	2.3751e-27
Ndufv1	9.78736e-32	-0.256866	0.462	0.683	2.4304e-27
Pdhb	2.20756e-31	-0.271619	0.269	0.468	5.48182e-27
Hsd17b11	3.36805e-31	-0.272885	0.379	0.592	8.36353e-27
Gstm3	5.89506e-31	0.793361	0.543	0.414	1.46386e-26
Fcgrt	7.30753e-31	-0.270945	0.382	0.599	1.81461e-26
Arl4d	1.22785e-30	-0.288942	0.245	0.437	3.04899e-26
Lyrm5	1.23973e-30	-0.251172	0.206	0.396	3.0785e-26
Bnip3	1.24916e-30	-0.275946	0.335	0.55	3.10191e-26
Pygl	5.19893e-30	-0.254052	0.572	0.776	1.291e-25
C8b	6.04434e-30	-0.251084	0.722	0.881	1.50093e-25
Atp5j2	1.02743e-29	-0.255052	0.678	0.852	2.55132e-25
Igfbp1	1.07643e-29	0.466238	0.716	0.717	2.67298e-25
Fxyd1	1.18602e-29	-0.273422	0.499	0.721	2.94513e-25
Slc41a2	2.25331e-29	0.318516	0.278	0.134	5.59542e-25
Nit2	2.73503e-29	-0.255321	0.375	0.577	6.79163e-25
Sdha	3.20369e-29	-0.286156	0.554	0.747	7.95541e-25
Pccb	3.22248e-29	-0.266664	0.433	0.644	8.00206e-25
Park7	3.63237e-29	-0.270929	0.572	0.784	9.01991e-25
Cmbl	3.89059e-29	-0.265366	0.476	0.678	9.66112e-25
Upp2	4.15036e-29	-0.265837	0.451	0.673	1.03062e-24
Prg4	5.85136e-29	0.355546	0.344	0.188	1.45301e-24
Itih2	9.23644e-29	0.312933	0.866	0.884	2.29359e-24
Zfp683	2.97927e-28	-0.421689	0	0.116	7.39811e-24
Ces2e	3.50921e-28	-0.272709	0.335	0.535	8.71407e-24
Cebpb	6.96929e-28	-0.30633	0.272	0.45	1.73061e-23
Pbld1	8.97415e-28	-0.264628	0.366	0.565	2.22846e-23
Gm9843	3.1388e-27	-0.298883	0.135	0.299	7.79426e-23
Adipor2	4.45007e-27	-0.252551	0.638	0.807	1.10504e-22
Ephx1	5.06403e-27	-0.26164	0.589	0.8	1.2575e-22
Pim3	1.07964e-26	-0.255338	0.345	0.537	2.68095e-22
C6	8.21019e-26	-0.255102	0.434	0.642	2.03876e-21
Hspa8	1.73393e-25	0.302152	0.744	0.756	4.30569e-21
Rps2	8.86189e-25	-0.269321	0.544	0.757	2.20058e-20
Ly6e	2.02009e-24	0.5256	0.49	0.386	5.0163e-20
Txnip	5.00129e-24	-0.310098	0.142	0.297	1.24192e-19
Dynll1	7.20585e-24	0.289017	0.283	0.154	1.78936e-19
Cyp2e1	9.87782e-24	-0.298609	0.715	0.911	2.45286e-19
Tspan4	1.37456e-23	0.320844	0.364	0.23	3.41331e-19
Thrsp	6.25638e-23	-0.374383	0.497	0.627	1.55358e-18
Il1r1	1.12491e-22	0.29945	0.301	0.167	2.79338e-18
Kng2	1.18684e-22	0.31697	0.687	0.684	2.94716e-18
2200002D01Rik	6.87444e-22	0.257614	0.261	0.136	1.70706e-17
G6pc	1.49279e-21	-0.259265	0.597	0.752	3.7069e-17
Cyp51	1.74814e-21	0.403397	0.67	0.649	4.34098e-17
Cyp7a1	2.38144e-21	0.598825	0.372	0.259	5.9136e-17
Tgm2	2.39085e-20	0.371235	0.374	0.258	5.93696e-16
Mlec	5.88286e-20	0.400321	0.436	0.323	1.46083e-15
Myh9	6.4031e-20	0.438269	0.426	0.318	1.59002e-15
Smc4	1.53006e-18	0.338338	0.177	0.083	3.79945e-14
Rn7sk	2.49129e-18	-0.276399	0.073	0.186	6.18638e-14
Hrg	2.76301e-18	0.270451	0.807	0.831	6.86112e-14
Snx10	5.15005e-18	0.253822	0.304	0.188	1.27886e-13
Gm24245	1.34035e-17	-0.264578	0.097	0.214	3.32836e-13
Eef1a1	5.03169e-17	0.25497	0.794	0.85	1.24947e-12
Sdc1	5.76946e-17	0.33014	0.531	0.469	1.43267e-12
Sult1a1	8.70725e-17	0.344837	0.69	0.707	2.16219e-12
Ctsb	8.72786e-17	0.310469	0.777	0.781	2.1673e-12
Hspa5	9.12216e-17	0.270882	0.929	0.944	2.26522e-12
Gjb2	9.83406e-17	0.32868	0.61	0.572	2.44199e-12
Dap	1.59829e-16	0.290008	0.667	0.654	3.96886e-12
Slc3a1	7.18475e-16	0.321802	0.29	0.189	1.78412e-11
Hsph1	4.11966e-15	0.345998	0.353	0.255	1.02299e-10
Mrap	4.17504e-15	0.280975	0.376	0.272	1.03675e-10
Grn	1.79925e-14	0.293077	0.48	0.396	4.46789e-10
Lpgat1	4.23147e-14	0.347767	0.545	0.502	1.05076e-09
Creld2	4.48675e-13	0.362478	0.385	0.296	1.11415e-08
Cpox	1.19885e-12	0.29432	0.513	0.45	2.97698e-08
Ftl1	6.01769e-12	-0.259151	0.298	0.409	1.49431e-07
Ebp	1.48398e-11	0.25282	0.634	0.666	3.68503e-07
Fdps	1.57453e-10	0.303233	0.492	0.445	3.90988e-06
Btg2	9.5551e-10	0.280924	0.321	0.241	2.37272e-05
Gm26917	1.0136e-09	0.475554	0.255	0.181	2.51697e-05
Lrp1	1.10693e-09	0.314138	0.597	0.591	2.74872e-05
Stat3	1.13706e-09	0.308013	0.386	0.318	2.82354e-05
Ugdh	1.88609e-09	0.260444	0.602	0.604	4.68355e-05
Tmpo	2.13498e-09	0.257353	0.236	0.162	5.30159e-05
Cxcl1	2.93364e-09	0.353013	0.374	0.314	7.28481e-05
Lss	5.2379e-09	0.294434	0.282	0.211	0.000130068
Hyou1	6.66775e-09	0.315761	0.44	0.385	0.000165574
Akr1d1	1.24561e-08	0.258293	0.537	0.515	0.00030931
Snord13	1.31704e-08	0.408789	0.247	0.175	0.000327047
Acsl4	1.24293e-07	0.273276	0.376	0.323	0.00308645
Lsr	2.3238e-07	0.26258	0.512	0.517	0.00577047
Tuba1c	2.43916e-07	0.30294	0.415	0.37	0.00605691
Caprin1	6.74424e-07	0.303021	0.497	0.481	0.0167473
Atl3	8.50653e-07	0.255322	0.334	0.27	0.0211234
Manf	9.37044e-07	0.282951	0.466	0.44	0.0232687
Txnrd1	1.30998e-06	0.252234	0.468	0.441	0.0325294
Avpi1	4.08611e-06	0.301869	0.409	0.377	0.101466
Krt8	7.36265e-06	0.252277	0.552	0.578	0.182829
Sqle	5.87392e-05	0.277141	0.379	0.349	1
Nucks1	9.19338e-05	0.271056	0.445	0.43	1
Lect2	0.000105656	0.288513	0.427	0.414	1
Oat	0.000221224	0.741679	0.542	0.611	1
Tubb5	0.00072943	0.313825	0.304	0.271	1
Tubb4b	0.032455	0.28149	0.347	0.343	1
Glul	0.0338444	0.611937	0.203	0.18	1

## Sheet: PH3_UT_Markers_Wilcox
p_val	avg_logFC	pct.1	pct.2	p_val_adj
Saa2	0	2.97186	0.999	0.222	0
Mt1	0	2.61085	1	0.556	0
Mt2	0	2.60604	1	0.365	0
Saa1	0	2.20216	1	0.662	0
Steap4	0	1.89002	0.973	0.222	0
Serpina3n	0	1.75976	0.992	0.574	0
Lcn2	0	1.49914	0.815	0.07	0
Lpin1	0	1.32766	0.94	0.31	0
n-R5-8s1	0	1.2896	0.805	0.031	0
Igfbp1	0	1.28879	0.99	0.717	0
Cxcl1	0	1.2304	0.919	0.314	0
Scd1	0	1.08168	0.998	0.901	0
Gm26924	0	1.06346	1	1	0
Il1r1	0	0.998168	0.8	0.167	0
Fga	0	0.98125	1	0.997	0
Gm24601	0	0.924568	0.661	0.015	0
Nnmt	0	0.901053	0.97	0.716	0
Itih4	0	0.887186	0.999	0.948	0
St3gal5	0	0.882762	0.915	0.49	0
Tacc2	0	0.877624	0.707	0.071	0
Lrg1	0	0.870251	0.981	0.736	0
Fam134b	0	0.865578	0.876	0.405	0
Tat	0	0.857965	0.998	0.903	0
Saa4	0	0.854922	0.981	0.749	0
Thrsp	0	0.836598	0.98	0.627	0
Slc39a14	0	0.831585	0.849	0.343	0
Lars2	0	0.816796	1	0.994	0
Fgg	0	0.809323	1	0.991	0
Slc38a2	0	0.797899	0.874	0.413	0
Serpina3m	0	0.779053	0.961	0.722	0
Hp	0	0.774785	1	0.999	0
Fgb	0	0.739519	1	1	0
Gm15564	0	0.735157	0.999	0.956	0
Serpina10	0	0.733655	0.934	0.641	0
Plin2	0	0.720463	0.952	0.714	0
Fmo5	0	0.690161	0.991	0.837	0
Fkbp5	0	0.663305	0.665	0.117	0
Slc25a47	0	0.635929	0.994	0.927	0
Mat1a	0	0.623735	0.999	0.966	0
Acox1	0	0.540022	0.998	0.966	0
Aldob	0	0.490201	1	0.996	0
C3	0	0.482674	0.999	0.99	0
Mup3	0	-0.52641	1	1	0
Cyb5	0	-0.719657	0.992	0.983	0
mt-Rnr1	0	-0.872187	1	1	0
mt-Rnr2	0	-0.873558	1	1	0
Mup11	0	-0.976756	0.996	1	0
mt-Nd2	0	-1.12878	0.996	0.999	0
mt-Nd1	0	-1.13674	0.999	1	0
mt-Nd5	0	-1.14555	0.974	0.995	0
Gm13775	0	-1.25566	0.205	0.761	0
mt-Cytb	0	-1.29604	0.993	0.999	0
mt-Co2	0	-1.34169	0.1	0.629	0
mt-Co1	0	-1.38131	0.986	0.999	0
Mup5	0	-1.48456	0.52	0.839	0
mt-Nd4	0	-1.63038	0.977	0.998	0
Mup4	0	-1.8053	0.374	0.898	0
Mup6	0	-2.3866	0.714	0.992	0
Mup9	0	-2.4536	0.401	0.976	0
Mup17	0	-2.51447	0.899	1	0
Mup18	0	-2.61774	0.547	0.997	0
Mup19	0	-2.93228	0.84	1	0
B3galt1	1.41911e-305	0.788735	0.634	0.163	3.52393e-301
Fn1	2.2399e-302	0.684266	0.983	0.821	5.56211e-298
Hnf4a	2.28855e-294	0.644195	0.969	0.743	5.68293e-290
Btg2	2.9171e-294	0.772687	0.708	0.241	7.24373e-290
H3f3b	1.78966e-292	0.755567	0.831	0.419	4.44408e-288
mt-Co3	5.91099e-292	-1.23396	0.106	0.603	1.46782e-287
Aass	4.29404e-291	0.705615	0.965	0.716	1.0663e-286
Sephs2	4.28327e-286	0.618707	0.974	0.761	1.06362e-281
Cldn14	1.73807e-285	0.511584	0.505	0.076	4.31599e-281
Rcan1	1.8443e-283	0.50924	0.522	0.085	4.57977e-279
Hspb8	3.6992e-271	0.667847	0.914	0.597	9.18585e-267
Arhgef26	1.98201e-269	0.568545	0.67	0.203	4.92173e-265
Slc7a2	2.71356e-269	0.622327	0.964	0.735	6.73832e-265
Pfkfb3	1.53978e-268	0.426581	0.421	0.039	3.82359e-264
Pck1	1.95791e-268	0.434475	0.999	0.987	4.86189e-264
Errfi1	2.99355e-266	0.500851	0.998	0.911	7.43359e-262
Gjb2	3.99595e-259	0.639507	0.901	0.572	9.92274e-255
Snx10	6.42238e-256	0.558245	0.63	0.188	1.59481e-251
Bcl3	1.22803e-255	0.41965	0.479	0.074	3.04943e-251
Hpx	1.15572e-251	0.460272	1	0.997	2.86988e-247
Bach1	2.22989e-251	0.533237	0.589	0.151	5.53727e-247
Tifa	1.49766e-245	0.392339	0.393	0.036	3.71898e-241
2010003K11Rik	4.25808e-244	0.37222	0.412	0.046	1.05737e-239
Pzp	1.14666e-241	0.387351	0.999	0.986	2.84739e-237
Tiparp	2.84541e-240	0.489122	0.485	0.087	7.06573e-236
Cyp2c29	1.11055e-239	-1.02727	0.751	0.93	2.75771e-235
Rapgef4	1.86732e-237	0.588318	0.836	0.436	4.63692e-233
Mup10	4.57737e-236	0.428268	0.965	0.692	1.13665e-231
Egfr	2.20246e-232	0.555834	0.989	0.809	5.46915e-228
Mup16	7.0998e-227	-0.848727	0.816	0.934	1.76302e-222
mmu-mir-6236	1.81464e-225	0.468867	0.989	0.837	4.50612e-221
Etnk2	3.16866e-225	0.592353	0.918	0.655	7.86841e-221
Mfsd2a	6.60593e-224	0.496352	0.563	0.148	1.64038e-219
Txnip	4.17514e-223	0.552612	0.741	0.297	1.03677e-218
Arg1	8.96839e-223	0.381616	1	0.982	2.22703e-218
Gpt2	1.4778e-222	0.533332	0.949	0.725	3.66968e-218
Cyp2b10	6.99059e-222	-1.25497	0.132	0.542	1.7359e-217
Slc25a25	1.02851e-221	0.544466	0.945	0.704	2.55399e-217
Actb	8.64936e-215	0.456981	0.99	0.886	2.14781e-210
Xbp1	5.3903e-213	0.539986	0.89	0.57	1.33852e-208
Ankrd55	2.52799e-212	-1.4647	0.374	0.696	6.27751e-208
Upp2	8.11906e-211	0.541754	0.934	0.673	2.01613e-206
Fbf1	1.82478e-210	0.298574	0.336	0.027	4.53129e-206
Plin5	4.05592e-210	0.489258	0.736	0.315	1.00716e-205
Plk3	3.31112e-209	0.488016	0.644	0.226	8.22217e-205
Trib1	6.31088e-209	0.581754	0.705	0.308	1.56712e-204
Mtss1	8.35586e-209	0.552138	0.812	0.454	2.07493e-204
Klf6	3.22186e-207	0.361694	0.346	0.034	8.00053e-203
Itih3	4.51472e-202	0.469632	0.988	0.89	1.12109e-197
Slc10a2	2.63288e-201	0.305638	0.376	0.05	6.53798e-197
Sdc4	1.08827e-197	0.435605	0.986	0.867	2.7024e-193
Ugt2b5	3.25928e-197	-0.423085	0.991	0.959	8.09344e-193
Atf3	4.94596e-196	0.597275	0.56	0.179	1.22818e-191
Apoe	1.44213e-195	-0.262098	1	1	3.5811e-191
Ptp4a1	2.45639e-194	0.393137	0.528	0.145	6.0997e-190
Gsta3	1.00758e-193	-0.537842	0.993	0.956	2.50203e-189
Prg4	1.75174e-193	0.480505	0.585	0.188	4.34992e-189
Rgs16	1.42788e-192	0.438105	0.482	0.113	3.5457e-188
Gpcpd1	2.15871e-192	0.537806	0.778	0.398	5.36051e-188
Rhob	1.76844e-191	0.372073	0.4	0.069	4.39139e-187
Glul	4.05793e-191	0.478909	0.58	0.18	1.00767e-186
Fam35a	3.08805e-190	0.470462	0.642	0.246	7.66823e-186
Cyp2c50	3.43286e-190	-0.763912	0.693	0.888	8.52448e-186
Klf10	4.25434e-190	0.30478	0.388	0.06	1.05644e-185
Egr1	2.92672e-189	0.62048	0.79	0.447	7.26763e-185
Apcs	8.30083e-187	0.57344	0.854	0.525	2.06126e-182
Shb	1.62186e-186	0.430614	0.589	0.204	4.02741e-182
Orm1	1.84317e-184	0.463412	0.993	0.952	4.57696e-180
Mup21	2.60602e-180	-0.668771	0.829	0.929	6.47128e-176
Fgl1	9.49474e-180	0.493383	0.961	0.784	2.35773e-175
1810055G02Rik	3.11472e-179	0.382584	0.528	0.155	7.73448e-175
Stat3	1.43981e-178	0.460515	0.701	0.318	3.57533e-174
Abca1	1.28523e-176	0.505062	0.756	0.377	3.19149e-172
Igfbp4	2.69415e-175	0.387862	0.986	0.866	6.69012e-171
Got1	3.15013e-175	0.542892	0.866	0.587	7.82241e-171
Cdkn1a	2.84471e-173	0.449325	0.572	0.195	7.06398e-169
Apob	3.24096e-173	0.416825	0.997	0.989	8.04796e-169
Gfra1	1.9064e-172	0.474694	0.835	0.498	4.73397e-168
Ivns1abp	3.80178e-172	0.462541	0.688	0.315	9.44057e-168
Slc41a2	8.95852e-171	0.368544	0.482	0.134	2.22458e-166
Slc25a51	4.48303e-169	0.372158	0.522	0.161	1.11323e-164
Cyp2c54	7.04099e-168	-0.71286	0.491	0.759	1.74842e-163
Myo1e	3.1515e-166	0.399457	0.551	0.182	7.8258e-162
Gm23935	3.45055e-166	0.498067	0.999	0.925	8.56841e-162
Scp2	2.07991e-163	0.279911	0.997	0.986	5.16482e-159
Bhlhe40	1.22372e-162	0.403249	0.628	0.251	3.03875e-158
Ddx3x	5.46924e-160	0.471002	0.823	0.513	1.35812e-155
Tmem87b	3.51093e-159	0.288331	0.415	0.096	8.71833e-155
Dak	6.90551e-158	0.481948	0.867	0.563	1.71478e-153
Slc25a22	2.89404e-157	0.390932	0.649	0.282	7.18647e-153
Fasn	1.02506e-156	0.467168	0.719	0.345	2.54544e-152
Fh1	3.2084e-156	0.471429	0.915	0.648	7.9671e-152
Akr1c6	2.75988e-154	-0.434922	0.992	0.971	6.85332e-150
Rnf103	5.60469e-154	0.43854	0.701	0.35	1.39176e-149
Apoa5	2.14122e-153	0.302598	0.999	0.974	5.31708e-149
Sds	2.21678e-153	0.787095	0.868	0.67	5.5047e-149
Apoc4	9.5751e-151	-0.356086	0.999	0.98	2.37769e-146
B4galt1	1.91962e-150	0.321381	0.494	0.155	4.76681e-146
Cps1	4.78241e-150	0.336429	0.999	0.971	1.18757e-145
Atp1b1	5.29758e-150	0.424801	0.567	0.226	1.3155e-145
Jmjd1c	4.23341e-149	0.396126	0.516	0.178	1.05124e-144
Gm26917	9.73082e-149	0.467396	0.523	0.181	2.41636e-144
Junb	6.31315e-148	0.458501	0.788	0.47	1.56768e-143
4933426M11Rik	7.18367e-147	0.286243	0.419	0.109	1.78385e-142
Pik3r1	7.6047e-147	0.389194	0.577	0.231	1.8884e-142
D10Wsu102e	4.16238e-146	0.256022	0.338	0.063	1.0336e-141
Hyou1	1.44965e-145	0.43111	0.731	0.385	3.59977e-141
Glud1	4.46889e-144	0.341725	0.991	0.905	1.10971e-139
Cpt1a	1.33399e-143	0.428607	0.894	0.651	3.31256e-139
Epas1	8.5435e-143	0.384259	0.646	0.297	2.12152e-138
mt-Atp6	3.21206e-141	-0.852556	0.138	0.452	7.97619e-137
Mup15	2.03972e-140	-1.07441	0.357	0.617	5.06503e-136
Jun	1.06248e-139	0.479246	0.864	0.593	2.63835e-135
Tdo2	1.20209e-139	0.25156	0.999	0.991	2.98503e-135
Cyp3a11	3.29461e-139	-0.25122	0.999	1	8.18118e-135
Mbd1	9.82959e-139	0.348095	0.507	0.176	2.44088e-134
Rnd3	1.87585e-138	0.285148	0.375	0.091	4.65811e-134
Litaf	9.41122e-137	0.396008	0.603	0.278	2.33699e-132
Mgst1	1.00704e-135	-0.322743	1	0.997	2.50069e-131
Ptpn1	2.78719e-134	0.268263	0.402	0.107	6.92115e-130
Cyp3a25	2.19164e-133	-0.410512	0.928	0.919	5.44227e-129
Bcl2l1	4.70545e-133	0.280315	0.426	0.122	1.16846e-128
Grn	1.38495e-132	0.403316	0.726	0.396	3.4391e-128
Tns1	1.84291e-132	0.339818	0.524	0.196	4.57631e-128
Slc25a15	2.81576e-132	0.40205	0.931	0.738	6.99208e-128
Gadd45g	3.13462e-132	0.392032	0.899	0.639	7.78389e-128
Wbp1l	5.20512e-132	0.409138	0.867	0.606	1.29254e-127
Foxa3	9.1703e-131	0.307992	0.505	0.182	2.27717e-126
Myh9	1.22236e-130	0.399128	0.653	0.318	3.03536e-126
Fos	1.4284e-129	0.524733	0.785	0.51	3.547e-125
Id2	2.02562e-128	0.430148	0.826	0.579	5.03002e-124
Itih2	6.27688e-127	0.336714	0.984	0.884	1.55868e-122
Plg	5.4239e-126	0.266197	0.998	0.961	1.34686e-121
Ces1d	1.0772e-125	-0.385155	0.944	0.923	2.67491e-121
Qsox1	1.51133e-125	0.378487	0.925	0.707	3.75294e-121
Ccnl1	6.70984e-125	0.341338	0.526	0.206	1.66619e-120
Eef1a1	2.47317e-123	0.340768	0.967	0.85	6.14136e-119
Ier2	6.4556e-123	0.452598	0.763	0.49	1.60306e-118
Elovl6	2.38438e-121	0.379626	0.553	0.24	5.92089e-117
Nedd4l	6.09048e-121	0.271827	0.447	0.147	1.51239e-116
Mup13	1.75052e-120	-0.755608	0.303	0.546	4.34688e-116
Ppip5k2	1.46015e-119	0.302991	0.51	0.197	3.62584e-115
Cyp2c37	1.67572e-118	-0.662336	0.314	0.608	4.16114e-114
Epb4.1	7.77006e-118	0.349431	0.617	0.304	1.92946e-113
Cfh	1.39179e-117	0.312616	0.991	0.897	3.4561e-113
Ulk1	2.06487e-117	0.297842	0.499	0.189	5.12749e-113
Ell2	3.74717e-117	0.371746	0.72	0.416	9.30498e-113
Tnfrsf1a	1.37742e-116	0.346845	0.551	0.244	3.4204e-112
Cyp2a5	3.24591e-115	-0.938183	0.278	0.555	8.06025e-111
Eif4g2	1.00878e-114	0.384303	0.905	0.678	2.50501e-110
Serpina3c	3.40075e-113	-0.554657	0.118	0.385	8.44474e-109
Ly6e	5.91075e-113	0.42023	0.68	0.386	1.46776e-108
Il6ra	1.18087e-112	0.251697	0.431	0.142	2.93234e-108
Lpgat1	5.02269e-112	0.390147	0.776	0.502	1.24724e-107
Adh1	1.31696e-110	-0.295981	0.995	0.96	3.27028e-106
Fads2	1.92305e-110	0.323745	0.592	0.273	4.77532e-106
Atl2	2.0235e-110	0.321874	0.674	0.361	5.02475e-106
Mup8	3.74852e-110	-0.793731	0.111	0.373	9.30833e-106
Mup12	1.11588e-109	-0.589619	0.792	0.86	2.77096e-105
Dst	2.97901e-109	0.329906	0.507	0.206	7.39748e-105
Jak1	9.8189e-108	0.362767	0.648	0.342	2.43823e-103
Nfil3	2.10771e-107	0.338731	0.617	0.309	5.23386e-103
Elovl5	4.35182e-107	0.382267	0.863	0.58	1.08064e-102
Aldh1a1	5.61605e-107	-0.402451	0.984	0.956	1.39458e-102
Mgll	2.6639e-105	0.32184	0.739	0.449	6.615e-101
Sult1a1	1.07625e-103	0.371024	0.899	0.707	2.67255e-99
Man2a1	1.45094e-102	0.369999	0.83	0.583	3.60298e-98
Eef2	6.85019e-102	0.289563	0.979	0.873	1.70104e-97
Aff4	2.81937e-101	0.344186	0.635	0.337	7.00106e-97
Palmd	3.79669e-101	0.284674	0.51	0.219	9.42794e-97
Zfp36	4.22399e-101	0.407015	0.776	0.522	1.0489e-96
Eif1a	3.1425e-100	0.29522	0.583	0.289	7.80345e-96
Slc3a1	7.78384e-99	0.290117	0.464	0.189	1.93288e-94
Ifitm3	1.46494e-98	0.331674	0.958	0.812	3.63773e-94
Atp2a2	3.30777e-98	0.350363	0.771	0.495	8.21385e-94
Nop58	4.50924e-98	0.257567	0.428	0.162	1.11973e-93
Enpp2	1.80372e-97	0.316883	0.635	0.345	4.479e-93
Gm2a	2.66155e-97	0.341146	0.704	0.427	6.60916e-93
Cyb5r3	7.64726e-97	0.337685	0.906	0.725	1.89897e-92
Apoa4	9.42924e-97	0.609215	0.604	0.339	2.34147e-92
Adck3	1.76416e-95	-0.48294	0.729	0.764	4.38077e-91
Ahcy	7.33456e-94	-0.375628	0.918	0.916	1.82132e-89
Aldh1l1	1.05592e-92	0.277373	0.991	0.904	2.62206e-88
Eci2	2.10624e-92	0.28816	0.896	0.698	5.23022e-88
Cox4i1	2.40597e-92	-0.288035	0.992	0.958	5.9745e-88
Slc38a3	5.16061e-92	0.2924	0.971	0.858	1.28148e-87
Hsd3b7	1.41694e-91	-0.451728	0.795	0.798	3.51853e-87
Dusp1	5.06207e-91	0.300628	0.539	0.259	1.25701e-86
Igf1	1.15123e-90	0.277139	0.989	0.904	2.85872e-86
Serinc3	1.09039e-89	0.293965	0.713	0.433	2.70765e-85
Tgm2	2.2131e-89	0.316575	0.524	0.258	5.49556e-85
C8a	5.61617e-89	0.294064	0.978	0.887	1.39461e-84
Txnrd1	1.29809e-88	0.31498	0.721	0.441	3.22341e-84
Mup2	1.72689e-88	-0.650107	0.161	0.392	4.28822e-84
Asl	7.1011e-88	0.297674	0.934	0.787	1.76334e-83
Rps14	7.48476e-88	-0.346341	0.936	0.917	1.85862e-83
Por	1.58198e-87	0.290746	0.898	0.675	3.92838e-83
Sec14l4	2.23136e-87	0.285169	0.724	0.436	5.54091e-83
Uroc1	4.56897e-87	0.329587	0.837	0.615	1.13457e-82
Lrp6	4.76118e-87	0.27074	0.505	0.232	1.1823e-82
Atf6	6.22844e-87	0.280521	0.553	0.273	1.54665e-82
Ddi2	1.09237e-86	0.30252	0.642	0.365	2.71258e-82
Dstn	1.16704e-86	0.271382	0.664	0.37	2.89799e-82
Id3	4.0044e-86	0.39952	0.688	0.426	9.94372e-82
H6pd	7.70701e-86	0.300493	0.825	0.595	1.9138e-81
Ugt2b36	2.34382e-85	-0.287193	0.978	0.93	5.82017e-81
Xdh	3.43834e-85	0.272245	0.541	0.258	8.5381e-81
Tmed5	5.48485e-85	0.296019	0.74	0.492	1.362e-80
G6pc	8.67545e-85	0.341404	0.948	0.752	2.15429e-80
Mttp	8.62971e-84	0.296651	0.888	0.697	2.14293e-79
Acaa1b	8.85394e-84	-0.263859	0.968	0.969	2.19861e-79
Angptl4	9.83239e-84	0.315315	0.838	0.629	2.44158e-79
Nrp1	3.01799e-83	0.268797	0.518	0.253	7.49426e-79
Fgf1	3.20977e-83	0.287983	0.647	0.369	7.97051e-79
Psen2	6.81917e-82	-0.419556	0.749	0.774	1.69334e-77
Prox1	1.21923e-81	0.315205	0.622	0.351	3.0276e-77
Gck	2.74701e-81	0.260705	0.557	0.278	6.82138e-77
Picalm	5.12519e-81	0.276902	0.648	0.376	1.27269e-76
Lbp	1.84487e-80	0.264249	0.605	0.333	4.58117e-76
Azin1	3.21736e-80	0.268891	0.59	0.322	7.98936e-76
Ddx5	1.21759e-79	0.251675	0.778	0.515	3.02351e-75
Cox6c	4.82888e-79	-0.411283	0.893	0.884	1.19911e-74
Cpb2	6.39016e-79	0.280302	0.959	0.813	1.58681e-74
Gm4076	3.21258e-78	-0.342158	0.007	0.184	7.97747e-74
Il6st	1.21642e-77	0.262348	0.544	0.273	3.02061e-73
Rmnd5a	2.20771e-77	0.273473	0.628	0.352	5.48218e-73
Trp53inp1	4.08129e-77	0.269278	0.582	0.308	1.01347e-72
Ctsb	4.38232e-77	0.2682	0.943	0.781	1.08822e-72
Uqcrq	5.15603e-77	-0.316452	0.98	0.951	1.28035e-72
Igfbp2	1.3662e-74	-0.348404	0.886	0.885	3.39255e-70
Acsl4	2.18715e-74	0.250793	0.588	0.323	5.43114e-70
Rnf125	3.73883e-74	-0.46332	0.312	0.493	9.28426e-70
mt-Nd6	6.31777e-74	-0.515107	0.389	0.577	1.56883e-69
Elovl2	1.04807e-73	0.285039	0.912	0.699	2.60256e-69
Rps2	1.70938e-73	-0.442508	0.675	0.757	4.24473e-69
Iqgap2	2.38033e-73	0.283193	0.879	0.677	5.91083e-69
Lrp1	9.07554e-73	0.310227	0.831	0.591	2.25364e-68
Hsd3b5	4.02513e-72	-0.587529	0.49	0.587	9.99521e-68
Arhgef12	6.00771e-72	0.280147	0.667	0.408	1.49183e-67
Pim3	1.31497e-71	0.280137	0.764	0.537	3.26533e-67
C4bp	1.7311e-71	0.266688	0.948	0.788	4.29867e-67
Lrpprc	2.58156e-71	0.257016	0.662	0.398	6.41052e-67
Aox3	6.90907e-71	0.275389	0.989	0.894	1.71566e-66
Cyp1a2	1.55473e-70	-0.48192	0.685	0.794	3.8607e-66
Atp1a1	1.19058e-69	0.261719	0.709	0.457	2.95645e-65
Hsd17b13	4.57555e-69	0.351594	0.907	0.74	1.1362e-64
Copa	6.81048e-69	0.25141	0.633	0.363	1.69118e-64
Pklr	1.62632e-68	0.25984	0.624	0.368	4.03848e-64
Acly	1.88216e-68	0.287664	0.715	0.445	4.67378e-64
Rpl13a	3.00084e-68	-0.314606	0.858	0.868	7.45169e-64
Rcl1	5.52201e-68	0.273905	0.734	0.514	1.37122e-63
Alas1	2.74816e-67	0.283196	0.905	0.729	6.82423e-63
Kmo	9.8702e-67	0.262269	0.891	0.732	2.45097e-62
Ppp1r3b	6.38069e-66	0.259418	0.642	0.38	1.58445e-61
Zfp36l1	1.82897e-65	0.271824	0.636	0.402	4.54169e-61
Rps27l	5.2151e-65	-0.361139	0.855	0.849	1.29501e-60
Pon1	8.45059e-65	-0.302819	0.936	0.906	2.09845e-60
Efna1	1.02688e-64	0.256153	0.551	0.309	2.54995e-60
Gm20594	1.80494e-64	-0.559578	0.108	0.294	4.48202e-60
Ctsl	6.28814e-64	0.256521	0.976	0.857	1.56147e-59
Ptplad1	8.21958e-64	0.255273	0.741	0.496	2.04109e-59
Mvd	8.95722e-64	-0.327327	0.085	0.269	2.22426e-59
Hdlbp	1.34124e-63	0.267318	0.894	0.713	3.33056e-59
Pnpla7	1.98655e-62	0.251226	0.807	0.572	4.933e-58
Gls2	4.39281e-62	0.296144	0.868	0.657	1.09082e-57
Fads1	9.47175e-62	0.267264	0.889	0.663	2.35203e-57
Sparcl1	1.52217e-61	-0.253617	0	0.136	3.77984e-57
Malat1	2.67555e-60	-0.652624	0.704	0.78	6.64393e-56
Nedd4	2.95888e-60	0.259979	0.762	0.524	7.3475e-56
Cyp8b1	1.2909e-59	-0.364571	0.714	0.745	3.20557e-55
Mtus1	1.17599e-58	0.268076	0.674	0.42	2.92023e-54
Cyp4a12a	4.76646e-57	0.259776	0.823	0.597	1.18361e-52
Ugt2b34	5.06654e-57	-0.290736	0.918	0.874	1.25812e-52
Hacl1	1.89672e-56	-0.3329	0.842	0.797	4.70994e-52
Cyp2c70	3.30214e-55	0.256009	0.971	0.834	8.19987e-51
Brd2	3.55883e-55	0.258447	0.629	0.408	8.83728e-51
Zfp683	4.44814e-52	-0.421689	0	0.116	1.10456e-47
Oaf	1.251e-51	-0.333767	0.79	0.794	3.10649e-47
Cth	2.78098e-51	-0.308848	0.898	0.838	6.90573e-47
Ndufb11	1.98292e-50	-0.367923	0.722	0.735	4.924e-46
Cyp2f2	8.36167e-49	0.275177	0.965	0.863	2.07637e-44
Esd	3.91084e-48	-0.302906	0.794	0.784	9.7114e-44
Mpc2	1.91925e-47	-0.268047	0.887	0.857	4.76588e-43
Ubc	1.43998e-45	-0.273243	0.907	0.872	3.57576e-41
Hebp1	5.05497e-45	-0.313009	0.742	0.75	1.25525e-40
Gm5096	2.00937e-43	-0.399548	0.364	0.468	4.98967e-39
Oaz1	8.6148e-42	-0.339005	0.759	0.75	2.13923e-37
Cox7b	2.52195e-41	-0.304639	0.91	0.878	6.26251e-37
Cyp2c55	2.62479e-41	-0.316565	0.103	0.243	6.51788e-37
Inmt	3.6933e-41	-0.308364	0.966	0.884	9.17121e-37
Cyp2e1	1.70168e-40	-0.301498	0.817	0.911	4.22562e-36
Clpx	2.51055e-40	-0.306093	0.818	0.783	6.23419e-36
Ndufb6	4.17521e-40	-0.311203	0.77	0.759	1.03679e-35
Hist1h1c	2.3284e-37	-0.331046	0.24	0.372	5.78188e-33
Elovl3	8.85113e-37	-0.252293	0.838	0.827	2.19791e-32
Gm10250	7.2564e-36	-0.306884	0.124	0.251	1.80191e-31
Arl4d	2.15745e-34	-0.32852	0.326	0.437	5.35739e-30
Cml1	8.64619e-32	-0.27734	0.803	0.757	2.14702e-27
Hint2	2.8001e-31	-0.29931	0.685	0.676	6.95322e-27
Aqp8	4.91684e-30	-0.331183	0.444	0.505	1.22095e-25
Ndufa6	3.3782e-28	-0.252724	0.846	0.798	8.38874e-24
Oat	1.94126e-27	-0.255538	0.502	0.611	4.82055e-23
Saa3	3.19155e-27	0.298054	0.195	0.087	7.92526e-23
Gm9843	6.46087e-27	-0.343303	0.197	0.299	1.60436e-22
Lect2	4.30704e-24	-0.274252	0.297	0.414	1.06952e-19
Atp5h	1.94772e-23	-0.351854	0.688	0.682	4.83659e-19
Dcxr	6.40734e-23	-0.27134	0.629	0.631	1.59107e-18
Cebpa	2.74576e-22	-0.260692	0.688	0.672	6.81828e-18
Cyp4a10	1.73203e-21	-0.289941	0.614	0.657	4.30098e-17
Sigmar1	2.28462e-21	-0.282365	0.482	0.514	5.67316e-17
Gstm3	3.34217e-21	-0.470078	0.343	0.414	8.29929e-17
Nr1i3	4.47107e-21	-0.317941	0.294	0.377	1.11026e-16
Ppp2r5a	1.43767e-19	-0.263514	0.593	0.594	3.57003e-15
Hhex	4.0065e-19	-0.283483	0.229	0.307	9.94893e-15
Hmgcs1	5.34958e-18	-0.25801	0.778	0.703	1.32841e-13
Rpl14	1.00493e-17	-0.261157	0.559	0.574	2.49545e-13
Tprkb	5.29174e-17	-0.254085	0.508	0.528	1.31405e-12
Cyp3a59	1.34335e-15	-0.263118	0.281	0.344	3.3358e-11
Rps18	2.17221e-10	-0.269207	0.584	0.578	5.39404e-06
Ftl1	1.34612e-09	-0.346327	0.394	0.409	3.34268e-05
Ubb	5.58558e-07	-0.263774	0.448	0.45	0.0138701
Mup1	9.25299e-07	-0.490972	0.609	0.583	0.022977
Mup7	2.70534e-06	-0.293978	0.998	0.998	0.067179
Gm24245	0.000118586	-0.254157	0.192	0.214	1
Mup14	0.355684	-0.34089	0.699	0.616	1

## Sheet: PH_UT_Markers_Wilcox
p_val	avg_logFC	pct.1	pct.2	p_val_adj
Saa2	0	3.68974	0.981	0.222	0
Saa1	0	2.95312	0.999	0.662	0
Mt1	0	2.20138	0.968	0.556	0
Mt2	0	2.14039	0.934	0.365	0
Lcn2	0	1.98261	0.862	0.07	0
Orm2	0	1.52152	0.596	0.09	0
Serpina3n	0	1.46818	0.935	0.574	0
Steap4	0	1.4324	0.767	0.222	0
Gm26924	0	1.26976	1	1	0
Apcs	0	1.23143	0.878	0.525	0
n-R5-8s1	0	1.20556	0.652	0.031	0
Fgl1	0	1.13937	0.973	0.784	0
Hp	0	1.12241	1	0.999	0
Orm1	0	1.12162	0.996	0.952	0
Lars2	0	1.06369	0.999	0.994	0
Itih4	0	1.05909	0.997	0.948	0
Lrg1	0	1.05485	0.964	0.736	0
Gm15564	0	1.05091	0.991	0.956	0
Fga	0	0.998014	0.998	0.997	0
Hpx	0	0.940145	1	0.997	0
Itih3	0	0.937821	0.983	0.89	0
Saa4	0	0.924382	0.941	0.749	0
Igfbp1	0	0.917886	0.881	0.717	0
mmu-mir-6236	0	0.830875	0.969	0.837	0
C3	0	0.828398	0.999	0.99	0
Gm23935	0	0.802264	0.993	0.925	0
Gm24601	0	0.792993	0.498	0.015	0
Serpina10	0	0.76903	0.885	0.641	0
Fn1	0	0.767461	0.941	0.821	0
Il1r1	0	0.756862	0.606	0.167	0
Nnmt	0	0.755485	0.906	0.716	0
Fgg	0	0.746062	0.999	0.991	0
Tat	0	0.684123	0.975	0.903	0
Fgb	0	0.682933	1	1	0
Cfh	0	0.573279	0.973	0.897	0
Mat1a	0	0.537804	0.985	0.966	0
Pzp	0	0.475711	0.993	0.986	0
Ambp	0	0.375516	0.998	0.993	0
Kng1	0	0.374459	0.995	0.991	0
Apoe	0	-0.300107	1	1	0
Apoa2	0	-0.343337	0.999	1	0
Acaa1b	0	-0.530837	0.841	0.969	0
Ugt2b5	0	-0.569543	0.934	0.959	0
Ces1d	0	-0.604929	0.776	0.923	0
Gsta3	0	-0.626297	0.952	0.956	0
Mup20	0	-0.646719	0.983	1	0
mt-Rnr1	0	-0.656606	1	1	0
Cyb5	0	-0.671123	0.98	0.983	0
mt-Rnr2	0	-0.808087	1	1	0
mt-Atp6	0	-0.874172	0.096	0.452	0
Mup12	0	-0.892704	0.548	0.86	0
Mup3	0	-0.904471	1	1	0
Mup16	0	-0.969957	0.672	0.934	0
Mup21	0	-1.05045	0.552	0.929	0
Cyp2b10	0	-1.1869	0.151	0.542	0
Gm13775	0	-1.20148	0.193	0.761	0
mt-Nd2	0	-1.21118	0.975	0.999	0
Mup15	0	-1.22445	0.175	0.617	0
mt-Co3	0	-1.22756	0.094	0.603	0
mt-Nd1	0	-1.25816	0.985	1	0
Mup11	0	-1.28011	0.964	1	0
mt-Nd5	0	-1.30645	0.917	0.995	0
mt-Co2	0	-1.37598	0.063	0.629	0
mt-Cytb	0	-1.39371	0.967	0.999	0
mt-Co1	0	-1.44394	0.959	0.999	0
Ankrd55	0	-1.55908	0.273	0.696	0
Mup5	0	-1.63501	0.359	0.839	0
mt-Nd4	0	-1.73634	0.926	0.998	0
Mup4	0	-1.86992	0.28	0.898	0
Mup17	0	-2.40996	0.816	1	0
Mup9	0	-2.41523	0.333	0.976	0
Mup6	0	-2.50578	0.589	0.992	0
Mup18	0	-2.54622	0.512	0.997	0
Mup19	0	-3.19051	0.648	1	0
Rbp4	5.64938e-307	-0.323114	0.995	0.999	1.40285e-302
Car3	1.27406e-295	-0.584177	0.908	0.974	3.16374e-291
Lpin1	1.17799e-294	0.866566	0.66	0.31	2.92518e-290
Mup13	3.27194e-293	-0.819688	0.201	0.546	8.12489e-289
Clu	3.18838e-291	0.456701	0.986	0.958	7.91738e-287
Fmo5	3.55863e-281	0.51682	0.936	0.837	8.83678e-277
Scd1	5.92408e-279	0.793238	0.966	0.901	1.47107e-274
Serpina3m	5.0085e-275	0.584599	0.873	0.722	1.24371e-270
Tacc2	5.42935e-271	0.548586	0.428	0.071	1.34822e-266
Slc39a14	1.75959e-266	0.617729	0.675	0.343	4.36942e-262
Sephs2	1.85265e-265	0.525891	0.896	0.761	4.60051e-261
Mup8	4.61436e-265	-0.812904	0.065	0.373	1.14584e-260
Rnase4	1.95345e-264	0.695294	0.976	0.921	4.8508e-260
Serpina3c	2.74716e-263	-0.576033	0.076	0.385	6.82175e-259
Cxcl1	4.02564e-262	0.809516	0.645	0.314	9.99648e-258
Qsox1	4.32245e-257	0.543893	0.887	0.707	1.07335e-252
Egfr	1.69556e-249	0.525142	0.938	0.809	4.21042e-245
Cp	3.84285e-248	0.462892	0.984	0.943	9.54256e-244
Akr1c6	2.0881e-247	-0.457245	0.965	0.971	5.18518e-243
Mup10	2.24769e-246	0.3406	0.899	0.692	5.58147e-242
Cyp2c29	1.51902e-245	-0.719966	0.772	0.93	3.77203e-241
Prg4	5.37878e-245	0.577764	0.549	0.188	1.33566e-240
Cox4i1	4.28208e-244	-0.421672	0.933	0.958	1.06333e-239
Cyp2c54	6.04061e-243	-0.645058	0.471	0.759	1.5e-238
Cyp3a11	2.5175e-239	-0.296385	0.999	1	6.25146e-235
Plg	6.48912e-234	0.359061	0.987	0.961	1.61138e-229
Ly6e	9.54348e-234	0.714708	0.683	0.386	2.36984e-229
Hspb8	3.35084e-233	0.53153	0.812	0.597	8.3208e-229
Mup2	7.36442e-233	-0.69397	0.098	0.392	1.82873e-228
Sod1	7.21687e-231	-0.322303	0.983	0.983	1.79209e-226
Vtn	9.65813e-226	0.319615	0.994	0.983	2.39831e-221
Hnf4a	4.10547e-221	0.493237	0.875	0.743	1.01947e-216
Fabp1	1.65604e-220	-0.337244	0.997	1	4.11227e-216
Igfbp2	2.42944e-220	-0.50922	0.742	0.885	6.03278e-216
Elovl3	1.66667e-219	-0.552814	0.619	0.827	4.13868e-215
Pck1	2.25634e-213	0.356839	0.982	0.987	5.60294e-209
Apoc4	4.63447e-211	-0.333935	0.985	0.98	1.15083e-206
Mgst1	9.6445e-211	-0.329076	0.999	0.997	2.39492e-206
Cyp2c50	1.98188e-209	-0.605558	0.707	0.888	4.9214e-205
Cyp2c37	2.30212e-201	-0.645818	0.292	0.608	5.71663e-197
Gjb2	3.6437e-200	0.499499	0.789	0.572	9.04804e-196
Tifa	2.20016e-197	0.319492	0.306	0.036	5.46345e-193
Btg2	7.63099e-194	0.556245	0.546	0.241	1.89493e-189
Fkbp5	9.37403e-192	0.393979	0.427	0.117	2.32776e-187
Ugt2b36	1.11452e-191	-0.379583	0.908	0.93	2.76757e-187
C4bp	4.36974e-189	0.413371	0.921	0.788	1.08509e-184
Cyp3a25	9.86249e-189	-0.396589	0.861	0.919	2.44905e-184
Acox1	8.58044e-186	0.351743	0.97	0.966	2.1307e-181
Actb	2.50443e-182	0.376789	0.956	0.886	6.21899e-178
Cox6c	2.50522e-182	-0.497414	0.794	0.884	6.22095e-178
Ahcy	1.37009e-181	-0.430442	0.835	0.916	3.40222e-177
Slc38a2	2.21364e-180	0.526051	0.671	0.413	5.49691e-176
mt-Nd6	1.13055e-174	-0.578855	0.303	0.577	2.80738e-170
Igfbp4	2.02647e-174	0.336159	0.932	0.866	5.03214e-170
Apob	1.77773e-173	0.382325	0.989	0.989	4.41447e-169
Slc41a2	2.84646e-173	0.382166	0.423	0.134	7.06833e-169
B3galt1	1.82462e-172	0.521682	0.446	0.163	4.5309e-168
Glud1	3.14023e-171	0.334724	0.964	0.905	7.79782e-167
P4hb	9.55265e-171	0.304019	0.983	0.941	2.37211e-166
Slc25a25	4.57475e-169	0.429974	0.849	0.704	1.136e-164
Gm4076	2.11465e-168	-0.343049	0.006	0.184	5.2511e-164
Cyp8b1	3.49847e-167	-0.481825	0.553	0.745	8.6874e-163
Myh9	6.99412e-167	0.490049	0.601	0.318	1.73678e-162
Hsd3b5	1.80348e-161	-0.619275	0.374	0.587	4.4784e-157
Sdc4	6.02783e-161	0.338637	0.938	0.867	1.49683e-156
Stat3	8.57829e-161	0.435627	0.596	0.318	2.13016e-156
Uqcrq	1.69109e-160	-0.375119	0.933	0.951	4.19931e-156
Lrp1	2.72463e-160	0.552561	0.792	0.591	6.76579e-156
Cyp2a5	1.63872e-158	-0.806867	0.292	0.555	4.06927e-154
Rps27l	2.91445e-157	-0.450412	0.748	0.849	7.23716e-153
Fam134b	1.516e-155	0.505514	0.637	0.405	3.76452e-151
Snx10	1.0171e-154	0.374845	0.464	0.188	2.52566e-150
Tmem176a	1.63666e-154	0.468075	0.671	0.429	4.06415e-150
Arhgef26	6.46003e-154	0.379911	0.483	0.203	1.60416e-149
Aldh1l1	7.30834e-154	0.344751	0.962	0.904	1.81481e-149
Rps14	1.2441e-153	-0.359379	0.859	0.917	3.08936e-149
Slc10a2	1.69045e-153	0.252457	0.285	0.05	4.19772e-149
Angptl3	2.7993e-152	-0.31545	0.944	0.944	6.95122e-148
2810007J24Rik	5.24399e-152	-0.35123	0.876	0.943	1.30219e-147
Dhcr24	4.51788e-144	0.459082	0.912	0.783	1.12188e-139
Inmt	2.84158e-143	-0.462286	0.842	0.884	7.0562e-139
Tmem176b	9.96491e-143	0.449221	0.803	0.632	2.47449e-138
Ifitm3	5.64916e-142	0.361934	0.91	0.812	1.4028e-137
Hc	1.34098e-141	0.372596	0.949	0.903	3.32993e-137
Aass	2.3158e-141	0.442569	0.837	0.716	5.7506e-137
Ctsb	3.67546e-141	0.380578	0.9	0.781	9.1269e-137
Cpb2	6.90898e-141	0.349207	0.927	0.813	1.71564e-136
Hyou1	8.17686e-141	0.42832	0.638	0.385	2.03048e-136
Bcl3	1.4356e-140	0.254385	0.308	0.074	3.56488e-136
Rcan1	9.5523e-137	0.297889	0.317	0.085	2.37203e-132
St3gal5	1.41372e-135	0.486995	0.701	0.49	3.51055e-131
Pfkfb3	3.0437e-135	0.259894	0.243	0.039	7.55813e-131
Hrsp12	2.3875e-134	-0.353715	0.889	0.939	5.92865e-130
Cox7b	2.38688e-133	-0.426009	0.809	0.878	5.9271e-129
Sparcl1	2.50291e-133	-0.253617	0	0.136	6.21522e-129
Cldn14	3.84904e-132	0.282112	0.298	0.076	9.55794e-128
Errfi1	4.39344e-131	0.310394	0.953	0.911	1.09098e-126
Apoa4	1.98714e-129	0.679443	0.572	0.339	4.93447e-125
Rhob	5.41139e-128	0.25814	0.287	0.069	1.34376e-123
Creg1	8.19197e-128	-0.315552	0.894	0.926	2.03423e-123
Slc7a2	2.08127e-124	0.399579	0.823	0.735	5.16821e-120
C4b	2.43043e-124	0.391766	0.937	0.883	6.03523e-120
Itih2	3.35088e-124	0.299717	0.946	0.884	8.32091e-120
Abca1	4.28193e-124	0.403462	0.621	0.377	1.06329e-119
Hsp90ab1	1.07095e-123	0.279915	0.967	0.922	2.65939e-119
Lbp	6.64233e-123	0.386535	0.577	0.333	1.64942e-118
Calr	2.2575e-122	0.283881	0.937	0.885	5.60582e-118
Pon1	2.91243e-120	-0.33799	0.868	0.906	7.23215e-116
Etnk2	1.29069e-119	0.372806	0.793	0.655	3.20504e-115
Mtss1	1.02133e-118	0.37299	0.657	0.454	2.53618e-114
Ndufb6	8.09075e-118	-0.413333	0.651	0.759	2.0091e-113
Gm20594	1.00565e-117	-0.541667	0.102	0.294	2.49722e-113
Serping1	1.10489e-117	0.304094	0.933	0.87	2.74365e-113
Slc25a15	4.49178e-117	0.330021	0.856	0.738	1.1154e-112
Lpgat1	1.65036e-116	0.384156	0.7	0.502	4.09818e-112
Grn	2.85874e-115	0.350499	0.627	0.396	7.09883e-111
Plin2	5.71913e-115	0.400512	0.807	0.714	1.42017e-110
H3f3b	8.6455e-115	0.440105	0.62	0.419	2.14685e-110
Ech1	2.34795e-113	-0.335883	0.78	0.856	5.83044e-109
Gm26917	2.94344e-113	0.46155	0.413	0.181	7.30915e-109
Zfp683	5.62291e-113	-0.421689	0	0.116	1.39628e-108
Rbp1	2.51306e-111	0.258488	0.266	0.069	6.24043e-107
Rnf125	4.38807e-111	-0.401552	0.295	0.493	1.08964e-106
Bhlhe40	5.21065e-111	0.319088	0.493	0.251	1.29391e-106
Mfsd2a	1.95531e-110	0.296149	0.376	0.148	4.85542e-106
Ndufb11	6.06565e-110	-0.410405	0.611	0.735	1.50622e-105
Cyp2d9	4.90603e-108	-0.275396	0.94	0.959	1.21826e-103
Rps2	1.52108e-107	-0.410133	0.613	0.757	3.77714e-103
Comt	1.90819e-107	0.25991	0.965	0.931	4.73841e-103
Atf3	2.53366e-107	0.402014	0.399	0.179	6.29159e-103
Bach1	1.2052e-106	0.286794	0.372	0.151	2.99275e-102
Aadac	1.55772e-106	-0.407055	0.84	0.86	3.86814e-102
C8a	2.53233e-106	0.300099	0.933	0.887	6.28827e-102
Cps1	5.24658e-106	0.254838	0.978	0.971	1.30283e-101
Gfra1	9.01392e-106	0.342778	0.696	0.498	2.23834e-101
Eef1a1	1.01693e-105	0.270819	0.913	0.85	2.52525e-101
Chchd2	3.56562e-105	-0.334788	0.875	0.916	8.85415e-101
Plk3	1.16922e-104	0.300863	0.458	0.226	2.9034e-100
Cfi	1.8893e-104	0.259039	0.953	0.905	4.69152e-100
Shb	1.39637e-103	0.27777	0.432	0.204	3.46746e-99
Mpeg1	3.00045e-103	0.287856	0.286	0.089	7.45071e-99
Cfhr2	1.38244e-102	-0.383651	0.851	0.868	3.43288e-98
H6pd	7.13941e-102	0.329468	0.747	0.595	1.77286e-97
Retsat	3.66217e-101	-0.35334	0.69	0.83	9.0939e-97
Atp5f1	4.53677e-101	-0.336467	0.845	0.869	1.12657e-96
Acsl1	5.81771e-101	-0.318663	0.854	0.924	1.44465e-96
Itih1	5.89476e-101	0.301421	0.906	0.816	1.46379e-96
Ugt2b34	1.09679e-100	-0.304453	0.834	0.874	2.72355e-96
Malat1	1.49983e-100	-0.401852	0.613	0.78	3.72437e-96
Tgm2	7.00757e-100	0.337877	0.477	0.258	1.74012e-95
Ndufa4	1.86542e-99	-0.338158	0.843	0.889	4.63222e-95
Saa3	2.83179e-98	1.09835	0.272	0.087	7.03189e-94
Dap	5.59754e-98	0.318746	0.802	0.654	1.38998e-93
Cyp2c70	7.42367e-98	0.309156	0.927	0.834	1.84344e-93
Cdkn1a	1.98097e-97	0.305119	0.418	0.195	4.91914e-93
Egr1	8.67153e-97	0.418877	0.627	0.447	2.15331e-92
Slc3a1	1.14293e-96	0.328396	0.401	0.189	2.83811e-92
Tnfrsf1a	3.20484e-96	0.294749	0.466	0.244	7.95826e-92
Alas1	2.49821e-95	0.32273	0.857	0.729	6.20356e-91
Hsd3b7	2.77114e-95	-0.344848	0.732	0.798	6.88129e-91
Litaf	1.87963e-93	0.304879	0.49	0.278	4.6675e-89
Ifitm2	5.89829e-93	0.30982	0.55	0.347	1.46466e-88
Xbp1	6.6598e-93	0.326304	0.727	0.57	1.65376e-88
Esd	7.37895e-93	-0.332305	0.701	0.784	1.83234e-88
Eif4g2	1.69292e-92	0.318022	0.812	0.678	4.20385e-88
Cyp4a10	4.95116e-92	-0.42507	0.481	0.657	1.22947e-87
Gpt2	2.14154e-91	0.303779	0.817	0.725	5.31786e-87
Cml2	5.10011e-91	0.279615	0.921	0.857	1.26646e-86
Cth	1.51771e-90	-0.324115	0.818	0.838	3.76879e-86
Trib1	1.01313e-89	0.345111	0.51	0.308	2.5158e-85
Ephx2	1.31501e-89	-0.279612	0.886	0.937	3.26544e-85
Mpc2	4.48662e-89	-0.292946	0.806	0.857	1.11412e-84
Sult1a1	4.64348e-89	0.326136	0.813	0.707	1.15307e-84
Rpl13a	5.9627e-89	-0.255832	0.8	0.868	1.48066e-84
Got1	1.27941e-88	0.349896	0.73	0.587	3.17703e-84
Gm10250	8.8505e-88	-0.316106	0.095	0.251	2.19776e-83
Slc25a22	1.54616e-86	0.257082	0.495	0.282	3.83942e-82
Glul	1.79825e-86	0.516247	0.385	0.18	4.46541e-82
Rapgef4	2.37544e-85	0.320885	0.62	0.436	5.89868e-81
Adck3	5.88136e-84	-0.332544	0.695	0.764	1.46046e-79
Ang	9.8635e-84	0.394463	0.811	0.687	2.4493e-79
Xdh	1.18887e-83	0.289359	0.472	0.258	2.9522e-79
Man2a1	1.35978e-83	0.317134	0.734	0.583	3.3766e-79
Epas1	1.7895e-83	0.265618	0.505	0.297	4.44368e-79
Selenbp2	4.8848e-83	-0.258843	0.867	0.937	1.21299e-78
Txnip	4.99573e-83	0.28054	0.51	0.297	1.24054e-78
Cd5l	9.73638e-82	0.300043	0.158	0.026	2.41774e-77
Fabp2	3.34248e-81	-0.375664	0.473	0.622	8.30004e-77
Fh1	4.65282e-81	0.295313	0.798	0.648	1.15539e-76
Ugt2a3	1.16077e-80	-0.32614	0.686	0.773	2.88242e-76
Gm5096	3.97941e-80	-0.368621	0.314	0.468	9.88167e-76
Oaz1	4.2846e-80	-0.35428	0.673	0.75	1.06395e-75
Hsd11b1	1.506e-79	-0.288238	0.819	0.875	3.7397e-75
Hrg	5.54853e-79	0.287679	0.911	0.831	1.37781e-74
Atp5j	1.73729e-78	-0.306893	0.658	0.757	4.31404e-74
Gstm1	2.8817e-78	-0.312459	0.91	0.935	7.15583e-74
Uroc1	9.57342e-78	0.326783	0.741	0.615	2.37727e-73
Ivns1abp	9.9122e-78	0.281892	0.512	0.315	2.4614e-73
Hdlbp	1.25222e-77	0.29551	0.823	0.713	3.10952e-73
Mvd	1.52023e-77	-0.257891	0.112	0.269	3.77503e-73
Clec4f	1.69308e-77	0.286061	0.184	0.043	4.20424e-73
Gpcpd1	1.50743e-76	0.282655	0.587	0.398	3.74325e-72
Ndufa6	2.81701e-75	-0.322691	0.745	0.798	6.99521e-71
Atp5h	1.23929e-73	-0.414641	0.575	0.682	3.07741e-69
Ndufb9	3.71702e-73	-0.256394	0.841	0.888	9.23011e-69
Il6st	9.58024e-73	0.286771	0.472	0.273	2.37896e-68
Ces1f	1.88482e-72	-0.281138	0.759	0.817	4.6804e-68
Clpx	4.35156e-72	-0.310054	0.733	0.783	1.08058e-67
Fam35a	6.83899e-72	0.25504	0.435	0.246	1.69826e-67
Kmo	2.31066e-70	0.256834	0.822	0.732	5.73783e-66
Fos	2.62492e-70	0.342537	0.66	0.51	6.5182e-66
Hagh	2.64992e-70	-0.261459	0.835	0.858	6.58029e-66
Atp5j2	7.98469e-70	-0.286422	0.796	0.852	1.98276e-65
Hebp1	1.62109e-69	-0.296503	0.67	0.75	4.0255e-65
Ces2a	1.69674e-69	-0.282359	0.765	0.846	4.21335e-65
Gm9843	1.87774e-69	-0.349949	0.155	0.299	4.6628e-65
Cyb5r3	2.44239e-69	0.263785	0.824	0.725	6.06494e-65
Hint2	3.12536e-69	-0.327239	0.589	0.676	7.7609e-65
Mup7	5.97754e-69	-0.564271	0.974	0.998	1.48434e-64
Cpt1a	3.17376e-66	0.268111	0.758	0.651	7.88108e-62
Cyp3a13	9.97395e-65	0.262155	0.717	0.569	2.47673e-60
Mup1	2.02188e-64	-0.636305	0.454	0.583	5.02074e-60
Upp2	3.36642e-64	0.284432	0.761	0.673	8.3595e-60
Aqp8	4.21248e-64	-0.318029	0.372	0.505	1.04604e-59
Uqcr11	5.00562e-64	-0.256632	0.833	0.879	1.24299e-59
Fasn	1.21999e-62	0.272244	0.527	0.345	3.02947e-58
Wbp1l	2.17566e-62	0.2517	0.732	0.606	5.40259e-58
Mtus1	5.6551e-62	0.300249	0.596	0.42	1.40427e-57
Jun	5.96606e-62	0.293637	0.723	0.593	1.48149e-57
Uqcrh	9.05201e-62	-0.279749	0.742	0.81	2.2478e-57
Ddx3x	1.29347e-61	0.264854	0.655	0.513	3.21194e-57
Ell2	5.00314e-61	0.250569	0.582	0.416	1.24238e-56
Hsph1	5.92821e-61	0.270501	0.434	0.255	1.47209e-56
Krt18	1.41053e-60	0.282094	0.735	0.617	3.50262e-56
Atp2a2	1.67112e-58	0.260679	0.645	0.495	4.14974e-54
Fam25c	6.80547e-55	0.37165	0.519	0.356	1.68993e-50
Cox5b	5.77794e-52	-0.290065	0.621	0.726	1.43478e-47
Ppp2r5a	5.6527e-49	-0.281184	0.506	0.594	1.40368e-44
Glo1	2.27564e-48	-0.255075	0.682	0.749	5.65086e-44
Mug2	1.70634e-47	0.260256	0.813	0.738	4.23717e-43
1110008F13Rik	1.62311e-46	-0.258609	0.559	0.648	4.0305e-42
Cyp1a2	1.65581e-46	-0.252439	0.704	0.794	4.1117e-42
Prdx4	2.76514e-43	-0.286425	0.534	0.607	6.8664e-39
Rpl14	2.8457e-43	-0.261132	0.474	0.574	7.06645e-39
Cox7a2	6.3875e-41	-0.253038	0.746	0.784	1.58614e-36
Sco2	4.20727e-39	-0.257919	0.407	0.508	1.04475e-34
Rabac1	6.06181e-39	-0.261232	0.428	0.524	1.50527e-34
Ndufc2	2.62317e-38	-0.293093	0.518	0.579	6.51385e-34
Mup14	3.51762e-38	-0.493907	0.539	0.616	8.73495e-34
Slc25a47	5.56845e-37	0.255729	0.908	0.927	1.38276e-32
Uqcrb	1.37196e-33	-0.261146	0.583	0.641	3.40684e-29
Nr1i3	2.63551e-32	-0.254276	0.277	0.377	6.54449e-28
Thrsp	8.05187e-31	0.301661	0.712	0.627	1.99944e-26
Ftl1	1.0073e-21	-0.326165	0.35	0.409	2.50134e-17
Sds	3.63994e-15	0.384727	0.641	0.67	9.0387e-11

## Sheet: APAP_UT_Markers_Wilcox
p_val	avg_logFC	pct.1	pct.2	p_val_adj
Mat1a	0	0.750044	0.983	0.966	0
Sepp1	0	0.34546	1	1	0
Mup3	0	-0.542484	0.999	1	0
mt-Rnr2	0	-0.545827	1	1	0
mt-Nd1	0	-0.759986	0.978	1	0
mt-Nd5	0	-0.77968	0.942	0.995	0
Selenbp2	0	-0.830431	0.751	0.937	0
mt-Nd2	0	-0.832515	0.978	0.999	0
Mup21	0	-0.872349	0.702	0.929	0
mt-Cytb	0	-0.877547	0.971	0.999	0
mt-Co1	0	-0.921897	0.977	0.999	0
Gm13775	0	-1.06127	0.306	0.761	0
mt-Co2	0	-1.07773	0.157	0.629	0
mt-Nd4	0	-1.11568	0.942	0.998	0
Mup16	0	-1.125	0.594	0.934	0
Mup15	0	-1.25956	0.166	0.617	0
Mup5	0	-1.34199	0.541	0.839	0
Mup18	0	-1.63857	0.838	0.997	0
Mup11	0	-1.72843	0.84	1	0
Mup19	0	-1.78587	0.916	1	0
Mup6	0	-1.88184	0.804	0.992	0
Mup9	0	-1.91449	0.594	0.976	0
Mup17	0	-2.01662	0.947	1	0
Cyp4a14	1.19676e-300	1.28115	0.714	0.431	2.97178e-296
mt-Co3	1.54e-290	-0.958403	0.198	0.603	3.82413e-286
Serpina1e	1.35374e-287	-0.468116	0.99	0.999	3.3616e-283
Gm15564	1.14795e-262	1.17113	0.981	0.956	2.85059e-258
Akr1c6	4.67588e-230	-0.504665	0.92	0.971	1.16111e-225
Ankrd55	6.6259e-225	-1.23086	0.451	0.696	1.64534e-220
Lars2	2.1976e-221	1.06893	0.997	0.994	5.45709e-217
Gm26924	1.55535e-214	0.850769	1	1	3.86223e-210
Mup4	8.62056e-211	-1.00077	0.716	0.898	2.14066e-206
mt-Rnr1	1.37065e-205	-0.35383	1	1	3.4036e-201
C3	9.78324e-200	0.350191	0.997	0.99	2.42937e-195
Fabp1	3.44078e-187	-0.307757	0.992	1	8.54414e-183
Hspa5	2.30699e-180	0.40485	0.971	0.944	5.72873e-176
Cp	9.32965e-179	0.375776	0.965	0.943	2.31674e-174
Elovl3	5.11396e-177	-0.522135	0.65	0.827	1.2699e-172
Gsta3	4.6211e-168	-0.404912	0.958	0.956	1.14751e-163
Mup7	2.96032e-167	-0.601532	0.937	0.998	7.35107e-163
n-R5-8s1	8.50274e-167	0.696528	0.268	0.031	2.1114e-162
Nudt7	3.50819e-163	-0.619237	0.691	0.83	8.71155e-159
Serpina1a	1.93673e-157	-0.334736	0.96	0.991	4.80928e-153
Uqcrq	7.39791e-157	-0.410137	0.902	0.951	1.83705e-152
Hnf4a	6.15652e-155	0.453812	0.876	0.743	1.52879e-150
Ttpa	9.27764e-150	0.39318	0.916	0.869	2.30382e-145
Car3	2.60529e-147	-0.376246	0.956	0.974	6.46945e-143
Angptl3	1.6263e-146	0.41402	0.961	0.944	4.03843e-142
Serpina3m	1.76981e-141	0.459745	0.836	0.722	4.39478e-137
Fga	3.27357e-140	0.433535	0.996	0.997	8.12892e-136
Fn1	1.99519e-138	0.473678	0.912	0.821	4.95445e-134
Scd1	4.6987e-138	0.512244	0.969	0.901	1.16678e-133
Ces3a	1.35913e-137	-0.317353	0.93	0.967	3.375e-133
Mfsd2a	3.04229e-137	0.448359	0.413	0.148	7.55462e-133
Snord118	3.93783e-137	0.470652	0.531	0.248	9.77842e-133
Mup8	1.51623e-136	-0.726764	0.13	0.373	3.76511e-132
Ndrg2	9.65891e-134	0.284481	0.956	0.939	2.3985e-129
Igfbp4	6.05176e-133	0.314828	0.919	0.866	1.50277e-128
Adh1	1.12175e-132	-0.31221	0.941	0.96	2.78554e-128
Serpina3n	3.82695e-132	0.449619	0.76	0.574	9.50309e-128
Hp	8.34047e-132	0.260395	0.998	0.999	2.0711e-127
Prdx1	2.41138e-131	-0.349862	0.878	0.927	5.98794e-127
Gm24601	3.54371e-131	0.496186	0.198	0.015	8.79975e-127
Gstp1	4.60977e-130	-0.608807	0.702	0.822	1.1447e-125
Hsd3b7	3.9416e-128	-0.45013	0.693	0.798	9.78778e-124
Grip2	8.48333e-125	0.379665	0.158	0.002	2.10658e-120
Apoc2	7.71156e-123	0.510712	0.851	0.802	1.91493e-118
Cyp4a10	1.33119e-120	0.715856	0.727	0.657	3.30562e-116
Acaa1b	1.78933e-119	-0.315796	0.883	0.969	4.44326e-115
Fgb	2.98082e-118	0.390519	0.999	1	7.40196e-114
Mup20	2.74192e-117	-0.372499	0.992	1	6.80874e-113
Mup13	3.18016e-117	-0.624966	0.351	0.546	7.89697e-113
Aldob	1.55841e-114	0.257595	0.997	0.996	3.86983e-110
Lpin2	1.59031e-114	0.398388	0.79	0.597	3.94905e-110
Rps14	1.62304e-111	-0.336424	0.856	0.917	4.03034e-107
Sephs2	1.60032e-110	0.428628	0.865	0.761	3.9739e-106
Lrg1	1.70654e-110	0.347811	0.861	0.736	4.23769e-106
Slco1a4	2.2698e-110	0.382615	0.484	0.238	5.63637e-106
Pabpc1	4.89e-109	0.373453	0.75	0.592	1.21428e-104
Cyb5	5.75315e-109	-0.28445	0.972	0.983	1.42862e-104
P4hb	2.06398e-108	0.258583	0.958	0.941	5.12528e-104
2810007J24Rik	3.82139e-107	-0.28709	0.909	0.943	9.48927e-103
Apoa4	1.2111e-105	0.598399	0.574	0.339	3.0074e-101
Dhcr24	1.88962e-105	0.362876	0.883	0.783	4.69232e-101
Grn	1.69649e-104	0.369164	0.62	0.396	4.21272e-100
Hsd3b5	2.1634e-104	-0.471194	0.367	0.587	5.37215e-100
Mup12	3.61107e-104	-0.371328	0.665	0.86	8.96702e-100
St3gal5	4.6841e-104	0.38757	0.695	0.49	1.16316e-99
Sparcl1	7.00244e-103	-0.253617	0	0.136	1.73885e-98
Wbp1l	1.54741e-102	0.366182	0.768	0.606	3.84253e-98
Hrg	7.09908e-102	0.321041	0.88	0.831	1.76284e-97
Sult1a1	1.3778e-97	0.365154	0.799	0.707	3.42136e-93
Fgg	1.52403e-96	0.339113	0.997	0.991	3.78447e-92
Cox4i1	2.60939e-94	-0.262749	0.941	0.958	6.47965e-90
Gyk	2.78036e-94	0.31441	0.583	0.35	6.90418e-90
Oaz1	5.5066e-93	-0.39443	0.651	0.75	1.3674e-88
Eef2	2.12308e-92	0.291153	0.928	0.873	5.27203e-88
Tmem205	1.10336e-91	-0.295264	0.877	0.934	2.73987e-87
Man2a1	2.29564e-91	0.340429	0.742	0.583	5.70053e-87
Itih3	2.86688e-91	0.330302	0.937	0.89	7.11905e-87
Itih4	2.96544e-91	0.282959	0.97	0.948	7.36378e-87
Gclc	6.75779e-90	0.670995	0.839	0.718	1.67809e-85
Eif4g2	1.91133e-89	0.340678	0.824	0.678	4.74621e-85
Il1r1	7.46585e-88	0.363255	0.39	0.167	1.85392e-83
Tm4sf4	1.42364e-87	0.275958	0.493	0.256	3.53517e-83
Chchd10	8.25907e-87	0.383325	0.925	0.944	2.05089e-82
Tmed5	4.26273e-86	0.302739	0.689	0.492	1.05852e-81
Retsat	4.94187e-86	0.4126	0.87	0.83	1.22717e-81
Lpgat1	6.96792e-85	0.353866	0.693	0.502	1.73027e-80
Serpina3c	4.51035e-84	-0.425256	0.208	0.385	1.12001e-79
Ugt2b1	1.86148e-83	-0.300632	0.817	0.871	4.62244e-79
Ddx21	1.15705e-81	0.257603	0.447	0.22	2.8732e-77
Trp53inp1	6.93382e-81	0.397718	0.526	0.308	1.72181e-76
Rps2	3.51439e-80	-0.379371	0.637	0.757	8.72693e-76
Myh9	5.00357e-80	0.450738	0.531	0.318	1.24249e-75
Itih2	7.7964e-80	0.268155	0.942	0.884	1.936e-75
Gm23935	9.32935e-80	0.570137	0.954	0.925	2.31666e-75
Bach1	1.68883e-79	0.261285	0.356	0.151	4.1937e-75
Asl	5.92612e-79	0.337398	0.859	0.787	1.47158e-74
Agt	1.512e-78	0.300654	0.859	0.817	3.7546e-74
Slc4a4	3.94924e-78	0.282733	0.558	0.336	9.80676e-74
Slc7a2	5.7277e-78	0.333443	0.829	0.735	1.4223e-73
Inmt	1.02608e-77	-0.366228	0.871	0.884	2.54796e-73
Fmo5	4.81036e-77	0.254463	0.914	0.837	1.19451e-72
Aldh9a1	9.61393e-75	0.271494	0.836	0.763	2.38733e-70
Dnajc3	2.25394e-74	0.270822	0.86	0.772	5.59698e-70
Csde1	4.00369e-74	0.273863	0.749	0.577	9.94196e-70
Agpat6	1.55265e-73	0.270627	0.695	0.517	3.85554e-69
Cox6c	1.98173e-73	-0.343179	0.808	0.884	4.92102e-69
Hmgcs2	7.74544e-73	0.310477	0.974	0.986	1.92335e-68
Ndufb11	7.98334e-73	-0.352188	0.637	0.735	1.98242e-68
Cdo1	9.77093e-73	0.26652	0.964	0.96	2.42632e-68
Cyp7b1	1.17747e-72	-0.351247	0.654	0.757	2.92388e-68
Cyp1a2	2.21098e-72	-0.303458	0.621	0.794	5.4903e-68
Epb4.1	3.08157e-72	0.256692	0.527	0.304	7.65216e-68
Sh3glb1	9.12137e-72	0.252065	0.47	0.258	2.26502e-67
C8g	9.19276e-72	-0.258247	0.859	0.91	2.28275e-67
Rdx	1.13603e-71	0.28286	0.775	0.63	2.82099e-67
Eif5	1.42922e-71	0.259767	0.84	0.74	3.54905e-67
Iigp1	1.79307e-71	0.344821	0.851	0.759	4.45255e-67
Arhgap5	3.13544e-71	0.287541	0.647	0.454	7.78592e-67
D17Wsu92e	3.81731e-71	0.280933	0.736	0.588	9.47916e-67
Atp2a2	5.00982e-71	0.303122	0.666	0.495	1.24404e-66
Uroc1	1.55585e-70	0.31348	0.74	0.615	3.86348e-66
Cpt1a	2.47788e-70	0.285036	0.775	0.651	6.15308e-66
Slc39a14	2.80278e-70	0.355951	0.552	0.343	6.95985e-66
Pigr	3.30469e-70	0.27466	0.952	0.947	8.20621e-66
Lifr	5.25867e-70	-0.353194	0.608	0.694	1.30583e-65
Hamp	1.12184e-69	-0.274177	0.718	0.884	2.78575e-65
Etf1	1.80613e-69	0.275594	0.61	0.409	4.48497e-65
Tnfrsf12a	2.18414e-69	0.258809	0.193	0.052	5.42366e-65
Abcb4	5.89653e-69	0.275924	0.78	0.675	1.46423e-64
Ranbp2	2.48648e-68	0.256706	0.555	0.338	6.17443e-64
Mbnl1	3.62488e-68	0.25099	0.511	0.297	9.00131e-64
Zfp91	1.31088e-67	0.261915	0.666	0.492	3.25519e-63
Rora	1.62639e-67	0.285339	0.547	0.341	4.03866e-63
Tgoln1	3.36168e-67	0.267654	0.713	0.575	8.34772e-63
Hsd17b13	4.55837e-67	0.443732	0.798	0.74	1.13193e-62
Cfhr2	1.46709e-66	-0.329112	0.854	0.868	3.64309e-62
Elovl2	2.69516e-66	0.275127	0.831	0.699	6.69262e-62
Gm2a	4.21924e-66	0.281407	0.599	0.427	1.04772e-61
Dennd5b	4.23561e-66	0.256206	0.55	0.334	1.05179e-61
Abca6	6.79204e-66	0.263703	0.679	0.507	1.6866e-61
Hbb-bs	9.2897e-66	1.33215	0.125	0.018	2.30682e-61
Mia3	1.03361e-65	0.255733	0.749	0.61	2.56666e-61
Pten	1.03974e-65	0.264976	0.645	0.458	2.58188e-61
Txnrd1	1.49046e-65	0.447474	0.64	0.441	3.7011e-61
Sdhc	1.53455e-65	0.260461	0.738	0.63	3.8106e-61
Herpud1	2.81021e-65	0.297286	0.842	0.803	6.97831e-61
Ddx3x	8.71979e-64	0.275331	0.689	0.513	2.1653e-59
Gfra1	2.53191e-63	0.253572	0.676	0.498	6.28725e-59
Eif1a	4.81911e-63	0.266738	0.492	0.289	1.19668e-58
Fgl1	1.25803e-62	0.361141	0.861	0.784	3.12395e-58
Ell2	5.10599e-62	0.257246	0.609	0.416	1.26792e-57
Usp9x	1.80095e-61	0.254069	0.503	0.299	4.47212e-57
Mup14	2.61449e-61	-0.524421	0.469	0.616	6.4923e-57
Lipa	3.5307e-61	0.257744	0.73	0.61	8.76743e-57
Srxn1	3.8675e-61	0.56399	0.369	0.189	9.60378e-57
Sec61a1	4.34793e-61	0.26485	0.642	0.476	1.07968e-56
Reep6	5.72595e-61	0.289187	0.837	0.794	1.42187e-56
Bche	9.43861e-61	0.256643	0.562	0.369	2.3438e-56
Aplp2	1.24309e-60	0.263796	0.759	0.625	3.08685e-56
Slc40a1	1.54495e-60	0.276809	0.517	0.328	3.83642e-56
Aadac	2.87738e-59	-0.32428	0.849	0.86	7.1451e-55
Kif1b	3.88826e-59	0.263988	0.629	0.435	9.65532e-55
Arhgef12	4.78874e-59	0.278319	0.597	0.408	1.18914e-54
Atp1a1	3.89916e-58	0.287146	0.623	0.457	9.6824e-54
Keg1	4.07257e-58	-0.385688	0.441	0.545	1.0113e-53
Gm4076	4.98589e-58	-0.269795	0.057	0.184	1.2381e-53
Cyp2a5	7.23758e-58	-0.327337	0.388	0.555	1.79724e-53
Fam134b	2.09043e-57	0.298655	0.589	0.405	5.19096e-53
Chchd2	3.95964e-57	-0.257496	0.874	0.916	9.83258e-53
Creld2	4.33674e-57	0.262632	0.487	0.296	1.0769e-52
Hyou1	5.76635e-57	0.365752	0.561	0.385	1.4319e-52
Hmox1	9.90771e-57	0.329838	0.108	0.016	2.46028e-52
Ces3b	1.20198e-56	-0.283989	0.727	0.787	2.98474e-52
Ttc39c	4.98313e-56	-0.318695	0.573	0.642	1.23741e-51
Ube2r2	6.51644e-56	0.2607	0.655	0.525	1.61816e-51
Picalm	8.44049e-55	0.266596	0.558	0.376	2.09594e-50
Cltc	1.39764e-54	0.307702	0.602	0.414	3.47063e-50
Slc25a47	1.66261e-54	0.309556	0.927	0.927	4.1286e-50
Lrrc58	1.37583e-53	0.299758	0.542	0.359	3.41646e-49
Brd2	1.63853e-53	0.28555	0.59	0.408	4.06879e-49
Gstm3	2.2953e-53	-0.473613	0.269	0.414	5.69969e-49
F5	7.46227e-53	0.260672	0.809	0.728	1.85303e-48
Mt1	8.42416e-53	0.890944	0.701	0.556	2.09189e-48
Gadd45g	9.91554e-53	-0.340515	0.503	0.639	2.46223e-48
Apob	1.44459e-52	0.267841	0.989	0.989	3.5872e-48
Hdlbp	3.91475e-52	0.274043	0.828	0.713	9.72111e-48
Gjb2	6.01313e-52	0.280266	0.725	0.572	1.49318e-47
Ndufa4	7.60407e-52	-0.261719	0.851	0.889	1.88824e-47
Cml1	7.89894e-52	-0.295319	0.709	0.757	1.96147e-47
Sfxn1	5.34536e-51	0.262435	0.636	0.496	1.32736e-46
Thrsp	3.4456e-50	-0.46025	0.583	0.627	8.55611e-46
Ssr3	6.72075e-49	0.252937	0.732	0.596	1.6689e-44
mt-Atp6	2.05798e-48	-0.419381	0.311	0.452	5.11038e-44
Rpl32	1.00222e-47	-0.303843	0.688	0.757	2.48871e-43
Btg2	4.29833e-45	0.263525	0.401	0.241	1.06736e-40
Hspe1	2.74928e-44	-0.308523	0.462	0.557	6.82701e-40
Insig1	1.87997e-43	0.254089	0.597	0.426	4.66834e-39
Mt2	7.28908e-43	0.669744	0.518	0.365	1.81002e-38
Hsd3b3	2.62244e-41	-0.282851	0.519	0.605	6.51204e-37
Serpina12	6.82962e-41	-0.279022	0.362	0.492	1.69593e-36
S100a9	7.00532e-39	0.317583	0.058	0.004	1.73956e-34
Prdx4	1.18904e-38	-0.290503	0.55	0.607	2.95262e-34
Mup2	3.6041e-37	-0.446904	0.285	0.392	8.9497e-33
Hbb-bt	1.55353e-36	0.448174	0.052	0.002	3.85773e-32
Cox7a2	2.72223e-36	-0.251096	0.722	0.784	6.75983e-32
Cyp2b10	2.40715e-35	-0.502783	0.493	0.542	5.97743e-31
Ndufs6	3.35637e-32	-0.272053	0.678	0.724	8.33453e-28
Krt18	5.61665e-32	0.330677	0.72	0.617	1.39473e-27
mmu-mir-6240	1.63541e-30	0.339456	0.22	0.115	4.06106e-26
Ndufb4	1.60646e-29	-0.25309	0.409	0.49	3.98917e-25
Fos	3.18634e-28	0.263299	0.609	0.51	7.91233e-24
Plin2	3.88967e-27	0.371437	0.799	0.714	9.65883e-23
Rpl36al	8.09718e-27	-0.270208	0.495	0.551	2.01069e-22
Mup1	1.57395e-24	-0.470009	0.522	0.583	3.90844e-20
Rps15	4.97619e-19	-0.272193	0.49	0.528	1.23569e-14
Ubb	5.31227e-19	-0.264147	0.394	0.45	1.31914e-14
Etnppl	2.48919e-17	0.263747	0.647	0.606	6.18115e-13
Gm26917	2.71474e-16	0.395022	0.253	0.181	6.74125e-12
Ftl1	2.27293e-15	-0.309992	0.367	0.409	5.64415e-11
Chka	1.77226e-12	0.289175	0.312	0.231	4.40087e-08
mmu-mir-6236	0.00469058	0.257695	0.868	0.837	1
Saa2	0.00828856	0.375915	0.231	0.222	1

## Sheet: AllMarkers_treatTime_wilcox
p_val	avg_logFC	pct.1	pct.2	p_val_adj	cluster	gene
S100a9	0	1.33571	0.399	0.014	0	A6	S100a9
S100a8	0	1.1163	0.353	0.012	0	A6	S100a8
Mmp8	5.56594e-283	0.358501	0.136	0	1.38213e-278	A6	Mmp8
Srgn	2.57062e-279	0.926042	0.284	0.014	6.38337e-275	A6	Srgn
Hmox1	8.93015e-278	1.29025	0.558	0.074	2.21754e-273	A6	Hmox1
Psat1	2.17078e-268	0.300087	0.229	0.008	5.39047e-264	A6	Psat1
Il1b	8.16655e-262	0.736546	0.236	0.009	2.02792e-257	A6	Il1b
Srxn1	3.54146e-259	1.87407	0.821	0.24	8.79416e-255	A6	Srxn1
Tnfrsf12a	2.14646e-248	1.08142	0.623	0.112	5.33008e-244	A6	Tnfrsf12a
Retnlg	2.06783e-215	0.374568	0.129	0.002	5.13483e-211	A6	Retnlg
Gclc	1.14083e-211	1.89274	0.962	0.737	2.8329e-207	A6	Gclc
Hilpda	1.84046e-209	0.769839	0.403	0.048	4.57023e-205	A6	Hilpda
Hba-a1	6.49952e-198	0.715982	0.165	0.005	1.61396e-193	A6	Hba-a1
Clec4d	8.02392e-190	0.262216	0.107	0.001	1.9925e-185	A6	Clec4d
Ppl	3.63121e-182	0.828729	0.47	0.078	9.01702e-178	A6	Ppl
Nid1	2.61407e-181	0.331498	0.229	0.015	6.49127e-177	A6	Nid1
Ccl6	1.20702e-174	0.755214	0.274	0.024	2.99726e-170	A6	Ccl6
Il1r2	3.8132e-173	0.322217	0.117	0.002	9.46894e-169	A6	Il1r2
Cd14	2.01677e-167	0.358694	0.153	0.006	5.00804e-163	A6	Cd14
Chka	5.95721e-161	1.38684	0.716	0.245	1.47929e-156	A6	Chka
Plin2	2.06191e-159	1.27626	0.943	0.768	5.12013e-155	A6	Plin2
Hba-a2	8.30132e-156	0.532798	0.131	0.004	2.06138e-151	A6	Hba-a2
Slc16a6	5.59783e-149	0.864032	0.47	0.096	1.39005e-144	A6	Slc16a6
Actb	3.73058e-148	0.886002	0.979	0.918	9.26377e-144	A6	Actb
Fxyd5	7.74375e-138	0.269743	0.138	0.006	1.92293e-133	A6	Fxyd5
Txnrd1	1.11501e-137	1.30132	0.838	0.551	2.76878e-133	A6	Txnrd1
Cdkn1a	4.34952e-127	1.09946	0.702	0.285	1.08007e-122	A6	Cdkn1a
Pla2g7	1.91935e-121	0.27374	0.119	0.005	4.76613e-117	A6	Pla2g7
Mthfd2	2.57935e-119	0.259978	0.205	0.02	6.40505e-115	A6	Mthfd2
Krt18	5.57205e-119	1.11791	0.864	0.686	1.38365e-114	A6	Krt18
Plek	2.02352e-118	0.303054	0.11	0.004	5.02481e-114	A6	Plek
Krt8	2.54778e-117	1.20405	0.826	0.587	6.32665e-113	A6	Krt8
Ptprc	7.0515e-112	0.407224	0.153	0.011	1.75103e-107	A6	Ptprc
Mt1	4.08922e-110	0.931484	0.981	0.75	1.01543e-105	A6	Mt1
Tubb6	2.79825e-105	0.53302	0.368	0.075	6.94861e-101	A6	Tubb6
Dusp5	6.82771e-105	0.288886	0.196	0.021	1.69546e-100	A6	Dusp5
Cidec	6.14391e-101	0.306758	0.253	0.036	1.52566e-96	A6	Cidec
Gsta1	5.61954e-86	0.420422	0.32	0.067	1.39544e-81	A6	Gsta1
Lrrc58	2.74256e-81	0.924272	0.711	0.444	6.81032e-77	A6	Lrrc58
Rell1	8.51141e-81	0.577	0.375	0.099	2.11355e-76	A6	Rell1
C230081A13Rik	1.8291e-80	0.414792	0.279	0.055	4.54201e-76	A6	C230081A13Rik
Tyrobp	2.44029e-79	0.443114	0.189	0.026	6.05972e-75	A6	Tyrobp
Mt2	6.4475e-79	0.664696	0.938	0.619	1.60104e-74	A6	Mt2
Rnf144a	4.16521e-75	0.311931	0.177	0.023	1.0343e-70	A6	Rnf144a
Plscr1	5.65579e-75	0.434307	0.329	0.081	1.40445e-70	A6	Plscr1
Alb	1.63467e-71	0.418075	1	1	4.0592e-67	A6	Alb
Cd44	1.50905e-70	0.292905	0.115	0.01	3.74727e-66	A6	Cd44
Il1r1	1.26171e-69	0.844989	0.683	0.392	3.13308e-65	A6	Il1r1
Cers6	2.65169e-69	0.477446	0.332	0.086	6.58467e-65	A6	Cers6
Cd53	8.74029e-69	0.256051	0.103	0.008	2.17039e-64	A6	Cd53
Ets2	2.70186e-68	0.627667	0.415	0.136	6.70926e-64	A6	Ets2
Myh9	1.15338e-67	0.866094	0.718	0.481	2.86406e-63	A6	Myh9
mmu-mir-6240	1.3039e-66	1.08261	0.413	0.134	3.23784e-62	A6	mmu-mir-6240
Mrap	2.88229e-66	0.826081	0.606	0.338	7.1573e-62	A6	Mrap
Clec4f	6.32888e-64	0.990883	0.339	0.095	1.57159e-59	A6	Clec4f
Tmsb4x	2.21576e-62	0.705134	0.332	0.093	5.50216e-58	A6	Tmsb4x
Itgb2	1.07265e-61	0.26284	0.105	0.01	2.6636e-57	A6	Itgb2
Cd74	6.69947e-61	0.441858	0.155	0.022	1.66361e-56	A6	Cd74
Apoa4	1.82399e-60	0.945027	0.721	0.49	4.52934e-56	A6	Apoa4
Bcl2l1	3.0117e-60	0.686255	0.501	0.228	7.47865e-56	A6	Bcl2l1
H2-Eb1	7.86998e-60	0.321369	0.105	0.01	1.95427e-55	A6	H2-Eb1
Fcgr3	1.06222e-58	0.294045	0.107	0.011	2.6377e-54	A6	Fcgr3
Serpina3m	1.06869e-58	0.606679	0.85	0.813	2.65377e-54	A6	Serpina3m
Insig2	1.68197e-58	0.683422	0.854	0.809	4.17666e-54	A6	Insig2
Vcam1	2.57576e-58	0.437642	0.134	0.017	6.39614e-54	A6	Vcam1
Malat1	2.85987e-58	1.10827	0.871	0.695	7.10162e-54	A6	Malat1
Ctss	3.08523e-58	0.703071	0.212	0.043	7.66125e-54	A6	Ctss
Cd163	4.79996e-58	0.406576	0.146	0.021	1.19193e-53	A6	Cd163
Cd97	6.94463e-57	0.33033	0.115	0.013	1.72449e-52	A6	Cd97
Sqstm1	9.93736e-56	0.681739	0.859	0.836	2.46765e-51	A6	Sqstm1
Klf6	1.96607e-55	0.612281	0.382	0.13	4.88214e-51	A6	Klf6
Cyp4a14	2.22468e-55	0.599587	0.776	0.484	5.52432e-51	A6	Cyp4a14
Iqgap1	1.156e-54	0.434488	0.162	0.027	2.87059e-50	A6	Iqgap1
Eif5	1.78046e-54	0.580165	0.816	0.756	4.42125e-50	A6	Eif5
H2-Ab1	1.50808e-52	0.449067	0.158	0.026	3.74486e-48	A6	H2-Ab1
Rgs2	1.80527e-49	0.380196	0.138	0.022	4.48285e-45	A6	Rgs2
2010003K11Rik	8.77811e-49	0.487246	0.396	0.15	2.17978e-44	A6	2010003K11Rik
Sat1	2.96831e-48	0.662179	0.47	0.222	7.37092e-44	A6	Sat1
Laptm5	2.87216e-47	0.31693	0.124	0.018	7.13214e-43	A6	Laptm5
Efhd2	1.76994e-46	0.554537	0.468	0.221	4.39512e-42	A6	Efhd2
Trp53inp1	9.59793e-46	0.8389	0.637	0.432	2.38336e-41	A6	Trp53inp1
Tubb2a	2.48566e-44	0.783817	0.618	0.44	6.17239e-40	A6	Tubb2a
Nop58	1.22656e-43	0.585928	0.492	0.25	3.04579e-39	A6	Nop58
D10Wsu102e	6.27512e-43	0.5134	0.37	0.148	1.55824e-38	A6	D10Wsu102e
Lyz2	2.44221e-42	0.652343	0.234	0.065	6.06449e-38	A6	Lyz2
Retsat	9.47833e-42	0.480063	0.845	0.785	2.35366e-37	A6	Retsat
Eif1a	7.81774e-41	0.658533	0.599	0.41	1.9413e-36	A6	Eif1a
Slc39a14	7.85527e-41	0.672079	0.678	0.528	1.95062e-36	A6	Slc39a14
C1qb	9.6632e-41	0.594567	0.234	0.066	2.39957e-36	A6	C1qb
Rcan1	1.13576e-40	0.572746	0.425	0.191	2.82031e-36	A6	Rcan1
Hnf4a	1.63133e-40	0.559027	0.835	0.834	4.05092e-36	A6	Hnf4a
Hsd17b13	2.0228e-40	0.528447	0.864	0.751	5.02303e-36	A6	Hsd17b13
Msn	2.18469e-40	0.250996	0.105	0.015	5.42501e-36	A6	Msn
Sdc4	2.71989e-40	0.441533	0.909	0.91	6.75403e-36	A6	Sdc4
Gm20594	8.83153e-40	0.582506	0.442	0.195	2.19304e-35	A6	Gm20594
Picalm	2.4078e-39	0.642536	0.647	0.473	5.97905e-35	A6	Picalm
Epas1	4.29374e-39	0.626429	0.604	0.426	1.06622e-34	A6	Epas1
Hic2	1.51074e-38	0.26726	0.15	0.031	3.75147e-34	A6	Hic2
Cxadr	6.29702e-38	0.618416	0.606	0.428	1.56368e-33	A6	Cxadr
Ddx21	7.1674e-38	0.639844	0.535	0.327	1.77981e-33	A6	Ddx21
Agpat9	1.20023e-37	0.296765	0.277	0.094	2.9804e-33	A6	Agpat9
Csf1r	7.16398e-37	0.643247	0.184	0.047	1.77896e-32	A6	Csf1r
Rock2	3.22189e-36	0.552475	0.425	0.208	8.0006e-32	A6	Rock2
C1qc	3.82407e-36	0.547731	0.172	0.042	9.49594e-32	A6	C1qc
Tra2a	5.15596e-36	0.691718	0.337	0.138	1.28033e-31	A6	Tra2a
Fam134b	1.18152e-35	0.620176	0.678	0.544	2.93395e-31	A6	Fam134b
Cltc	3.48052e-35	0.634638	0.661	0.519	8.64282e-31	A6	Cltc
Gm23388	1.61127e-34	0.421586	0.222	0.067	4.0011e-30	A6	Gm23388
Eaf1	8.97785e-34	0.506576	0.427	0.221	2.22938e-29	A6	Eaf1
Gcnt2	1.97043e-33	0.461368	0.372	0.169	4.89298e-29	A6	Gcnt2
Gm24187	2.3731e-33	0.396869	0.2	0.057	5.89288e-29	A6	Gm24187
Mat1a	3.75445e-33	0.331703	0.986	0.978	9.32306e-29	A6	Mat1a
C1qa	4.44019e-33	0.471019	0.174	0.046	1.10259e-28	A6	C1qa
Tjp2	3.98476e-32	0.403	0.332	0.143	9.89497e-28	A6	Tjp2
Lyst	2.02642e-31	0.376688	0.31	0.124	5.032e-27	A6	Lyst
Ugdh	2.04303e-31	0.556347	0.721	0.671	5.07326e-27	A6	Ugdh
Dgkd	3.11606e-31	0.346237	0.282	0.109	7.73781e-27	A6	Dgkd
Cfp	6.41578e-31	0.32508	0.143	0.034	1.59317e-26	A6	Cfp
Mdn1	8.91413e-31	0.293118	0.251	0.088	2.21356e-26	A6	Mdn1
Btg1	1.20879e-30	0.426522	0.356	0.163	3.00167e-26	A6	Btg1
Apob	7.36261e-30	0.356365	0.99	0.989	1.82828e-25	A6	Apob
Gnl3	1.04886e-29	0.476958	0.501	0.307	2.60452e-25	A6	Gnl3
Ctsl	1.40424e-29	0.438406	0.878	0.896	3.48702e-25	A6	Ctsl
Dot1l	1.8376e-29	0.369471	0.282	0.112	4.56312e-25	A6	Dot1l
1700017B05Rik	2.18592e-29	0.28939	0.255	0.094	5.42808e-25	A6	1700017B05Rik
B4galt5	2.50966e-29	0.401954	0.332	0.15	6.23198e-25	A6	B4galt5
Asl	3.00511e-29	0.434011	0.826	0.812	7.46228e-25	A6	Asl
Hif1a	6.9862e-29	0.47191	0.427	0.234	1.73481e-24	A6	Hif1a
Ddx3x	3.18538e-28	0.489336	0.692	0.617	7.90995e-24	A6	Ddx3x
Stk40	5.18933e-28	0.487468	0.382	0.196	1.28862e-23	A6	Stk40
Jmjd1c	8.87033e-28	0.526155	0.47	0.278	2.20268e-23	A6	Jmjd1c
Ddx5	8.91864e-28	0.473244	0.685	0.582	2.21468e-23	A6	Ddx5
Wfdc17	1.92387e-27	0.41733	0.177	0.053	4.77736e-23	A6	Wfdc17
Bach1	5.62675e-27	0.672378	0.461	0.291	1.39723e-22	A6	Bach1
Ppan	2.32337e-26	0.265471	0.255	0.1	5.7694e-22	A6	Ppan
Vsig4	5.27456e-26	0.454207	0.117	0.028	1.30978e-21	A6	Vsig4
Spred1	7.19874e-26	0.335134	0.308	0.139	1.78759e-21	A6	Spred1
Chic2	8.62627e-26	0.389971	0.37	0.194	2.14208e-21	A6	Chic2
Myo1e	9.65004e-26	0.491635	0.475	0.296	2.3963e-21	A6	Myo1e
Gm26924	1.30617e-25	0.302898	1	1	3.24348e-21	A6	Gm26924
Igfbp1	2.0834e-25	0.595262	0.792	0.774	5.1735e-21	A6	Igfbp1
Gm15564	3.38479e-25	0.607857	0.983	0.977	8.40512e-21	A6	Gm15564
Lpin2	7.0106e-25	0.522682	0.745	0.694	1.74087e-20	A6	Lpin2
Cd5l	7.66922e-25	0.566282	0.21	0.077	1.90442e-20	A6	Cd5l
Tsr1	8.86422e-25	0.313964	0.341	0.166	2.20116e-20	A6	Tsr1
Creb3l2	4.53815e-24	0.336328	0.329	0.158	1.12691e-19	A6	Creb3l2
Ier5	5.38658e-24	0.279705	0.134	0.037	1.3376e-19	A6	Ier5
Eef2	5.73197e-24	0.351846	0.9	0.908	1.42336e-19	A6	Eef2
Tcerg1	5.74962e-24	0.335808	0.305	0.145	1.42774e-19	A6	Tcerg1
Apobec1	6.5349e-24	0.282427	0.239	0.094	1.62275e-19	A6	Apobec1
Stat3	7.25899e-24	0.484579	0.604	0.472	1.80255e-19	A6	Stat3
Rora	7.33975e-24	0.55144	0.549	0.429	1.82261e-19	A6	Rora
Lars2	1.05729e-23	0.588682	1	0.997	2.62547e-19	A6	Lars2
Tars	1.14389e-23	0.476757	0.666	0.586	2.84052e-19	A6	Tars
Xbp1	1.76281e-23	0.440708	0.692	0.658	4.3774e-19	A6	Xbp1
Sdad1	2.64947e-23	0.284426	0.289	0.129	6.57917e-19	A6	Sdad1
St3gal1	6.63888e-23	0.434367	0.473	0.313	1.64857e-18	A6	St3gal1
Son	1.35568e-22	0.434214	0.601	0.452	3.36642e-18	A6	Son
Heatr1	1.42797e-22	0.343296	0.291	0.134	3.54593e-18	A6	Heatr1
Ncl	5.14071e-22	0.429184	0.69	0.629	1.27654e-17	A6	Ncl
Iigp1	6.98937e-22	0.611772	0.78	0.811	1.7356e-17	A6	Iigp1
Rad54l2	7.84819e-22	0.33662	0.325	0.162	1.94886e-17	A6	Rad54l2
Btg2	2.09317e-21	0.538771	0.549	0.401	5.19777e-17	A6	Btg2
Tnfrsf1a	3.41808e-21	0.453258	0.508	0.37	8.48779e-17	A6	Tnfrsf1a
Mat2a	3.45595e-21	0.469344	0.487	0.336	8.58182e-17	A6	Mat2a
Itih2	4.13276e-21	0.310908	0.893	0.927	1.02625e-16	A6	Itih2
Gtpbp4	4.39631e-21	0.457876	0.477	0.321	1.09169e-16	A6	Gtpbp4
Dkc1	4.62109e-21	0.323245	0.315	0.159	1.14751e-16	A6	Dkc1
Sdc3	4.86643e-21	0.31799	0.103	0.026	1.20843e-16	A6	Sdc3
H3f3b	5.05612e-21	0.508753	0.613	0.515	1.25554e-16	A6	H3f3b
Neat1	6.53615e-21	0.623425	0.31	0.158	1.62306e-16	A6	Neat1
Ces1d	1.34293e-20	0.385384	0.859	0.86	3.33477e-16	A6	Ces1d
Gm24245	1.84501e-20	0.573743	0.422	0.246	4.58154e-16	A6	Gm24245
Maff	1.91402e-20	0.331354	0.224	0.095	4.75291e-16	A6	Maff
Mfsd2a	1.92417e-20	0.423246	0.465	0.309	4.7781e-16	A6	Mfsd2a
Hnrnpdl	2.51502e-20	0.413693	0.406	0.246	6.2453e-16	A6	Hnrnpdl
Phc2	2.86557e-20	0.309159	0.284	0.138	7.11578e-16	A6	Phc2
Dusp16	2.96988e-20	0.415286	0.372	0.218	7.37481e-16	A6	Dusp16
Tsku	3.12437e-20	0.320574	0.327	0.169	7.75845e-16	A6	Tsku
Lgmn	4.82303e-20	0.436793	0.246	0.11	1.19765e-15	A6	Lgmn
Etnppl	6.12064e-20	0.403812	0.706	0.572	1.51988e-15	A6	Etnppl
Abca1	1.0112e-19	0.505813	0.604	0.512	2.51102e-15	A6	Abca1
Etf1	1.42352e-19	0.447016	0.606	0.507	3.53488e-15	A6	Etf1
Pigr	2.32083e-19	0.262735	0.947	0.941	5.7631e-15	A6	Pigr
Ranbp2	3.8688e-19	0.480807	0.566	0.451	9.60702e-15	A6	Ranbp2
Myl12a	5.48097e-19	0.393725	0.461	0.314	1.36103e-14	A6	Myl12a
Tiparp	7.18204e-19	0.427007	0.346	0.193	1.78344e-14	A6	Tiparp
Fam107b	7.48072e-19	0.422396	0.449	0.309	1.85761e-14	A6	Fam107b
Gm10800	8.11925e-19	0.538349	0.115	0.034	2.01617e-14	A6	Gm10800
Nop56	1.09809e-18	0.250695	0.282	0.137	2.72678e-14	A6	Nop56
Tsc22d2	1.19648e-18	0.338156	0.353	0.201	2.97109e-14	A6	Tsc22d2
Tmem87b	1.50678e-18	0.348647	0.351	0.2	3.74164e-14	A6	Tmem87b
Jak1	1.85786e-18	0.469607	0.554	0.451	4.61343e-14	A6	Jak1
Map2k3	3.64861e-18	0.395195	0.427	0.279	9.06024e-14	A6	Map2k3
Stk17b	1.03174e-17	0.282499	0.126	0.041	2.56201e-13	A6	Stk17b
Nolc1	1.13744e-17	0.408445	0.363	0.215	2.82449e-13	A6	Nolc1
Fcna	1.51748e-17	0.346867	0.124	0.04	3.76821e-13	A6	Fcna
Eif4g2	1.81272e-17	0.339948	0.757	0.774	4.50133e-13	A6	Eif4g2
App	1.94461e-17	0.329125	0.315	0.17	4.82885e-13	A6	App
Gpt2	2.10124e-17	0.368164	0.764	0.787	5.2178e-13	A6	Gpt2
Lmo4	3.07267e-17	0.292307	0.308	0.169	7.63006e-13	A6	Lmo4
Mrc1	4.4492e-17	0.306341	0.131	0.044	1.10482e-12	A6	Mrc1
Mmp14	4.96225e-17	0.259424	0.253	0.124	1.23223e-12	A6	Mmp14
Abhd2	9.00313e-17	0.359296	0.37	0.221	2.23566e-12	A6	Abhd2
Tatdn2	2.25253e-16	0.309028	0.334	0.189	5.59349e-12	A6	Tatdn2
Tbc1d15	3.21202e-16	0.419972	0.461	0.337	7.9761e-12	A6	Tbc1d15
Ywhag	4.63638e-16	0.464937	0.518	0.422	1.15131e-11	A6	Ywhag
Dusp6	1.08737e-15	0.47685	0.482	0.361	2.70017e-11	A6	Dusp6
Mcl1	1.58819e-15	0.463884	0.573	0.468	3.94379e-11	A6	Mcl1
Hspb8	1.98729e-15	0.372641	0.709	0.705	4.93484e-11	A6	Hspb8
Epb4.1	2.11601e-15	0.418931	0.537	0.431	5.25448e-11	A6	Epb4.1
Kif5b	3.43562e-15	0.433975	0.494	0.395	8.53132e-11	A6	Kif5b
Lrrfip1	5.10261e-15	0.397154	0.37	0.237	1.26708e-10	A6	Lrrfip1
Cars	5.93291e-15	0.278966	0.329	0.192	1.47326e-10	A6	Cars
Zyx	6.80378e-15	0.285048	0.263	0.139	1.68952e-10	A6	Zyx
Gnl2	1.37434e-14	0.333719	0.384	0.253	3.41275e-10	A6	Gnl2
Fndc3b	2.01826e-14	0.29764	0.315	0.184	5.01175e-10	A6	Fndc3b
Mybbp1a	2.24085e-14	0.38968	0.396	0.276	5.56449e-10	A6	Mybbp1a
Cyp4a10	2.94581e-14	0.309701	0.687	0.606	7.31504e-10	A6	Cyp4a10
Ptpn1	2.9862e-14	0.323914	0.353	0.212	7.41533e-10	A6	Ptpn1
Rn7sk	3.95915e-14	0.324402	0.339	0.203	9.83137e-10	A6	Rn7sk
Wdr43	4.52111e-14	0.301347	0.353	0.221	1.12268e-09	A6	Wdr43
Cybb	5.79715e-14	0.36394	0.107	0.037	1.43955e-09	A6	Cybb
Wbp1l	5.81162e-14	0.353246	0.697	0.703	1.44314e-09	A6	Wbp1l
Plec	5.97595e-14	0.355268	0.422	0.289	1.48395e-09	A6	Plec
Slc20a1	9.61792e-14	0.303408	0.284	0.159	2.38832e-09	A6	Slc20a1
Aff4	9.8308e-14	0.483625	0.537	0.448	2.44118e-09	A6	Aff4
Tm4sf4	1.22469e-13	0.383397	0.484	0.379	3.04116e-09	A6	Tm4sf4
Lcp1	1.52857e-13	0.463298	0.492	0.367	3.79575e-09	A6	Lcp1
Ppp1r12a	1.74208e-13	0.32328	0.317	0.19	4.32592e-09	A6	Ppp1r12a
Prrc2c	1.84739e-13	0.367549	0.415	0.285	4.58744e-09	A6	Prrc2c
Cyp39a1	1.93352e-13	0.292506	0.305	0.183	4.80132e-09	A6	Cyp39a1
Pxk	2.42076e-13	0.256289	0.303	0.177	6.01123e-09	A6	Pxk
St3gal5	5.27198e-13	0.296276	0.706	0.63	1.30914e-08	A6	St3gal5
Lrrfip2	5.33232e-13	0.352185	0.384	0.258	1.32412e-08	A6	Lrrfip2
Mbnl1	6.12254e-13	0.362675	0.492	0.386	1.52035e-08	A6	Mbnl1
Fus	1.19889e-12	0.334189	0.394	0.277	2.97708e-08	A6	Fus
Pabpc1	1.22823e-12	0.284772	0.697	0.662	3.04994e-08	A6	Pabpc1
Arhgef12	1.39377e-12	0.426872	0.578	0.523	3.46101e-08	A6	Arhgef12
Stom	1.50872e-12	0.275341	0.329	0.208	3.74645e-08	A6	Stom
Srsf11	1.95625e-12	0.380589	0.418	0.299	4.85775e-08	A6	Srsf11
Nars	2.52503e-12	0.336639	0.606	0.56	6.27015e-08	A6	Nars
Ptpn12	4.3972e-12	0.297317	0.263	0.15	1.09191e-07	A6	Ptpn12
Palld	5.38773e-12	0.293496	0.353	0.232	1.33788e-07	A6	Palld
Il4ra	8.30307e-12	0.257154	0.248	0.137	2.06182e-07	A6	Il4ra
Ankrd11	1.51832e-11	0.378964	0.389	0.269	3.77029e-07	A6	Ankrd11
Dst	1.78435e-11	0.373963	0.43	0.318	4.4309e-07	A6	Dst
Mki67ip	2.72776e-11	0.298809	0.344	0.227	6.77357e-07	A6	Mki67ip
Cald1	4.42779e-11	0.283138	0.766	0.799	1.09951e-06	A6	Cald1
Phlda1	5.66143e-11	0.451479	0.494	0.445	1.40585e-06	A6	Phlda1
Ifrd1	6.04293e-11	0.447128	0.365	0.25	1.50058e-06	A6	Ifrd1
Pacsin2	6.37831e-11	0.353993	0.37	0.261	1.58386e-06	A6	Pacsin2
Fkbp5	6.68542e-11	0.307808	0.415	0.29	1.66012e-06	A6	Fkbp5
Smg1	7.00892e-11	0.278924	0.265	0.159	1.74045e-06	A6	Smg1
Tns1	7.04029e-11	0.328857	0.403	0.299	1.74824e-06	A6	Tns1
Gjb2	8.98706e-11	0.324994	0.678	0.703	2.23167e-06	A6	Gjb2
Mak16	1.06752e-10	0.271983	0.267	0.159	2.65087e-06	A6	Mak16
Map3k5	2.49437e-10	0.279401	0.346	0.234	6.19402e-06	A6	Map3k5
Chd1	2.73983e-10	0.281548	0.377	0.27	6.80355e-06	A6	Chd1
Kdelr2	3.61063e-10	0.359812	0.484	0.425	8.9659e-06	A6	Kdelr2
Cast	3.73117e-10	0.3435	0.399	0.294	9.26524e-06	A6	Cast
Smap2	4.35054e-10	0.31904	0.363	0.25	1.08033e-05	A6	Smap2
Purb	4.61059e-10	0.293846	0.341	0.236	1.1449e-05	A6	Purb
Man2a1	5.78668e-10	0.274405	0.671	0.689	1.43695e-05	A6	Man2a1
Wdr26	5.80819e-10	0.346831	0.549	0.49	1.44229e-05	A6	Wdr26
Sptbn1	7.00061e-10	0.332175	0.439	0.352	1.73839e-05	A6	Sptbn1
Coro1c	1.39813e-09	0.275518	0.208	0.115	3.47183e-05	A6	Coro1c
Sfpq	1.5312e-09	0.310914	0.406	0.305	3.80229e-05	A6	Sfpq
Eif4g1	1.58021e-09	0.274947	0.723	0.737	3.92398e-05	A6	Eif4g1
Gm5424	1.92457e-09	0.319967	0.411	0.312	4.77909e-05	A6	Gm5424
AA474408	2.16378e-09	0.267891	0.274	0.172	5.37309e-05	A6	AA474408
Ddx6	2.20941e-09	0.368177	0.527	0.459	5.4864e-05	A6	Ddx6
Rbm25	2.60009e-09	0.3716	0.461	0.363	6.45654e-05	A6	Rbm25
Akap13	2.6039e-09	0.408483	0.406	0.304	6.466e-05	A6	Akap13
Metap2	2.77663e-09	0.304477	0.453	0.371	6.89492e-05	A6	Metap2
Chmp4b	3.12452e-09	0.282546	0.442	0.353	7.75881e-05	A6	Chmp4b
Atf4	3.45811e-09	0.277275	0.58	0.507	8.58717e-05	A6	Atf4
Gsr	4.91703e-09	0.367676	0.453	0.367	0.0001221	A6	Gsr
Slc4a4	5.67768e-09	0.297607	0.513	0.441	0.000140988	A6	Slc4a4
Uhrf1bp1l	6.07166e-09	0.332602	0.399	0.307	0.000150772	A6	Uhrf1bp1l
Gsk3b	6.43016e-09	0.329286	0.384	0.29	0.000159674	A6	Gsk3b
Atp2a2	6.85208e-09	0.309887	0.616	0.603	0.000170151	A6	Atp2a2
Reep3	7.40855e-09	0.321347	0.535	0.514	0.000183969	A6	Reep3
Tpr	9.23571e-09	0.356753	0.501	0.429	0.000229341	A6	Tpr
Rnd3	9.9663e-09	0.267699	0.284	0.187	0.000247483	A6	Rnd3
Huwe1	1.28428e-08	0.285654	0.492	0.406	0.000318913	A6	Huwe1
Eif4a1	1.28583e-08	0.275359	0.418	0.327	0.000319298	A6	Eif4a1
Sf1	1.36031e-08	0.257204	0.351	0.248	0.000337793	A6	Sf1
Hmgcr	1.74303e-08	0.34616	0.425	0.342	0.000432829	A6	Hmgcr
Grn	2.06784e-08	0.295537	0.582	0.55	0.000513486	A6	Grn
Egr1	2.14441e-08	0.37005	0.589	0.54	0.0005325	A6	Egr1
Scaf11	2.17359e-08	0.309964	0.449	0.377	0.000539745	A6	Scaf11
Bptf	2.27738e-08	0.275194	0.332	0.232	0.000565519	A6	Bptf
Tmed5	2.46735e-08	0.272917	0.594	0.583	0.000612693	A6	Tmed5
Sbno1	2.47363e-08	0.299397	0.394	0.306	0.000614253	A6	Sbno1
Dhx9	3.39377e-08	0.285323	0.427	0.339	0.000842741	A6	Dhx9
Slc40a1	4.45034e-08	0.412383	0.456	0.378	0.00110511	A6	Slc40a1
Lpgat1	4.49915e-08	0.342975	0.618	0.636	0.00111723	A6	Lpgat1
Gm26917	7.13821e-08	0.299155	0.382	0.289	0.00177256	A6	Gm26917
Birc6	8.10811e-08	0.277617	0.446	0.354	0.00201341	A6	Birc6
Rsl1d1	1.01523e-07	0.303431	0.47	0.411	0.00252101	A6	Rsl1d1
Hnrnpu	1.08643e-07	0.283264	0.625	0.639	0.00269782	A6	Hnrnpu
Anxa5	1.14816e-07	0.305835	0.391	0.307	0.00285112	A6	Anxa5
Kif21a	1.26004e-07	0.313316	0.461	0.385	0.00312893	A6	Kif21a
Gtf2a2	1.39449e-07	0.252	0.379	0.292	0.0034628	A6	Gtf2a2
Akap11	1.43337e-07	0.270661	0.351	0.259	0.00355934	A6	Akap11
Clic4	1.71643e-07	0.264182	0.368	0.283	0.00426225	A6	Clic4
Mapkapk2	2.31772e-07	0.294517	0.396	0.311	0.00575535	A6	Mapkapk2
Atp13a3	2.932e-07	0.29235	0.532	0.505	0.00728075	A6	Atp13a3
Net1	3.2181e-07	0.30666	0.408	0.332	0.00799118	A6	Net1
Zbtb20	3.23044e-07	0.327628	0.566	0.539	0.00802184	A6	Zbtb20
Rlim	9.49234e-07	0.252628	0.305	0.22	0.0235714	A6	Rlim
Actr3	1.12158e-06	0.259842	0.36	0.28	0.0278511	A6	Actr3
Tnks2	1.29645e-06	0.254003	0.358	0.281	0.0321934	A6	Tnks2
BC005537	1.32229e-06	0.289192	0.544	0.509	0.0328352	A6	BC005537
Chuk	1.37763e-06	0.310358	0.523	0.489	0.0342093	A6	Chuk
Phf20l1	1.38956e-06	0.265257	0.372	0.292	0.0345055	A6	Phf20l1
Mdm2	1.67268e-06	0.259049	0.305	0.222	0.0415359	A6	Mdm2
Brd2	2.11789e-06	0.433255	0.542	0.504	0.0525915	A6	Brd2
Atp2b1	2.37501e-06	0.280654	0.334	0.254	0.0589761	A6	Atp2b1
Mpeg1	4.3793e-06	0.352914	0.263	0.183	0.108747	A6	Mpeg1
4932438A13Rik	7.00968e-06	0.2662	0.329	0.251	0.174064	A6	4932438A13Rik
Dnajc5	7.09249e-06	0.250353	0.372	0.308	0.176121	A6	Dnajc5
Mgea5	7.20407e-06	0.275687	0.413	0.342	0.178892	A6	Mgea5
Dync1h1	9.58929e-06	0.2827	0.379	0.306	0.238121	A6	Dync1h1
Srsf5	1.19393e-05	0.291409	0.387	0.322	0.296478	A6	Srsf5
Srrm2	1.36381e-05	0.260727	0.456	0.397	0.338662	A6	Srrm2
Ddx3y	1.38068e-05	0.288586	0.47	0.429	0.34285	A6	Ddx3y
Kdm5a	1.59559e-05	0.30443	0.308	0.231	0.396218	A6	Kdm5a
Xrn2	1.81602e-05	0.259676	0.387	0.321	0.450954	A6	Xrn2
Dnaja2	2.11615e-05	0.279328	0.516	0.493	0.525482	A6	Dnaja2
Eif4ebp1	3.29066e-05	0.259521	0.387	0.328	0.817137	A6	Eif4ebp1
Zfand5	3.57425e-05	0.27509	0.401	0.339	0.887557	A6	Zfand5
Plk3	3.8336e-05	0.283548	0.413	0.346	0.95196	A6	Plk3
Macf1	5.0511e-05	0.301161	0.377	0.313	1	A6	Macf1
Pi4k2a	6.34279e-05	0.305952	0.425	0.391	1	A6	Pi4k2a
Lrrc59	6.80595e-05	0.25923	0.422	0.382	1	A6	Lrrc59
Eprs	7.80734e-05	0.269947	0.566	0.572	1	A6	Eprs
Diap1	9.69152e-05	0.270444	0.382	0.318	1	A6	Diap1
Ctsb	0.000138715	0.323201	0.804	0.852	1	A6	Ctsb
Tab2	0.000169421	0.286848	0.425	0.382	1	A6	Tab2
Rnf169	0.000193224	0.28281	0.315	0.253	1	A6	Rnf169
Rap1b	0.000204185	0.259227	0.406	0.355	1	A6	Rap1b
Abcc2	0.000314242	0.250146	0.632	0.663	1	A6	Abcc2
Eif4b	0.000334975	0.262813	0.542	0.538	1	A6	Eif4b
Kif1b	0.00036934	0.299926	0.527	0.513	1	A6	Kif1b
Zfp106	0.000422039	0.266717	0.391	0.337	1	A6	Zfp106
Hectd1	0.00059151	0.251509	0.547	0.536	1	A6	Hectd1
Nrp1	0.000622747	0.252678	0.391	0.344	1	A6	Nrp1
Impad1	0.0013168	0.254658	0.391	0.355	1	A6	Impad1
Atp1a1	0.00183649	0.262332	0.53	0.561	1	A6	Atp1a1
Riok3	0.00472921	0.256617	0.43	0.412	1	A6	Riok3
Trip11	0.00582641	0.273288	0.341	0.302	1	A6	Trip11
Tln1	0.00853711	0.278524	0.31	0.269	1	A6	Tln1
Grip2	0	0.877662	0.475	0.002	0	A24	Grip2
Sephs21	8.04849e-198	0.613311	0.949	0.833	1.9986e-193	A24	Sephs2
Gm269241	1.36672e-184	0.628826	1	1	3.39384e-180	A24	Gm26924
Sepp1	4.75654e-166	0.318542	1	1	1.18114e-161	A24	Sepp1
Hsp90b11	9.7346e-149	0.50957	0.954	0.95	2.4173e-144	A24	Hsp90b1
Hspa5	1.96124e-146	0.449685	0.974	0.965	4.87016e-142	A24	Hspa5
Pdia31	2.06964e-144	0.546318	0.895	0.824	5.13934e-140	A24	Pdia3
Mup71	6.45745e-140	0.37553	0.985	0.969	1.60351e-135	A24	Mup7
Gm155641	1.13948e-129	1.14097	0.982	0.976	2.82955e-125	A24	Gm15564
Calr1	1.88251e-129	0.450865	0.952	0.906	4.67464e-125	A24	Calr
Fgb	5.44028e-127	0.367238	1	0.999	1.35093e-122	A24	Fgb
Mup121	6.26346e-126	0.681501	0.799	0.668	1.55534e-121	A24	Mup12
Arrdc3	8.88139e-116	0.547755	0.52	0.24	2.20543e-111	A24	Arrdc3
Hyou1	1.13399e-113	0.638166	0.717	0.515	2.81592e-109	A24	Hyou1
Lars21	3.09937e-111	1.04106	0.998	0.997	7.69636e-107	A24	Lars2
Sc5d1	6.21264e-89	0.412372	0.879	0.816	1.54272e-84	A24	Sc5d
C8b1	1.10796e-85	0.384982	0.898	0.879	2.75128e-81	A24	C8b
Fgg	1.63645e-84	0.272182	0.999	0.996	4.06364e-80	A24	Fgg
Fga	9.15481e-71	0.254248	0.998	0.997	2.27332e-66	A24	Fga
Hsd3b51	9.31963e-70	0.441837	0.638	0.418	2.31425e-65	A24	Hsd3b5
Dnajc3	6.35312e-69	0.392858	0.85	0.813	1.57761e-64	A24	Dnajc3
Pgrmc1	2.4309e-68	0.289998	0.953	0.949	6.03641e-64	A24	Pgrmc1
Hdlbp	3.97184e-68	0.408547	0.853	0.783	9.86288e-64	A24	Hdlbp
Ssr3	2.3127e-65	0.403075	0.765	0.675	5.74289e-61	A24	Ssr3
Pdia41	5.72378e-65	0.459429	0.733	0.644	1.42133e-60	A24	Pdia4
Creld2	5.18748e-64	0.485967	0.583	0.403	1.28815e-59	A24	Creld2
Glud1	5.84686e-61	0.278543	0.958	0.939	1.45189e-56	A24	Glud1
Pdcd41	4.5984e-59	0.456774	0.677	0.548	1.14187e-54	A24	Pdcd4
Eef1a1	3.8785e-58	0.322152	0.919	0.882	9.63109e-54	A24	Eef1a1
C91	2.86191e-57	0.289295	0.952	0.934	7.1067e-53	A24	C9
Elovl2	1.69635e-53	0.367747	0.826	0.762	4.21237e-49	A24	Elovl2
Tram1	9.95687e-51	0.35533	0.7	0.585	2.47249e-46	A24	Tram1
Pdia61	2.91097e-50	0.368367	0.779	0.718	7.22853e-46	A24	Pdia6
Serp1	9.84996e-50	0.365823	0.809	0.752	2.44594e-45	A24	Serp1
Calm1	1.21089e-48	0.348586	0.794	0.77	3.00687e-44	A24	Calm1
Manf	4.98522e-48	0.400885	0.632	0.507	1.23793e-43	A24	Manf
Insig1	7.9077e-48	0.404604	0.626	0.496	1.96364e-43	A24	Insig1
Hao11	8.36636e-47	0.329178	0.83	0.789	2.07754e-42	A24	Hao1
Nudt71	2.49488e-46	0.28212	0.884	0.799	6.19528e-42	A24	Nudt7
AI1823711	1.39049e-45	0.35855	0.747	0.686	3.45288e-41	A24	AI182371
Iigp11	2.88657e-44	0.297964	0.832	0.808	7.16792e-40	A24	Iigp1
Egfr	7.06089e-43	0.295191	0.882	0.861	1.75336e-38	A24	Egfr
Aox31	3.70458e-41	0.316573	0.916	0.894	9.19921e-37	A24	Aox3
Rpn1	6.65362e-39	0.399582	0.605	0.497	1.65223e-34	A24	Rpn1
Tmem30a	1.30811e-38	0.309658	0.766	0.719	3.24829e-34	A24	Tmem30a
n-R5-8s1	4.54617e-38	0.526715	0.522	0.323	1.12891e-33	A24	n-R5-8s1
Atxn1	7.14522e-37	0.303135	0.311	0.17	1.7743e-32	A24	Atxn1
Nr1d2	9.31833e-37	0.347217	0.442	0.295	2.31393e-32	A24	Nr1d2
Hspa13	2.27636e-36	0.308967	0.404	0.257	5.65266e-32	A24	Hspa13
Cyp2c701	1.8544e-35	0.259617	0.89	0.868	4.60485e-31	A24	Cyp2c70
Gm24601	2.21165e-34	0.545625	0.404	0.241	5.49196e-30	A24	Gm24601
Spcs3	8.19013e-34	0.329509	0.483	0.358	2.03377e-29	A24	Spcs3
Gm54241	1.03412e-33	0.310042	0.445	0.302	2.56793e-29	A24	Gm5424
Tmed7	5.3138e-33	0.326955	0.563	0.446	1.31952e-28	A24	Tmed7
Adh41	3.42508e-32	0.338184	0.667	0.56	8.50515e-28	A24	Adh4
Eif4g21	2.08477e-31	0.258834	0.8	0.771	5.1769e-27	A24	Eif4g2
Prkd31	3.7675e-31	0.336939	0.631	0.543	9.35545e-27	A24	Prkd3
Myh91	3.86341e-29	0.329907	0.595	0.479	9.59363e-25	A24	Myh9
Akr1c141	5.50368e-29	0.284278	0.74	0.701	1.36667e-24	A24	Akr1c14
Hsd17b21	9.91516e-29	0.264739	0.758	0.706	2.46213e-24	A24	Hsd17b2
Ostc	1.19213e-28	0.289134	0.514	0.385	2.96031e-24	A24	Ostc
Sdf2l1	1.68809e-28	0.260614	0.412	0.278	4.19187e-24	A24	Sdf2l1
Gm242451	2.42795e-28	0.479708	0.369	0.241	6.02908e-24	A24	Gm24245
Rdx1	3.1018e-28	0.295224	0.729	0.69	7.70238e-24	A24	Rdx
Uso1	6.01442e-28	0.310192	0.597	0.519	1.4935e-23	A24	Uso1
Pnpla71	2.02133e-26	0.295524	0.678	0.604	5.01936e-22	A24	Pnpla7
Atp8b1	3.45819e-26	0.294111	0.391	0.266	8.58738e-22	A24	Atp8b1
AA4744081	2.17742e-25	0.390602	0.278	0.165	5.40696e-21	A24	AA474408
Stard4	1.37978e-24	0.309852	0.559	0.461	3.42628e-20	A24	Stard4
Cltc1	6.56549e-24	0.285289	0.61	0.516	1.63034e-19	A24	Cltc
Usp4	1.52095e-23	0.272747	0.476	0.361	3.77683e-19	A24	Usp4
Cmah1	3.19437e-23	0.295777	0.607	0.532	7.93226e-19	A24	Cmah
Fndc3b1	1.07534e-22	0.250245	0.291	0.178	2.67028e-18	A24	Fndc3b
Gm269171	5.08927e-22	0.581928	0.391	0.282	1.26377e-17	A24	Gm26917
Sec61b1	5.09722e-22	0.264836	0.549	0.461	1.26574e-17	A24	Sec61b
Acly	7.83241e-22	0.300495	0.597	0.503	1.94494e-17	A24	Acly
Srebf1	2.75231e-21	0.287446	0.439	0.334	6.83454e-17	A24	Srebf1
Dnajb11	6.25187e-21	0.299844	0.557	0.485	1.55247e-16	A24	Dnajb11
Dnajc12	8.11658e-21	0.256464	0.275	0.173	2.01551e-16	A24	Dnajc12
Usp9x	2.28114e-19	0.285332	0.502	0.411	5.66453e-15	A24	Usp9x
Rab1	1.00293e-18	0.258168	0.588	0.527	2.49048e-14	A24	Rab1
Arcn1	2.36045e-18	0.259397	0.53	0.447	5.86148e-14	A24	Arcn1
Etnk1	9.7241e-18	0.276145	0.49	0.41	2.41469e-13	A24	Etnk1
Ctnnb1	1.62338e-17	0.250001	0.566	0.498	4.03118e-13	A24	Ctnnb1
Nedd4	3.76738e-17	0.255258	0.647	0.615	9.35515e-13	A24	Nedd4
Magt1	2.47294e-16	0.25299	0.52	0.464	6.14081e-12	A24	Magt1
Nab1	2.71051e-16	0.253358	0.491	0.408	6.73073e-12	A24	Nab1
Ptprf1	3.3045e-16	0.251224	0.588	0.532	8.20573e-12	A24	Ptprf
Nars1	6.05868e-14	0.265707	0.593	0.558	1.50449e-09	A24	Nars
Cyp1a21	2.12777e-06	0.253135	0.699	0.709	0.0528369	A24	Cyp1a2
Cyp4a142	0	1.4879	0.991	0.45	0	A48	Cyp4a14
Cyp4a102	0	1.15672	0.991	0.574	0	A48	Cyp4a10
Hmgcs21	0	0.819621	1	0.972	0	A48	Hmgcs2
Chchd102	0	0.813974	0.995	0.931	0	A48	Chchd10
Angptl3	0	0.770515	0.995	0.945	0	A48	Angptl3
Mat1a2	0	0.658542	1	0.976	0	A48	Mat1a
Apoe2	0	0.610213	1	1	0	A48	Apoe
Ces1c1	0	0.586094	0.999	0.986	0	A48	Ces1c
Apoh1	1.39562e-296	0.53586	0.998	0.982	3.4656e-292	A48	Apoh
Ttc361	3.49148e-294	0.614535	0.996	0.937	8.67005e-290	A48	Ttc36
Retsat2	8.17759e-294	0.87344	0.988	0.769	2.03066e-289	A48	Retsat
Ugt2b52	3.37212e-269	0.610774	0.996	0.939	8.37365e-265	A48	Ugt2b5
Apoc2	4.65932e-262	0.814208	0.98	0.82	1.157e-257	A48	Apoc2
Rdh71	1.23613e-251	0.557485	0.996	0.958	3.06957e-247	A48	Rdh7
Rbp4	6.08706e-248	0.513931	1	0.996	1.51154e-243	A48	Rbp4
Abcd2	3.35112e-245	0.290616	0.473	0.091	8.3215e-241	A48	Abcd2
Dbp	1.5242e-225	0.292913	0.52	0.117	3.7849e-221	A48	Dbp
Atp5h2	1.27767e-220	0.731224	0.933	0.613	3.17272e-216	A48	Atp5h
Decr12	3.4701e-218	0.594105	0.96	0.679	8.61696e-214	A48	Decr1
Slco1a4	5.77498e-218	0.546577	0.77	0.284	1.43404e-213	A48	Slco1a4
Herpud11	9.22623e-217	0.596486	0.985	0.815	2.29106e-212	A48	Herpud1
Cyp3a251	1.09507e-215	0.506947	0.995	0.884	2.71928e-211	A48	Cyp3a25
Nr1i32	1.91293e-205	0.573928	0.814	0.331	4.75019e-201	A48	Nr1i3
Agt1	1.50815e-199	0.533914	0.981	0.837	3.74504e-195	A48	Agt
Ephx21	5.5408e-196	0.486375	0.993	0.905	1.37589e-191	A48	Ephx2
Reep61	1.38699e-194	0.590173	0.967	0.81	3.44417e-190	A48	Reep6
F2	3.95897e-192	0.376681	0.999	0.974	9.83091e-188	A48	F2
Mfsd2a2	1.41965e-188	0.582749	0.731	0.276	3.52528e-184	A48	Mfsd2a
Ahcy1	1.94094e-186	0.473934	0.988	0.858	4.81975e-182	A48	Ahcy
Fth1	1.03984e-184	0.434154	0.996	0.978	2.58213e-180	A48	Fth1
Apoa51	2.80149e-184	0.436647	0.998	0.957	6.95667e-180	A48	Apoa5
Snord1181	5.48106e-184	0.528641	0.766	0.303	1.36106e-179	A48	Snord118
Hmgcl	2.36444e-183	0.619036	0.956	0.712	5.87138e-179	A48	Hmgcl
Oaf1	2.56977e-183	0.561887	0.969	0.776	6.38125e-179	A48	Oaf
Hdac111	8.96924e-179	0.396312	0.713	0.267	2.22724e-174	A48	Hdac11
Ttr1	1.32026e-175	0.420508	1	0.999	3.27848e-171	A48	Ttr
Rpl38	5.44785e-174	0.345543	0.596	0.193	1.35281e-169	A48	Rpl38
Ttpa	2.00989e-169	0.475727	0.991	0.885	4.99096e-165	A48	Ttpa
Rgs161	2.49136e-168	0.380333	0.601	0.193	6.18654e-164	A48	Rgs16
Ech11	2.07239e-167	0.525119	0.98	0.808	5.14615e-163	A48	Ech1
Ces1b	2.27874e-167	0.530778	0.838	0.434	5.65856e-163	A48	Ces1b
Gm6484	5.3503e-166	0.37591	0.627	0.213	1.32859e-161	A48	Gm6484
Khk2	8.30476e-162	0.533841	0.982	0.866	2.06224e-157	A48	Khk
Cyp2a12	1.12084e-161	0.520688	0.981	0.872	2.78328e-157	A48	Cyp2a12
Lims2	2.85147e-161	0.3931	0.679	0.266	7.08077e-157	A48	Lims2
Prodh2	5.21724e-160	0.517905	0.918	0.61	1.29554e-155	A48	Prodh2
Bnip32	5.10017e-158	0.526171	0.876	0.517	1.26647e-153	A48	Bnip3
Aldob	9.72695e-158	0.375755	1	0.996	2.4154e-153	A48	Aldob
Slc25a471	1.66415e-156	0.524948	0.992	0.913	4.13242e-152	A48	Slc25a47
Apoc42	3.50992e-154	0.505316	0.998	0.974	8.71584e-150	A48	Apoc4
Lcat1	5.06924e-154	0.473317	0.973	0.796	1.25879e-149	A48	Lcat
Amy11	3.71545e-153	0.49498	0.943	0.644	9.22621e-149	A48	Amy1
Tef	2.06022e-152	0.316225	0.651	0.241	5.11594e-148	A48	Tef
Hrg1	3.76255e-150	0.435967	0.987	0.867	9.34317e-146	A48	Hrg
Pabpc11	3.9472e-150	0.51162	0.912	0.64	9.80169e-146	A48	Pabpc1
Serpina1d1	1.76732e-149	0.356258	0.997	0.974	4.38862e-145	A48	Serpina1d
Cdo11	4.19941e-148	0.43008	0.997	0.957	1.0428e-143	A48	Cdo1
Mlycd1	1.58865e-147	0.463721	0.893	0.506	3.94493e-143	A48	Mlycd
Slc27a51	1.82023e-147	0.410012	0.987	0.897	4.52e-143	A48	Slc27a5
Gstt3	2.23955e-147	0.38336	0.737	0.302	5.56125e-143	A48	Gstt3
Echs11	3.16078e-147	0.492572	0.971	0.812	7.84886e-143	A48	Echs1
Serping11	2.48215e-145	0.443468	0.987	0.893	6.16368e-141	A48	Serping1
Ndrg21	2.31707e-144	0.349758	1	0.945	5.75374e-140	A48	Ndrg2
Vtn2	3.16346e-144	0.363779	1	0.986	7.85551e-140	A48	Vtn
Pnpla2	7.80186e-143	0.345688	0.687	0.28	1.93736e-138	A48	Pnpla2
Ube2r21	6.64518e-142	0.467949	0.884	0.55	1.65013e-137	A48	Ube2r2
Apoc12	1.82909e-141	0.363823	1	0.994	4.54201e-137	A48	Apoc1
Cox6a12	5.34502e-141	0.447227	0.987	0.848	1.32728e-136	A48	Cox6a1
Ahsg1	4.1267e-140	0.250604	1	0.999	1.02474e-135	A48	Ahsg
Apoc32	4.72661e-140	0.36339	1	0.982	1.17371e-135	A48	Apoc3
Abcb4	7.97371e-139	0.470175	0.956	0.697	1.98003e-134	A48	Abcb4
Slc25a101	2.27569e-137	0.453932	0.877	0.535	5.65098e-133	A48	Slc25a10
Scand1	3.34738e-137	0.258141	0.579	0.204	8.31221e-133	A48	Scand1
Cyp3a112	1.28406e-136	0.498086	1	0.997	3.18857e-132	A48	Cyp3a11
Slc10a11	2.1469e-136	0.456196	0.984	0.842	5.33117e-132	A48	Slc10a1
Cebpb2	1.29568e-135	0.423058	0.815	0.421	3.21744e-131	A48	Cebpb
Esrra	3.53033e-134	0.251776	0.546	0.19	8.76651e-130	A48	Esrra
F101	5.99575e-134	0.387936	0.989	0.899	1.48887e-129	A48	F10
Creg1	1.74982e-133	0.418045	0.993	0.907	4.34514e-129	A48	Creg1
Atp5b	4.40162e-133	0.345067	0.997	0.942	1.09301e-128	A48	Atp5b
Fcgrt1	1.52174e-131	0.431405	0.91	0.585	3.77879e-127	A48	Fcgrt
Syvn1	1.63502e-130	0.286656	0.603	0.228	4.06007e-126	A48	Syvn1
Slc25a20	1.73521e-130	0.420836	0.877	0.51	4.30886e-126	A48	Slc25a20
Rpl4	2.2928e-130	0.374417	0.987	0.914	5.69348e-126	A48	Rpl4
G0s21	7.22934e-130	0.423165	0.692	0.297	1.79519e-125	A48	G0s2
Gabarap1	4.5531e-128	0.437626	0.956	0.753	1.13063e-123	A48	Gabarap
Gltscr2	9.75595e-128	0.37588	0.83	0.445	2.4226e-123	A48	Gltscr2
Aldh9a1	2.73597e-127	0.414716	0.964	0.776	6.79396e-123	A48	Aldh9a1
Ctsh	1.73967e-126	0.464905	0.945	0.718	4.31995e-122	A48	Ctsh
Cox8a2	2.31758e-126	0.52021	0.89	0.63	5.75502e-122	A48	Cox8a
Tmbim61	6.05485e-126	0.3567	0.996	0.952	1.50354e-121	A48	Tmbim6
Gys21	6.91604e-126	0.418223	0.784	0.403	1.71739e-121	A48	Gys2
Etfb1	1.50408e-125	0.354169	0.996	0.93	3.73494e-121	A48	Etfb
Hsd17b131	3.4974e-125	0.642675	0.934	0.739	8.68474e-121	A48	Hsd17b13
Decr2	3.28019e-124	0.430802	0.92	0.652	8.14537e-120	A48	Decr2
Etnppl2	6.28036e-124	0.604543	0.866	0.551	1.55954e-119	A48	Etnppl
Tmbim4	1.37853e-123	0.393095	0.784	0.413	3.42316e-119	A48	Tmbim4
Vnn3	3.25078e-123	0.305389	0.684	0.291	8.07235e-119	A48	Vnn3
Slc40a11	2.34733e-122	0.331978	0.744	0.347	5.82889e-118	A48	Slc40a1
Fam195a	1.13863e-121	0.354389	0.726	0.333	2.82745e-117	A48	Fam195a
Sdhc	2.24547e-121	0.433374	0.91	0.645	5.57594e-117	A48	Sdhc
Bfar	2.54635e-121	0.301816	0.742	0.331	6.32311e-117	A48	Bfar
Serpinf1	3.43819e-121	0.395394	0.976	0.857	8.53771e-117	A48	Serpinf1
Atp5g31	6.91071e-120	0.399609	0.985	0.882	1.71607e-115	A48	Atp5g3
Smlr1	2.4259e-119	0.306488	0.68	0.297	6.024e-115	A48	Smlr1
0610005C13Rik1	4.83365e-119	0.397712	0.944	0.655	1.20029e-114	A48	0610005C13Rik
Sec14l21	1.16713e-118	0.388989	0.98	0.844	2.89821e-114	A48	Sec14l2
Cox5a1	1.81544e-118	0.430265	0.938	0.701	4.5081e-114	A48	Cox5a
Azgp1	2.02011e-117	0.283648	0.997	0.968	5.01635e-113	A48	Azgp1
Slc37a41	3.90516e-117	0.421082	0.858	0.511	9.6973e-113	A48	Slc37a4
Pbld11	6.09222e-117	0.398938	0.881	0.559	1.51282e-112	A48	Pbld1
Abhd14b1	6.78488e-116	0.410435	0.885	0.565	1.68482e-111	A48	Abhd14b
Sh3glb1	1.75581e-115	0.325891	0.695	0.317	4.36002e-111	A48	Sh3glb1
Acat1	9.40168e-114	0.377331	0.978	0.831	2.33463e-109	A48	Acat1
Armc1	1.07122e-113	0.258707	0.632	0.263	2.66005e-109	A48	Armc1
F12	3.13715e-112	0.384983	0.966	0.813	7.79018e-108	A48	F12
Sdhd1	6.89777e-112	0.484881	0.891	0.652	1.71285e-107	A48	Sdhd
Atp5j1	7.69409e-112	0.457478	0.916	0.7	1.9106e-107	A48	Atp5j
Acad11	1.24676e-111	0.387891	0.896	0.603	3.09595e-107	A48	Acad11
Tcea31	5.24806e-111	0.393447	0.825	0.466	1.3032e-106	A48	Tcea3
Shmt11	1.47621e-109	0.382662	0.882	0.562	3.66573e-105	A48	Shmt1
Cyp3a59	4.56241e-109	0.264203	0.723	0.324	1.13294e-104	A48	Cyp3a59
Sult1a11	1.06266e-108	0.385587	0.963	0.758	2.63879e-104	A48	Sult1a1
Plin51	1.52626e-108	0.326445	0.788	0.392	3.79e-104	A48	Plin5
Atp5k1	3.0097e-107	0.407413	0.935	0.666	7.47368e-103	A48	Atp5k
Sord1	9.47446e-107	0.376344	0.987	0.915	2.3527e-102	A48	Sord
Park7	1.57147e-106	0.402994	0.953	0.765	3.90226e-102	A48	Park7
Gstt2	2.11973e-104	0.323389	0.754	0.375	5.26371e-100	A48	Gstt2
Pbld2	1.70494e-103	0.361853	0.891	0.571	4.23371e-99	A48	Pbld2
Abcc3	2.27506e-103	0.407473	0.859	0.548	5.64942e-99	A48	Abcc3
Yipf3	2.6815e-103	0.270154	0.68	0.314	6.65869e-99	A48	Yipf3
Brap	6.58897e-102	0.339492	0.829	0.478	1.63617e-97	A48	Brap
Ppara1	6.70719e-101	0.344157	0.831	0.469	1.66553e-96	A48	Ppara
Cyp2d26	1.84622e-100	0.329293	0.982	0.902	4.58452e-96	A48	Cyp2d26
Sult1d11	4.70425e-100	0.528215	0.936	0.668	1.16816e-95	A48	Sult1d1
Aspdh	8.31871e-100	0.325986	0.776	0.415	2.0657e-95	A48	Aspdh
St3gal52	4.74273e-99	0.376556	0.914	0.607	1.17772e-94	A48	St3gal5
Ddb1	5.8475e-99	0.337308	0.83	0.482	1.45205e-94	A48	Ddb1
Ifnar2	7.04164e-99	0.283328	0.731	0.356	1.74858e-94	A48	Ifnar2
Mrpl43	1.55304e-98	0.269199	0.714	0.34	3.85651e-94	A48	Mrpl43
Ugt2b361	2.72041e-98	0.350275	0.99	0.91	6.75533e-94	A48	Ugt2b36
Acbd51	9.30016e-98	0.351728	0.943	0.704	2.30942e-93	A48	Acbd5
Lamp11	1.44688e-97	0.33773	0.982	0.888	3.5929e-93	A48	Lamp1
Ndufb22	2.70663e-97	0.407003	0.888	0.583	6.72111e-93	A48	Ndufb2
Acot12	3.99792e-97	0.309137	0.825	0.459	9.92764e-93	A48	Acot12
Dhrs41	5.61962e-97	0.342009	0.94	0.662	1.39546e-92	A48	Dhrs4
Tmem219	6.15222e-97	0.264655	0.664	0.306	1.52772e-92	A48	Tmem219
Akr1c19	1.40604e-95	0.370522	0.821	0.48	3.49149e-91	A48	Akr1c19
Pigr1	1.62901e-95	0.422361	0.977	0.937	4.04517e-91	A48	Pigr
Hsd17b101	2.1837e-95	0.445184	0.927	0.681	5.42256e-91	A48	Hsd17b10
Gsta2	2.29441e-95	0.27336	0.638	0.288	5.69747e-91	A48	Gsta2
1600002H07Rik	3.86518e-95	0.29395	0.736	0.38	9.59802e-91	A48	1600002H07Rik
Upb11	5.44636e-95	0.363138	0.945	0.74	1.35244e-90	A48	Upb1
Sco2	6.00293e-95	0.316967	0.808	0.448	1.49065e-90	A48	Sco2
Slc27a2	5.89894e-94	0.314567	0.996	0.944	1.46483e-89	A48	Slc27a2
Ces2a	6.29875e-94	0.340368	0.969	0.802	1.56411e-89	A48	Ces2a
Acsl11	9.86544e-94	0.366805	0.978	0.878	2.44978e-89	A48	Acsl1
Ces1f	2.92363e-93	0.353237	0.97	0.785	7.25996e-89	A48	Ces1f
Usmg51	2.0568e-92	0.41728	0.755	0.427	5.10744e-88	A48	Usmg5
Asgr21	2.67388e-91	0.34309	0.879	0.573	6.63978e-87	A48	Asgr2
Cd1d1	3.09497e-91	0.351798	0.887	0.601	7.68542e-87	A48	Cd1d1
Dcxr2	1.58957e-90	0.351763	0.884	0.585	3.94722e-86	A48	Dcxr
Cpt2	1.59563e-90	0.321419	0.807	0.466	3.96228e-86	A48	Cpt2
Rabac1	3.40956e-90	0.334312	0.807	0.468	8.46662e-86	A48	Rabac1
Zfp91	1.52776e-89	0.32214	0.855	0.531	3.79372e-85	A48	Zfp91
Aldoa	2.71119e-89	0.263528	0.719	0.357	6.73243e-85	A48	Aldoa
Cyp2c54	5.42242e-88	0.442677	0.896	0.613	1.34649e-83	A48	Cyp2c54
Gcdh1	7.24383e-87	0.305993	0.977	0.856	1.79879e-82	A48	Gcdh
Glrx5	9.1895e-87	0.330849	0.886	0.573	2.28194e-82	A48	Glrx5
Snx3	3.00792e-86	0.256222	0.693	0.351	7.46926e-82	A48	Snx3
Atf5	2.84145e-85	0.354363	0.909	0.654	7.05589e-81	A48	Atf5
Creb3l3	3.82823e-85	0.322778	0.971	0.829	9.50627e-81	A48	Creb3l3
Lipa1	4.93396e-85	0.327721	0.904	0.64	1.2252e-80	A48	Lipa
Stbd11	8.88597e-85	0.266732	0.725	0.373	2.20656e-80	A48	Stbd1
Ninj1	1.13017e-84	0.35421	0.874	0.601	2.80643e-80	A48	Ninj1
Ndufb101	3.61083e-84	0.347098	0.907	0.668	8.96642e-80	A48	Ndufb10
Eef1d	3.97816e-84	0.274526	0.795	0.442	9.87857e-80	A48	Eef1d
Cp	7.52378e-84	0.271475	0.995	0.963	1.86831e-79	A48	Cp
Ces1d2	8.6919e-84	0.332413	0.984	0.849	2.15837e-79	A48	Ces1d
Pitpnb	9.68679e-84	0.272561	0.795	0.447	2.40542e-79	A48	Pitpnb
Camk2n11	1.17725e-83	0.257842	0.691	0.35	2.92334e-79	A48	Camk2n1
Mia3	1.39792e-83	0.337359	0.91	0.636	3.47131e-79	A48	Mia3
Aco2	3.84544e-83	0.305389	0.846	0.539	9.54899e-79	A48	Aco2
Galk1	6.86642e-83	0.268632	0.718	0.368	1.70507e-78	A48	Galk1
Gsto1	1.15509e-82	0.339245	0.818	0.508	2.86833e-78	A48	Gsto1
Gchfr2	1.21722e-82	0.367598	0.953	0.735	3.02261e-78	A48	Gchfr
Cyp2c441	2.39295e-82	0.392019	0.924	0.718	5.94217e-78	A48	Cyp2c44
Ndufs7	4.89535e-82	0.288168	0.847	0.511	1.21561e-77	A48	Ndufs7
Fah1	6.81208e-82	0.303907	0.974	0.849	1.69158e-77	A48	Fah
Ggnbp2	8.7744e-82	0.28213	0.818	0.466	2.17886e-77	A48	Ggnbp2
2019-03-11	1.37711e-81	0.29858	0.984	0.881	3.41964e-77	A48	2019-03-01
Anapc131	2.12432e-81	0.276177	0.768	0.429	5.27512e-77	A48	Anapc13
Ctsd	2.24893e-81	0.323706	0.916	0.669	5.58453e-77	A48	Ctsd
Mgll	4.44451e-81	0.319246	0.844	0.518	1.10366e-76	A48	Mgll
Hspa82	5.69797e-81	0.32739	0.952	0.776	1.41492e-76	A48	Hspa8
Gyk	1.18976e-80	0.265773	0.778	0.424	2.95442e-76	A48	Gyk
Grn1	1.60348e-80	0.328396	0.844	0.525	3.98177e-76	A48	Grn
Pla2g12b	2.47697e-80	0.29244	0.798	0.464	6.15081e-76	A48	Pla2g12b
Slc2a21	2.96235e-80	0.341624	0.824	0.509	7.35611e-76	A48	Slc2a2
Sirt31	3.56227e-80	0.25802	0.724	0.387	8.84582e-76	A48	Sirt3
Gm49521	7.38989e-80	0.298551	0.824	0.491	1.83506e-75	A48	Gm4952
Rps27l2	1.60923e-79	0.418113	0.924	0.775	3.99604e-75	A48	Rps27l
Suds3	5.33483e-79	0.255931	0.74	0.4	1.32474e-74	A48	Suds3
Klf9	5.79517e-79	0.314464	0.862	0.581	1.43906e-74	A48	Klf9
Wbp1l1	1.36703e-78	0.334194	0.91	0.684	3.39461e-74	A48	Wbp1l
Ndufa131	3.8886e-78	0.323295	0.959	0.772	9.65618e-74	A48	Ndufa13
Cyp8b12	4.41575e-78	0.355676	0.911	0.629	1.09652e-73	A48	Cyp8b1
Mpc21	4.74936e-78	0.384116	0.953	0.817	1.17936e-73	A48	Mpc2
Tmem371	3.682e-77	0.266162	0.786	0.441	9.14315e-73	A48	Tmem37
Ctage5	4.42428e-77	0.331475	0.941	0.692	1.09864e-72	A48	Ctage5
Dctn2	8.58838e-77	0.255512	0.803	0.452	2.13267e-72	A48	Dctn2
Sfxn1	1.33515e-76	0.339934	0.822	0.528	3.31544e-72	A48	Sfxn1
Hagh1	1.42897e-76	0.36546	0.959	0.835	3.54842e-72	A48	Hagh
Eci2	1.5296e-76	0.309061	0.944	0.714	3.7983e-72	A48	Eci2
Ubxn4	3.43103e-76	0.296244	0.893	0.599	8.51993e-72	A48	Ubxn4
Pccb	5.2693e-76	0.308535	0.901	0.645	1.30847e-71	A48	Pccb
Ndufs81	1.64884e-75	0.338746	0.854	0.589	4.09439e-71	A48	Ndufs8
D17Wsu92e	2.26494e-75	0.29018	0.909	0.639	5.6243e-71	A48	D17Wsu92e
Oplah	7.7087e-75	0.28527	0.805	0.482	1.91422e-70	A48	Oplah
Eif51	1.04908e-74	0.294961	0.953	0.74	2.60508e-70	A48	Eif5
Hsd11b1	2.39139e-74	0.304583	0.977	0.848	5.93831e-70	A48	Hsd11b1
Gas51	8.55495e-74	0.273894	0.803	0.485	2.12437e-69	A48	Gas5
Tgoln1	1.2477e-73	0.317768	0.891	0.617	3.09828e-69	A48	Tgoln1
Gm2a	1.74294e-73	0.28618	0.827	0.504	4.32807e-69	A48	Gm2a
1100001G20Rik1	6.60212e-73	0.334855	0.993	0.979	1.63944e-68	A48	1100001G20Rik
Arhgap5	7.79586e-73	0.264113	0.852	0.509	1.93587e-68	A48	Arhgap5
Mtdh	1.96496e-72	0.252367	0.819	0.475	4.8794e-68	A48	Mtdh
Gpt	2.68157e-72	0.293247	0.94	0.748	6.65888e-68	A48	Gpt
Tspo1	3.58412e-71	0.307377	0.784	0.475	8.9001e-67	A48	Tspo
Hsbp11	7.85616e-71	0.284796	0.792	0.502	1.95084e-66	A48	Hsbp1
Akr1d11	1.07768e-70	0.286155	0.852	0.546	2.67609e-66	A48	Akr1d1
Ugp21	5.70167e-70	0.315665	0.945	0.744	1.41584e-65	A48	Ugp2
Acadvl	5.43198e-69	0.274896	0.959	0.791	1.34887e-64	A48	Acadvl
Ndufv31	6.91434e-68	0.263948	0.868	0.574	1.71697e-63	A48	Ndufv3
Uqcrfs1	1.52566e-67	0.30702	0.949	0.781	3.78851e-63	A48	Uqcrfs1
Acadl	2.72031e-67	0.270468	0.916	0.655	6.75507e-63	A48	Acadl
Actn4	5.81658e-66	0.253113	0.789	0.489	1.44437e-61	A48	Actn4
Ubxn1	7.61901e-66	0.253917	0.86	0.572	1.89195e-61	A48	Ubxn1
Map2k2	8.7142e-66	0.251107	0.832	0.543	2.16391e-61	A48	Map2k2
Dgat21	1.44805e-65	0.283867	0.947	0.761	3.59579e-61	A48	Dgat2
Maob	1.61374e-65	0.289211	0.889	0.609	4.00724e-61	A48	Maob
Esd	1.6702e-65	0.309041	0.935	0.734	4.14744e-61	A48	Esd
Ccs1	1.06174e-64	0.30239	0.895	0.658	2.63651e-60	A48	Ccs
Slc25a13	1.32551e-64	0.274024	0.924	0.678	3.29151e-60	A48	Slc25a13
Cyp2d101	2.32251e-64	0.259489	0.986	0.888	5.76726e-60	A48	Cyp2d10
Eci1	8.76252e-64	0.280305	0.914	0.67	2.17591e-59	A48	Eci1
Gpld1	1.6269e-63	0.273117	0.877	0.617	4.03993e-59	A48	Gpld1
Hal1	2.03832e-63	0.383785	0.908	0.734	5.06156e-59	A48	Hal
Pglyrp2	2.49671e-63	0.252928	0.754	0.447	6.19984e-59	A48	Pglyrp2
Car8	6.69281e-63	0.276458	0.765	0.459	1.66196e-58	A48	Car8
Akr1c142	9.77477e-63	0.295527	0.92	0.685	2.42727e-58	A48	Akr1c14
Abca6	2.25295e-62	0.271014	0.849	0.569	5.59452e-58	A48	Abca6
Mst1	3.24643e-62	0.256966	0.81	0.517	8.06153e-58	A48	Mst1
Lpin21	3.66187e-62	0.30814	0.921	0.675	9.09316e-58	A48	Lpin2
Uroc1	5.97211e-62	0.303203	0.914	0.681	1.48299e-57	A48	Uroc1
Dpys	7.12678e-62	0.264814	0.922	0.679	1.76972e-57	A48	Dpys
Furin	8.91599e-62	0.256395	0.781	0.481	2.21402e-57	A48	Furin
Slc25a39	1.17205e-61	0.282702	0.938	0.783	2.91043e-57	A48	Slc25a39
Acaa1a1	1.53377e-61	0.271027	0.901	0.66	3.80866e-57	A48	Acaa1a
Fkbp2	2.97854e-61	0.253152	0.841	0.539	7.39631e-57	A48	Fkbp2
Leap21	4.64791e-61	0.374409	0.833	0.566	1.15417e-56	A48	Leap2
Pim31	4.96435e-60	0.270044	0.845	0.554	1.23275e-55	A48	Pim3
Tmem14c1	6.43566e-60	0.284049	0.837	0.557	1.5981e-55	A48	Tmem14c
Uqcr101	3.87043e-59	0.275944	0.943	0.764	9.61105e-55	A48	Uqcr10
Pemt1	3.69522e-57	0.293944	0.948	0.783	9.17597e-53	A48	Pemt
Hadh1	5.81282e-57	0.254909	0.908	0.668	1.44344e-52	A48	Hadh
Ndufb91	6.54325e-57	0.284982	0.982	0.855	1.62482e-52	A48	Ndufb9
Os9	7.9552e-57	0.250596	0.911	0.694	1.97544e-52	A48	Os9
Cyp2d22	9.71914e-57	0.252445	0.835	0.558	2.41346e-52	A48	Cyp2d22
Mug1	2.06769e-56	0.266351	0.998	0.977	5.1345e-52	A48	Mug1
Apoa42	2.431e-56	0.289006	0.778	0.473	6.03666e-52	A48	Apoa4
Ces1e	5.15922e-56	0.252815	0.864	0.565	1.28114e-51	A48	Ces1e
Baat1	1.58146e-55	0.25079	0.954	0.738	3.92708e-51	A48	Baat
Cideb2	2.02139e-55	0.282395	0.892	0.68	5.01951e-51	A48	Cideb
Atp5d1	2.51841e-55	0.255862	0.935	0.724	6.25371e-51	A48	Atp5d
Asl1	1.10829e-54	0.348714	0.953	0.8	2.7521e-50	A48	Asl
Ephx1	1.23926e-54	0.26113	0.933	0.767	3.07733e-50	A48	Ephx1
Hadha	1.83212e-54	0.266046	0.943	0.762	4.54953e-50	A48	Hadha
Ehhadh	1.73969e-52	0.268061	0.908	0.66	4.31999e-48	A48	Ehhadh
Hint12	8.9133e-51	0.299642	0.954	0.812	2.21335e-46	A48	Hint1
Cyb52	1.28874e-50	0.332816	0.992	0.977	3.20021e-46	A48	Cyb5
Pcbd11	3.34171e-47	0.255954	0.932	0.818	8.29814e-43	A48	Pcbd1
Hsd17b6	6.75757e-44	0.325224	0.646	0.387	1.67804e-39	A48	Hsd17b6
Sds1	2.08479e-43	0.355756	0.799	0.625	5.17695e-39	A48	Sds
Cyp2f2	1.20472e-31	0.288978	0.912	0.81	2.99156e-27	A48	Cyp2f2
Slco1b21	6.84297e-29	0.302461	0.996	0.931	1.69925e-24	A48	Slco1b2
Cyp2a52	5.71122e-06	0.37064	0.518	0.393	0.141821	A48	Cyp2a5
Cyp2c292	0.00624138	0.279137	0.91	0.82	1	A48	Cyp2c29
Cyp4a143	0	1.20907	0.975	0.456	0	A96	Cyp4a14
Apoc13	0	0.604391	1	0.994	0	A96	Apoc1
Zfp683	0	0.535767	0.476	0.054	0	A96	Zfp683
Cyp4a103	5.49583e-304	1.09961	0.974	0.58	1.36473e-299	A96	Cyp4a10
Angptl31	7.62843e-290	0.725186	0.998	0.945	1.89429e-285	A96	Angptl3
Apoa22	5.38056e-255	0.433196	1	0.999	1.3361e-250	A96	Apoa2
Apoe3	7.68701e-254	0.435215	1	1	1.90884e-249	A96	Apoe
Cdo12	1.75898e-207	0.535978	0.998	0.957	4.36791e-203	A96	Cdo1
Mat1a3	8.71232e-192	0.506976	1	0.976	2.16344e-187	A96	Mat1a
Chchd103	3.76049e-191	0.565314	0.994	0.932	9.33805e-187	A96	Chchd10
Ces1d3	1.36645e-181	0.655727	0.977	0.851	3.39317e-177	A96	Ces1d
Apoh2	2.09363e-169	0.39371	0.998	0.982	5.1989e-165	A96	Apoh
Ttpa1	6.6842e-154	0.524445	0.98	0.887	1.65982e-149	A96	Ttpa
Ttr2	2.47782e-153	0.326051	1	0.999	6.15291e-149	A96	Ttr
Hmgcs22	1.07049e-147	0.394397	0.996	0.973	2.65825e-143	A96	Hmgcs2
Cyp8b13	2.39826e-140	0.659833	0.897	0.633	5.95536e-136	A96	Cyp8b1
Ces1c2	4.89791e-137	0.356546	1	0.986	1.21625e-132	A96	Ces1c
Cyp3a113	1.04624e-126	0.384596	0.999	0.997	2.59801e-122	A96	Cyp3a11
Rbp41	5.0647e-125	0.310027	1	0.996	1.25767e-120	A96	Rbp4
Retsat3	2.47916e-120	0.552571	0.957	0.774	6.15624e-116	A96	Retsat
Ubc2	1.56948e-116	0.480123	0.968	0.854	3.89734e-112	A96	Ubc
Rdh72	1.29748e-109	0.351445	0.995	0.959	3.2219e-105	A96	Rdh7
Cyp3a252	1.47456e-109	0.421754	0.981	0.887	3.66163e-105	A96	Cyp3a25
Slco1b22	1.65012e-109	0.55687	0.998	0.932	4.09758e-105	A96	Slco1b2
Cyp2c293	1.1041e-108	0.755089	0.962	0.817	2.74171e-104	A96	Cyp2c29
Acsl12	1.93912e-103	0.43809	0.977	0.879	4.81521e-99	A96	Acsl1
Cyp2c541	2.26062e-99	0.556201	0.86	0.619	5.61357e-95	A96	Cyp2c54
Atp5h3	2.14065e-97	0.467241	0.848	0.623	5.31567e-93	A96	Atp5h
Fth11	4.12386e-97	0.313702	0.993	0.978	1.02404e-92	A96	Fth1
Apoc33	2.01897e-93	0.303331	1	0.983	5.01351e-89	A96	Apoc3
Ugt2b53	4.35423e-89	0.339957	0.986	0.94	1.08124e-84	A96	Ugt2b5
Creg11	4.42296e-89	0.374732	0.985	0.908	1.09831e-84	A96	Creg1
Cyp2c501	2.42129e-88	0.505811	0.943	0.789	6.01255e-84	A96	Cyp2c50
Acaa1b2	4.73095e-88	0.414845	0.986	0.887	1.17479e-83	A96	Acaa1b
Apoc43	9.67581e-87	0.310736	0.998	0.974	2.4027e-82	A96	Apoc4
Acbd52	1.19034e-85	0.452425	0.87	0.712	2.95586e-81	A96	Acbd5
Sod11	2.95885e-84	0.305519	0.999	0.977	7.34742e-80	A96	Sod1
Slc27a21	3.50863e-84	0.327297	0.988	0.945	8.71264e-80	A96	Slc27a2
Amy12	2.17726e-82	0.463903	0.831	0.656	5.40656e-78	A96	Amy1
Cyp2c372	8.65472e-78	0.601371	0.71	0.425	2.14914e-73	A96	Cyp2c37
Crot1	2.3229e-77	0.308616	0.989	0.952	5.76822e-73	A96	Crot
Nr1i33	3.31015e-76	0.456215	0.625	0.352	8.21976e-72	A96	Nr1i3
Sult1d12	6.17638e-76	0.483383	0.855	0.677	1.53372e-71	A96	Sult1d1
Ppp2r5a	1.50192e-75	0.458718	0.764	0.569	3.72956e-71	A96	Ppp2r5a
Hhex	1.71085e-75	0.418536	0.543	0.286	4.24838e-71	A96	Hhex
Hamp3	3.4663e-74	0.478369	0.92	0.793	8.60753e-70	A96	Hamp
Chpt1	7.36724e-74	0.430824	0.848	0.677	1.82943e-69	A96	Chpt1
Clpx1	1.30703e-73	0.408118	0.884	0.751	3.24561e-69	A96	Clpx
Cyp2b101	3.02049e-73	0.335178	0.68	0.351	7.50047e-69	A96	Cyp2b10
Abcb41	1.73409e-72	0.424226	0.878	0.706	4.30608e-68	A96	Abcb4
Aldh3a22	3.14618e-72	0.604175	0.687	0.432	7.81258e-68	A96	Aldh3a2
Cox6a13	2.08786e-71	0.357466	0.943	0.853	5.18458e-67	A96	Cox6a1
Pon11	4.30513e-71	0.391882	0.965	0.879	1.06905e-66	A96	Pon1
Insig22	1.33189e-70	0.368288	0.928	0.801	3.30735e-66	A96	Insig2
Cth1	3.71564e-70	0.390224	0.944	0.823	9.22668e-66	A96	Cth
Atp5k2	1.24182e-68	0.397999	0.837	0.677	3.08368e-64	A96	Atp5k
Ndrg22	2.5839e-68	0.279304	0.985	0.946	6.41635e-64	A96	Ndrg2
Mettl7b1	1.30309e-67	0.33078	0.949	0.884	3.23584e-63	A96	Mettl7b
Mgst11	5.26439e-65	0.251672	1	0.995	1.30725e-60	A96	Mgst1
Snord1182	2.17708e-63	0.439343	0.564	0.324	5.40612e-59	A96	Snord118
Ephx22	1.05729e-62	0.284031	0.968	0.908	2.62546e-58	A96	Ephx2
Bhmt1	2.63189e-62	0.268227	0.991	0.947	6.53551e-58	A96	Bhmt
Cyb53	3.6224e-62	0.275263	1	0.977	8.99514e-58	A96	Cyb5
Rps27l3	4.23194e-62	0.345949	0.909	0.778	1.05087e-57	A96	Rps27l
Hmgcl1	1.13839e-61	0.364378	0.871	0.722	2.82684e-57	A96	Hmgcl
Gsta21	7.7272e-60	0.397587	0.522	0.301	1.91882e-55	A96	Gsta2
Sc4mol1	1.00137e-59	0.397503	0.781	0.603	2.4866e-55	A96	Sc4mol
Pex11a	1.53504e-59	0.461213	0.7	0.487	3.81182e-55	A96	Pex11a
Hspa83	1.87475e-57	0.334753	0.905	0.782	4.65538e-53	A96	Hspa8
Ube2r22	3.49758e-57	0.37395	0.747	0.565	8.68518e-53	A96	Ube2r2
Lipa2	4.83846e-56	0.364687	0.791	0.651	1.20149e-51	A96	Lipa
Csad2	7.78868e-55	0.455104	0.843	0.641	1.93409e-50	A96	Csad
Acat11	7.94979e-55	0.330094	0.917	0.837	1.97409e-50	A96	Acat1
Baat2	8.1258e-55	0.351413	0.862	0.747	2.0178e-50	A96	Baat
Tmem56	3.20454e-54	0.357156	0.812	0.642	7.95751e-50	A96	Tmem56
Slc10a12	4.49083e-53	0.309449	0.936	0.847	1.11516e-48	A96	Slc10a1
Acot11	4.63157e-53	0.351206	0.459	0.24	1.15011e-48	A96	Acot1
Bnip33	6.74118e-53	0.396645	0.716	0.534	1.67397e-48	A96	Bnip3
Aldh1a11	1.68857e-52	0.290873	0.994	0.953	4.19305e-48	A96	Aldh1a1
Ahcy2	3.18574e-52	0.276869	0.934	0.864	7.91082e-48	A96	Ahcy
Gstt31	4.66206e-52	0.351684	0.541	0.323	1.15768e-47	A96	Gstt3
Sec14l22	2.20348e-51	0.283307	0.939	0.849	5.47167e-47	A96	Sec14l2
Gas52	1.11081e-50	0.359651	0.68	0.498	2.75836e-46	A96	Gas5
Gabarapl1	7.02397e-50	0.322827	0.881	0.777	1.74419e-45	A96	Gabarapl1
Decr21	7.26931e-49	0.33002	0.813	0.664	1.80512e-44	A96	Decr2
Ndufa71	5.84859e-48	0.315861	0.818	0.68	1.45232e-43	A96	Ndufa7
Aldh9a11	3.79182e-47	0.300985	0.884	0.784	9.41584e-43	A96	Aldh9a1
Acot4	1.70278e-45	0.256273	0.328	0.149	4.22834e-41	A96	Acot4
Cyp2e12	2.07765e-45	0.467377	0.93	0.811	5.15923e-41	A96	Cyp2e1
Hsd17b102	3.64977e-45	0.331127	0.841	0.69	9.06312e-41	A96	Hsd17b10
Gyk1	4.15331e-45	0.32856	0.616	0.441	1.03135e-40	A96	Gyk
Asl2	4.43184e-45	0.293917	0.896	0.806	1.10052e-40	A96	Asl
Slco1a41	9.50837e-45	0.359644	0.507	0.311	2.36112e-40	A96	Slco1a4
Akr1d12	1.27165e-44	0.320115	0.721	0.56	3.15776e-40	A96	Akr1d1
Abcc31	1.93144e-44	0.332982	0.733	0.561	4.79616e-40	A96	Abcc3
Kif1b1	2.02447e-44	0.335011	0.686	0.499	5.02716e-40	A96	Kif1b
Sord2	2.09695e-44	0.260491	0.969	0.917	5.20715e-40	A96	Sord
Sult1a12	2.74531e-44	0.301147	0.881	0.767	6.81716e-40	A96	Sult1a1
Dpys1	9.36103e-44	0.288672	0.824	0.689	2.32453e-39	A96	Dpys
Eif52	1.0998e-43	0.271819	0.879	0.748	2.73103e-39	A96	Eif5
G0s22	1.77626e-43	0.311001	0.525	0.315	4.41081e-39	A96	G0s2
Ctage51	2.8104e-43	0.312935	0.837	0.703	6.97878e-39	A96	Ctage5
0610005C13Rik2	4.35396e-43	0.300794	0.816	0.668	1.08118e-38	A96	0610005C13Rik
Hmgcs11	4.60504e-43	0.301666	0.858	0.716	1.14352e-38	A96	Hmgcs1
Ugp22	7.52049e-42	0.303667	0.858	0.753	1.86749e-37	A96	Ugp2
Mia31	8.37946e-42	0.315854	0.81	0.647	2.08079e-37	A96	Mia3
Ndufb92	1.13994e-41	0.269299	0.951	0.859	2.83071e-37	A96	Ndufb9
Pbld12	1.53979e-41	0.307893	0.723	0.575	3.82361e-37	A96	Pbld1
Serpinf11	2.07284e-41	0.262905	0.934	0.861	5.14727e-37	A96	Serpinf1
Gm49522	2.95392e-41	0.320671	0.663	0.507	7.33519e-37	A96	Gm4952
Hpgd1	3.38889e-41	0.349307	0.588	0.404	8.4153e-37	A96	Hpgd
Cyp7a12	3.61776e-41	0.311335	0.398	0.205	8.98362e-37	A96	Cyp7a1
Cd1d11	6.76912e-41	0.301788	0.747	0.615	1.68091e-36	A96	Cd1d1
Prlr	9.97944e-41	0.301924	0.574	0.38	2.47809e-36	A96	Prlr
Rdh16	1.13597e-40	0.351902	0.494	0.306	2.82084e-36	A96	Rdh16
Cox5a2	2.78499e-40	0.296306	0.813	0.713	6.91568e-36	A96	Cox5a
Gadd45b	9.3598e-40	0.342036	0.452	0.264	2.32422e-35	A96	Gadd45b
Rdx2	2.273e-39	0.281003	0.824	0.683	5.64431e-35	A96	Rdx
Slc25a201	2.93361e-39	0.295188	0.671	0.53	7.28475e-35	A96	Slc25a20
Decr13	5.26576e-39	0.300003	0.808	0.694	1.30759e-34	A96	Decr1
Slc40a12	8.03043e-39	0.286364	0.551	0.367	1.99412e-34	A96	Slc40a1
Cxcl121	1.08128e-38	0.300469	0.635	0.477	2.68503e-34	A96	Cxcl12
Tob11	1.08229e-38	0.301045	0.649	0.492	2.68754e-34	A96	Tob1
Ces1f1	1.94519e-38	0.278175	0.895	0.793	4.83029e-34	A96	Ces1f
Arl4a	4.09524e-38	0.293413	0.517	0.333	1.01693e-33	A96	Arl4a
Tsc22d3	4.11635e-38	0.318115	0.534	0.353	1.02217e-33	A96	Tsc22d3
Apoc21	5.51231e-38	0.287195	0.901	0.828	1.36882e-33	A96	Apoc2
Cyp2c681	6.32766e-38	0.311688	0.695	0.524	1.57128e-33	A96	Cyp2c68
Slc4a41	4.04333e-37	0.291622	0.609	0.43	1.00404e-32	A96	Slc4a4
Gclm	4.44078e-37	0.269048	0.865	0.751	1.10273e-32	A96	Gclm
Hsd17b7	5.54555e-37	0.302265	0.56	0.384	1.37707e-32	A96	Hsd17b7
Ech12	8.47682e-37	0.25088	0.917	0.814	2.10496e-32	A96	Ech1
Acot121	1.13836e-36	0.280174	0.65	0.477	2.82679e-32	A96	Acot12
Etfdh	2.17653e-36	0.276809	0.811	0.707	5.40476e-32	A96	Etfdh
Ndufa31	2.38859e-36	0.276535	0.737	0.602	5.93133e-32	A96	Ndufa3
Tgoln11	2.683e-36	0.296779	0.756	0.631	6.66242e-32	A96	Tgoln1
Lcat2	3.68915e-36	0.251857	0.886	0.805	9.16091e-32	A96	Lcat
Ephx11	3.8062e-36	0.252026	0.879	0.773	9.45154e-32	A96	Ephx1
Zfp911	8.05056e-36	0.32552	0.693	0.547	1.99912e-31	A96	Zfp91
Ndufb23	1.78205e-35	0.300483	0.731	0.599	4.42519e-31	A96	Ndufb2
D4Wsu53e	3.12656e-35	0.292451	0.597	0.419	7.76388e-31	A96	D4Wsu53e
Apol7a1	5.3889e-35	0.302857	0.559	0.392	1.33817e-30	A96	Apol7a
Mtdh1	1.22136e-34	0.28376	0.649	0.492	3.03288e-30	A96	Mtdh
Cisd11	2.63001e-34	0.282026	0.781	0.674	6.53083e-30	A96	Cisd1
Slc25a102	6.62105e-34	0.26051	0.701	0.552	1.64414e-29	A96	Slc25a10
Sdhc1	8.90844e-34	0.272203	0.76	0.66	2.21214e-29	A96	Sdhc
Aqp91	1.10951e-33	0.290066	0.801	0.679	2.75513e-29	A96	Aqp9
Crls1	1.54287e-33	0.255032	0.447	0.281	3.83126e-29	A96	Crls1
Aplp2	2.37339e-33	0.256929	0.826	0.696	5.89361e-29	A96	Aplp2
Tmed51	4.30843e-33	0.256258	0.714	0.572	1.06987e-28	A96	Tmed5
Ces1e1	1.14955e-32	0.31085	0.71	0.581	2.85457e-28	A96	Ces1e
Dhdh1	6.97191e-32	0.259308	0.734	0.62	1.73126e-27	A96	Dhdh
Nfe2l2	1.67924e-31	0.251281	0.465	0.294	4.1699e-27	A96	Nfe2l2
Cpeb4	3.46216e-31	0.299434	0.527	0.371	8.59725e-27	A96	Cpeb4
8430408G22Rik1	3.95738e-31	0.277442	0.559	0.389	9.82697e-27	A96	8430408G22Rik
Cd36	4.36455e-31	0.278213	0.299	0.153	1.0838e-26	A96	Cd36
Prkd32	4.39712e-31	0.259284	0.682	0.541	1.09189e-26	A96	Prkd3
Brap1	1.04475e-30	0.257152	0.642	0.497	2.59432e-26	A96	Brap
Mocs21	1.06963e-30	0.266588	0.737	0.615	2.65611e-26	A96	Mocs2
Agpat6	1.1797e-30	0.275279	0.743	0.61	2.92943e-26	A96	Agpat6
Tmem106b	1.27559e-30	0.260426	0.727	0.602	3.16755e-26	A96	Tmem106b
Pabpc12	1.0254e-29	0.252666	0.766	0.655	2.54627e-25	A96	Pabpc1
D17Wsu92e1	1.05548e-29	0.257998	0.771	0.653	2.62096e-25	A96	D17Wsu92e
Cyp2c442	1.53762e-29	0.26405	0.828	0.728	3.81821e-25	A96	Cyp2c44
Dcxr3	1.66183e-29	0.252199	0.735	0.6	4.12665e-25	A96	Dcxr
Ptp4a2	4.47255e-29	0.263379	0.691	0.573	1.11062e-24	A96	Ptp4a2
Sdhd2	4.96533e-29	0.260964	0.775	0.664	1.23299e-24	A96	Sdhd
Ehhadh1	2.3681e-28	0.254528	0.78	0.673	5.88047e-24	A96	Ehhadh
Pdk1	3.42894e-28	0.255751	0.438	0.283	8.51474e-24	A96	Pdk1
Cyp2a53	8.31377e-28	0.346687	0.581	0.389	2.06448e-23	A96	Cyp2a5
Cebpb3	4.85105e-27	0.251455	0.585	0.443	1.20461e-22	A96	Cebpb
Usmg52	7.27835e-27	0.256461	0.59	0.443	1.80736e-22	A96	Usmg5
Rgn2	1.30081e-26	0.290982	0.899	0.808	3.23016e-22	A96	Rgn
Ccdc107	7.34917e-26	0.262554	0.59	0.458	1.82495e-21	A96	Ccdc107
Fmo1	3.24586e-25	0.253513	0.606	0.456	8.06013e-21	A96	Fmo1
Etnppl3	1.26126e-24	0.410971	0.677	0.569	3.13196e-20	A96	Etnppl
Hamp2	5.45561e-24	0.259655	0.203	0.093	1.35474e-19	A96	Hamp2
Cpox1	1.03788e-21	0.256161	0.634	0.522	2.57725e-17	A96	Cpox
Oat2	3.83606e-20	0.321312	0.653	0.508	9.5257e-16	A96	Oat
Mt24	0	1.79	1	0.555	0	PHX3	Mt2
Mt14	0	1.62832	1	0.709	0	PHX3	Mt1
Steap44	0	1.54686	0.973	0.366	0	PHX3	Steap4
Lpin13	0	1.18949	0.94	0.39	0	PHX3	Lpin1
Serpina3n3	0	1.18686	0.992	0.723	0	PHX3	Serpina3n
Thrsp3	0	1.10746	0.98	0.578	0	PHX3	Thrsp
Cxcl13	0	1.0927	0.919	0.364	0	PHX3	Cxcl1
Igfbp13	0	1.08307	0.99	0.73	0	PHX3	Igfbp1
Tacc22	0	0.799082	0.707	0.148	0	PHX3	Tacc2
Scd11	0	0.743251	0.998	0.936	0	PHX3	Scd1
Fam134b1	0	0.727777	0.876	0.482	0	PHX3	Fam134b
St3gal53	0	0.726028	0.915	0.574	0	PHX3	St3gal5
Il1r13	0	0.711337	0.8	0.322	0	PHX3	Il1r1
B3galt12	0	0.705093	0.634	0.225	0	PHX3	B3galt1
H3f3b3	0	0.694555	0.831	0.454	0	PHX3	H3f3b
Nnmt3	0	0.668909	0.97	0.767	0	PHX3	Nnmt
Slc38a2	0	0.666232	0.874	0.49	0	PHX3	Slc38a2
Tat2	0	0.643729	0.998	0.929	0	PHX3	Tat
n-R5-8s13	0	0.641983	0.805	0.246	0	PHX3	n-R5-8s1
Slc39a142	0	0.580961	0.849	0.469	0	PHX3	Slc39a14
Fkbp52	0	0.562875	0.665	0.218	0	PHX3	Fkbp5
Plin23	0	0.560893	0.952	0.739	0	PHX3	Plin2
Slc25a472	0	0.556993	0.994	0.905	0	PHX3	Slc25a47
Gm246013	0	0.531358	0.661	0.173	0	PHX3	Gm24601
Serpina1e1	0	0.51025	1	0.994	0	PHX3	Serpina1e
Cldn14	0	0.480249	0.505	0.109	0	PHX3	Cldn14
Fga3	0	0.479585	1	0.996	0	PHX3	Fga
Fgg3	0	0.468688	1	0.995	0	PHX3	Fgg
Acox12	0	0.456568	0.998	0.962	0	PHX3	Acox1
Rcan11	0	0.434159	0.522	0.133	0	PHX3	Rcan1
Aldob1	0	0.415637	1	0.996	0	PHX3	Aldob
Fgb3	0	0.400821	1	0.999	0	PHX3	Fgb
Pfkfb3	0	0.388387	0.421	0.063	0	PHX3	Pfkfb3
Fbf1	0	0.292193	0.336	0.034	0	PHX3	Fbf1
Rapgef42	4.60496e-302	0.581053	0.836	0.461	1.1435e-297	PHX3	Rapgef4
Upp22	6.10211e-292	0.572267	0.934	0.645	1.51528e-287	PHX3	Upp2
Arhgef26	3.60493e-291	0.499169	0.67	0.272	8.95177e-287	PHX3	Arhgef26
Aass	2.84014e-286	0.585116	0.965	0.756	7.05264e-282	PHX3	Aass
Gadd45g2	1.61437e-283	0.563512	0.899	0.56	4.00881e-279	PHX3	Gadd45g
Fmo5	3.24737e-279	0.495495	0.991	0.879	8.06387e-275	PHX3	Fmo5
Bcl3	1.58646e-278	0.366999	0.479	0.134	3.93949e-274	PHX3	Bcl3
Tiparp1	3.76972e-277	0.440747	0.485	0.14	9.36098e-273	PHX3	Tiparp
Saa43	3.26183e-273	0.499433	0.981	0.79	8.09978e-269	PHX3	Saa4
Txnip	8.19075e-267	0.534616	0.741	0.346	2.03393e-262	PHX3	Txnip
Errfi1	9.97757e-264	0.409766	0.998	0.928	2.47763e-259	PHX3	Errfi1
Scp22	4.34005e-260	0.350886	0.997	0.972	1.07772e-255	PHX3	Scp2
Snx10	1.60799e-256	0.472894	0.63	0.263	3.99296e-252	PHX3	Snx10
Gpcpd11	3.99405e-254	0.553228	0.778	0.419	9.91802e-250	PHX3	Gpcpd1
Lcn24	5.86213e-253	0.318374	0.815	0.323	1.45568e-248	PHX3	Lcn2
Btg21	1.72964e-250	0.577773	0.708	0.344	4.29503e-246	PHX3	Btg2
2010003K11Rik1	5.13158e-243	0.30667	0.412	0.107	1.27428e-238	PHX3	2010003K11Rik
Serpina3m1	1.18851e-239	0.488987	0.961	0.784	2.95131e-235	PHX3	Serpina3m
Gstp13	2.19275e-238	0.482302	0.962	0.741	5.44504e-234	PHX3	Gstp1
Etnk21	3.85454e-238	0.519747	0.918	0.685	9.5716e-234	PHX3	Etnk2
Plin52	2.3382e-236	0.455223	0.736	0.361	5.80622e-232	PHX3	Plin5
Bach11	4.06119e-233	0.423068	0.589	0.237	1.00847e-228	PHX3	Bach1
Tdo2	3.68366e-231	0.319973	0.999	0.981	9.14725e-227	PHX3	Tdo2
Tifa	2.3837e-230	0.311086	0.393	0.1	5.91921e-226	PHX3	Tifa
Itih43	1.32902e-228	0.354098	0.999	0.968	3.30023e-224	PHX3	Itih4
Fam35a	2.66308e-225	0.437094	0.642	0.292	6.61296e-221	PHX3	Fam35a
Plk32	9.68569e-225	0.43048	0.644	0.287	2.40515e-220	PHX3	Plk3
Hspb82	2.26698e-224	0.492739	0.914	0.662	5.62937e-220	PHX3	Hspb8
Ptp4a1	2.28763e-218	0.364095	0.528	0.2	5.68065e-214	PHX3	Ptp4a1
Xbp12	4.37573e-212	0.448896	0.89	0.611	1.08658e-207	PHX3	Xbp1
Slc7a2	3.93931e-210	0.446002	0.964	0.762	9.78209e-206	PHX3	Slc7a2
Sds3	2.75503e-209	0.764968	0.868	0.592	6.84129e-205	PHX3	Sds
Gpt21	3.86675e-209	0.434365	0.949	0.752	9.60191e-205	PHX3	Gpt2
Arg1	1.0235e-200	0.315252	1	0.978	2.54156e-196	PHX3	Arg1
Rnf103	7.00762e-200	0.429307	0.701	0.376	1.74013e-195	PHX3	Rnf103
Apoa52	2.12398e-195	0.335415	0.999	0.952	5.27427e-191	PHX3	Apoa5
Slc25a25	1.0029e-194	0.424727	0.945	0.745	2.4904e-190	PHX3	Slc25a25
Klf10	1.01995e-194	0.267695	0.388	0.114	2.53273e-190	PHX3	Klf10
Fh11	4.84127e-194	0.45501	0.915	0.685	1.20218e-189	PHX3	Fh1
Trib1	7.33771e-194	0.467456	0.705	0.386	1.8221e-189	PHX3	Trib1
Atf3	2.02856e-192	0.484652	0.56	0.24	5.03733e-188	PHX3	Atf3
Gjb22	1.5143e-188	0.429397	0.901	0.661	3.76032e-184	PHX3	Gjb2
Got11	1.69133e-188	0.480642	0.866	0.618	4.19992e-184	PHX3	Got1
1810055G02Rik	1.31631e-186	0.352031	0.528	0.217	3.26867e-182	PHX3	1810055G02Rik
Id2	2.53554e-186	0.465018	0.826	0.555	6.29625e-182	PHX3	Id2
Egfr3	6.92726e-185	0.392521	0.989	0.837	1.72018e-180	PHX3	Egfr
Rgs162	1.90591e-184	0.362783	0.482	0.174	4.73274e-180	PHX3	Rgs16
Mtss11	4.79561e-183	0.438123	0.812	0.523	1.19085e-178	PHX3	Mtss1
Rhob	2.91981e-182	0.314795	0.4	0.13	7.25048e-178	PHX3	Rhob
Junb	9.44572e-182	0.446084	0.788	0.495	2.34556e-177	PHX3	Junb
Egr12	2.28934e-180	0.49215	0.79	0.491	5.68488e-176	PHX3	Egr1
Mbd1	9.75949e-179	0.333504	0.507	0.202	2.42348e-174	PHX3	Mbd1
Pck11	2.20279e-178	0.304953	0.999	0.975	5.46997e-174	PHX3	Pck1
Serpina103	1.38962e-177	0.394341	0.934	0.731	3.4507e-173	PHX3	Serpina10
Slc25a51	8.62263e-177	0.328041	0.522	0.218	2.14117e-172	PHX3	Slc25a51
Klf61	1.13577e-176	0.258558	0.346	0.097	2.82035e-172	PHX3	Klf6
Cdkn1a3	6.06783e-174	0.32142	0.572	0.245	1.50676e-169	PHX3	Cdkn1a
Shb	6.63122e-172	0.354831	0.589	0.281	1.64666e-167	PHX3	Shb
Hnf4a1	3.32836e-169	0.369124	0.969	0.806	8.26499e-165	PHX3	Hnf4a
Jun	1.44795e-168	0.455833	0.864	0.61	3.59554e-164	PHX3	Jun
Dak	3.8864e-168	0.429082	0.867	0.599	9.65071e-164	PHX3	Dak
Mup10	1.69505e-164	0.315514	0.965	0.779	4.20916e-160	PHX3	Mup10
Fasn	1.97152e-164	0.393405	0.719	0.395	4.89568e-160	PHX3	Fasn
Slc25a22	3.23752e-162	0.348459	0.649	0.339	8.03941e-158	PHX3	Slc25a22
B4galt1	3.40573e-161	0.277866	0.494	0.203	8.45711e-157	PHX3	B4galt1
Actb3	2.09504e-156	0.283891	0.99	0.906	5.20241e-152	PHX3	Actb
Cyp4a12a2	3.54374e-156	0.403038	0.823	0.512	8.79983e-152	PHX3	Cyp4a12a
Lrg11	4.69118e-155	0.317155	0.981	0.837	1.16491e-150	PHX3	Lrg1
Elovl6	7.53381e-153	0.369426	0.553	0.268	1.8708e-148	PHX3	Elovl6
Nfil31	4.60676e-152	0.345982	0.617	0.317	1.14395e-147	PHX3	Nfil3
G6pc2	3.851e-151	0.423823	0.948	0.74	9.56281e-147	PHX3	G6pc
Myo1e1	5.05386e-151	0.313553	0.551	0.251	1.25498e-146	PHX3	Myo1e
Ivns1abp	7.62704e-151	0.358643	0.688	0.394	1.89395e-146	PHX3	Ivns1abp
Uox1	5.39653e-149	0.26912	0.998	0.966	1.34007e-144	PHX3	Uox
Sephs23	2.79822e-146	0.32749	0.974	0.817	6.94855e-142	PHX3	Sephs2
Ier2	8.72049e-146	0.427074	0.763	0.509	2.16547e-141	PHX3	Ier2
B2m2	9.56582e-146	0.274069	0.997	0.953	2.37538e-141	PHX3	B2m
Jmjd1c1	2.05693e-144	0.322197	0.516	0.238	5.10778e-140	PHX3	Jmjd1c
Sdc41	2.92539e-141	0.292851	0.986	0.895	7.26432e-137	PHX3	Sdc4
Atp1b1	1.88748e-138	0.347813	0.567	0.293	4.68698e-134	PHX3	Atp1b1
Selenbp23	4.97279e-138	0.374672	0.986	0.828	1.23484e-133	PHX3	Selenbp2
Ccnl1	1.60863e-137	0.319218	0.526	0.253	3.99455e-133	PHX3	Ccnl1
Mfsd2a3	5.02791e-136	0.289008	0.563	0.263	1.24853e-131	PHX3	Mfsd2a
Id31	3.09973e-132	0.450225	0.688	0.421	7.69724e-128	PHX3	Id3
Abca13	3.83679e-131	0.324807	0.756	0.465	9.52752e-127	PHX3	Abca1
Ddx3x1	1.66411e-128	0.348123	0.823	0.578	4.13232e-124	PHX3	Ddx3x
Aox33	4.73209e-128	0.334555	0.989	0.876	1.17507e-123	PHX3	Aox3
Tns11	2.48187e-121	0.270592	0.524	0.257	6.16298e-117	PHX3	Tns1
Slco1a11	7.27689e-121	0.323171	0.927	0.71	1.807e-116	PHX3	Slco1a1
Pik3r1	6.10794e-119	0.29912	0.577	0.313	1.51672e-114	PHX3	Pik3r1
Gfra1	2.01043e-118	0.318616	0.835	0.584	4.99231e-114	PHX3	Gfra1
Atl2	8.15505e-117	0.288948	0.674	0.404	2.02506e-112	PHX3	Atl2
Zfp36	1.13372e-115	0.375886	0.776	0.543	2.81526e-111	PHX3	Zfp36
Gck	6.79552e-113	0.272964	0.557	0.289	1.68746e-108	PHX3	Gck
Ulk1	1.03842e-111	0.25563	0.499	0.247	2.57862e-107	PHX3	Ulk1
Bhlhe40	2.77833e-111	0.272247	0.628	0.351	6.89914e-107	PHX3	Bhlhe40
Serpina122	3.40701e-107	0.343116	0.648	0.372	8.46029e-103	PHX3	Serpina12
Stat32	2.74938e-106	0.25412	0.701	0.431	6.82727e-102	PHX3	Stat3
Litaf	1.58439e-105	0.282864	0.603	0.361	3.93435e-101	PHX3	Litaf
Fos	9.30766e-103	0.379607	0.785	0.559	2.31128e-98	PHX3	Fos
Csad3	2.57094e-102	0.409238	0.872	0.611	6.38415e-98	PHX3	Csad
Slc25a15	1.31822e-99	0.28718	0.931	0.782	3.27341e-95	PHX3	Slc25a15
Cpt1a	3.31324e-96	0.28791	0.894	0.695	8.22744e-92	PHX3	Cpt1a
Cyp2f21	1.47293e-94	0.355492	0.965	0.788	3.65759e-90	PHX3	Cyp2f2
Pim32	1.62506e-93	0.292474	0.764	0.54	4.03535e-89	PHX3	Pim3
Pnpla74	8.45355e-93	0.269572	0.807	0.571	2.09918e-88	PHX3	Pnpla7
Acly3	1.33065e-90	0.279828	0.715	0.471	3.30428e-86	PHX3	Acly
Ifitm33	4.94306e-89	0.257336	0.958	0.819	1.22746e-84	PHX3	Ifitm3
Angptl41	7.68944e-89	0.287033	0.838	0.637	1.90944e-84	PHX3	Angptl4
Pklr	8.65617e-88	0.258258	0.624	0.385	2.1495e-83	PHX3	Pklr
Eci21	1.7762e-87	0.251237	0.896	0.699	4.41067e-83	PHX3	Eci2
Me1	3.41879e-87	0.256971	0.699	0.45	8.48953e-83	PHX3	Me1
Elovl5	9.27071e-86	0.284139	0.863	0.635	2.3021e-81	PHX3	Elovl5
Enpp2	3.09373e-85	0.258211	0.635	0.402	7.68234e-81	PHX3	Enpp2
Jak11	1.56145e-81	0.253798	0.648	0.415	3.87739e-77	PHX3	Jak1
Gls2	3.37865e-77	0.286724	0.868	0.648	8.38986e-73	PHX3	Gls2
Rcl1	3.7034e-76	0.262666	0.734	0.532	9.19628e-72	PHX3	Rcl1
Saa35	0	2.17549	0.629	0.098	0	PHX48	Saa3
Saa24	0	2.17359	0.995	0.473	0	PHX48	Saa2
Saa14	0	2.03135	0.999	0.722	0	PHX48	Saa1
Orm25	0	1.96246	0.882	0.244	0	PHX48	Orm2
Apcs3	0	1.66877	0.922	0.677	0	PHX48	Apcs
Orm13	0	1.51044	0.997	0.962	0	PHX48	Orm1
Lcn25	0	1.39284	0.862	0.363	0	PHX48	Lcn2
Hpx3	0	1.1461	1	0.998	0	PHX48	Hpx
Hp3	0	1.11405	1	0.999	0	PHX48	Hp
Fgl13	0	1.04357	0.967	0.872	0	PHX48	Fgl1
Itih44	1.13399e-213	0.64598	0.99	0.972	2.81594e-209	PHX48	Itih4
Trf1	1.02332e-212	0.482924	0.997	0.998	2.5411e-208	PHX48	Trf
Itih32	1.72576e-208	0.781133	0.963	0.938	4.28541e-204	PHX48	Itih3
Csf2ra	4.3624e-198	0.338512	0.158	0.009	1.08327e-193	PHX48	Csf2ra
C3	1.57331e-185	0.561804	0.998	0.995	3.90683e-181	PHX48	C3
Gm269244	5.1949e-162	0.652363	1	1	1.29e-157	PHX48	Gm26924
Fam25c3	1.02937e-139	0.967401	0.653	0.383	2.55612e-135	PHX48	Fam25c
D17H6S56E-5	3.62144e-121	0.530504	0.152	0.018	8.99275e-117	PHX48	D17H6S56E-5
Hmgcs13	4.47127e-108	0.781597	0.819	0.717	1.11031e-103	PHX48	Hmgcs1
Ambp	3.32369e-95	0.306731	0.995	0.994	8.25338e-91	PHX48	Ambp
Rnase42	1.43312e-87	0.535045	0.933	0.935	3.55872e-83	PHX48	Rnase4
Lrg12	3.00225e-84	0.490737	0.905	0.857	7.45519e-80	PHX48	Lrg1
Apoa44	1.50862e-81	0.80962	0.658	0.483	3.7462e-77	PHX48	Apoa4
Dhcr24	1.13283e-73	0.51345	0.862	0.863	2.81304e-69	PHX48	Dhcr24
Prtn3	1.78308e-73	0.258105	0.2	0.051	4.42773e-69	PHX48	Prtn3
Gstm34	2.35787e-71	1.04288	0.543	0.347	5.85507e-67	PHX48	Gstm3
1100001G20Rik2	8.35871e-71	0.349147	0.982	0.98	2.07563e-66	PHX48	1100001G20Rik
Ang2	9.46258e-68	0.554662	0.773	0.72	2.34975e-63	PHX48	Ang
Fga4	2.42117e-66	0.410993	0.992	0.998	6.01226e-62	PHX48	Fga
C4bp1	6.89612e-60	0.365492	0.852	0.854	1.71244e-55	PHX48	C4bp
Cfh2	1.2127e-55	0.346064	0.911	0.934	3.01137e-51	PHX48	Cfh
Tmem176a1	2.64708e-53	0.502003	0.637	0.55	6.57322e-49	PHX48	Tmem176a
Cp1	8.83987e-53	0.346341	0.952	0.967	2.19512e-48	PHX48	Cp
Rpl412	2.40777e-52	0.516911	0.528	0.355	5.97897e-48	PHX48	Rpl41
Nnmt4	3.99618e-52	0.431615	0.825	0.799	9.92331e-48	PHX48	Nnmt
Gstm2	5.132e-52	0.497595	0.345	0.17	1.27438e-47	PHX48	Gstm2
Hsp90ab1	1.67576e-51	0.300059	0.923	0.951	4.16126e-47	PHX48	Hsp90ab1
Tmem176b1	6.17083e-51	0.439017	0.744	0.717	1.53234e-46	PHX48	Tmem176b
Dbi1	1.25332e-49	0.325826	0.969	0.972	3.11225e-45	PHX48	Dbi
Serpina104	4.42955e-48	0.509521	0.772	0.765	1.09995e-43	PHX48	Serpina10
Cyp7a13	5.38087e-48	0.694023	0.372	0.205	1.33618e-43	PHX48	Cyp7a1
Marco	4.74253e-47	0.262216	0.106	0.023	1.17767e-42	PHX48	Marco
Isyna1	9.14209e-47	0.270859	0.219	0.084	2.27016e-42	PHX48	Isyna1
Ccnd1	3.59812e-45	0.325431	0.218	0.084	8.93485e-41	PHX48	Ccnd1
Fgb4	1.37526e-44	0.286867	0.999	1	3.41504e-40	PHX48	Fgb
Cd5l1	3.25917e-43	0.339742	0.199	0.071	8.09316e-39	PHX48	Cd5l
Cd3021	5.50581e-43	0.359661	0.864	0.885	1.3672e-38	PHX48	Cd302
Ifitm22	1.71392e-41	0.463721	0.532	0.417	4.25601e-37	PHX48	Ifitm2
Fgg4	3.83445e-38	0.293846	0.996	0.996	9.5217e-34	PHX48	Fgg
C1qb1	6.74066e-30	0.270286	0.163	0.064	1.67384e-25	PHX48	C1qb
Alas12	1.48802e-29	0.357005	0.749	0.766	3.69504e-25	PHX48	Alas1
Cyp51	3.15109e-26	0.428575	0.67	0.678	7.8248e-22	PHX48	Cyp51
Rbp1	1.44358e-25	0.312016	0.264	0.148	3.5847e-21	PHX48	Rbp1
Gas6	4.77278e-25	0.286153	0.215	0.111	1.18518e-20	PHX48	Gas6
BC048546	5.44622e-22	0.27348	0.265	0.159	1.35241e-17	PHX48	BC048546
n-R5-8s14	1.32635e-21	0.486159	0.464	0.33	3.2936e-17	PHX48	n-R5-8s1
Dynll1	2.25356e-21	0.302179	0.283	0.181	5.59604e-17	PHX48	Dynll1
Gm12744	9.63934e-21	0.289497	0.231	0.134	2.39364e-16	PHX48	Gm12744
Acnat2	5.18798e-20	0.272697	0.252	0.154	1.28828e-15	PHX48	Acnat2
Krt183	2.38637e-19	0.338486	0.681	0.694	5.92583e-15	PHX48	Krt18
Qsox11	1.74817e-18	0.277978	0.752	0.807	4.34106e-14	PHX48	Qsox1
Tmsb4x1	2.19201e-18	0.259031	0.183	0.094	5.44319e-14	PHX48	Tmsb4x
Fdps1	1.22413e-16	0.363303	0.492	0.438	3.03975e-12	PHX48	Fdps
Oat4	1.69293e-15	0.793231	0.542	0.516	4.20388e-11	PHX48	Oat
Lect22	6.99212e-15	0.388301	0.427	0.352	1.73628e-10	PHX48	Lect2
Apoc22	8.72155e-15	0.290495	0.803	0.837	2.16573e-10	PHX48	Apoc2
Ssr41	1.66099e-14	0.305226	0.646	0.667	4.12456e-10	PHX48	Ssr4
Cyp1a24	3.23403e-12	0.325588	0.708	0.707	8.03075e-08	PHX48	Cyp1a2
Rpl13a	7.69443e-10	0.26389	0.766	0.831	1.91068e-05	PHX48	Rpl13a
Mlec	1.33984e-07	0.324282	0.436	0.417	0.0033271	PHX48	Mlec
Pmvk	2.0012e-07	0.254398	0.359	0.322	0.00496938	PHX48	Pmvk
Lss	7.67014e-07	0.301437	0.282	0.24	0.0190465	PHX48	Lss
Sc4mol2	3.84133e-06	0.255233	0.584	0.62	0.0953879	PHX48	Sc4mol
Smc4	4.94501e-06	0.30225	0.177	0.133	0.122795	PHX48	Smc4
Tuba1c	1.47497e-05	0.318083	0.415	0.412	0.366264	PHX48	Tuba1c
Glul2	4.53225e-05	0.369105	0.203	0.277	1	PHX48	Glul
Avpi1	0.000112837	0.313	0.409	0.416	1	PHX48	Avpi1
Rps24	0.00111869	0.252073	0.574	0.64	1	PHX48	Rps24
Tubb5	0.00483771	0.325701	0.304	0.294	1	PHX48	Tubb5
Sqle	0.00783135	0.262168	0.379	0.392	1	PHX48	Sqle
Tubb4b	0.00950197	0.323766	0.347	0.352	1	PHX48	Tubb4b
Lcn26	0	1.11882	0.925	0.331	0	PHX120	Lcn2
Saa15	0	1.10752	0.996	0.71	0	PHX120	Saa1
Saa25	0	1.00833	0.948	0.457	0	PHX120	Saa2
Fgl14	0	0.874858	0.993	0.864	0	PHX120	Fgl1
Saa44	0	0.858219	0.982	0.799	0	PHX120	Saa4
Rnase43	0	0.818603	0.993	0.926	0	PHX120	Rnase4
Orm26	0	0.807371	0.813	0.225	0	PHX120	Orm2
Lrg13	0	0.788286	0.982	0.844	0	PHX120	Lrg1
Itih33	0	0.775773	0.991	0.933	0	PHX120	Itih3
Gm155644	0	0.753024	1	0.973	0	PHX120	Gm15564
C4b1	0	0.738228	0.98	0.898	0	PHX120	C4b
C31	0	0.71113	0.999	0.995	0	PHX120	C3
Lars24	0	0.709571	1	0.997	0	PHX120	Lars2
Itih45	0	0.698397	0.998	0.97	0	PHX120	Itih4
Cfh3	0	0.669227	0.991	0.924	0	PHX120	Cfh
Clu	0	0.594745	0.997	0.968	0	PHX120	Clu
Orm14	0	0.564796	1	0.96	0	PHX120	Orm1
Hp4	0	0.561008	0.999	0.999	0	PHX120	Hp
Hpx4	1.08555e-306	0.628253	1	0.998	2.69565e-302	PHX120	Hpx
Plg	2.82283e-295	0.468338	0.997	0.973	7.00966e-291	PHX120	Plg
Ly6e2	1.17502e-292	0.899346	0.821	0.483	2.91782e-288	PHX120	Ly6e
Fga5	1.91887e-290	0.521487	0.999	0.997	4.76494e-286	PHX120	Fga
Kng1	1.96396e-279	0.38348	0.999	0.99	4.8769e-275	PHX120	Kng1
Orm3	4.05743e-270	0.509783	0.47	0.115	1.00754e-265	PHX120	Orm3
mmu-mir-62362	4.61689e-269	0.989357	0.989	0.884	1.14647e-264	PHX120	mmu-mir-6236
Vtn3	1.70899e-255	0.404733	0.998	0.985	4.24377e-251	PHX120	Vtn
Prtn31	4.90493e-246	0.298795	0.271	0.034	1.21799e-241	PHX120	Prtn3
Gm239351	5.60192e-241	0.825787	0.997	0.955	1.39107e-236	PHX120	Gm23935
Fn1	5.03801e-228	0.640566	0.968	0.884	1.25104e-223	PHX120	Fn1
Pzp	9.5454e-224	0.425391	0.999	0.988	2.37031e-219	PHX120	Pzp
Aldh1l1	1.53665e-220	0.47414	0.989	0.933	3.8158e-216	PHX120	Aldh1l1
Tmem176b2	9.28603e-219	0.590562	0.901	0.693	2.30591e-214	PHX120	Tmem176b
Gm269245	1.3391e-217	0.610417	1	1	3.32525e-213	PHX120	Gm26924
Lrp11	4.25677e-214	0.735936	0.874	0.671	1.05704e-209	PHX120	Lrp1
Ambp1	4.26957e-203	0.345542	0.999	0.994	1.06022e-198	PHX120	Ambp
Hc1	1.92855e-192	0.502827	0.974	0.914	4.78897e-188	PHX120	Hc
Cp2	2.93882e-183	0.408002	0.995	0.961	7.29769e-179	PHX120	Cp
Qsox12	1.52956e-176	0.503678	0.93	0.783	3.79821e-172	PHX120	Qsox1
Cyp2c704	2.82706e-175	0.483247	0.967	0.855	7.02016e-171	PHX120	Cyp2c70
Lpl	2.92184e-169	0.332784	0.194	0.026	7.25551e-165	PHX120	Lpl
Hrg3	2.9821e-169	0.439374	0.966	0.864	7.40516e-165	PHX120	Hrg
Tmem176a2	9.04995e-165	0.5264	0.773	0.526	2.24728e-160	PHX120	Tmem176a
Mpeg11	1.84138e-162	0.455547	0.435	0.15	4.57252e-158	PHX120	Mpeg1
Egfr4	2.19371e-162	0.489699	0.964	0.848	5.44743e-158	PHX120	Egfr
Prg41	8.97364e-161	0.593631	0.643	0.347	2.22834e-156	PHX120	Prg4
Ifitm34	2.62202e-158	0.454522	0.944	0.828	6.511e-154	PHX120	Ifitm3
Cml22	5.39907e-158	0.446681	0.953	0.871	1.3407e-153	PHX120	Cml2
Fgg5	5.04892e-154	0.29084	1	0.996	1.25375e-149	PHX120	Fgg
Cd5l2	4.20028e-149	0.397998	0.263	0.056	1.04301e-144	PHX120	Cd5l
Pck13	1.66731e-147	0.360229	0.999	0.976	4.14026e-143	PHX120	Pck1
Serping12	2.58717e-145	0.404995	0.964	0.891	6.42445e-141	PHX120	Serping1
Lbp	1.52185e-141	0.532671	0.702	0.445	3.77906e-137	PHX120	Lbp
Ang3	2.85247e-139	0.532063	0.874	0.703	7.08326e-135	PHX120	Ang
Serpina3n4	1.57728e-136	0.356287	0.948	0.743	3.91671e-132	PHX120	Serpina3n
Apcs4	7.4146e-136	0.304899	0.879	0.672	1.84119e-131	PHX120	Apcs
Comt3	1.11767e-135	0.356782	0.987	0.931	2.77541e-131	PHX120	Comt
Itih1	1.38916e-120	0.385835	0.936	0.855	3.44957e-116	PHX120	Itih1
Ctsb1	4.89243e-120	0.402672	0.927	0.839	1.21489e-115	PHX120	Ctsb
Wfdc171	3.5044e-119	0.266382	0.195	0.038	8.70213e-115	PHX120	Wfdc17
Lyz21	4.94494e-118	0.337893	0.222	0.049	1.22793e-113	PHX120	Lyz2
Clec4f1	1.52559e-117	0.360223	0.282	0.078	3.78834e-113	PHX120	Clec4f
Serpina105	3.87195e-114	0.37897	0.896	0.746	9.61483e-110	PHX120	Serpina10
H2-D11	4.88552e-111	0.385805	0.911	0.795	1.21317e-106	PHX120	H2-D1
C4bp2	8.94538e-110	0.354983	0.934	0.842	2.22132e-105	PHX120	C4bp
Mug21	1.14969e-102	0.431698	0.881	0.773	2.85492e-98	PHX120	Mug2
C1qb2	2.58116e-95	0.25591	0.208	0.053	6.40953e-91	PHX120	C1qb
Col18a11	4.56436e-95	0.378251	0.903	0.822	1.13342e-90	PHX120	Col18a1
Fetub	8.02728e-89	0.3563	0.866	0.748	1.99334e-84	PHX120	Fetub
C8a2	2.97774e-88	0.331149	0.964	0.892	7.39432e-84	PHX120	C8a
n-R5-8s15	4.04576e-87	0.323216	0.578	0.308	1.00464e-82	PHX120	n-R5-8s1
Apob2	7.41425e-84	0.310672	0.997	0.988	1.84111e-79	PHX120	Apob
Calr4	1.22321e-83	0.273407	0.961	0.903	3.03748e-79	PHX120	Calr
Slc22a7	5.17153e-82	0.325996	0.405	0.2	1.28419e-77	PHX120	Slc22a7
Dap	8.8648e-79	0.34719	0.842	0.718	2.20131e-74	PHX120	Dap
Ldhd	2.25287e-78	0.347266	0.766	0.627	5.59432e-74	PHX120	Ldhd
Tat3	2.55592e-78	0.300658	0.988	0.934	6.34685e-74	PHX120	Tat
H6pd	1.14475e-77	0.34448	0.8	0.671	2.84265e-73	PHX120	H6pd
Abcb112	9.04052e-77	0.346202	0.877	0.809	2.24494e-72	PHX120	Abcb11
Sephs24	4.17441e-76	0.291789	0.928	0.832	1.03659e-71	PHX120	Sephs2
Cfi	2.06297e-74	0.268078	0.97	0.925	5.12278e-70	PHX120	Cfi
Tmsb4x2	1.69261e-73	0.26449	0.24	0.082	4.20309e-69	PHX120	Tmsb4x
Slc41a22	9.78315e-72	0.296501	0.446	0.235	2.42935e-67	PHX120	Slc41a2
Scd13	4.74175e-71	0.324102	0.996	0.939	1.17747e-66	PHX120	Scd1
Hamp21	8.82443e-71	0.316131	0.231	0.082	2.19128e-66	PHX120	Hamp2
Serpinf2	2.10565e-70	0.270856	0.944	0.873	5.22874e-66	PHX120	Serpinf2
Slc38a31	1.46407e-69	0.280821	0.936	0.874	3.63559e-65	PHX120	Slc38a3
Bsg1	2.15884e-67	0.284698	0.892	0.81	5.36082e-63	PHX120	Bsg
Hspb83	1.1126e-66	0.286758	0.837	0.686	2.76281e-62	PHX120	Hspb8
Myh94	4.3874e-65	0.334214	0.652	0.467	1.08948e-60	PHX120	Myh9
Cpb21	5.06819e-64	0.264152	0.946	0.86	1.25853e-59	PHX120	Cpb2
Kng2	1.50043e-63	0.281257	0.833	0.732	3.72586e-59	PHX120	Kng2
Dhcr241	1.01441e-62	0.28923	0.92	0.854	2.51899e-58	PHX120	Dhcr24
Pcx	3.13134e-62	0.287982	0.832	0.708	7.77575e-58	PHX120	Pcx
Lgals91	7.61987e-60	0.293933	0.912	0.814	1.89217e-55	PHX120	Lgals9
Slc25a151	5.39483e-57	0.261157	0.896	0.795	1.33964e-52	PHX120	Slc25a15
Plxnb2	5.25111e-56	0.33889	0.54	0.372	1.30396e-51	PHX120	Plxnb2
Cpn21	2.27869e-54	0.297606	0.795	0.701	5.65845e-50	PHX120	Cpn2
Gne1	3.57854e-54	0.324486	0.673	0.528	8.88624e-50	PHX120	Gne
Cyp3a13	3.22237e-53	0.291487	0.774	0.656	8.00178e-49	PHX120	Cyp3a13
Habp2	1.39613e-52	0.287787	0.61	0.47	3.46688e-48	PHX120	Habp2
F5	3.01648e-50	0.301308	0.84	0.773	7.49053e-46	PHX120	F5
Apon	2.3525e-48	0.264081	0.811	0.703	5.84173e-44	PHX120	Apon
Rgn3	2.74161e-48	0.311283	0.911	0.8	6.80796e-44	PHX120	Rgn
Sardh1	7.54859e-48	0.255778	0.911	0.843	1.87446e-43	PHX120	Sardh
Hsph1	4.81087e-47	0.316405	0.512	0.351	1.19464e-42	PHX120	Hsph1
Mbl22	1.06749e-46	0.280532	0.924	0.843	2.65078e-42	PHX120	Mbl2
Abat1	3.37683e-45	0.272187	0.808	0.721	8.38535e-41	PHX120	Abat
Slc25a251	4.05721e-45	0.275974	0.866	0.767	1.00749e-40	PHX120	Slc25a25
Kynu1	5.14412e-45	0.266831	0.728	0.623	1.27739e-40	PHX120	Kynu
Ugt1a1	3.78263e-43	0.277602	0.526	0.375	9.39303e-39	PHX120	Ugt1a1
Stat33	6.51143e-43	0.26764	0.602	0.458	1.61692e-38	PHX120	Stat3
Nbr11	1.82577e-42	0.274749	0.613	0.486	4.53375e-38	PHX120	Nbr1
Xdh	2.51196e-42	0.266596	0.507	0.358	6.23771e-38	PHX120	Xdh
Cyp2e14	3.40655e-42	0.44207	0.88	0.811	8.45915e-38	PHX120	Cyp2e1
Mafb1	1.10805e-41	0.299985	0.553	0.405	2.75151e-37	PHX120	Mafb
1300002K09Rik	1.54943e-41	0.274084	0.673	0.562	3.84755e-37	PHX120	1300002K09Rik
Gulo1	2.71683e-36	0.374663	0.573	0.441	6.74644e-32	PHX120	Gulo
Uroc11	3.15968e-36	0.267582	0.782	0.689	7.84612e-32	PHX120	Uroc1
Serpina6	1.3342e-33	0.266334	0.463	0.335	3.31308e-29	PHX120	Serpina6
Ifi272	8.57245e-28	0.275927	0.565	0.45	2.12871e-23	PHX120	Ifi27
Aldh1b1	2.35296e-20	0.299248	0.255	0.169	5.84288e-16	PHX120	Aldh1b1
Mup197	0	2.34531	1	0.764	0	UT	Mup19
Mup176	0	2.22078	1	0.873	0	UT	Mup17
Mup66	0	2.1878	0.992	0.682	0	UT	Mup6
Mup97	0	2.16769	0.976	0.446	0	UT	Mup9
Mup186	0	2.05218	0.997	0.653	0	UT	Mup18
Mup57	0	1.49774	0.839	0.437	0	UT	Mup5
Mup119	0	1.44987	1	0.91	0	UT	Mup11
Ankrd555	0	1.40389	0.696	0.35	0	UT	Ankrd55
Mup43	0	1.40087	0.898	0.468	0	UT	Mup4
Mup156	0	1.23947	0.617	0.171	0	UT	Mup15
Gm137757	0	1.13846	0.761	0.242	0	UT	Gm13775
Mup166	0	1.03403	0.934	0.638	0	UT	Mup16
Mup215	0	0.969567	0.929	0.617	0	UT	Mup21
Mup86	0	0.774766	0.373	0.093	0	UT	Mup8
Mup34	0	0.731786	1	1	0	UT	Mup3
Mup126	0	0.633627	0.86	0.598	0	UT	Mup12
Gsta34	0	0.524565	0.956	0.955	0	UT	Gsta3
Cyb56	0	0.485471	0.983	0.977	0	UT	Cyb5
Akr1c62	0	0.477462	0.971	0.946	0	UT	Akr1c6
Mup203	7.83025e-295	0.518904	1	0.987	1.94441e-290	UT	Mup20
Car34	3.6084e-292	0.488976	0.974	0.929	8.96037e-288	UT	Car3
Acaa1b5	7.82945e-288	0.43219	0.969	0.86	1.94421e-283	UT	Acaa1b
Mup135	5.09765e-281	0.730854	0.546	0.266	1.26585e-276	UT	Mup13
Fabp13	3.86131e-269	0.324394	1	0.995	9.5884e-265	UT	Fabp1
Selenbp25	1.38706e-266	0.467273	0.937	0.817	3.44436e-262	UT	Selenbp2
Elovl34	3.68196e-264	0.539441	0.827	0.632	9.14305e-260	UT	Elovl3
Apoa25	3.93105e-247	0.254296	1	0.999	9.76159e-243	UT	Apoa2
Serpina3c3	2.68334e-243	0.50807	0.385	0.133	6.66326e-239	UT	Serpina3c
Sparcl1	4.85506e-229	0.253617	0.136	0	1.20561e-224	UT	Sparcl1
Cox4i14	1.78868e-220	0.349877	0.958	0.937	4.44165e-216	UT	Cox4i1
Cyp2b105	4.10349e-218	0.833169	0.542	0.299	1.01898e-213	UT	Cyp2b10
Ugt2b57	1.01184e-213	0.319252	0.959	0.937	2.51259e-209	UT	Ugt2b5
Uqcrq3	3.2629e-208	0.390101	0.951	0.919	8.10243e-204	UT	Uqcrq
Hsd3b56	1.89364e-182	0.552577	0.587	0.371	4.70228e-178	UT	Hsd3b5
Gm4076	6.76369e-179	0.310732	0.184	0.028	1.67956e-174	UT	Gm4076
Rps141	1.79198e-175	0.349394	0.917	0.858	4.44986e-171	UT	Rps14
2810007J24Rik2	1.70686e-171	0.323006	0.943	0.89	4.23846e-167	UT	2810007J24Rik
Mgst12	3.86051e-170	0.26678	0.997	0.994	9.58642e-166	UT	Mgst1
Igfbp22	2.56866e-167	0.379708	0.885	0.778	6.3785e-163	UT	Igfbp2
Cox6c4	5.11876e-167	0.427826	0.884	0.8	1.27109e-162	UT	Cox6c
Mup24	2.49132e-165	0.579647	0.392	0.179	6.18644e-161	UT	Mup2
Cyp2c296	3.83949e-165	0.413791	0.93	0.78	9.53422e-161	UT	Cyp2c29
Serpina1a1	9.90608e-159	0.274926	0.991	0.971	2.45988e-154	UT	Serpina1a
Serpina1e3	1.04472e-150	0.256934	0.999	0.993	2.59424e-146	UT	Serpina1e
Inmt3	7.95782e-146	0.419639	0.884	0.855	1.97609e-141	UT	Inmt
Cyp2a56	7.32628e-145	0.571081	0.555	0.334	1.81926e-140	UT	Cyp2a5
Hsd3b72	1.46363e-143	0.388992	0.798	0.715	3.63448e-139	UT	Hsd3b7
Mup76	6.62591e-141	0.580203	0.998	0.958	1.64535e-136	UT	Mup7
Cyp2c375	2.7152e-138	0.393327	0.608	0.371	6.74239e-134	UT	Cyp2c37
Rps2	8.5644e-125	0.396723	0.757	0.624	2.12671e-120	UT	Rps2
Ndufb112	1.76846e-121	0.38483	0.735	0.622	4.39144e-117	UT	Ndufb11
Cyp2d93	2.14494e-119	0.251734	0.959	0.934	5.32631e-115	UT	Cyp2d9
Prdx12	6.50093e-118	0.275359	0.927	0.903	1.61431e-113	UT	Prdx1
Cyp2c505	1.47816e-117	0.366536	0.888	0.76	3.67058e-113	UT	Cyp2c50
Oaz1	1.4434e-112	0.371433	0.75	0.664	3.58425e-108	UT	Oaz1
Cfhr21	9.38245e-112	0.359717	0.868	0.852	2.32985e-107	UT	Cfhr2
Tmem2052	4.60967e-111	0.267845	0.934	0.9	1.14467e-106	UT	Tmem205
Aadac3	2.51992e-109	0.370441	0.86	0.844	6.25746e-105	UT	Aadac
Chchd22	5.86891e-107	0.300652	0.916	0.875	1.45737e-102	UT	Chchd2
Cox7b2	6.77219e-107	0.338982	0.878	0.816	1.68167e-102	UT	Cox7b
Rps27l5	1.03684e-102	0.301951	0.849	0.759	2.57468e-98	UT	Rps27l
Ndufa43	1.42961e-99	0.304406	0.889	0.846	3.55001e-95	UT	Ndufa4
Atp5f13	1.21845e-98	0.297602	0.869	0.847	3.02566e-94	UT	Atp5f1
C8g3	2.16933e-97	0.250426	0.91	0.881	5.38689e-93	UT	C8g
Cyp2c545	7.71842e-97	0.303236	0.759	0.581	1.91664e-92	UT	Cyp2c54
Cyp8b16	1.99661e-90	0.267498	0.745	0.611	4.95799e-86	UT	Cyp8b1
Ugt2b12	4.17647e-90	0.261162	0.871	0.824	1.0371e-85	UT	Ugt2b1
Ndufb63	3.7443e-89	0.315364	0.759	0.675	9.29784e-85	UT	Ndufb6
Ahcy6	6.06569e-84	0.250179	0.916	0.847	1.50623e-79	UT	Ahcy
Adck33	4.25018e-81	0.29388	0.764	0.708	1.0554e-76	UT	Adck3
Cyp1a25	3.41122e-75	0.274168	0.794	0.668	8.47075e-71	UT	Cyp1a2
Gm205944	1.12878e-70	0.401647	0.294	0.164	2.80299e-66	UT	Gm20594
Uqcrh2	1.78162e-63	0.254385	0.81	0.753	4.42412e-59	UT	Uqcrh
Cml12	3.49978e-63	0.265772	0.757	0.717	8.69066e-59	UT	Cml1
Mup144	5.44758e-63	0.506979	0.616	0.509	1.35274e-58	UT	Mup14
Ndufa62	2.82383e-61	0.261287	0.798	0.751	7.01214e-57	UT	Ndufa6
Gm5096	1.46837e-59	0.293646	0.468	0.363	3.64626e-55	UT	Gm5096
Nudt75	2.04721e-59	0.340586	0.83	0.796	5.08362e-55	UT	Nudt7
Mup120	7.13526e-58	0.561026	0.583	0.483	1.77183e-53	UT	Mup1
Rnf1252	2.04229e-57	0.264315	0.493	0.382	5.07142e-53	UT	Rnf125
Fabp23	6.06546e-56	0.283445	0.622	0.522	1.50618e-51	UT	Fabp2
Prdx4	6.68545e-54	0.288185	0.607	0.541	1.66013e-49	UT	Prdx4
Rpl322	1.88548e-51	0.263619	0.757	0.692	4.68202e-47	UT	Rpl32
Cox7a22	1.52733e-50	0.252198	0.784	0.736	3.79266e-46	UT	Cox7a2
Ndufb41	3.20536e-45	0.250792	0.49	0.4	7.95955e-41	UT	Ndufb4
Ndufs61	1.45909e-43	0.258086	0.724	0.672	3.62321e-39	UT	Ndufs6
Gstp15	1.00706e-42	0.281627	0.822	0.759	2.50073e-38	UT	Gstp1
Ndufc21	1.22883e-32	0.252253	0.579	0.544	3.05143e-28	UT	Ndufc2
Ftl1	2.18572e-24	0.319144	0.409	0.358	5.42758e-20	UT	Ftl1
Zfp6832	2.63794e-17	0.277347	0.116	0.071	6.55053e-13	UT	Zfp683

## Sheet: A96_UT_Markers_Wilcox
p_val	avg_logFC	pct.1	pct.2	p_val_adj
Cyp4a14	0	1.60076	0.975	0.431	0
Mat1a	0	0.932795	1	0.966	0
Serpina1e	0	-1.13422	0.977	0.999	0
Mup11	0	-1.55884	0.905	1	0
Mup9	0	-1.81783	0.619	0.976	0
Mup17	0	-1.88931	0.98	1	0
Mup6	0	-2.02137	0.778	0.992	0
Cyp4a10	2.13597e-272	1.12033	0.974	0.657	5.30404e-268
Angptl3	1.84005e-268	0.693633	0.998	0.944	4.56922e-264
Selenbp2	3.55733e-267	-1.25754	0.612	0.937	8.83357e-263
Apoc1	1.2099e-236	0.500838	1	0.999	3.00443e-232
Mup7	6.32201e-222	-1.14523	0.938	0.998	1.56988e-217
Mup18	6.63366e-216	-1.29677	0.928	0.997	1.64727e-211
Mup16	1.30456e-213	-1.11887	0.567	0.934	3.23947e-209
Cdo1	2.67884e-208	0.567928	0.998	0.96	6.6521e-204
Chchd10	2.86892e-191	0.607997	0.994	0.944	7.12409e-187
Serpina3k	3.13502e-181	-0.30364	1	1	7.78488e-177
Apoe	3.87165e-176	0.327047	1	1	9.61409e-172
mt-Nd4	4.54523e-175	-0.848769	0.986	0.998	1.12867e-170
Ttpa	2.91048e-171	0.626576	0.98	0.869	7.2273e-167
Mup20	4.60337e-169	-0.777085	0.996	1	1.14311e-164
Mup21	9.93747e-166	-0.940012	0.676	0.929	2.46767e-161
Mup19	8.01584e-165	-1.25783	0.973	1	1.99049e-160
Scd1	3.55826e-164	0.719868	0.989	0.901	8.83587e-160
Mup3	4.45911e-164	-0.409814	1	1	1.10729e-159
Ttr	2.20716e-163	0.345887	1	1	5.48081e-159
mt-Co1	9.05753e-161	-0.845943	0.983	0.999	2.24917e-156
mt-Nd2	7.75958e-159	-0.719651	0.994	0.999	1.92686e-154
Gm13775	2.84293e-157	-1.05018	0.3	0.761	7.05957e-153
Hmgcs2	9.4825e-157	0.423417	0.996	0.986	2.35469e-152
Nudt7	3.13174e-150	-1.13967	0.602	0.83	7.77674e-146
mt-Cytb	2.05246e-145	-0.71047	0.99	0.999	5.09667e-141
Apoh	3.16663e-136	0.346722	0.998	0.986	7.86337e-132
Gstp1	4.52751e-134	-1.05973	0.529	0.822	1.12427e-129
mt-Nd1	9.86619e-133	-0.584321	0.996	1	2.44997e-128
Mup15	1.4633e-130	-1.23869	0.156	0.617	3.63366e-126
Saa1	2.59678e-130	-1.15703	0.232	0.662	6.44832e-126
Serpina1b	2.05424e-129	-0.384477	0.996	0.996	5.10109e-125
Ces1c	2.76703e-127	0.358303	1	0.985	6.87109e-123
Mup12	3.42374e-124	-0.833089	0.571	0.86	8.50183e-120
Mup5	2.13234e-120	-1.26562	0.538	0.839	5.29503e-116
Sepp1	3.0959e-118	0.283851	1	1	7.68774e-114
mt-Co3	5.99888e-105	-1.04631	0.213	0.603	1.48964e-100
Zfp683	2.36238e-104	0.302738	0.476	0.116	5.86627e-100
Slc27a2	2.27627e-102	0.393074	0.988	0.949	5.65244e-98
Ndrg2	1.7914e-100	0.380211	0.985	0.939	4.4484e-96
Retsat	4.63433e-99	0.533338	0.957	0.83	1.1508e-94
Sult1a1	2.51063e-94	0.521966	0.881	0.707	6.23441e-90
Mt1	5.35546e-94	0.637988	0.839	0.556	1.32987e-89
Igfbp4	8.30359e-94	0.418865	0.964	0.866	2.06195e-89
mt-Nd5	2.09855e-93	-0.573016	0.964	0.995	5.21113e-89
Fth1	7.38157e-93	0.322617	0.993	0.978	1.83299e-88
Apoc3	7.53501e-93	0.300247	1	0.993	1.87109e-88
C9	1.48518e-92	-0.513884	0.89	0.938	3.688e-88
Serpina1c	3.39806e-91	-0.317588	0.998	0.998	8.43806e-87
Ces1d	4.275e-91	0.427718	0.977	0.923	1.06157e-86
Hsd3b5	2.19531e-88	-0.798119	0.25	0.587	5.45139e-84
Snord118	1.2573e-87	0.578284	0.564	0.248	3.12213e-83
Abcb4	3.27056e-82	0.475846	0.878	0.675	8.12146e-78
mt-Co2	1.30474e-79	-1.03316	0.313	0.629	3.23993e-75
Ankrd55	9.317e-79	-1.23865	0.503	0.696	2.3136e-74
mt-Tp	2.26534e-78	0.308472	0.329	0.083	5.6253e-74
Hrg	2.56396e-78	0.409519	0.923	0.831	6.36683e-74
Slco1b2	7.70668e-78	0.500859	0.998	0.951	1.91372e-73
Hspa8	1.28477e-76	0.425735	0.905	0.756	3.19034e-72
Egfr	1.83164e-75	-0.62388	0.691	0.809	4.54834e-71
Apoc2	6.30406e-75	0.518676	0.901	0.802	1.56542e-70
Mettl7b	2.67348e-74	0.378386	0.949	0.869	6.63878e-70
Pltp	4.26147e-74	0.291855	0.237	0.045	1.05821e-69
Crot	1.15191e-73	0.332587	0.989	0.942	2.86042e-69
Acbd5	2.81689e-73	0.434071	0.87	0.708	6.99491e-69
Chpt1	1.82344e-68	0.442419	0.848	0.664	4.52796e-64
Mfsd2a	2.71645e-68	0.380199	0.41	0.148	6.7455e-64
Gyk	4.0988e-68	0.433441	0.616	0.35	1.01781e-63
Atp5k	5.71618e-68	0.406835	0.837	0.678	1.41944e-63
Slco1a4	2.82577e-67	0.465183	0.507	0.238	7.01696e-63
Cyp3a11	4.59848e-67	0.26252	0.999	1	1.14189e-62
Agt	9.04994e-67	0.376513	0.912	0.817	2.24728e-62
Mup8	1.05023e-66	-0.787054	0.067	0.373	2.60794e-62
Lipa	1.52352e-66	0.437591	0.791	0.61	3.78321e-62
Asl	1.71493e-66	0.414123	0.896	0.787	4.25852e-62
Aldh2	1.94889e-66	0.304047	0.995	0.973	4.83947e-62
Mup14	4.1868e-66	-0.794252	0.335	0.616	1.03967e-61
Amy1	3.46126e-64	0.421164	0.831	0.676	8.59499e-60
Rdh7	4.1718e-64	0.267142	0.995	0.969	1.03594e-59
Ube2r2	5.94261e-64	0.424389	0.747	0.525	1.47567e-59
mt-Rnr1	2.83542e-63	-0.339795	1	1	7.04093e-59
Ubc	3.45455e-63	0.357787	0.968	0.872	8.57834e-59
Thrsp	5.63513e-62	-0.81688	0.44	0.627	1.39931e-57
C3	5.67749e-62	0.26158	0.998	0.99	1.40983e-57
mt-Rnr2	1.25783e-61	-0.333164	1	1	3.12345e-57
Slc4a4	3.44982e-61	0.402546	0.609	0.336	8.56659e-57
Pex11a	7.20595e-61	0.462021	0.7	0.441	1.78938e-56
Phyh	9.70968e-61	0.254119	0.998	0.986	2.41111e-56
Tmem56	3.45606e-60	0.40256	0.812	0.612	8.58208e-56
Rplp0	1.40918e-59	-0.480428	0.617	0.791	3.49927e-55
Agpat6	1.74614e-59	0.409827	0.743	0.517	4.33602e-55
Cyp7b1	1.12982e-58	-0.535026	0.585	0.757	2.80557e-54
Acot4	2.69278e-58	0.268017	0.328	0.105	6.68671e-54
Aplp2	6.79892e-58	0.385894	0.826	0.625	1.68831e-53
Insig2	9.5314e-58	0.359403	0.928	0.81	2.36684e-53
Aldh9a1	1.53358e-57	0.363277	0.884	0.763	3.80818e-53
Rps14	2.78824e-57	-0.405735	0.869	0.917	6.92376e-53
Tmed5	3.81782e-57	0.375398	0.714	0.492	9.48041e-53
Dhcr24	7.46626e-57	0.384205	0.933	0.783	1.85402e-52
Akr1c6	9.53432e-57	-0.35904	0.967	0.971	2.36756e-52
Cpt1a	1.90384e-56	0.374219	0.837	0.651	4.72761e-52
Cp	2.06824e-56	0.282591	0.993	0.943	5.13585e-52
Cyp8b1	8.61728e-56	0.416954	0.897	0.745	2.13984e-51
Decr2	1.16409e-55	0.372834	0.813	0.634	2.89067e-51
Sult1d1	2.45352e-55	0.442094	0.855	0.684	6.09258e-51
Tmbim6	2.64227e-55	0.262388	0.988	0.942	6.56128e-51
Acat1	7.06125e-55	0.348476	0.917	0.838	1.75345e-50
Rdx	5.04308e-54	0.36798	0.824	0.63	1.2523e-49
Crat	5.42872e-54	0.262436	0.389	0.15	1.34806e-49
Cyp3a25	3.67034e-53	0.281153	0.981	0.919	9.11418e-49
Prlr	6.12346e-53	0.36108	0.574	0.316	1.52058e-48
Kif1b	6.30777e-53	0.390899	0.686	0.435	1.56635e-48
Tgoln1	2.31049e-52	0.380104	0.756	0.575	5.73741e-48
Akr1d1	1.07822e-51	0.378695	0.721	0.515	2.67743e-47
Grn	1.31617e-51	0.373091	0.629	0.396	3.2683e-47
Acsl1	3.09786e-51	0.291538	0.977	0.924	7.6926e-47
Lcat	4.49412e-51	0.329387	0.886	0.781	1.11598e-46
C8b	5.02452e-51	-0.388933	0.827	0.881	1.24769e-46
Pabpc1	1.06945e-50	0.369313	0.766	0.592	2.65566e-46
Hmgcl	1.09522e-50	0.352973	0.871	0.729	2.71966e-46
Serpina12	9.77397e-50	-0.532616	0.226	0.492	2.42707e-45
Mia3	1.63363e-49	0.356293	0.81	0.61	4.05664e-45
Ces3a	2.69267e-49	-0.284381	0.97	0.967	6.68645e-45
Tob1	3.0535e-49	0.373101	0.649	0.43	7.58245e-45
Gstt3	3.52143e-49	0.337898	0.541	0.286	8.74441e-45
Trp53inp1	4.75633e-49	0.364652	0.551	0.308	1.18109e-44
St3gal5	7.54065e-48	0.38618	0.71	0.49	1.87249e-43
Nr1i3	8.16642e-48	0.373497	0.625	0.377	2.02788e-43
Serpina1a	3.10244e-47	-0.270847	0.991	0.991	7.70399e-43
Hpx	3.36987e-47	-0.264032	0.998	0.997	8.36806e-43
D17Wsu92e	4.32023e-47	0.358106	0.771	0.588	1.0728e-42
Wbp1l	1.07095e-46	0.345646	0.789	0.606	2.65938e-42
Gclm	2.21375e-46	0.328179	0.865	0.712	5.49719e-42
Nfe2l2	5.21144e-46	0.304824	0.465	0.229	1.2941e-41
Lifr	6.77075e-46	-0.487527	0.556	0.694	1.68131e-41
Atp5h	1.28049e-45	0.311373	0.848	0.682	3.17971e-41
Cox5a	2.96227e-45	0.339787	0.813	0.702	7.35592e-41
Cxcl12	7.94561e-45	0.337162	0.635	0.419	1.97305e-40
F5	1.41626e-44	0.355722	0.858	0.728	3.51685e-40
Zfp91	1.78133e-44	0.374122	0.693	0.492	4.42339e-40
Mtdh	5.56522e-44	0.320959	0.649	0.428	1.38196e-39
Hhex	8.35387e-44	0.320919	0.543	0.307	2.07443e-39
Acadl	1.56424e-43	0.293654	0.8	0.612	3.88431e-39
Ppp2r5a	2.9842e-43	0.349261	0.764	0.594	7.41038e-39
Creg1	5.93195e-43	0.258648	0.985	0.926	1.47302e-38
Slc40a1	6.13502e-43	0.336008	0.551	0.328	1.52345e-38
Cpeb4	6.8235e-43	0.341794	0.527	0.299	1.69441e-38
Sec14l2	8.98654e-43	0.27236	0.939	0.856	2.23154e-38
Rdh16	1.12748e-42	0.371605	0.494	0.272	2.79976e-38
Ctage5	1.16092e-42	0.321725	0.837	0.683	2.88279e-38
Orm1	1.30721e-42	-0.316805	0.921	0.952	3.24607e-38
Brap	1.55534e-42	0.311272	0.642	0.427	3.86221e-38
Ptms	7.41191e-42	0.324316	0.806	0.689	1.84053e-37
Acot12	1.0904e-41	0.295701	0.65	0.425	2.70768e-37
Bche	1.3125e-41	0.328717	0.588	0.369	3.25919e-37
Reep6	1.55975e-41	0.319299	0.891	0.794	3.87317e-37
Sdhc	2.98575e-41	0.31809	0.76	0.63	7.41422e-37
Tsc22d3	4.67713e-41	0.342533	0.534	0.312	1.16142e-36
Slc25a20	5.32026e-41	0.321484	0.671	0.498	1.32113e-36
Gabarapl1	1.41256e-40	0.298356	0.881	0.779	3.50766e-36
Abcc3	1.57672e-40	0.330441	0.733	0.542	3.91531e-36
Herpud1	1.86886e-40	0.333265	0.9	0.803	4.64074e-36
Saa2	1.88794e-40	-0.410878	0.021	0.222	4.68813e-36
Decr1	2.56458e-40	0.324103	0.808	0.694	6.36835e-36
Cyp2c29	3.16854e-40	0.410041	0.962	0.93	7.86812e-36
Acot1	3.54035e-40	0.298048	0.459	0.237	8.79139e-36
Snord13	3.63465e-40	0.265919	0.386	0.175	9.02557e-36
Eif5	3.94517e-40	0.274903	0.879	0.74	9.79666e-36
Por	5.6819e-40	0.333399	0.858	0.675	1.41093e-35
Tmem106b	9.19956e-40	0.328515	0.727	0.557	2.28443e-35
Keg1	1.10118e-39	-0.510802	0.378	0.545	2.73444e-35
Dusp6	2.03828e-39	0.324886	0.476	0.261	5.06145e-35
Arl4a	2.96303e-39	0.291096	0.517	0.294	7.3578e-35
Slc27a5	3.03654e-39	0.256735	0.958	0.893	7.54034e-35
Elovl5	3.56882e-39	0.323187	0.765	0.58	8.86209e-35
Cd36	4.52736e-39	0.331237	0.299	0.123	1.12423e-34
Pnpla8	8.9171e-39	0.308302	0.723	0.544	2.21429e-34
0610005C13Rik	1.17757e-38	0.297857	0.816	0.653	2.92415e-34
Aqp9	2.73299e-38	0.334614	0.801	0.647	6.78657e-34
Bnip3	4.39236e-38	0.344269	0.716	0.55	1.09071e-33
Ppara	4.45919e-38	0.305515	0.614	0.407	1.10731e-33
Cyp2c44	6.4824e-38	0.32584	0.828	0.698	1.60971e-33
Zfp36l1	6.59231e-38	0.329805	0.601	0.402	1.637e-33
Comt	1.08932e-37	-0.269092	0.902	0.931	2.70499e-33
Aldh3a2	1.63275e-37	0.493314	0.687	0.529	4.05444e-33
Ildr2	3.24446e-37	0.250945	0.356	0.159	8.05664e-33
Man2a1	3.28374e-37	0.332441	0.737	0.583	8.15418e-33
Gpld1	3.99507e-37	0.303853	0.748	0.577	9.92056e-33
Hamp	4.79536e-37	0.339616	0.92	0.884	1.19078e-32
Ddx3x	4.94231e-37	0.289927	0.701	0.513	1.22728e-32
Uhrf1bp1l	5.68238e-37	0.255854	0.415	0.207	1.41105e-32
Palmd	6.65685e-37	0.258384	0.43	0.219	1.65303e-32
Serpinf1	9.61547e-37	0.257223	0.934	0.864	2.38771e-32
Cox6a1	1.26411e-36	0.251744	0.943	0.887	3.13903e-32
Pcbp2	1.53412e-36	0.311287	0.621	0.438	3.80953e-32
Tat	2.43227e-36	0.252922	0.981	0.903	6.03981e-32
Actb	2.77208e-36	-0.31168	0.839	0.886	6.88362e-32
Hnf4a	4.21127e-36	0.282371	0.858	0.743	1.04574e-31
Mttp	8.84938e-36	0.275504	0.816	0.697	2.19748e-31
Prkd3	9.88128e-36	0.30495	0.682	0.49	2.45372e-31
Dpys	1.25604e-35	0.262645	0.824	0.682	3.119e-31
Plin5	1.41445e-35	0.266318	0.532	0.315	3.51236e-31
Hsd17b7	2.00895e-35	0.305636	0.56	0.353	4.98862e-31
Dhdh	3.31916e-35	0.283723	0.734	0.583	8.24215e-31
Pten	3.90875e-35	0.302502	0.64	0.458	9.70621e-31
Hsd17b10	7.23383e-35	0.309166	0.841	0.7	1.7963e-30
Pbld1	9.61055e-35	0.281096	0.723	0.565	2.38649e-30
Hpgd	1.01745e-34	0.339771	0.588	0.394	2.52652e-30
Secisbp2l	1.15742e-34	0.27811	0.529	0.317	2.87409e-30
Lpin2	1.38385e-34	0.284092	0.781	0.597	3.43637e-30
Dmgdh	2.94327e-34	0.263486	0.89	0.764	7.30872e-30
Cox8a	3.31995e-34	0.308861	0.737	0.621	8.2441e-30
Slc25a13	4.31136e-34	0.257252	0.786	0.655	1.0706e-29
Dennd5b	5.86051e-34	0.287077	0.548	0.334	1.45528e-29
Ei24	6.16065e-34	0.27184	0.667	0.48	1.52981e-29
Nfe2l1	7.85414e-34	0.290179	0.508	0.303	1.95034e-29
Brd2	7.87893e-34	0.310435	0.601	0.408	1.9565e-29
Gsta2	8.87445e-34	0.311099	0.522	0.333	2.2037e-29
Oaz1	1.03661e-33	-0.386067	0.643	0.75	2.57411e-29
Ugp2	1.31159e-33	0.293401	0.858	0.749	3.25693e-29
Rps2	1.54087e-33	-0.396601	0.609	0.757	3.82628e-29
Cpox	1.56668e-33	0.332619	0.634	0.45	3.89039e-29
D4Wsu53e	1.66779e-33	0.303195	0.597	0.385	4.14145e-29
Ncl	4.22579e-33	0.280946	0.731	0.567	1.04935e-28
Etfdh	4.77062e-33	0.280246	0.811	0.7	1.18464e-28
Slc7a2	6.50333e-33	0.295895	0.843	0.735	1.61491e-28
Igfbp1	6.6036e-33	0.311528	0.826	0.717	1.63981e-28
Eif4g2	1.44323e-32	0.283786	0.812	0.678	3.58383e-28
Fn1	1.74712e-32	0.271756	0.917	0.821	4.33844e-28
Cbr1	1.75045e-32	0.282856	0.591	0.395	4.34673e-28
Cyp2c54	2.81166e-32	0.304653	0.86	0.759	6.98191e-28
Chp1	8.02818e-32	0.268717	0.687	0.515	1.99356e-27
G0s2	1.19893e-31	0.294688	0.525	0.33	2.97718e-27
Hamp2	1.28608e-31	0.305192	0.203	0.07	3.1936e-27
Slc25a47	1.91692e-31	0.277696	0.96	0.927	4.76009e-27
Abca6	2.14016e-31	0.282292	0.686	0.507	5.31444e-27
Gfra1	2.84383e-31	0.257142	0.687	0.498	7.06179e-27
Ces3b	3.06579e-31	-0.339839	0.685	0.787	7.61298e-27
Gclc	3.29713e-31	0.270712	0.839	0.718	8.18743e-27
Lpgat1	5.34167e-31	0.274988	0.671	0.502	1.32644e-26
Serpina3c	1.25825e-30	-0.42744	0.209	0.385	3.12448e-26
Hadh	1.39827e-30	0.262592	0.774	0.642	3.47217e-26
Gm2a	1.4723e-30	0.316388	0.587	0.427	3.65602e-26
Tomm70a	1.62455e-30	0.267009	0.67	0.494	4.03407e-26
Acad11	1.64465e-30	0.257789	0.711	0.564	4.08399e-26
Csde1	1.6607e-30	0.256716	0.742	0.577	4.12385e-26
Atxn7l3b	2.35422e-30	0.282811	0.654	0.476	5.84599e-26
Pxmp4	3.17346e-30	0.279438	0.687	0.526	7.88034e-26
Slc25a10	4.53005e-30	0.250773	0.701	0.536	1.1249e-25
Nucks1	5.4017e-30	0.250923	0.621	0.43	1.34135e-25
Erbb2ip	5.61142e-30	0.255254	0.561	0.364	1.39343e-25
BC005537	5.73291e-30	0.286873	0.611	0.45	1.4236e-25
Aldh6a1	7.18792e-30	0.266897	0.829	0.704	1.78491e-25
Gstm3	7.38575e-30	-0.566844	0.23	0.414	1.83403e-25
Cd1d1	7.83287e-30	0.26918	0.747	0.612	1.94506e-25
Hsd3b7	1.45256e-29	-0.328539	0.729	0.798	3.60699e-25
Ppib	1.50938e-29	-0.351865	0.696	0.767	3.7481e-25
Pigr	2.93453e-29	0.275357	0.957	0.947	7.28703e-25
Baat	3.15893e-29	0.262488	0.862	0.767	7.84426e-25
Pdk1	3.33321e-29	0.256134	0.438	0.251	8.27704e-25
Atf5	6.06691e-29	0.270759	0.745	0.641	1.50654e-24
Mup1	6.59679e-29	-0.613764	0.419	0.583	1.63812e-24
Pipox	8.0865e-29	0.267912	0.69	0.549	2.00804e-24
Sparcl1	1.49718e-28	-0.253617	0	0.136	3.71779e-24
Sc4mol	2.00214e-28	0.281384	0.781	0.642	4.9717e-24
Ptplad1	2.8767e-28	0.278297	0.654	0.496	7.14342e-24
C8a	5.16591e-28	-0.294138	0.867	0.887	1.2828e-23
Lrrc58	6.91519e-28	0.264061	0.543	0.359	1.71718e-23
Actn4	7.75063e-28	0.26086	0.6	0.425	1.92464e-23
Nfib	1.61009e-27	0.250094	0.55	0.364	3.99817e-23
Maob	2.53097e-27	0.272236	0.708	0.575	6.28491e-23
Apol7a	4.08398e-27	0.271622	0.559	0.382	1.01413e-22
Ces1e	5.81275e-27	0.294373	0.71	0.576	1.44342e-22
Hmgcs1	7.33837e-27	0.296652	0.858	0.703	1.82226e-22
Fmo1	8.35359e-27	0.263994	0.606	0.415	2.07436e-22
Ppm1a	1.40677e-26	0.275993	0.571	0.39	3.49329e-22
Ptp4a2	1.72894e-26	0.258987	0.691	0.547	4.2933e-22
Sh3glb1	2.26255e-26	0.253792	0.433	0.258	5.61836e-22
Ttc39c	2.26641e-26	-0.350463	0.546	0.642	5.62794e-22
Gm4076	3.57598e-26	-0.301057	0.035	0.184	8.87987e-22
Uroc1	3.89143e-26	0.307356	0.726	0.615	9.66321e-22
Mt2	9.21031e-26	0.313597	0.548	0.365	2.2871e-21
Pdia6	1.13719e-25	-0.335876	0.611	0.712	2.82387e-21
Iqgap2	3.16192e-25	0.264494	0.799	0.677	7.85168e-21
Ptprd	6.3232e-25	0.271861	0.582	0.42	1.57018e-20
0610007P14Rik	8.27786e-25	0.251927	0.512	0.346	2.05556e-20
Ubr3	2.90097e-24	0.252874	0.585	0.41	7.20368e-20
Mup13	5.99557e-24	-0.469138	0.418	0.546	1.48882e-19
Upp2	1.75592e-23	-0.285897	0.545	0.673	4.36031e-19
8430408G22Rik	2.0247e-23	0.25269	0.559	0.392	5.02773e-19
Ppap2b	2.66075e-23	0.257286	0.593	0.43	6.60717e-19
Cfhr2	6.41377e-23	-0.303339	0.885	0.868	1.59267e-18
Hsd17b2	1.28355e-22	-0.30055	0.614	0.711	3.18731e-18
Ifitm3	1.29716e-22	-0.279694	0.742	0.812	3.22111e-18
Atp2a2	2.7877e-22	0.253693	0.64	0.495	6.92242e-18
Mup2	1.19207e-20	-0.50085	0.256	0.392	2.96015e-16
Hsd3b3	1.31802e-20	-0.313034	0.499	0.605	3.2729e-16
Pnpla7	1.50575e-20	-0.33975	0.455	0.572	3.73907e-16
Serp1	2.62923e-20	-0.299205	0.671	0.721	6.52891e-16
Naa50	2.83537e-20	0.265809	0.517	0.358	7.04078e-16
Eef1b2	4.19246e-20	-0.268563	0.743	0.78	1.04107e-15
Cyp2e1	6.54991e-20	0.347156	0.93	0.911	1.62647e-15
Fos	8.58388e-20	0.327249	0.619	0.51	2.13155e-15
Cyp2c70	2.05529e-19	-0.278293	0.828	0.834	5.10369e-15
Prdx4	6.87424e-19	-0.313999	0.517	0.607	1.70701e-14
Rarres1	1.14048e-18	-0.287428	0.274	0.42	2.83203e-14
Cyp7a1	3.0832e-18	0.274385	0.398	0.259	7.6562e-14
Csad	4.3735e-18	0.290595	0.843	0.744	1.08603e-13
Etnppl	4.63097e-18	0.40701	0.677	0.606	1.14996e-13
Malat1	2.8047e-17	-0.464666	0.702	0.78	6.96464e-13
Mup4	3.09191e-17	-0.693444	0.824	0.898	7.67784e-13
Psmb1	3.102e-17	-0.265942	0.703	0.759	7.70288e-13
Rgn	3.35644e-17	0.26142	0.899	0.874	8.33472e-13
Ndufb11	4.00904e-17	-0.283194	0.669	0.735	9.95525e-13
Krt8	8.75435e-16	-0.26501	0.47	0.578	2.17388e-11
Rpl32	3.29002e-14	-0.26309	0.689	0.757	8.16977e-10
Cyp2c37	9.91183e-14	0.289653	0.71	0.608	2.46131e-09
Selk	1.38907e-13	-0.264705	0.393	0.486	3.44934e-09
Psmb5	2.00572e-13	-0.263313	0.241	0.348	4.9806e-09
Ifi27	3.65706e-13	-0.257209	0.325	0.453	9.0812e-09
Nme1	3.81971e-13	-0.272418	0.561	0.622	9.4851e-09
Hes6	4.03713e-13	-0.278058	0.33	0.42	1.0025e-08
Rps8	1.23834e-12	-0.258469	0.378	0.471	3.07504e-08
Ubb	3.02197e-08	-0.268532	0.379	0.45	0.000750415
Rps15	5.07437e-08	-0.254504	0.468	0.528	0.00126007
Hsd17b13	5.79222e-07	0.267753	0.755	0.74	0.0143832
mmu-mir-6236	1.14991e-06	-0.627231	0.801	0.837	0.0285546
Oat	2.03291e-05	0.343909	0.653	0.611	0.504812
Ftl1	2.40443e-05	-0.279771	0.363	0.409	0.597068
mt-Atp6	0.000145832	-0.395511	0.43	0.452	1
Gm20594	0.00125439	-0.292751	0.262	0.294	1
Rpl41	0.0624451	-0.2575	0.274	0.278	1

## Sheet: A48A96_UT_Markers_Wilcox
p_val	avg_logFC	pct.1	pct.2	p_val_adj
Cyp4a14	0	1.70409	0.984	0.431	0
Cyp4a10	0	1.13537	0.983	0.657	0
Mat1a	0	1.00043	1	0.966	0
Chchd10	0	0.720692	0.994	0.944	0
Angptl3	0	0.708937	0.996	0.944	0
Hmgcs2	0	0.629289	0.998	0.986	0
Ces1c	0	0.466837	0.999	0.985	0
Apoe	0	0.407257	1	1	0
Serpina1e	0	-0.662046	0.988	0.999	0
mt-Cytb	0	-0.854555	0.993	0.999	0
mt-Nd2	0	-0.898055	0.994	0.999	0
mt-Nd4	0	-0.936406	0.992	0.998	0
Mup21	0	-1.00817	0.729	0.929	0
mt-Co1	0	-1.04331	0.989	0.999	0
Mup16	0	-1.10068	0.646	0.934	0
Mup7	0	-1.11559	0.934	0.998	0
Selenbp2	0	-1.19022	0.715	0.937	0
Mup18	0	-1.59087	0.906	0.997	0
Mup11	0	-1.62113	0.9	1	0
Mup19	0	-1.73087	0.955	1	0
Mup9	0	-1.93588	0.603	0.976	0
Mup6	0	-2.03208	0.834	0.992	0
Mup17	0	-2.09635	0.97	1	0
Apoh	3.45238e-304	0.41179	0.998	0.986	8.57295e-300
Ttpa	1.79642e-299	0.60124	0.986	0.869	4.46087e-295
Gm13775	5.53501e-297	-1.07809	0.311	0.761	1.37445e-292
Cdo1	1.20889e-296	0.517045	0.997	0.96	3.00191e-292
Apoc2	1.23824e-271	0.782126	0.943	0.802	3.0748e-267
mt-Nd1	2.13169e-271	-0.591647	0.998	1	5.29341e-267
mt-Nd5	2.89256e-271	-0.799147	0.977	0.995	7.18282e-267
Retsat	3.93591e-270	0.681307	0.973	0.83	9.77364e-266
Ttr	2.33242e-268	0.388907	1	1	5.79186e-264
Nudt7	1.07348e-259	-1.14158	0.674	0.83	2.66567e-255
Sepp1	1.21913e-250	0.339707	1	1	3.02735e-246
Apoc1	3.18008e-246	0.392095	1	0.999	7.89678e-242
Mup5	7.81606e-245	-1.35181	0.6	0.839	1.94088e-240
Mup3	3.11224e-241	-0.379596	1	1	7.72831e-237
Mup15	4.90431e-238	-1.26121	0.184	0.617	1.21784e-233
Mfsd2a	2.15139e-237	0.612233	0.58	0.148	5.34234e-233
mt-Rnr2	7.98102e-237	-0.559446	1	1	1.98185e-232
Ndrg2	1.05402e-227	0.412199	0.993	0.939	2.61735e-223
Ahsg	6.77672e-226	0.29249	1	1	1.6828e-221
Hrg	1.53484e-225	0.518895	0.957	0.831	3.81132e-221
Sult1a1	3.65091e-220	0.560453	0.924	0.707	9.06595e-216
Agt	4.39002e-218	0.520454	0.949	0.817	1.09013e-213
Fth1	2.33907e-208	0.378367	0.994	0.978	5.80838e-204
Snord118	1.07292e-207	0.617425	0.671	0.248	2.66426e-203
Slco1a4	6.6295e-202	0.552641	0.646	0.238	1.64624e-197
mt-Rnr1	6.87915e-200	-0.4854	1	1	1.70823e-195
Saa1	1.34535e-198	-1.07822	0.318	0.662	3.34078e-194
Cp	2.62443e-196	0.436243	0.994	0.943	6.51698e-192
Igfbp4	6.20233e-194	0.435289	0.978	0.866	1.54016e-189
Rbp4	7.56635e-191	0.301441	1	0.999	1.87888e-186
Mup12	4.59922e-190	-0.767699	0.668	0.86	1.14208e-185
Rdh7	2.6689e-185	0.364162	0.995	0.969	6.62742e-181
Apoc3	3.3791e-183	0.327008	1	0.993	8.39098e-179
Herpud1	3.89702e-183	0.513571	0.945	0.803	9.67707e-179
Aldob	3.63643e-182	0.365461	0.999	0.996	9.02999e-178
Abcd2	5.65e-182	0.285091	0.366	0.052	1.40301e-177
Gc	1.13417e-181	0.259817	1	0.999	2.81636e-177
Abcb4	1.47439e-180	0.494737	0.919	0.675	3.6612e-176
mt-Co3	1.74635e-180	-0.915108	0.213	0.603	4.33654e-176
Slc27a2	6.8137e-179	0.385257	0.992	0.949	1.69198e-174
mt-Co2	7.19529e-178	-0.918784	0.221	0.629	1.78673e-173
St3gal5	4.28794e-175	0.542378	0.818	0.49	1.06478e-170
Reep6	1.10413e-173	0.514272	0.931	0.794	2.74179e-169
Ttc36	4.03308e-172	0.381288	0.988	0.95	1.00149e-167
F2	1.60851e-164	0.321332	0.998	0.969	3.99425e-160
Decr1	1.83282e-164	0.466364	0.889	0.694	4.55127e-160
Slc25a47	5.82042e-163	0.502661	0.977	0.927	1.44533e-158
Pabpc1	4.46852e-162	0.494914	0.844	0.592	1.10962e-157
Lcat	3.43509e-159	0.436083	0.932	0.781	8.53003e-155
Grn	4.31787e-159	0.473252	0.743	0.396	1.07221e-154
Hsd3b5	5.68338e-159	-0.830146	0.277	0.587	1.4113e-154
Ube2r2	5.44885e-158	0.466599	0.819	0.525	1.35306e-153
Apoa5	3.37706e-157	0.323188	0.993	0.974	8.38592e-153
Gstp1	7.57623e-155	-0.855831	0.681	0.822	1.88133e-150
Hmgcl	6.98996e-150	0.473795	0.916	0.729	1.73575e-145
Aldh9a1	5.1411e-149	0.415934	0.926	0.763	1.27664e-144
Hspa8	7.23717e-148	0.420379	0.93	0.756	1.79713e-143
Akr1c6	3.37304e-147	-0.468988	0.96	0.971	8.37593e-143
Gm23935	1.48873e-146	0.501944	0.994	0.925	3.69681e-142
Tmbim6	1.6567e-146	0.338653	0.992	0.942	4.11393e-142
Amy1	5.46014e-145	0.432738	0.89	0.676	1.35586e-140
Gyk	3.28336e-141	0.402444	0.702	0.35	8.15324e-137
Decr2	2.70133e-139	0.418852	0.87	0.634	6.70793e-135
Cyp3a25	4.80303e-139	0.318573	0.988	0.919	1.19269e-134
Serping1	6.28226e-139	0.41281	0.96	0.87	1.56001e-134
Wbp1l	1.64321e-138	0.440463	0.853	0.606	4.08041e-134
Atp5k	5.75434e-138	0.408878	0.889	0.678	1.42892e-133
Serpina3m	4.20153e-135	0.432583	0.885	0.722	1.04332e-130
Lipa	1.49968e-133	0.418338	0.851	0.61	3.724e-129
Mup20	1.5641e-132	-0.476207	0.998	1	3.88398e-128
Rgs16	2.39618e-132	0.322559	0.415	0.113	5.9502e-128
Vtn	1.16584e-130	0.333811	0.998	0.983	2.89501e-126
Scd1	2.03764e-130	0.519218	0.985	0.901	5.05986e-126
Plin5	4.89504e-130	0.352087	0.667	0.315	1.21554e-125
Agpat6	8.57507e-130	0.39626	0.817	0.517	2.12936e-125
Acat1	8.8254e-130	0.368872	0.949	0.838	2.19152e-125
Mup4	3.7234e-129	-0.953102	0.801	0.898	9.24596e-125
Atp5h	5.6957e-129	0.434164	0.893	0.682	1.41436e-124
Acbd5	2.02638e-128	0.385609	0.909	0.708	5.03191e-124
Nr1i3	1.13471e-127	0.425883	0.725	0.377	2.81772e-123
Crat	1.48529e-127	0.255627	0.474	0.15	3.68826e-123
Slc27a5	1.62549e-127	0.336995	0.973	0.893	4.03643e-123
Oaf	4.14793e-127	0.403568	0.928	0.794	1.03002e-122
Cox5a	2.61062e-125	0.40236	0.88	0.702	6.48269e-121
Sdhc	5.09915e-123	0.394393	0.839	0.63	1.26622e-118
Gstt3	1.41707e-122	0.35074	0.645	0.286	3.51886e-118
Asl	1.39066e-121	0.438458	0.926	0.787	3.45328e-117
Atp5b	1.53974e-121	0.291727	0.99	0.942	3.82349e-117
C9	1.81475e-121	-0.427055	0.926	0.938	4.50638e-117
Slc25a20	1.61445e-120	0.380018	0.78	0.498	4.00899e-116
Ildr2	1.05135e-119	0.267608	0.479	0.159	2.61072e-115
Ppara	1.69234e-119	0.358857	0.729	0.407	4.20243e-115
Mup8	4.94547e-119	-0.795757	0.084	0.373	1.22806e-114
Rpl38	3.68944e-117	0.254329	0.482	0.16	9.16162e-113
Tgoln1	4.59304e-117	0.388334	0.828	0.575	1.14054e-112
Brap	2.2118e-116	0.34923	0.741	0.427	5.49234e-112
Cox8a	2.21689e-116	0.441712	0.818	0.621	5.50499e-112
Car3	1.82693e-115	-0.405309	0.97	0.974	4.53664e-111
Bfar	1.79702e-114	0.290333	0.61	0.27	4.46236e-110
D17Wsu92e	2.34984e-114	0.371952	0.844	0.588	5.83512e-110
Slc40a1	4.75954e-114	0.356027	0.653	0.328	1.18189e-109
Ephx2	1.57292e-113	0.281259	0.981	0.937	3.90587e-109
Bnip3	5.08063e-113	0.403207	0.8	0.55	1.26162e-108
Cyp3a11	8.33075e-112	0.313927	0.999	1	2.06869e-107
Dhcr24	1.21872e-111	0.387274	0.944	0.783	3.02633e-107
Acad11	2.94664e-111	0.357135	0.809	0.564	7.31711e-107
Mia3	1.35247e-110	0.364624	0.863	0.61	3.35845e-106
Gm6484	1.55814e-110	0.304268	0.472	0.174	3.86919e-106
Zfp91	2.58872e-110	0.370686	0.779	0.492	6.42831e-106
Gm2a	4.54912e-110	0.383109	0.714	0.427	1.12964e-105
Sec14l2	1.78666e-109	0.321334	0.961	0.856	4.43664e-105
Cyp2a12	3.0635e-108	0.374332	0.952	0.884	7.60728e-104
Lpin2	5.74421e-108	0.385908	0.855	0.597	1.4264e-103
Slc4a4	1.09174e-106	0.33167	0.661	0.336	2.71102e-102
Sh3glb1	1.54811e-106	0.326007	0.571	0.258	3.84426e-102
Tmed5	2.01608e-106	0.345008	0.792	0.492	5.00632e-102
Serpinf1	2.29788e-106	0.319551	0.956	0.864	5.70611e-102
0610005C13Rik	9.7111e-106	0.34237	0.884	0.653	2.41146e-101
Rpl4	1.07146e-105	0.283936	0.977	0.915	2.66065e-101
C3	5.789e-105	0.259167	0.999	0.99	1.43753e-100
Acot12	5.98467e-105	0.30784	0.743	0.425	1.48611e-100
Scp2	1.34211e-104	-0.325162	0.988	0.986	3.33272e-100
Uroc1	1.59896e-104	0.416226	0.825	0.615	3.97054e-100
Snord13	9.7351e-104	0.261079	0.478	0.175	2.41742e-99
Acadl	1.7431e-103	0.316216	0.862	0.612	4.32848e-99
Cpt1a	8.58368e-103	0.372935	0.868	0.651	2.1315e-98
Akr1d1	1.20224e-102	0.361038	0.79	0.515	2.98539e-98
Cyp7b1	1.24325e-102	-0.542403	0.67	0.757	3.08724e-98
Mgll	2.09629e-102	0.3339	0.743	0.449	5.2055e-98
Sult1d1	4.50576e-102	0.45987	0.898	0.684	1.11887e-97
Slc25a10	7.45591e-102	0.343273	0.794	0.536	1.85145e-97
Vnn3	7.82295e-102	0.276459	0.555	0.241	1.94259e-97
Pigr	9.58142e-102	0.386842	0.967	0.947	2.37926e-97
Mup14	1.06352e-100	-0.760767	0.4	0.616	2.64093e-96
Ces1b	1.39694e-100	0.372959	0.717	0.437	3.46887e-96
Mtdh	1.14439e-99	0.304662	0.739	0.428	2.84175e-95
Tmbim4	2.07099e-99	0.322696	0.689	0.394	5.14268e-95
Abcc3	3.87554e-99	0.363799	0.8	0.542	9.62374e-95
Cyp2c44	4.48411e-98	0.385936	0.879	0.698	1.1135e-93
Prdx1	4.42503e-97	-0.361891	0.934	0.927	1.09882e-92
Fah	4.66937e-97	0.302495	0.939	0.834	1.1595e-92
Chpt1	5.48418e-97	0.356621	0.882	0.664	1.36183e-92
Gfra1	1.06591e-96	0.320843	0.782	0.498	2.64688e-92
Pbld1	1.82607e-96	0.322688	0.807	0.565	4.5345e-92
Aplp2	5.94029e-96	0.339388	0.86	0.625	1.47509e-91
Lifr	1.04852e-95	-0.563681	0.618	0.694	2.60369e-91
Elovl3	2.38247e-95	-0.442653	0.736	0.827	5.91615e-91
Camk2n1	1.7066e-94	0.25011	0.586	0.278	4.23783e-90
Bche	3.16092e-94	0.31342	0.675	0.369	7.8492e-90
Tmem56	2.56123e-93	0.335238	0.847	0.612	6.36003e-89
Rdx	4.11244e-93	0.318522	0.874	0.63	1.0212e-88
Abca6	5.24473e-93	0.332849	0.773	0.507	1.30237e-88
Gpld1	6.48322e-93	0.328107	0.816	0.577	1.60991e-88
Cox6a1	7.15043e-92	0.292129	0.966	0.887	1.77559e-87
Ctage5	9.69628e-92	0.328678	0.892	0.683	2.40778e-87
Pex11a	1.23959e-91	0.350828	0.738	0.441	3.07815e-87
Ass1	2.09331e-91	-0.314401	0.971	0.962	5.19811e-87
Apoa4	3.48167e-91	0.495579	0.62	0.339	8.64569e-87
Mttp	5.79351e-91	0.311504	0.878	0.697	1.43864e-86
Eci2	6.14486e-91	0.311005	0.877	0.698	1.52589e-86
Prodh2	7.574e-91	0.345295	0.812	0.611	1.88077e-86
Creg1	1.11664e-89	0.276773	0.99	0.926	2.77284e-85
BC025446	1.7174e-89	0.272611	0.611	0.306	4.26464e-85
Serpina3n	3.99904e-89	0.346483	0.788	0.574	9.93042e-85
Slc10a1	5.01119e-89	0.314326	0.961	0.843	1.24438e-84
P4hb	5.03026e-89	0.250661	0.984	0.941	1.24911e-84
Mettl7b	6.95737e-89	0.283916	0.963	0.869	1.72765e-84
Hspa5	9.14319e-89	0.291184	0.984	0.944	2.27044e-84
Pcbp2	5.24505e-88	0.310347	0.704	0.438	1.30245e-83
Atf5	7.01044e-88	0.329005	0.832	0.641	1.74083e-83
Hnf4a	1.43189e-87	0.314711	0.901	0.743	3.55567e-83
Atxn7l3b	2.47867e-87	0.30624	0.756	0.476	6.15503e-83
G0s2	3.53778e-87	0.346452	0.614	0.33	8.78501e-83
F10	3.79674e-87	0.279096	0.96	0.895	9.42807e-83
Rplp0	7.35692e-87	-0.430902	0.707	0.791	1.82687e-82
Gcdh	1.72109e-86	0.273386	0.95	0.85	4.27382e-82
Creb3l3	2.22142e-86	0.275701	0.939	0.831	5.51624e-82
Man2a1	9.32742e-86	0.332756	0.8	0.583	2.31618e-81
Actn4	3.11261e-85	0.299766	0.7	0.425	7.72923e-81
Eif5	6.25312e-85	0.28434	0.918	0.74	1.55277e-80
Slc25a13	6.6626e-85	0.285473	0.859	0.655	1.65446e-80
Echs1	1.22345e-84	0.318692	0.935	0.817	3.03807e-80
Aco2	2.15575e-84	0.285856	0.752	0.493	5.35315e-80
Pnpla8	2.61958e-84	0.295632	0.803	0.544	6.50495e-80
Hsd17b10	5.75525e-84	0.361579	0.887	0.7	1.42914e-79
Asgr2	2.52889e-83	0.306446	0.785	0.555	6.27974e-79
Hsd17b13	3.58153e-83	0.5504	0.85	0.74	8.89366e-79
Dennd5b	4.34051e-83	0.266494	0.643	0.334	1.07783e-78
Ctsh	5.44979e-83	0.32445	0.883	0.727	1.35329e-78
Igf1	7.35463e-83	0.295792	0.973	0.904	1.8263e-78
Cyp2d26	1.10947e-82	0.259137	0.969	0.903	2.75503e-78
Tcea3	1.17338e-82	0.316318	0.709	0.439	2.91374e-78
Klf9	1.30715e-82	0.293416	0.756	0.52	3.2459e-78
Mlycd	3.0859e-82	0.313047	0.754	0.503	7.6629e-78
Maob	1.10355e-81	0.320373	0.804	0.575	2.74034e-77
Kif1b	1.10547e-81	0.29961	0.732	0.435	2.7451e-77
Insig2	2.28721e-81	0.300825	0.95	0.81	5.67959e-77
Gabarap	1.40588e-80	0.2894	0.909	0.769	3.49108e-76
Arhgap5	1.96508e-80	0.288514	0.731	0.454	4.87968e-76
Abhd14b	9.67067e-80	0.299363	0.78	0.565	2.40142e-75
Serinc3	1.87973e-79	0.292321	0.697	0.433	4.66775e-75
Gltscr2	2.08488e-79	0.255311	0.702	0.424	5.17717e-75
Sord	7.41228e-79	0.26851	0.978	0.931	1.84062e-74
Etnppl	1.43493e-78	0.496712	0.777	0.606	3.56321e-74
Por	4.28176e-78	0.331949	0.891	0.675	1.06325e-73
Rps14	4.31534e-78	-0.348406	0.908	0.917	1.07158e-73
Lamp1	4.66826e-78	0.268284	0.959	0.885	1.15922e-73
Ctsa	8.39068e-78	0.252009	0.615	0.33	2.08357e-73
Hadh	3.90297e-77	0.288772	0.845	0.642	9.69186e-73
C8b	4.49057e-77	-0.360171	0.894	0.881	1.1151e-72
Ddb1	4.7789e-76	0.277809	0.694	0.428	1.1867e-71
Egfr	2.34553e-75	-0.473389	0.806	0.809	5.82441e-71
Shmt1	3.49771e-75	0.278821	0.788	0.556	8.68551e-71
Acsl1	4.50916e-75	0.256335	0.977	0.924	1.11971e-70
C4b	1.27276e-74	0.283274	0.953	0.883	3.16052e-70
Ggnbp2	3.9095e-74	0.272605	0.703	0.43	9.70807e-70
Nfe2l1	4.95836e-74	0.270345	0.582	0.303	1.23126e-69
Orm1	6.27381e-74	-0.310039	0.947	0.952	1.55791e-69
Tomm70a	7.99813e-74	0.265763	0.76	0.494	1.9861e-69
Atp2a2	3.05287e-73	0.305636	0.728	0.495	7.58088e-69
Ces1d	3.15451e-73	0.285255	0.98	0.923	7.83327e-69
Cd1d1	3.21606e-73	0.291157	0.821	0.612	7.98612e-69
Comt	4.05377e-73	-0.286248	0.932	0.931	1.00663e-68
Ankrd55	5.83644e-73	-0.97428	0.678	0.696	1.4493e-68
Sec62	7.40854e-73	0.251576	0.82	0.582	1.83969e-68
Slc7a2	1.39912e-72	0.344978	0.884	0.735	3.47429e-68
C130074G19Rik	1.634e-72	0.250323	0.71	0.439	4.05754e-68
Furin	3.34406e-72	0.278164	0.674	0.417	8.30397e-68
Cxcl12	3.77817e-72	0.25725	0.696	0.419	9.38196e-68
Khk	4.1594e-72	0.310104	0.963	0.863	1.03286e-67
Ei24	4.74821e-72	0.257327	0.738	0.48	1.17908e-67
Gys2	7.35224e-72	0.274402	0.623	0.358	1.82571e-67
Dmgdh	9.4934e-72	0.265846	0.923	0.764	2.3574e-67
Tob1	1.2891e-71	0.284986	0.693	0.43	3.2011e-67
Cbr1	2.84879e-71	0.260732	0.672	0.395	7.07412e-67
Suds3	7.75753e-71	0.25389	0.635	0.364	1.92635e-66
Cyp1a2	8.42747e-71	-0.445766	0.638	0.794	2.09271e-66
Ugp2	2.76211e-70	0.297335	0.904	0.749	6.85887e-66
Pipox	1.19785e-69	0.272543	0.774	0.549	2.97449e-65
F9	3.25688e-69	0.256805	0.836	0.632	8.08749e-65
F12	1.20133e-68	0.256737	0.922	0.814	2.98315e-64
Fn1	1.23909e-68	0.292522	0.932	0.821	3.07692e-64
Fcgrt	1.6573e-68	0.258479	0.806	0.599	4.1154e-64
Fmo5	1.89575e-68	0.252071	0.959	0.837	4.70752e-64
Saa2	2.44042e-68	-0.390082	0.036	0.222	6.06006e-64
Sardh	5.9437e-68	0.269183	0.939	0.838	1.47594e-63
Lpgat1	1.42025e-67	0.2576	0.747	0.502	3.52677e-63
Atp1a1	1.43842e-67	0.26277	0.701	0.457	3.57189e-63
Hsd17b4	2.59761e-67	0.253233	0.943	0.818	6.45038e-63
Gabarapl1	3.66774e-67	0.260717	0.917	0.779	9.10773e-63
Hgfac	6.92861e-67	0.25219	0.682	0.438	1.72051e-62
Atp5d	9.52146e-67	0.250063	0.866	0.712	2.36437e-62
Pck1	5.068e-66	0.27186	0.998	0.987	1.25849e-61
Hsd3b7	7.18569e-66	-0.382738	0.777	0.798	1.78435e-61
Tmem106b	8.53886e-66	0.270357	0.787	0.557	2.12037e-61
Ctsd	1.78578e-65	0.257862	0.831	0.656	4.43444e-61
Rdh16	2.40538e-65	0.269182	0.525	0.272	5.97304e-61
Cyp2c70	2.48083e-65	-0.395159	0.859	0.834	6.1604e-61
Thrsp	2.75003e-65	-0.689058	0.576	0.627	6.82889e-61
Hadha	2.87599e-65	0.250937	0.895	0.744	7.14165e-61
Sdhd	3.30303e-65	0.320842	0.837	0.677	8.20207e-61
F5	1.2933e-64	0.300567	0.881	0.728	3.21152e-60
Slc2a2	2.2312e-64	0.272298	0.716	0.479	5.54051e-60
Sfxn1	2.92848e-64	0.304886	0.702	0.496	7.272e-60
Oaz1	7.03133e-64	-0.418529	0.715	0.75	1.74602e-59
Gclm	1.47413e-63	0.258765	0.893	0.712	3.66056e-59
Serpina3c	3.29931e-63	-0.472511	0.201	0.385	8.19285e-59
Ubxn4	4.14059e-63	0.250314	0.802	0.579	1.02819e-58
Ptms	5.01035e-63	0.267839	0.857	0.689	1.24417e-58
Gsta2	1.05951e-62	0.252162	0.583	0.333	2.63096e-58
Sec61a1	8.99353e-62	0.26373	0.7	0.476	2.23327e-57
Upb1	3.19906e-61	0.250388	0.895	0.759	7.94391e-57
Mt1	4.82891e-61	0.356327	0.81	0.556	1.19912e-56
Ech1	5.4407e-61	0.250481	0.951	0.856	1.35103e-56
Park7	6.2546e-61	0.251518	0.902	0.784	1.55314e-56
Usmg5	1.83239e-60	0.278731	0.677	0.43	4.55019e-56
Slc37a4	4.26868e-60	0.268319	0.717	0.502	1.06e-55
Slco1b2	6.22861e-60	0.386023	0.997	0.951	1.54669e-55
C8a	3.06342e-59	-0.327131	0.882	0.887	7.60709e-55
Sparcl1	1.3709e-57	-0.253617	0	0.136	3.40421e-53
Keg1	9.36054e-57	-0.521611	0.457	0.545	2.32441e-52
Ppp2r5a	2.87565e-56	0.250898	0.803	0.594	7.14082e-52
Actb	3.41288e-56	-0.29414	0.892	0.886	8.47486e-52
Ces1e	9.51715e-56	0.265619	0.791	0.576	2.3633e-51
Ndufb2	6.68465e-50	0.251595	0.814	0.629	1.65993e-45
Cyp8b1	1.26599e-49	0.282315	0.905	0.745	3.14371e-45
Gstm3	2.15064e-49	-0.598573	0.256	0.414	5.34047e-45
Mup13	2.4984e-49	-0.552559	0.444	0.546	6.20402e-45
Rps2	2.05138e-48	-0.374247	0.697	0.757	5.09398e-44
Lpin1	7.16116e-47	0.277495	0.515	0.31	1.77826e-42
Ttc39c	1.16151e-44	-0.374504	0.625	0.642	2.88427e-40
Gm4076	1.03352e-43	-0.308321	0.047	0.184	2.56645e-39
Eef1b2	9.48759e-43	-0.317323	0.8	0.78	2.35596e-38
Mup2	3.2841e-42	-0.553058	0.255	0.392	8.15509e-38
Cyp2c54	3.77209e-41	0.250387	0.879	0.759	9.36685e-37
Cfhr2	8.40873e-39	-0.306326	0.917	0.868	2.08806e-34
Hsd17b2	9.52014e-36	-0.313481	0.695	0.711	2.36404e-31
Slco1a1	5.46834e-34	-0.29564	0.823	0.777	1.3579e-29
Hal	4.84863e-33	0.280114	0.824	0.749	1.20401e-28
Ifitm3	1.68373e-31	-0.254349	0.823	0.812	4.18104e-27
Ces3b	2.13465e-31	-0.263293	0.792	0.787	5.30077e-27
Mup1	2.97812e-29	-0.556837	0.525	0.583	7.39527e-25
Serpina12	1.16675e-28	-0.324744	0.38	0.492	2.89728e-24
Cyp4a12a	2.82004e-28	-0.277051	0.509	0.597	7.00271e-24
mt-Atp6	1.2813e-27	-0.323426	0.326	0.452	3.18173e-23
Ndufb11	1.8377e-26	-0.275646	0.739	0.735	4.56337e-22
Ppib	2.70203e-25	-0.260118	0.793	0.767	6.70967e-21
Inmt	3.12965e-25	-0.253222	0.935	0.884	7.77155e-21
Rarres1	4.14096e-25	-0.291851	0.327	0.42	1.02828e-20
Hsd3b3	1.20678e-24	-0.299662	0.586	0.605	2.99666e-20
Rpl32	3.28676e-24	-0.284689	0.766	0.757	8.16169e-20
Serp1	5.20409e-24	-0.267566	0.76	0.721	1.29228e-19
Slc22a30	5.41254e-21	-0.295401	0.461	0.493	1.34404e-16
Hspe1	5.85972e-20	-0.281319	0.533	0.557	1.45509e-15
Pnpla7	1.06765e-19	-0.301627	0.572	0.572	2.65119e-15
Nme1	1.71566e-18	-0.285705	0.657	0.622	4.26034e-14
Selk	5.23125e-18	-0.289301	0.467	0.486	1.29902e-13
Rps8	3.37088e-16	-0.274601	0.444	0.471	8.37057e-12
Acss2	1.28515e-15	-0.258363	0.611	0.574	3.19129e-11
mmu-mir-6236	8.05177e-15	-0.429737	0.859	0.837	1.99942e-10
C6	1.22095e-14	-0.266988	0.653	0.642	3.03187e-10
Prdx4	3.54583e-14	-0.251975	0.642	0.607	8.80499e-10
Aldh3a2	5.77184e-14	0.307877	0.592	0.529	1.43326e-09
Gm20594	6.2438e-14	-0.356559	0.222	0.294	1.55046e-09
Sds	1.41968e-13	0.297274	0.671	0.67	3.52534e-09
Hes6	7.6852e-11	-0.262264	0.415	0.42	1.90839e-06
Glul	1.03115e-07	0.379495	0.257	0.18	0.00256055
Ubb	4.85849e-06	-0.264433	0.465	0.45	0.120646
Ftl1	0.000673836	-0.298808	0.438	0.409	1
Rpl41	0.152243	-0.294952	0.304	0.278	1

## Sheet: A48_UT_Markers_Wilcox
p_val	avg_logFC	pct.1	pct.2	p_val_adj
Cyp4a14	0	1.78777	0.991	0.431	0
Cyp4a10	0	1.14855	0.991	0.657	0
Mat1a	0	1.05695	1	0.966	0
Hmgcs2	0	0.782364	1	0.986	0
Mup11	0	-1.67997	0.896	1	0
Mup18	0	-1.95323	0.887	0.997	0
Mup6	0	-2.04171	0.885	0.992	0
Mup9	0	-2.05398	0.589	0.976	0
Mup17	0	-2.32513	0.962	1	0
Mup19	0	-2.50247	0.938	1	0
mt-Nd2	5.70172e-292	-1.08877	0.995	0.999	1.41585e-287
mt-Co1	1.01515e-291	-1.25894	0.995	0.999	2.52083e-287
Mfsd2a	3.97659e-286	0.781213	0.731	0.148	9.87466e-282
Angptl3	1.30753e-281	0.722349	0.995	0.944	3.24686e-277
Apoc2	2.70005e-279	0.969351	0.98	0.802	6.70476e-275
Ces1c	2.09475e-273	0.554332	0.999	0.985	5.20169e-269
Selenbp2	4.62117e-273	-1.13396	0.807	0.937	1.14753e-268
Chchd10	4.5803e-272	0.811216	0.995	0.944	1.13738e-267
Mup7	5.30125e-265	-1.08995	0.93	0.998	1.31641e-260
Apoe	1.09486e-264	0.473534	1	1	2.71875e-260
mt-Nd4	3.34747e-263	-1.02134	0.997	0.998	8.31244e-259
mt-Cytb	1.81486e-254	-1.0028	0.996	0.999	4.50666e-250
mt-Rnr2	3.29515e-250	-0.815302	1	1	8.18251e-246
mt-Nd5	1.43524e-247	-1.05478	0.988	0.995	3.56398e-243
Retsat	6.60243e-238	0.796667	0.988	0.83	1.63951e-233
Mup16	2.02968e-236	-1.08479	0.715	0.934	5.0401e-232
Apoh	2.06414e-234	0.466283	0.998	0.986	5.12568e-230
Mup21	2.18261e-228	-1.07293	0.777	0.929	5.41987e-224
Ahsg	1.31817e-226	0.369685	1	1	3.27327e-222
Abcd2	1.26071e-222	0.325359	0.473	0.052	3.13061e-218
Aldob	4.70668e-217	0.497139	1	0.996	1.16876e-212
Rgs16	1.45706e-216	0.489568	0.601	0.113	3.61818e-212
Ttc36	4.06811e-214	0.523796	0.996	0.95	1.01019e-209
Dbp	1.95822e-213	0.284616	0.52	0.07	4.86265e-209
Slco1a4	4.08049e-213	0.624449	0.77	0.238	1.01327e-208
Agt	4.66624e-213	0.633052	0.981	0.817	1.15872e-208
Herpud1	6.99951e-209	0.650437	0.985	0.803	1.73812e-204
Hrg	1.967e-205	0.607005	0.987	0.831	4.88445e-201
Gc	4.58986e-200	0.340832	1	0.999	1.13975e-195
Cp	4.64504e-198	0.555467	0.995	0.943	1.15346e-193
Slc25a47	3.7931e-196	0.66741	0.992	0.927	9.41902e-192
mt-Nd1	3.98532e-196	-0.598205	1	1	9.89635e-192
Vtn	1.21571e-195	0.501477	1	0.983	3.01885e-191
F2	3.36569e-193	0.422802	0.999	0.969	8.35767e-189
Gm13775	1.5871e-192	-1.10357	0.321	0.761	3.94108e-188
Snord118	1.79297e-192	0.650981	0.766	0.248	4.45231e-188
mt-Rnr1	1.00936e-191	-0.635458	1	1	2.50644e-187
Reep6	1.18731e-191	0.66052	0.967	0.794	2.94832e-187
Tef	1.42818e-190	0.376496	0.651	0.148	3.54647e-186
Ttpa	3.04497e-190	0.578164	0.991	0.869	7.56128e-186
St3gal5	7.03006e-187	0.663321	0.914	0.49	1.74571e-182
Sepp1	2.91954e-186	0.386872	1	1	7.2498e-182
Serping1	1.89239e-182	0.590164	0.987	0.87	4.69919e-178
Decr1	2.75579e-180	0.577806	0.96	0.694	6.84317e-176
Gm23935	2.81027e-179	0.709201	0.997	0.925	6.97846e-175
Ndrg2	9.21057e-178	0.439803	1	0.939	2.28717e-173
Sult1a1	8.14985e-177	0.593468	0.963	0.707	2.02377e-172
Mup4	1.14168e-176	-1.25906	0.78	0.898	2.83501e-172
Apoa5	1.05995e-175	0.424662	0.998	0.974	2.63206e-171
Mup5	8.54942e-175	-1.43521	0.655	0.839	2.12299e-170
Rbp4	2.98225e-170	0.380261	1	0.999	7.40552e-166
Rdh7	2.87372e-169	0.443157	0.996	0.969	7.13602e-165
Serpina3m	7.1125e-164	0.585436	0.949	0.722	1.76618e-159
Nudt7	1.70137e-162	-1.14327	0.738	0.83	4.22484e-158
Fth1	1.20057e-161	0.425447	0.996	0.978	2.98126e-157
Gm6484	1.57474e-161	0.431915	0.627	0.174	3.9104e-157
Ttr	4.91517e-161	0.425658	1	1	1.22054e-156
Grn	2.23013e-159	0.554584	0.844	0.396	5.53785e-155
Pabpc1	2.52791e-159	0.594699	0.912	0.592	6.27732e-155
Fkbp5	2.40935e-156	0.313054	0.54	0.117	5.98291e-152
Cdo1	4.87181e-154	0.469527	0.997	0.96	1.20977e-149
Lcat	2.30222e-152	0.522232	0.973	0.781	5.71687e-148
Car3	2.49335e-152	-0.679067	0.957	0.974	6.1915e-148
Syvn1	2.48926e-150	0.341962	0.603	0.165	6.18134e-146
Oaf	6.13312e-146	0.527641	0.969	0.794	1.52298e-141
Plin5	4.86415e-145	0.422612	0.788	0.315	1.20786e-140
Cyp17a1	2.78053e-143	0.256343	0.338	0.044	6.9046e-139
Mup15	3.34034e-143	-1.28167	0.209	0.617	8.29473e-139
Apoa4	7.77359e-143	0.743472	0.778	0.339	1.93034e-138
P4hb	1.08746e-142	0.38449	0.995	0.941	2.70039e-138
Igfbp4	6.6534e-142	0.449667	0.99	0.866	1.65217e-137
Ambp	7.1702e-142	0.315336	1	0.993	1.78051e-137
Elovl3	1.15523e-140	-0.818454	0.669	0.827	2.86866e-136
Rpl38	2.07693e-140	0.32218	0.596	0.16	5.15742e-136
Hmgcl	8.90472e-140	0.570173	0.956	0.729	2.21122e-135
Abcb4	1.10296e-139	0.511237	0.956	0.675	2.73887e-135
Hp	4.13742e-136	0.305541	1	0.999	1.0274e-131
Ildr2	4.95586e-136	0.282192	0.588	0.159	1.23064e-131
Ube2r2	3.1814e-135	0.502683	0.884	0.525	7.90004e-131
Bfar	7.09422e-135	0.348082	0.742	0.27	1.76164e-130
Cyp2a12	3.07922e-133	0.495993	0.981	0.884	7.64633e-129
Wbp1l	7.92995e-131	0.517813	0.91	0.606	1.96917e-126
Hsd17b13	2.5981e-130	0.748338	0.934	0.74	6.4516e-126
Slc35g1	4.65622e-130	0.25442	0.521	0.133	1.15623e-125
Serpina3n	4.85158e-130	0.510101	0.902	0.574	1.20474e-125
Mup3	7.69948e-130	-0.353478	1	1	1.91194e-125
Apoc3	2.95059e-129	0.350213	1	0.993	7.3269e-125
mt-Co2	8.0645e-129	-0.827039	0.14	0.629	2.00258e-124
Prodh2	2.15168e-128	0.493657	0.918	0.611	5.34304e-124
Aldh9a1	3.43673e-128	0.460526	0.964	0.763	8.53409e-124
F10	1.6007e-127	0.41276	0.989	0.895	3.97485e-123
Tmbim6	2.07799e-127	0.40189	0.996	0.942	5.16007e-123
Ces1b	2.42635e-126	0.499183	0.838	0.437	6.02511e-122
Akr1c6	2.52477e-126	-0.578047	0.955	0.971	6.26952e-122
Lpin1	2.68627e-126	0.523247	0.736	0.31	6.67054e-122
Sh3glb1	5.75156e-126	0.386101	0.695	0.258	1.42823e-121
Slc27a5	6.40748e-125	0.40331	0.987	0.893	1.5911e-120
Vnn3	8.40907e-125	0.337282	0.684	0.241	2.08814e-120
Pnpla2	2.08748e-123	0.341733	0.687	0.247	5.18364e-119
Lims2	5.52627e-121	0.365356	0.679	0.249	1.37228e-116
Ppara	1.25857e-120	0.404002	0.831	0.407	3.12529e-116
Gys2	3.36717e-120	0.439324	0.784	0.358	8.36135e-116
Cyp3a25	4.59474e-120	0.350703	0.995	0.919	1.14097e-115
Nr1i3	3.27652e-119	0.470257	0.814	0.377	8.13626e-115
Decr2	1.73021e-118	0.458057	0.92	0.634	4.29646e-114
Atp5b	2.23768e-118	0.348933	0.997	0.942	5.5566e-114
Cox8a	3.99585e-118	0.54661	0.89	0.621	9.92249e-114
Gm2a	4.50788e-118	0.438904	0.827	0.427	1.1194e-113
Atp5h	7.91823e-118	0.531949	0.933	0.682	1.96625e-113
Acad11	1.10269e-117	0.437861	0.896	0.564	2.73821e-113
Ephx2	1.33707e-117	0.359874	0.993	0.937	3.32022e-113
Hspa5	3.19354e-117	0.408507	0.991	0.944	7.93019e-113
Scand1	4.17177e-117	0.257555	0.579	0.174	1.03593e-112
Sdhc	2.60653e-116	0.457659	0.91	0.63	6.47254e-112
Slc25a20	4.35186e-115	0.429325	0.877	0.498	1.08065e-110
Uroc1	7.31911e-115	0.503966	0.914	0.615	1.81748e-110
Amy1	1.28294e-114	0.442917	0.943	0.676	3.1858e-110
Mlycd	3.29275e-114	0.431926	0.893	0.503	8.17657e-110
Slc27a2	4.4909e-114	0.378256	0.996	0.949	1.11518e-109
Gstt3	5.32923e-114	0.36202	0.737	0.286	1.32335e-109
Gyk	4.07333e-113	0.374057	0.778	0.35	1.01149e-108
Cox5a	6.85684e-113	0.454881	0.938	0.702	1.70269e-108
Ugt2b5	2.20937e-111	0.335062	0.996	0.959	5.48631e-107
Mgll	3.59356e-111	0.408846	0.844	0.449	8.92354e-107
Khk	5.45873e-111	0.459106	0.982	0.863	1.35551e-106
Rpl4	1.14622e-110	0.367427	0.987	0.915	2.84629e-106
Fah	4.69426e-109	0.395583	0.974	0.834	1.16568e-104
Echs1	7.81049e-109	0.451109	0.971	0.817	1.9395e-104
Brap	1.5315e-108	0.381806	0.829	0.427	3.80301e-104
Hdac11	4.53251e-108	0.320699	0.713	0.285	1.12551e-103
Bnip3	1.03057e-107	0.452837	0.876	0.55	2.5591e-103
Slc40a1	1.03963e-107	0.373493	0.744	0.328	2.5816e-103
Ddb1	2.29073e-107	0.390839	0.83	0.428	5.68835e-103
Inhbc	4.11555e-107	0.253747	0.595	0.201	1.02197e-102
Armc1	2.36849e-106	0.267346	0.632	0.225	5.88144e-102
Scp2	2.42205e-106	-0.413905	0.995	0.986	6.01442e-102
Mup12	2.57475e-106	-0.712952	0.754	0.86	6.39361e-102
Camk2n1	1.70991e-105	0.309846	0.691	0.278	4.24605e-101
Lpin2	2.10512e-105	0.468465	0.921	0.597	5.22743e-101
Saa1	3.08753e-105	-1.01302	0.393	0.662	7.66694e-101
Acat1	3.61428e-105	0.386661	0.978	0.838	8.97498e-101
Sfxn2	4.27867e-105	0.276402	0.654	0.243	1.06248e-100
Slc25a10	1.78361e-104	0.418885	0.877	0.536	4.42905e-100
Snord13	2.0281e-104	0.256756	0.559	0.175	5.03618e-100
mt-Co3	3.44875e-104	-0.811366	0.213	0.603	8.56395e-100
Pigr	1.33953e-103	0.476488	0.977	0.947	3.32633e-99
Hspa8	2.84245e-103	0.415594	0.952	0.756	7.05837e-99
Tmbim4	4.94605e-103	0.383822	0.784	0.394	1.2282e-98
Agpat6	1.26587e-102	0.384043	0.884	0.517	3.14342e-98
Ppp2r5e	3.78615e-102	0.297266	0.662	0.259	9.40177e-98
Serpina1e	9.55934e-102	-0.373427	0.998	0.999	2.37377e-97
Gltscr2	1.2096e-101	0.345011	0.83	0.424	3.00368e-97
Atp5k	6.52676e-101	0.410691	0.935	0.678	1.62073e-96
Klf9	1.72458e-100	0.389556	0.862	0.52	4.28249e-96
Tcea3	1.98422e-100	0.404378	0.825	0.439	4.92721e-96
Ass1	3.83018e-100	-0.419812	0.978	0.962	9.5111e-96
Prdx1	4.646e-100	-0.475618	0.937	0.927	1.15369e-95
Kng1	6.40465e-100	0.254356	0.999	0.991	1.5904e-95
Slc37a4	7.87525e-100	0.41531	0.858	0.502	1.95558e-95
Ctsh	9.90629e-99	0.435878	0.945	0.727	2.45993e-94
Serpinf1	4.38995e-98	0.371876	0.976	0.864	1.09011e-93
Yipf3	8.86787e-98	0.294156	0.68	0.275	2.20207e-93
Lipa	1.27425e-97	0.400905	0.904	0.61	3.16421e-93
Azgp1	1.29614e-97	0.272326	0.997	0.968	3.21858e-93
Hsd3b5	1.31444e-97	-0.859506	0.301	0.587	3.26401e-93
D17Wsu92e	3.43438e-96	0.384102	0.909	0.588	8.52825e-92
Abhd14b	3.91616e-96	0.396066	0.885	0.565	9.72462e-92
C4b	4.24298e-96	0.41302	0.975	0.883	1.05362e-91
Zfp91	1.40193e-95	0.367622	0.855	0.492	3.48127e-91
Gfra1	2.51924e-95	0.374256	0.867	0.498	6.25579e-91
0610005C13Rik	2.86191e-95	0.380345	0.944	0.653	7.10669e-91
Tm4sf4	1.43546e-94	0.259672	0.658	0.256	3.56454e-90
Smoc1	1.83531e-94	0.263269	0.626	0.238	4.55743e-90
Sec14l2	1.14709e-93	0.362945	0.98	0.856	2.84846e-89
F12	1.51739e-93	0.372949	0.966	0.814	3.76799e-89
Pitpnb	1.52098e-93	0.34011	0.795	0.393	3.77689e-89
BC025446	1.65131e-93	0.301019	0.714	0.306	4.10052e-89
Acot12	2.14745e-93	0.31851	0.825	0.425	5.33255e-89
Tgoln1	3.18336e-93	0.395595	0.891	0.575	7.90493e-89
Arhgap5	1.95684e-92	0.346957	0.852	0.454	4.85922e-88
Fcgrt	3.70305e-92	0.36904	0.91	0.599	9.19541e-88
Fabp1	6.83244e-92	-0.304926	0.999	1	1.69663e-87
Eci2	2.3881e-91	0.363625	0.944	0.698	5.93013e-87
Sec61a1	2.86611e-91	0.381221	0.825	0.476	7.11713e-87
Aco2	6.41959e-91	0.348519	0.846	0.493	1.59411e-86
Cdip1	3.73103e-90	0.2531	0.674	0.273	9.2649e-86
Ctsa	3.78776e-90	0.304151	0.731	0.33	9.40578e-86
Etnppl	5.19513e-90	0.570217	0.866	0.606	1.29005e-85
Lrg1	1.15829e-89	0.392415	0.945	0.736	2.87625e-85
Abca6	1.9619e-89	0.375745	0.849	0.507	4.87179e-85
Aldoa	3.68372e-89	0.285736	0.719	0.316	9.14742e-85
Gabarap	4.30699e-89	0.376267	0.956	0.769	1.06951e-84
Pbld1	1.46484e-88	0.358266	0.881	0.565	3.63748e-84
Mia3	9.36334e-88	0.371972	0.91	0.61	2.3251e-83
Sfxn1	3.25674e-87	0.412191	0.822	0.496	8.08714e-83
Cyp1a2	1.61148e-86	-0.680754	0.567	0.794	4.00163e-82
Ifnar2	1.93795e-86	0.283792	0.731	0.328	4.81231e-82
Acadl	9.49165e-86	0.335855	0.916	0.612	2.35697e-81
Serinc3	1.50293e-85	0.342876	0.793	0.433	3.73207e-81
Apoc1	1.94877e-85	0.28437	1	0.999	4.83919e-81
Cyp2c44	3.715e-85	0.436488	0.924	0.698	9.2251e-81
Actn4	9.93018e-85	0.333127	0.789	0.425	2.46586e-80
Asgr2	1.03247e-84	0.355078	0.879	0.555	2.56382e-80
Abcc3	1.65229e-84	0.392549	0.859	0.542	4.10297e-80
Atf5	2.69968e-84	0.378082	0.909	0.641	6.70384e-80
Tmem219	3.13961e-84	0.269645	0.664	0.28	7.79627e-80
Hpx	3.75273e-84	0.318116	0.999	0.997	9.31877e-80
G0s2	7.32118e-84	0.390324	0.692	0.33	1.81799e-79
Shmt1	1.69318e-83	0.35115	0.882	0.556	4.20449e-79
Mrpl43	1.7813e-83	0.264029	0.714	0.316	4.42331e-79
Ggnbp2	1.97062e-83	0.318435	0.818	0.43	4.89344e-79
Cyp2d26	3.17224e-83	0.317899	0.982	0.903	7.8773e-79
Acbd5	3.48504e-83	0.34046	0.943	0.708	8.65405e-79
Atxn7l3b	3.74601e-83	0.326617	0.846	0.476	9.3021e-79
Cab39l	3.82426e-83	0.262192	0.733	0.331	9.49641e-79
Mtdh	7.85807e-83	0.289947	0.819	0.428	1.95132e-78
Creb3l3	7.93388e-83	0.332994	0.971	0.831	1.97014e-78
Slc10a1	1.05189e-82	0.371619	0.984	0.843	2.61205e-78
Ech1	2.53353e-82	0.355767	0.98	0.856	6.29127e-78
Furin	3.11921e-82	0.347671	0.781	0.417	7.74562e-78
Cpt2	7.06493e-82	0.313147	0.807	0.436	1.75436e-77
Ctsd	8.30945e-82	0.351863	0.916	0.656	2.0634e-77
Asl	2.51767e-81	0.459607	0.953	0.787	6.25188e-77
Lamp1	6.63034e-81	0.330671	0.982	0.885	1.64645e-76
Slc2a2	6.95584e-81	0.371196	0.824	0.479	1.72727e-76
Gpld1	5.01146e-80	0.349186	0.877	0.577	1.24444e-75
Bche	1.31508e-79	0.299621	0.752	0.369	3.2656e-75
Gcdh	2.43905e-79	0.312607	0.977	0.85	6.05664e-75
Dhcr24	2.63252e-79	0.389995	0.953	0.783	6.53706e-75
Maob	2.49888e-78	0.361305	0.889	0.575	6.20522e-74
Mttp	3.07858e-78	0.342455	0.933	0.697	7.64473e-74
Clu	4.52826e-78	0.266178	0.997	0.958	1.12446e-73
Cox6a1	8.00097e-78	0.326711	0.987	0.887	1.9868e-73
Surf4	2.40761e-77	0.327087	0.873	0.551	5.97859e-73
Suds3	4.51123e-77	0.27998	0.74	0.364	1.12023e-72
Igf1	1.74835e-76	0.342787	0.985	0.904	4.34151e-72
Phlda1	2.53202e-76	0.306703	0.72	0.356	6.28752e-72
Akr1d1	6.53609e-76	0.345074	0.852	0.515	1.62304e-71
Snx3	8.85198e-76	0.264151	0.693	0.324	2.19812e-71
Pcbp2	9.01434e-76	0.309511	0.778	0.438	2.23844e-71
Slc4a4	2.41238e-75	0.264145	0.708	0.336	5.99042e-71
Tmed5	2.76627e-75	0.317192	0.86	0.492	6.86921e-71
Hgfac	2.81966e-75	0.302064	0.786	0.438	7.00179e-71
1600002H07Rik	4.77961e-75	0.26044	0.736	0.367	1.18687e-70
Atp1a1	5.99571e-75	0.318794	0.8	0.457	1.48885e-70
Aspdh	9.40497e-75	0.299769	0.776	0.411	2.33544e-70
Atp2a2	9.69532e-75	0.349652	0.805	0.495	2.40754e-70
Ivns1abp	5.9647e-74	0.254844	0.685	0.315	1.48116e-69
Ubxn4	2.33012e-73	0.31591	0.893	0.579	5.78616e-69
Pcx	3.13284e-73	0.33904	0.912	0.661	7.77947e-69
Acadvl	4.85582e-73	0.307273	0.959	0.783	1.2058e-68
Hnf4a	6.28609e-73	0.342608	0.94	0.743	1.56096e-68
Pbld2	7.70632e-73	0.308807	0.891	0.586	1.91363e-68
Slc25a13	2.1141e-72	0.30991	0.924	0.655	5.24974e-68
Ahcy	2.94163e-72	0.25978	0.988	0.916	7.30465e-68
Oplah	3.86903e-72	0.301587	0.805	0.455	9.60757e-68
Cebpb	4.18605e-72	0.297038	0.815	0.45	1.03948e-67
Sord	8.74447e-72	0.314358	0.987	0.931	2.17143e-67
Eif3c	9.44984e-72	0.293436	0.868	0.541	2.34658e-67
Pck1	1.11165e-71	0.359108	0.999	0.987	2.76045e-67
Park7	5.63842e-71	0.335359	0.953	0.784	1.40013e-66
Lifr	9.77252e-71	-0.636625	0.673	0.694	2.42671e-66
Npc2	1.08384e-70	0.256516	0.767	0.397	2.6914e-66
C130074G19Rik	1.40331e-70	0.272566	0.803	0.439	3.48471e-66
Sdhd	1.50122e-70	0.407761	0.891	0.677	3.72784e-66
Ctage5	1.60984e-70	0.334819	0.941	0.683	3.99755e-66
Atp5g3	5.35984e-70	0.303009	0.985	0.911	1.33095e-65
Man2a1	6.00437e-70	0.333036	0.856	0.583	1.49101e-65
Man2b1	6.86462e-70	0.253084	0.691	0.327	1.70462e-65
Atp5d	7.13189e-70	0.307437	0.935	0.712	1.77099e-65
Hsd17b10	7.54596e-70	0.405975	0.927	0.7	1.87381e-65
Sult1d1	1.67826e-69	0.475413	0.936	0.684	4.16745e-65
Cpt1a	1.91957e-69	0.371793	0.896	0.651	4.76667e-65
Serpinf2	2.0178e-69	0.307311	0.966	0.843	5.0106e-65
Map2k2	2.12936e-69	0.281169	0.832	0.505	5.28762e-65
Cyp3a11	7.95061e-69	0.35751	1	1	1.97429e-64
Galk1	7.56503e-68	0.250833	0.718	0.353	1.87855e-63
Os9	7.80477e-68	0.300096	0.911	0.663	1.93808e-63
Stbd1	2.40414e-67	0.25164	0.725	0.362	5.96997e-63
Eef1d	7.20525e-67	0.25179	0.795	0.431	1.78921e-62
Creg1	7.28256e-67	0.292615	0.993	0.926	1.8084e-62
Itih1	8.18441e-67	0.318893	0.974	0.816	2.03235e-62
Pnpla8	1.54973e-66	0.284231	0.875	0.544	3.8483e-62
Hadh	1.60003e-66	0.311485	0.908	0.642	3.97318e-62
2810007J24Rik	1.91458e-66	-0.332366	0.971	0.943	4.75429e-62
Cyp2c70	4.183e-66	-0.511927	0.887	0.834	1.03872e-61
Mup8	5.85651e-66	-0.803559	0.099	0.373	1.45429e-61
Cyp7b1	8.92884e-66	-0.549008	0.745	0.757	2.21721e-61
C3	1.23689e-65	0.257016	1	0.99	3.07145e-61
Etfb	4.52706e-65	0.260877	0.996	0.94	1.12416e-60
Ninj1	8.62529e-65	0.332688	0.874	0.6	2.14183e-60
Eif5	2.26922e-64	0.292657	0.953	0.74	5.63492e-60
Pglyrp2	2.64379e-64	0.284722	0.754	0.414	6.56505e-60
St13	2.78324e-64	0.274906	0.902	0.605	6.91134e-60
BC089597	3.62365e-64	0.320404	0.813	0.488	8.99824e-60
F9	7.60358e-64	0.287217	0.897	0.632	1.88812e-59
Upb1	1.22981e-63	0.308834	0.945	0.759	3.05387e-59
Dnajc3	1.92165e-63	0.278701	0.96	0.772	4.77184e-59
Tomm70a	2.59697e-63	0.264653	0.84	0.494	6.44879e-59
Hadha	7.86632e-63	0.301841	0.943	0.744	1.95336e-58
Cfi	8.4922e-63	0.273023	0.984	0.905	2.10878e-58
Gstp1	1.03228e-62	-0.703986	0.816	0.822	2.56336e-58
Nfe2l1	1.25345e-62	0.252376	0.648	0.303	3.11257e-58
Pccb	1.80352e-62	0.284713	0.901	0.644	4.4785e-58
Cd1d1	2.73913e-62	0.310297	0.887	0.612	6.80182e-58
Sec62	5.57611e-62	0.253552	0.891	0.582	1.38466e-57
Ndufb10	1.57672e-61	0.312443	0.907	0.681	3.91532e-57
Fam195a	3.66689e-61	0.258957	0.726	0.373	9.10563e-57
Agpat3	4.91164e-61	0.283313	0.874	0.606	1.21966e-56
Usmg5	5.76675e-61	0.342056	0.755	0.43	1.432e-56
Pla2g12b	1.63109e-60	0.26759	0.798	0.463	4.05033e-56
Pim3	1.68667e-60	0.288441	0.845	0.537	4.18833e-56
Rdx	2.64468e-60	0.2724	0.918	0.63	6.56726e-56
Itih4	4.78108e-60	0.256199	0.989	0.948	1.18724e-55
Aplp2	5.59162e-60	0.296145	0.89	0.625	1.38851e-55
Tmem176b	6.54784e-60	0.286957	0.89	0.632	1.62596e-55
Mst1	2.98971e-59	0.26762	0.81	0.491	7.42405e-55
Pipox	3.7824e-59	0.276642	0.849	0.549	9.39245e-55
Hal	7.99675e-59	0.410895	0.908	0.749	1.98575e-54
2019-03-01	9.1643e-59	0.268099	0.984	0.885	2.27568e-54
C9	3.0077e-58	-0.355725	0.958	0.938	7.46871e-54
Apoc4	3.28796e-58	0.317846	0.998	0.98	8.16465e-54
Lman1	2.98085e-57	0.291048	0.908	0.655	7.40204e-53
Slc7a2	7.1855e-57	0.386679	0.921	0.735	1.7843e-52
Gsto1	2.33006e-56	0.292425	0.818	0.52	5.78602e-52
Por	4.49584e-56	0.330659	0.921	0.675	1.11641e-51
Fmo5	4.62241e-56	0.256852	0.979	0.837	1.14784e-51
Slc25a39	1.37404e-55	0.286678	0.938	0.775	3.41202e-51
Eef2	3.3189e-55	0.276161	0.976	0.873	8.2415e-51
Ces2e	3.94068e-55	0.264536	0.852	0.535	9.78549e-51
Mup14	5.6431e-55	-0.731911	0.458	0.616	1.40129e-50
Tmem56	6.77701e-55	0.271328	0.878	0.612	1.68287e-50
Atp5j	2.12286e-54	0.316564	0.916	0.757	5.27148e-50
Glrx5	2.30482e-54	0.268808	0.886	0.588	5.72333e-50
Dmgdh	4.16829e-54	0.267939	0.952	0.764	1.03507e-49
Hsbp1	6.40516e-54	0.250106	0.792	0.498	1.59053e-49
Hsd17b4	1.04595e-53	0.263507	0.971	0.818	2.59729e-49
Sardh	2.76626e-53	0.292927	0.959	0.838	6.86917e-49
Rgn	3.35462e-53	-0.402392	0.745	0.874	8.33019e-49
Rxra	3.39664e-53	0.260229	0.849	0.574	8.43452e-49
Ugp2	5.36247e-53	0.30082	0.945	0.749	1.33161e-48
Fn1	4.88376e-52	0.310629	0.945	0.821	1.21274e-47
Hsd3b7	7.74101e-52	-0.433519	0.82	0.798	1.92225e-47
Comt	9.62953e-52	-0.301752	0.958	0.931	2.39121e-47
Chpt1	1.19005e-51	0.273627	0.912	0.664	2.95514e-47
Itih3	1.28795e-51	0.283581	0.978	0.89	3.19823e-47
Cyp2d22	1.39943e-51	0.258062	0.835	0.546	3.47508e-47
Gpt	3.61526e-51	0.257216	0.94	0.753	8.97741e-47
Sds	5.00443e-51	0.522184	0.799	0.67	1.2427e-46
Mcfd2	7.32069e-51	0.263589	0.899	0.643	1.81787e-46
1100001G20Rik	1.27478e-49	0.299405	0.993	0.982	3.16553e-45
Ndufs8	3.03471e-49	0.274921	0.854	0.607	7.53579e-45
Dak	2.23121e-48	0.317494	0.852	0.563	5.54054e-44
Ndufb2	2.40207e-48	0.293362	0.888	0.629	5.96482e-44
Elovl2	9.9012e-48	0.266237	0.938	0.699	2.45867e-43
Orm1	1.28645e-47	-0.304063	0.97	0.952	3.19452e-43
Rplp0	5.33317e-47	-0.388841	0.788	0.791	1.32433e-42
Pemt	1.55488e-46	0.283541	0.948	0.78	3.86107e-42
C8a	4.64505e-45	-0.357406	0.897	0.887	1.15346e-40
Akr1c19	9.54365e-45	0.261768	0.821	0.527	2.36988e-40
Oaz1	1.95109e-44	-0.4483	0.779	0.75	4.84493e-40
Cyp4a12a	6.65856e-44	-0.477852	0.463	0.597	1.65345e-39
Serpina3c	1.22782e-43	-0.51436	0.195	0.385	3.04892e-39
C8b	1.58464e-43	-0.335278	0.953	0.881	3.93497e-39
Cideb	1.82114e-43	0.261856	0.892	0.676	4.52225e-39
Col18a1	4.73919e-41	0.252714	0.941	0.79	1.17684e-36
Gsta3	2.0815e-40	-0.267581	0.993	0.956	5.16879e-36
Ugt2b1	2.65196e-40	-0.307564	0.938	0.871	6.58536e-36
Rps14	1.55192e-39	-0.30006	0.943	0.917	3.85372e-35
Gchfr	9.84153e-39	0.252043	0.953	0.768	2.44385e-34
mt-Atp6	4.42022e-37	-0.263434	0.234	0.452	1.09763e-32
Mup13	2.43733e-36	-0.633058	0.468	0.546	6.05239e-32
Saa2	1.63764e-34	-0.371951	0.049	0.222	4.06658e-30
Eef1b2	4.92031e-33	-0.362762	0.851	0.78	1.22181e-28
Actb	7.57977e-33	-0.278801	0.938	0.886	1.88221e-28
Cfh	3.94765e-32	-0.287649	0.943	0.897	9.8028e-28
Sparcl1	7.9364e-32	-0.253617	0	0.136	1.97077e-27
Slco1a1	1.65261e-31	-0.367685	0.865	0.777	4.10376e-27
Uqcrq	1.55082e-30	-0.255107	0.98	0.951	3.851e-26
Cyb5b	2.54092e-30	-0.368697	0.787	0.724	6.30962e-26
Keg1	4.29726e-30	-0.531321	0.527	0.545	1.06709e-25
Mup2	4.36942e-30	-0.601878	0.254	0.392	1.08501e-25
Gstm3	4.79463e-29	-0.627652	0.279	0.414	1.1906e-24
Inmt	5.2692e-29	-0.331491	0.936	0.884	1.30845e-24
Cml2	6.12533e-29	-0.280197	0.905	0.857	1.52104e-24
Ttc39c	1.40401e-28	-0.396374	0.696	0.642	3.48643e-24
Scd1	6.31056e-28	0.299151	0.982	0.901	1.56704e-23
Mup20	1.62307e-27	-0.268386	0.999	1	4.0304e-23
Rps2	1.93873e-26	-0.354785	0.775	0.757	4.81425e-22
Egfr	2.571e-25	-0.35631	0.908	0.809	6.3843e-21
Cfhr2	4.99734e-25	-0.308988	0.946	0.868	1.24094e-20
Thrsp	6.62984e-24	-0.5877	0.697	0.627	1.64632e-19
Hamp	1.07636e-23	-0.299404	0.864	0.884	2.67282e-19
Leap2	5.79739e-23	0.254336	0.833	0.632	1.43961e-18
Gm4076	8.05633e-23	-0.314823	0.057	0.184	2.00055e-18
Cyp2f2	1.22005e-22	0.251354	0.912	0.863	3.02963e-18
Ankrd55	8.1282e-22	-0.786535	0.833	0.696	2.0184e-17
Hsd17b2	1.06081e-21	-0.325119	0.767	0.711	2.6342e-17
Igfbp1	1.21377e-17	-0.251463	0.744	0.717	3.01402e-13
Slc22a30	1.29085e-16	-0.362858	0.497	0.493	3.20543e-12
Cyp7a1	2.59532e-16	-0.273771	0.143	0.259	6.4447e-12
Gm20594	3.7313e-16	-0.416919	0.186	0.294	9.26556e-12
Rpl32	4.05459e-16	-0.30429	0.835	0.757	1.00684e-11
Ndufb11	5.15485e-16	-0.268983	0.802	0.735	1.28005e-11
Hspe1	3.93188e-14	-0.323232	0.582	0.557	9.76364e-10
Rarres1	8.15893e-13	-0.2958	0.374	0.42	2.02603e-08
mmu-mir-6236	1.23386e-12	-0.2819	0.911	0.837	3.06393e-08
Slco1b2	1.73105e-12	0.271529	0.996	0.951	4.29855e-08
Lect2	1.8027e-12	-0.264523	0.318	0.414	4.47646e-08
Tlcd2	3.11352e-12	-0.305234	0.573	0.536	7.7315e-08
Bst2	1.23042e-11	-0.30758	0.591	0.54	3.05537e-07
Glul	1.75476e-11	0.543779	0.308	0.18	4.35742e-07
Cyp2c67	2.223e-11	-0.285361	0.36	0.418	5.52016e-07
Hsd3b3	2.39128e-11	-0.287923	0.664	0.605	5.93804e-07
Acss2	6.14935e-11	-0.310805	0.685	0.574	1.52701e-06
Mup1	1.45525e-10	-0.508814	0.619	0.583	3.61368e-06
Nme1	1.61088e-10	-0.297668	0.742	0.622	4.00014e-06
Selk	1.4157e-09	-0.311686	0.532	0.486	3.51546e-05
C6	1.15724e-08	-0.290976	0.725	0.642	0.000287366
Rps8	2.25804e-08	-0.289165	0.502	0.471	0.000560716
Cxcl1	8.09751e-08	-0.256473	0.264	0.314	0.00201077
Adh6-ps1	2.80161e-07	-0.274117	0.284	0.313	0.00695696
Pnpla7	6.50913e-07	-0.268914	0.677	0.572	0.0161635
1500017E21Rik	6.86585e-07	-0.276754	0.511	0.476	0.0170493
Rpl36al	5.46084e-06	-0.283591	0.643	0.551	0.135604
Ndufb4	1.00553e-05	-0.262186	0.554	0.49	0.249694
Rpl34	0.00330931	-0.254822	0.445	0.398	1
Acly	0.00429145	-0.262689	0.537	0.445	1
Ubb	0.0845165	-0.260802	0.542	0.45	1
Slc1a2	0.0958061	0.261203	0.055	0.042	1
Ftl1	0.231239	-0.316043	0.504	0.409	1
Rpl41	0.669325	-0.329468	0.331	0.278	1
Cyp2b10	0.908696	-0.298461	0.723	0.542	1

## Sheet: A24_UT_Markers_Wilcox
p_val	avg_logFC	pct.1	pct.2	p_val_adj
Gm26924	0	1.41903	1	1	0
n-R5-8s1	0	1.25282	0.522	0.031	0
Grip2	0	0.877868	0.475	0.002	0
Fga	0	0.828543	0.998	0.997	0
Fgb	0	0.744974	1	1	0
Fgg	0	0.680531	0.999	0.991	0
Apoa2	0	-0.545518	0.997	1	0
Mup3	0	-0.806219	0.998	1	0
mt-Nd2	0	-1.24193	0.949	0.999	0
mt-Nd5	0	-1.38359	0.869	0.995	0
mt-Nd1	0	-1.41968	0.942	1	0
mt-Co1	0	-1.43343	0.949	0.999	0
mt-Cytb	0	-1.57123	0.926	0.999	0
Mup11	0	-1.61143	0.873	1	0
Mup19	0	-1.69935	0.916	1	0
Mup18	0	-1.72718	0.769	0.997	0
Mup17	0	-1.80035	0.938	1	0
Mup9	0	-1.84745	0.619	0.976	0
mt-Nd4	0	-1.95742	0.849	0.998	0
Lars2	5.54365e-298	1.7114	0.998	0.994	1.3766e-293
Gm15564	2.54273e-296	1.82058	0.982	0.956	6.3141e-292
Gm24601	8.75093e-280	0.984392	0.404	0.015	2.17303e-275
Sephs2	1.14069e-267	0.889993	0.949	0.761	2.83256e-263
Mup6	4.73333e-260	-1.67818	0.795	0.992	1.17538e-255
mt-Rnr2	2.03074e-255	-0.778342	1	1	5.04274e-251
Serpina1a	1.73817e-251	-0.675202	0.924	0.991	4.31622e-247
Acaa1b	1.81559e-251	-0.850841	0.757	0.969	4.50847e-247
Fgl1	6.45629e-243	0.864934	0.938	0.784	1.60323e-238
Apoe	1.32887e-242	-0.421272	1	1	3.29985e-238
Gpx1	2.72796e-242	-0.507971	0.977	0.999	6.77406e-238
Ankrd55	1.76364e-239	-1.87357	0.11	0.696	4.37947e-235
Sepp1	5.44285e-236	0.448587	1	1	1.35157e-231
mt-Co2	3.13667e-223	-1.39654	0.034	0.629	7.78897e-219
Cyb5	3.36545e-216	-0.704808	0.955	0.983	8.35708e-212
Mup16	8.28846e-205	-1.01898	0.615	0.934	2.05819e-200
Gm13775	1.59996e-191	-1.03245	0.306	0.761	3.97303e-187
Serpina1d	7.00692e-189	-0.494007	0.946	0.988	1.73996e-184
Hspa5	3.65078e-188	0.610549	0.974	0.944	9.06563e-184
Ugt2b5	3.86674e-179	-0.576499	0.893	0.959	9.60189e-175
Mup5	2.61294e-175	-1.37062	0.47	0.839	6.48845e-171
mt-Co3	3.85403e-172	-1.16703	0.115	0.603	9.57033e-168
Gsta3	9.82469e-171	-0.669355	0.925	0.956	2.43967e-166
Cyp2d9	1.59631e-161	-0.567166	0.896	0.959	3.96395e-157
Hyou1	6.51309e-161	0.846485	0.717	0.385	1.61733e-156
Mup15	4.34176e-158	-1.23493	0.173	0.617	1.07815e-153
Hamp	1.04256e-157	-0.826148	0.552	0.884	2.58888e-153
Apoc3	1.3132e-155	-0.440433	0.952	0.993	3.26094e-151
Serpina1c	2.88712e-155	-0.402627	0.983	0.998	7.16929e-151
Calr	6.7105e-153	0.555145	0.952	0.885	1.66635e-148
Uqcrq	6.02259e-145	-0.595921	0.856	0.951	1.49553e-140
Scd1	8.39529e-144	0.726687	0.98	0.901	2.08472e-139
Itih4	1.71561e-141	0.525075	0.974	0.948	4.26021e-137
Hp	3.60608e-141	0.431328	0.998	0.999	8.95461e-137
Pdia3	2.96394e-140	0.593769	0.895	0.797	7.36006e-136
Hsp90b1	2.56472e-138	0.534208	0.954	0.953	6.36872e-134
Gnmt	5.36596e-138	-0.460361	0.972	0.988	1.33248e-133
Bhmt	4.81646e-132	-0.520185	0.868	0.956	1.19602e-127
C3	4.94721e-130	0.449521	0.996	0.99	1.22849e-125
mt-Rnr1	8.08732e-128	-0.456211	1	1	2.00824e-123
Cyp3a11	4.21514e-127	-0.363891	0.99	1	1.0467e-122
Mup4	7.89149e-126	-1.08704	0.616	0.898	1.95961e-121
Mup21	8.63916e-126	-0.697736	0.706	0.929	2.14528e-121
Elovl3	2.53774e-125	-0.675967	0.54	0.827	6.30172e-121
Ahcy	2.58858e-124	-0.562969	0.73	0.916	6.42796e-120
Apoc1	8.0945e-122	-0.380337	0.976	0.999	2.01003e-117
Cyp2b10	3.7841e-121	-1.16449	0.174	0.542	9.39668e-117
Apoc4	1.43184e-118	-0.428497	0.944	0.98	3.55555e-114
P4hb	9.15474e-118	0.405224	0.973	0.941	2.27331e-113
Cox4i1	1.86088e-116	-0.454244	0.904	0.958	4.62093e-112
Glud1	2.63863e-114	0.451049	0.958	0.905	6.55224e-110
Fn1	7.53673e-111	0.699635	0.905	0.821	1.87152e-106
B2m	7.48716e-107	-0.417974	0.905	0.963	1.85921e-102
Cyp4a10	1.06989e-102	-0.742207	0.322	0.657	2.65676e-98
Pzp	1.34558e-101	0.416009	0.984	0.986	3.34133e-97
Serpina1b	1.87669e-101	-0.301771	0.984	0.996	4.66019e-97
Tmem205	4.23824e-101	-0.472108	0.816	0.934	1.05244e-96
C8g	1.6628e-100	-0.481964	0.79	0.91	4.12907e-96
Hdlbp	2.05403e-99	0.565147	0.853	0.713	5.10057e-95
Saa2	3.60751e-99	0.964488	0.52	0.222	8.95816e-95
Serpina10	3.30628e-98	0.565046	0.813	0.641	8.21015e-94
Arrdc3	1.10435e-97	0.526872	0.52	0.213	2.74233e-93
Creld2	4.75205e-96	0.608653	0.583	0.296	1.18003e-91
Ces1d	3.25175e-95	-0.428906	0.797	0.923	8.07475e-91
Rps27l	2.18852e-94	-0.548506	0.658	0.849	5.43452e-90
Itih3	4.485e-94	0.492908	0.931	0.89	1.11372e-89
Gm24270	1.26224e-93	0.267969	0.145	0.006	3.1344e-89
Cyp8b1	3.52923e-92	-0.553616	0.489	0.745	8.76379e-88
Myh9	9.95187e-92	0.639114	0.595	0.318	2.47125e-87
Gadd45g	2.9735e-90	-0.614019	0.311	0.639	7.38379e-86
Rnase4	1.43344e-86	0.517836	0.963	0.921	3.55951e-82
Ssr3	2.29824e-86	0.521769	0.765	0.596	5.70698e-82
Eef1a1	8.86259e-86	0.439252	0.919	0.85	2.20076e-81
Hint1	6.90414e-85	-0.473665	0.691	0.858	1.71444e-80
Adh1	3.50695e-84	-0.342019	0.942	0.96	8.70846e-80
Egfr	6.93578e-84	0.504958	0.882	0.809	1.72229e-79
Ces1c	5.3335e-83	-0.278293	0.985	0.985	1.32441e-78
Apcs	8.70434e-83	0.606731	0.738	0.525	2.16146e-78
Orm1	1.96088e-82	0.365144	0.963	0.952	4.86925e-78
Cox6c	9.6084e-82	-0.502803	0.724	0.884	2.38596e-77
Ces3a	2.33419e-81	-0.368736	0.884	0.967	5.79626e-77
Cth	5.37972e-81	-0.510899	0.708	0.838	1.33589e-76
Pgrmc1	6.40455e-81	0.350153	0.953	0.94	1.59038e-76
Mup13	9.86464e-81	-0.69489	0.257	0.546	2.44959e-76
Hmgcs2	4.18016e-78	-0.317281	0.951	0.986	1.03802e-73
Dnajc3	1.07143e-77	0.456388	0.85	0.772	2.66057e-73
Csad	7.72456e-77	-0.531252	0.469	0.744	1.91816e-72
Nr1d2	1.04654e-76	0.430637	0.442	0.179	2.59877e-72
Sod1	1.32891e-76	-0.303629	0.935	0.983	3.29995e-72
Ech1	2.26222e-76	-0.429133	0.715	0.856	5.61755e-72
Kng1	5.30177e-76	0.265778	0.987	0.991	1.31653e-71
Hnf4a	3.9906e-75	0.454906	0.85	0.743	9.90945e-71
Oat	5.6417e-75	-0.521209	0.263	0.611	1.40095e-70
Cyp2c29	1.10355e-73	-0.586003	0.709	0.93	2.74033e-69
Actb	2.16402e-73	0.384463	0.919	0.886	5.37369e-69
Steap4	2.65321e-73	0.475974	0.481	0.222	6.58844e-69
Atp5h	2.88238e-73	-0.579499	0.45	0.682	7.15752e-69
Ephx2	1.49231e-72	-0.369304	0.849	0.937	3.70571e-68
Apob	1.75676e-72	0.427246	0.983	0.989	4.36238e-68
Eif4g2	6.50664e-72	0.46599	0.8	0.678	1.61573e-67
Iigp1	3.05794e-70	0.454179	0.832	0.759	7.59347e-66
Ndufa4	1.49105e-69	-0.443311	0.766	0.889	3.70258e-65
Serpina1e	3.49238e-69	-0.284345	0.993	0.999	8.67227e-65
Selenbp2	2.11675e-67	-0.383325	0.868	0.937	5.2563e-63
Elovl2	4.92586e-67	0.452247	0.826	0.699	1.22319e-62
Lrg1	5.52758e-67	0.436838	0.849	0.736	1.37261e-62
Ddt	5.34743e-65	-0.422411	0.64	0.829	1.32787e-60
Pdia4	7.80958e-65	0.488167	0.733	0.595	1.93927e-60
Alas1	3.41909e-64	-0.489837	0.519	0.729	8.49028e-60
Cox6a1	3.69813e-64	-0.366697	0.746	0.887	9.18319e-60
Hbb-bs	1.03994e-63	1.04258	0.145	0.018	2.58238e-59
Apoa5	1.39996e-63	-0.298987	0.924	0.974	3.47637e-59
1110008F13Rik	1.66294e-62	-0.455271	0.427	0.648	4.12942e-58
Ugt2b36	4.32405e-62	-0.329316	0.875	0.93	1.07375e-57
mt-Nd6	6.71087e-62	-0.477851	0.294	0.577	1.66644e-57
Cyp2a5	1.22454e-61	-0.681078	0.272	0.555	3.04078e-57
Pdcd4	1.46408e-61	0.488154	0.677	0.498	3.63561e-57
Hpd	6.92703e-61	-0.313324	0.952	0.976	1.72012e-56
Chchd2	3.17459e-60	-0.394917	0.801	0.916	7.88313e-56
Cyp2c37	3.92837e-60	-0.487523	0.314	0.608	9.75494e-56
Cyp2d10	5.27448e-60	-0.323151	0.822	0.921	1.30976e-55
Cps1	5.85738e-60	0.324502	0.982	0.971	1.4545e-55
AI182371	1.05552e-59	0.447855	0.747	0.622	2.62108e-55
Fndc3b	1.8882e-59	0.348475	0.291	0.096	4.68879e-55
mt-Tq	2.87127e-59	0.28789	0.225	0.057	7.12994e-55
Acsl1	5.65585e-59	-0.370317	0.796	0.924	1.40446e-54
Rdh7	6.78708e-59	-0.269043	0.932	0.969	1.68537e-54
Tram1	9.6062e-59	0.41108	0.7	0.512	2.38541e-54
Prg4	1.2906e-58	0.430643	0.421	0.188	3.20482e-54
Gm26917	2.11985e-58	0.823736	0.391	0.181	5.26402e-54
Manf	6.44403e-58	0.468882	0.632	0.44	1.60018e-53
Orm2	1.09193e-57	0.271461	0.285	0.09	2.71148e-53
Cat	2.90727e-57	0.262624	0.978	0.971	7.21933e-53
Ndufb11	3.33439e-57	-0.427525	0.539	0.735	8.27996e-53
Calm1	9.16214e-57	0.413146	0.794	0.722	2.27514e-52
Akr1c6	1.15238e-56	-0.317639	0.95	0.971	2.86159e-52
Insig1	1.22101e-56	0.465535	0.626	0.426	3.032e-52
Cfh	1.30457e-56	0.40092	0.921	0.897	3.23951e-52
Hc	4.45907e-56	0.367935	0.905	0.903	1.10728e-51
Inmt	6.32515e-56	-0.44353	0.831	0.884	1.57066e-51
Cyp2e1	1.28212e-55	-0.499034	0.688	0.911	3.18376e-51
C8b	7.01356e-55	0.318703	0.898	0.881	1.74161e-50
Canx	8.42245e-55	0.343383	0.872	0.835	2.09146e-50
Cebpb	9.5978e-55	-0.47158	0.216	0.45	2.38333e-50
AA474408	1.21367e-54	0.436408	0.278	0.094	3.01378e-50
Ubc	9.75106e-54	-0.370488	0.742	0.872	2.42138e-49
Dhcr24	1.38509e-52	0.423757	0.857	0.783	3.43945e-48
Sc5d	1.43783e-52	0.345017	0.879	0.776	3.57042e-48
Hspa13	3.02782e-52	0.354845	0.404	0.192	7.51867e-48
Hsd3b7	1.18194e-51	-0.395257	0.679	0.798	2.93499e-47
Clpx	4.30939e-51	-0.404736	0.635	0.783	1.07011e-46
mt-Tm	4.83771e-51	0.284685	0.274	0.093	1.2013e-46
Saa4	4.65428e-50	0.375529	0.823	0.749	1.15575e-45
Atp8b1	5.72737e-50	0.362807	0.391	0.182	1.42222e-45
Cp	7.01956e-50	0.317404	0.947	0.943	1.7431e-45
Serpina3n	1.75004e-49	0.413696	0.719	0.574	4.34569e-45
Cpb2	2.20083e-49	0.322179	0.879	0.813	5.4651e-45
Spcs3	3.69025e-49	0.394207	0.483	0.283	9.16364e-45
Plg	5.40103e-49	0.261736	0.975	0.961	1.34118e-44
Cltc	1.10801e-48	0.438068	0.61	0.414	2.75141e-44
Rps14	1.31313e-48	-0.292251	0.815	0.917	3.26076e-44
Igfbp2	1.61708e-48	-0.345088	0.768	0.885	4.01552e-44
Pon1	2.36277e-48	-0.322748	0.829	0.906	5.86723e-44
Dcxr	1.05009e-47	-0.410667	0.436	0.631	2.60759e-43
Retsat	1.20614e-47	-0.36584	0.709	0.83	2.9951e-43
Aadac	2.27625e-47	-0.403767	0.791	0.86	5.65239e-43
Oaz1	3.27714e-47	-0.374798	0.594	0.75	8.13779e-43
Gchfr	1.79584e-46	-0.386867	0.604	0.768	4.45944e-42
Tmed7	2.68968e-46	0.386771	0.563	0.367	6.67901e-42
Usp9x	4.01981e-46	0.407617	0.502	0.299	9.982e-42
Hspa8	4.51987e-46	-0.359978	0.58	0.756	1.12237e-41
Il13ra1	2.00194e-45	0.302966	0.33	0.143	4.97121e-41
Hs3st3b1	6.44919e-45	0.343008	0.442	0.241	1.60146e-40
Acox1	7.17643e-45	0.275171	0.966	0.966	1.78205e-40
Cyp2c70	1.15417e-44	0.3364	0.89	0.834	2.86604e-40
Rps2	2.72044e-44	-0.384454	0.583	0.757	6.75541e-40
Dnajc12	4.60516e-44	0.322095	0.275	0.108	1.14355e-39
Uso1	1.4404e-43	0.388069	0.597	0.434	3.57679e-39
C8a	1.54685e-43	0.33365	0.902	0.887	3.84115e-39
Qsox1	3.70568e-43	0.342353	0.784	0.707	9.20195e-39
Prdx1	7.82534e-43	-0.267665	0.839	0.927	1.94319e-38
Gjb2	1.50566e-42	0.391136	0.709	0.572	3.73885e-38
Snord118	1.62001e-42	0.391412	0.449	0.248	4.02281e-38
Slc3a1	2.85912e-42	0.340998	0.378	0.189	7.09977e-38
Abca1	1.66552e-41	0.439378	0.556	0.377	4.13581e-37
Hint2	2.77874e-41	-0.370169	0.51	0.676	6.90016e-37
Saa1	3.67413e-41	0.558212	0.792	0.662	9.12361e-37
Atxn1	3.6827e-41	0.304882	0.311	0.137	9.14488e-37
Fos	5.75803e-41	0.432003	0.654	0.51	1.42983e-36
Sds	1.13439e-40	-0.407007	0.443	0.67	2.81691e-36
Fabp2	1.28408e-40	-0.392196	0.437	0.622	3.18863e-36
Etnppl	1.70477e-40	-0.428291	0.409	0.606	4.23329e-36
Rpn1	2.07765e-40	0.412429	0.605	0.444	5.15923e-36
Rdx	5.17399e-40	0.373557	0.729	0.63	1.28481e-35
Gm4076	5.5097e-40	-0.325469	0.019	0.184	1.36817e-35
Dstn	7.03117e-40	0.324301	0.57	0.37	1.74598e-35
S100a1	7.08045e-40	-0.376186	0.494	0.661	1.75822e-35
Sar1b	7.19674e-40	-0.317608	0.648	0.772	1.78709e-35
Khk	1.62262e-39	-0.297617	0.822	0.863	4.02929e-35
Hao1	2.0054e-39	0.323032	0.83	0.758	4.97981e-35
Cox7a2	2.29102e-39	-0.363458	0.638	0.784	5.68906e-35
Itih2	2.48636e-39	0.29866	0.922	0.884	6.17414e-35
mmu-mir-6236	2.917e-39	0.787474	0.896	0.837	7.2435e-35
Serpina3c	6.23797e-39	-0.408879	0.198	0.385	1.54901e-34
Tmem30a	7.8338e-39	0.33276	0.766	0.664	1.94529e-34
Slc41a2	8.58988e-39	0.278263	0.302	0.134	2.13304e-34
Ipo7	8.8015e-39	0.259152	0.351	0.168	2.18559e-34
Cyb5r3	1.24779e-38	0.339033	0.8	0.725	3.09852e-34
Fxyd1	1.54386e-38	-0.311759	0.547	0.721	3.83371e-34
Ugt2b1	1.69066e-38	-0.289462	0.761	0.871	4.19824e-34
Ugt2a3	3.30473e-38	-0.333441	0.641	0.773	8.2063e-34
Pten	7.74484e-38	0.355902	0.612	0.458	1.9232e-33
Usp4	1.61775e-37	0.324732	0.476	0.286	4.01719e-33
Acot1	2.10616e-37	-0.286204	0.059	0.237	5.23001e-33
Rrbp1	4.46786e-37	0.306945	0.823	0.768	1.10946e-32
Pdia6	4.8805e-37	0.336507	0.779	0.712	1.21193e-32
Ssr1	5.24479e-37	0.327819	0.523	0.339	1.30239e-32
Cox5b	6.71369e-37	-0.337825	0.541	0.726	1.66714e-32
Gm5096	7.84823e-37	-0.363089	0.287	0.468	1.94887e-32
Cyp2c54	1.30718e-36	-0.32686	0.566	0.759	3.24599e-32
Ibtk	1.65107e-36	0.331106	0.43	0.247	4.09993e-32
Igfbp1	3.64563e-36	-0.316195	0.519	0.717	9.05282e-32
Sparcl1	4.07582e-36	-0.253617	0	0.136	1.01211e-31
Uggt1	4.51663e-36	0.284458	0.385	0.204	1.12157e-31
Rarres2	4.72157e-36	-0.266616	0.83	0.905	1.17246e-31
Efna1	6.95859e-36	0.336097	0.482	0.309	1.72796e-31
Slc7a2	7.02876e-36	0.352565	0.796	0.735	1.74538e-31
Gas5	1.10484e-35	-0.336153	0.337	0.527	2.74354e-31
Ndufs6	1.90206e-35	-0.359161	0.563	0.724	4.7232e-31
BC025446	2.54787e-35	0.294229	0.486	0.306	6.32686e-31
Nedd4	2.69329e-35	0.377388	0.647	0.524	6.68798e-31
Adh4	4.81682e-35	0.376928	0.667	0.521	1.19611e-30
Cxcl1	5.08254e-35	0.449767	0.482	0.314	1.2621e-30
Csde1	6.76996e-35	0.326884	0.687	0.577	1.68112e-30
Kmo	1.31357e-34	0.302208	0.778	0.732	3.26186e-30
Prkd3	1.58356e-34	0.366518	0.631	0.49	3.93231e-30
Nr5a2	2.03438e-34	0.322039	0.403	0.228	5.05177e-30
Lrp1	2.75689e-34	0.505129	0.694	0.591	6.84591e-30
Cfi	2.9012e-34	0.251606	0.914	0.905	7.20427e-30
Rab1	4.14069e-34	0.352627	0.588	0.438	1.02822e-29
Atp5e	7.15347e-34	-0.313642	0.688	0.832	1.77635e-29
Cml1	8.44115e-34	-0.326909	0.628	0.757	2.09611e-29
Slc38a4	9.96794e-34	0.263699	0.897	0.877	2.47524e-29
Trp53inp1	1.18992e-33	0.367961	0.473	0.308	2.95482e-29
Nab1	1.20763e-33	0.334211	0.491	0.315	2.99879e-29
Il6st	1.21574e-33	0.333487	0.448	0.273	3.01892e-29
Mpc1	1.36717e-33	-0.281763	0.184	0.369	3.39495e-29
Hbb-bt	1.41567e-33	0.364375	0.052	0.002	3.51538e-29
Cfhr2	1.9598e-33	-0.321929	0.814	0.868	4.86658e-29
Cmah	2.08887e-33	0.361552	0.607	0.465	5.18709e-29
Calu	2.29049e-33	0.304112	0.407	0.236	5.68774e-29
Mlec	3.19682e-33	0.324559	0.496	0.323	7.93834e-29
Atp5f1	4.07559e-33	-0.28724	0.8	0.869	1.01205e-28
Cmbl	5.94261e-33	-0.312422	0.523	0.678	1.47567e-28
Ak3	7.49722e-33	0.289041	0.772	0.7	1.86171e-28
Nrp1	7.77731e-33	0.334098	0.426	0.253	1.93126e-28
Ndufb2	1.01466e-32	-0.341226	0.468	0.629	2.51961e-28
Eef2	1.0232e-32	0.270115	0.89	0.873	2.54081e-28
Hook1	1.29435e-32	0.327424	0.457	0.291	3.21413e-28
Ndufb4	1.46465e-32	-0.325146	0.309	0.49	3.63702e-28
Lpgat1	1.55409e-32	0.394626	0.635	0.502	3.85911e-28
Ndufb6	1.79042e-32	-0.306403	0.636	0.759	4.44597e-28
Lgr4	3.91684e-32	0.268964	0.399	0.226	9.7263e-28
Lrrc59	5.44068e-32	0.318084	0.449	0.28	1.35103e-27
Gstp1	5.58084e-32	-0.430197	0.743	0.822	1.38584e-27
Etnk1	7.32618e-32	0.352069	0.49	0.328	1.81924e-27
Stard4	9.66739e-32	0.351528	0.559	0.399	2.40061e-27
Arcn1	1.32338e-31	0.327775	0.53	0.366	3.28622e-27
Aldh3a2	1.37005e-31	-0.300776	0.306	0.529	3.40211e-27
Serp1	1.40957e-31	0.312399	0.809	0.721	3.50026e-27
Ndufa6	1.8953e-31	-0.306815	0.692	0.798	4.70641e-27
Uqcr11	2.36241e-31	-0.263241	0.769	0.879	5.86634e-27
Cyp4a14	2.72486e-31	-0.372864	0.245	0.431	6.76637e-27
Cml2	7.45861e-31	0.265442	0.896	0.857	1.85212e-26
Eif4g1	9.72783e-31	0.310783	0.745	0.669	2.41562e-26
Fdx1	1.87362e-30	-0.344715	0.482	0.625	4.65258e-26
Pik3c2a	2.4091e-30	0.259387	0.36	0.198	5.98228e-26
Mug2	2.80294e-30	0.370407	0.784	0.738	6.96025e-26
Lman1	3.6263e-30	0.298607	0.75	0.655	9.00484e-26
Mup20	3.76894e-30	-0.281872	0.988	1	9.35902e-26
Zfp683	4.20828e-30	-0.421395	0.001	0.116	1.045e-25
Acsl4	4.59052e-30	0.314743	0.478	0.323	1.13992e-25
Copa	4.65563e-30	0.345094	0.525	0.363	1.15609e-25
mt-Atp6	5.28698e-30	-0.573743	0.289	0.452	1.31286e-25
Ces3b	6.34488e-30	-0.286685	0.683	0.787	1.57556e-25
Aox3	1.04532e-29	0.287845	0.916	0.894	2.59574e-25
Vkorc1	1.26956e-29	-0.297367	0.38	0.54	3.15258e-25
Trip12	1.33374e-29	0.328304	0.504	0.345	3.31194e-25
Mup8	1.66786e-29	-0.613334	0.218	0.373	4.14162e-25
Mtus1	2.88794e-29	0.36206	0.563	0.42	7.17132e-25
Prdx5	3.31011e-29	-0.260937	0.731	0.834	8.21967e-25
Met	3.42012e-29	0.288333	0.434	0.274	8.49284e-25
Sel1l	3.52582e-29	0.335959	0.544	0.392	8.75531e-25
Cyp2c50	5.97459e-29	-0.290483	0.739	0.888	1.48361e-24
Arl5a	6.13083e-29	0.264805	0.459	0.289	1.52241e-24
Nop10	1.05476e-28	-0.264928	0.227	0.394	2.61917e-24
Sec61a1	1.19003e-28	0.313945	0.607	0.476	2.95507e-24
Srpr	1.92315e-28	0.305179	0.532	0.387	4.77555e-24
Narf	2.47744e-28	0.262933	0.411	0.253	6.15199e-24
Adck3	2.67001e-28	-0.282515	0.68	0.764	6.63017e-24
Prdx4	2.8027e-28	-0.307442	0.47	0.607	6.95967e-24
Rps15	3.1369e-28	-0.356138	0.379	0.528	7.78956e-24
Esd	3.98567e-28	-0.253795	0.67	0.784	9.89721e-24
Sco2	5.29702e-28	-0.292871	0.346	0.508	1.31536e-23
Nars	1.15502e-27	0.35323	0.593	0.471	2.86814e-23
Slc38a10	1.19933e-27	0.285548	0.449	0.291	2.97818e-23
Stt3b	1.54738e-27	0.319405	0.485	0.335	3.84245e-23
Cox7b	1.83284e-27	-0.267397	0.768	0.878	4.55131e-23
Srp72	2.13934e-27	0.310685	0.597	0.461	5.31241e-23
Rplp1	2.39388e-27	-0.28664	0.597	0.757	5.94449e-23
Sc4mol	2.51933e-27	-0.27348	0.5	0.642	6.25599e-23
Leap2	5.85524e-27	-0.274778	0.469	0.632	1.45397e-22
Rps9	7.80668e-27	-0.313951	0.519	0.675	1.93855e-22
Ell2	1.02666e-26	0.288091	0.552	0.416	2.54941e-22
Bnip3	1.14992e-26	-0.292804	0.39	0.55	2.85549e-22
Gm24245	1.30796e-26	0.424203	0.369	0.214	3.24792e-22
Bzw1	1.44707e-26	0.284147	0.487	0.344	3.59335e-22
Grlf1	1.60876e-26	0.295047	0.413	0.257	3.99487e-22
Atp13a3	2.66241e-26	0.303731	0.546	0.41	6.61128e-22
Slc39a14	3.60112e-26	0.32304	0.495	0.343	8.9423e-22
Mtss1	4.34524e-26	0.287582	0.581	0.454	1.07901e-21
Edem1	4.56369e-26	0.286881	0.566	0.429	1.13326e-21
Selenbp1	6.72308e-26	-0.280022	0.563	0.699	1.66948e-21
Acly	6.99689e-26	0.328803	0.597	0.445	1.73747e-21
Rpl13	7.18201e-26	-0.299694	0.306	0.464	1.78344e-21
Tob1	7.70155e-26	0.312926	0.565	0.43	1.91245e-21
Txndc5	1.4347e-25	0.290125	0.48	0.327	3.56265e-21
Lpin2	2.6616e-25	0.277576	0.7	0.597	6.60928e-21
Trib1	3.01676e-25	0.287458	0.455	0.308	7.49122e-21
Akr1c19	3.13206e-25	-0.272667	0.389	0.527	7.77754e-21
Cpne3	3.27088e-25	0.258007	0.456	0.31	8.12226e-21
Pnpla7	4.08025e-25	0.296083	0.678	0.572	1.01321e-20
Dnajb11	4.17052e-25	0.315357	0.557	0.43	1.03562e-20
Atp6v1f	4.76824e-25	-0.252894	0.244	0.403	1.18405e-20
Arhgef12	5.67353e-25	0.304679	0.541	0.408	1.40885e-20
Ctnnb1	6.36098e-25	0.295681	0.566	0.436	1.57956e-20
Id3	7.40008e-25	-0.351089	0.278	0.426	1.83759e-20
Tmem243	9.47779e-25	-0.265551	0.407	0.557	2.35353e-20
Eci1	9.97305e-25	-0.276383	0.581	0.709	2.47651e-20
Cald1	2.29261e-24	0.258911	0.79	0.749	5.69301e-20
Ptprf	2.61834e-24	0.307126	0.588	0.464	6.50187e-20
Ostc	2.90584e-24	0.26583	0.514	0.357	7.21579e-20
Sec31a	3.09399e-24	0.263043	0.462	0.31	7.68299e-20
Osbpl9	4.20334e-24	0.278773	0.569	0.448	1.04377e-19
Hspe1	6.17299e-24	-0.290583	0.413	0.557	1.53288e-19
Gch1	6.53676e-24	-0.2825	0.502	0.643	1.62321e-19
Ireb2	7.5285e-24	0.265741	0.469	0.321	1.86948e-19
Man2a1	1.1221e-23	0.283279	0.675	0.583	2.78639e-19
Copb2	1.21407e-23	0.283929	0.595	0.471	3.01477e-19
Osbpl1a	1.68284e-23	0.272789	0.592	0.473	4.17884e-19
Cyp27a1	1.78896e-23	-0.251578	0.759	0.837	4.44235e-19
Azin1	2.48164e-23	0.27014	0.46	0.322	6.16241e-19
Ranbp2	2.70354e-23	0.265942	0.484	0.338	6.71343e-19
Fcgrt	3.30491e-23	-0.269314	0.461	0.599	8.20676e-19
Iqgap2	3.9141e-23	0.254699	0.748	0.677	9.71949e-19
Cideb	4.09443e-23	-0.270712	0.557	0.676	1.01673e-18
Ndufc2	4.12728e-23	-0.308039	0.465	0.579	1.02489e-18
Dennd5b	4.31241e-23	0.293459	0.476	0.334	1.07086e-18
Mt1	1.45495e-22	-0.348193	0.41	0.556	3.61294e-18
Erp44	2.22039e-22	0.27945	0.469	0.336	5.51367e-18
Stat3	3.22589e-22	0.297428	0.459	0.318	8.01052e-18
Surf4	3.92323e-22	0.258578	0.656	0.551	9.74218e-18
Jak1	4.8197e-22	0.254123	0.482	0.342	1.19683e-17
Ftl1	9.80116e-22	-0.349777	0.27	0.409	2.43382e-17
Prkaa2	9.91794e-22	0.263641	0.451	0.315	2.46282e-17
Dnajb9	1.16464e-21	0.258642	0.373	0.241	2.89203e-17
Tomm70a	1.2824e-21	0.268786	0.6	0.494	3.18446e-17
Zbtb20	1.63402e-21	0.37909	0.566	0.445	4.05759e-17
Xiap	1.9115e-21	0.260163	0.504	0.378	4.74663e-17
Ide	2.25429e-21	0.251692	0.604	0.494	5.59785e-17
Ehhadh	2.9373e-21	-0.250473	0.552	0.691	7.29391e-17
Kpnb1	3.18401e-21	0.280416	0.447	0.311	7.90653e-17
Nr1i3	4.30163e-21	-0.282084	0.237	0.377	1.06818e-16
Golga4	6.28193e-21	0.27177	0.447	0.31	1.55993e-16
Gpam	7.4814e-21	0.250378	0.329	0.199	1.85778e-16
Srebf1	7.66573e-21	0.276198	0.439	0.307	1.90355e-16
Eprs	7.80862e-21	0.301271	0.587	0.488	1.93904e-16
H6pd	8.95808e-21	0.261358	0.675	0.595	2.22447e-16
Plin5	9.59192e-21	-0.27776	0.181	0.315	2.38187e-16
Arhgap5	1.0522e-20	0.295236	0.566	0.454	2.61283e-16
Rpl32	1.1671e-20	-0.25491	0.636	0.757	2.89814e-16
Nadk2	1.30112e-20	0.257852	0.539	0.417	3.23094e-16
BC089597	2.78003e-20	0.262238	0.593	0.488	6.90337e-16
Fam120a	3.95166e-20	0.280044	0.51	0.391	9.81277e-16
Txnrd1	5.78106e-20	0.260866	0.564	0.441	1.43555e-15
Macf1	5.92504e-20	0.261666	0.349	0.219	1.4713e-15
Sbno1	6.537e-20	0.250529	0.36	0.228	1.62327e-15
Magt1	7.83375e-20	0.263295	0.52	0.412	1.94528e-15
Mbnl1	8.8491e-20	0.250205	0.428	0.297	2.19741e-15
Erbb2ip	6.79e-19	0.279651	0.482	0.364	1.68609e-14
Sh3bgrl	1.09254e-18	0.251282	0.512	0.385	2.71299e-14
Psme4	1.8594e-18	0.262584	0.58	0.478	4.61727e-14
Prox1	3.08521e-18	0.26633	0.477	0.351	7.6612e-14
Proz	3.12739e-17	0.263204	0.622	0.53	7.76592e-13
Deptor	3.4535e-17	0.260618	0.583	0.473	8.57574e-13
Rnf13	3.69043e-17	0.255297	0.612	0.516	9.16406e-13
Lasp1	3.99773e-17	0.253021	0.361	0.243	9.92717e-13
Caprin1	6.2815e-17	0.262826	0.567	0.481	1.55982e-12
Eif4b	1.01738e-16	0.255988	0.542	0.438	2.52636e-12
Brd2	1.06713e-16	0.266388	0.512	0.408	2.64988e-12
Copz1	1.06723e-16	0.257723	0.501	0.385	2.65014e-12
Atp11c	2.90879e-16	0.260537	0.649	0.587	7.2231e-12
Ubb	1.03903e-15	-0.259339	0.329	0.45	2.58011e-11
Ddost	7.62703e-15	0.250356	0.493	0.392	1.89394e-10
Gstm3	1.08491e-14	-0.31859	0.293	0.414	2.69405e-10
Fasn	5.81524e-14	0.291407	0.449	0.345	1.44404e-09
Por	9.74633e-13	-0.271636	0.589	0.675	2.42021e-08
Gm20594	1.04037e-12	-0.360001	0.204	0.294	2.58345e-08
Atp1a1	7.95325e-11	0.270031	0.532	0.457	1.97495e-06
Ctsc	3.64211e-10	0.300373	0.336	0.271	9.0441e-06
Gm23935	2.76168e-06	0.7213	0.919	0.925	0.068578
Mup2	0.00253487	-0.274244	0.364	0.392	1
Mup1	0.970523	-0.261838	0.588	0.583	1

[truncated: 1 more sheets: A6_UT_Markers_Wilcox]
