# Supplementary material for: Functional compensation precedes recovery of tissue mass following acute liver injury
Source: Nat Commun. 2020 Nov 19;11:5785. doi: 10.1038/s41467-020-19558-3 (PMC7677389; doi:10.1038/s41467-020-19558-3)
Supplement: Supplementary file 7 — Supplementary Data 4 [file 41467_2020_19558_MOESM7_ESM.xlsx]

## Sheet: PH.composite.DE
PH3logFC	PH48logFC	PH120logFC	PH3p	PH48p	PH120p	avg_logFC	p_val_adj
Saa2	2.97186	4.43819	3.59801	0	0	0	4.43819	0
Mt1	2.61085	1.73395	1.65973	0	9.87774e-293	0	2.61085	0
Mt2	2.60604	1.55821	1.47184	0	2.03624e-271	0	2.60604	0
Saa1	2.20216	3.65079	2.95937	0	0	0	3.65079	0
Steap4	1.89002	0.631014	0.931388	0	4.71389e-63	1.31114e-284	1.89002	0
Serpina3n	1.75976	1.08272	1.20536	0	4.67057e-169	0	1.75976	0
Lcn2	1.49914	2.39758	2.12765	0	0	0	2.39758	0
Lpin1	1.32766	NA	0.382955	0	NA	4.53406e-64	1.32766	0
n-R5-8s1	1.2896	1.22312	1.06665	0	2.93671e-283	0	1.2896	0
Igfbp1	1.28879	0.466238	0.4889	0	2.67298e-25	1.15024e-78	1.28879	0
Cxcl1	1.2304	0.353013	NA	0	7.28481e-05	NA	1.2304	0
Scd1	1.08168	NA	0.787835	0	NA	3.70979e-204	1.08168	0
Gm26924	1.06346	1.44536	1.37976	0	0	0	1.44536	0
Il1r1	0.998168	0.29945	0.639803	0	2.79338e-18	4.68543e-177	0.998168	0
Fga	0.98125	0.968748	1.03943	0	9.27144e-246	0	1.03943	0
Gm24601	0.924568	0.67538	0.675087	0	2.67981e-176	0	0.924568	0
Nnmt	0.901053	0.768076	0.508818	0	3.84028e-107	6.69252e-98	0.901053	0
Itih4	0.887186	1.17174	1.18012	0	0	0	1.18012	0
St3gal5	0.882762	NA	NA	0	NA	NA	0.882762	0
Tacc2	0.877624	NA	NA	0	NA	NA	0.877624	0
Lrg1	0.870251	1.05105	1.26051	0	1.53926e-213	0	1.26051	0
Fam134b	0.865578	NA	NA	0	NA	NA	0.865578	0
Tat	0.857965	0.369618	0.61498	0	2.45097e-45	3.9299e-194	0.857965	0
Saa4	0.854922	0.635838	1.1586	0	6.89541e-79	0	1.1586	0
Thrsp	0.836598	-0.374383	-0.629248	0	1.55358e-18	4.30659e-54	0.836598	0
Slc39a14	0.831585	NA	0.506662	0	NA	1.16035e-108	0.831585	0
Lars2	0.816796	0.849538	1.41913	0	4.72569e-222	0	1.41913	0
Fgg	0.809323	0.70214	0.686743	0	3.42148e-167	0	0.809323	0
Slc38a2	0.797899	NA	0.333158	0	NA	1.33689e-44	0.797899	0
Serpina3m	0.779053	0.519751	0.305171	0	1.275e-57	2.79622e-48	0.779053	0
Hp	0.774785	1.58489	1.10708	0	0	0	1.58489	0
Fgb	0.739519	0.677592	0.605783	0	1.41289e-179	0	0.739519	0
Gm15564	0.735157	0.746211	1.48589	0	4.32308e-146	0	1.48589	0
Serpina10	0.733655	0.871044	0.740578	0	3.59989e-107	1.3451e-230	0.871044	0
Plin2	0.720463	NA	NA	0	NA	NA	0.720463	0
Fmo5	0.690161	0.379271	0.337493	0	1.75071e-43	5.95154e-73	0.690161	0
Fkbp5	0.663305	NA	NA	0	NA	NA	0.663305	0
Slc25a47	0.635929	-0.555533	NA	0	2.80748e-104	NA	0.635929	0
Mat1a	0.623735	0.378729	0.519635	0	5.65122e-41	2.89604e-246	0.623735	0
Acox1	0.540022	NA	0.29289	0	NA	1.80286e-68	0.540022	0
Aldob	0.490201	-0.254128	NA	0	2.24769e-64	NA	0.490201	0
C3	0.482674	0.982337	1.07195	0	0	0	1.07195	0
B3galt1	0.788735	NA	0.251994	3.52393e-301	NA	8.61005e-40	0.788735	3.52393e-301
Fn1	0.684266	0.469732	1.01877	5.56211e-298	5.12048e-32	0	1.01877	0
Hnf4a	0.644195	NA	0.470874	5.68293e-290	NA	3.07882e-110	0.644195	5.68293e-290
Btg2	0.772687	0.280924	0.386165	7.24373e-290	2.37272e-05	2.69258e-68	0.772687	7.24373e-290
H3f3b	0.755567	NA	NA	4.44408e-288	NA	NA	0.755567	4.44408e-288
Aass	0.705615	NA	0.312356	1.0663e-286	NA	3.70382e-47	0.705615	1.0663e-286
Sephs2	0.618707	NA	0.604852	1.06362e-281	NA	1.85695e-182	0.618707	1.06362e-281
Cldn14	0.511584	NA	NA	4.31599e-281	NA	NA	0.511584	4.31599e-281
Rcan1	0.50924	NA	NA	4.57977e-279	NA	NA	0.50924	4.57977e-279
Hspb8	0.667847	NA	0.523834	9.18585e-267	NA	4.22613e-133	0.667847	9.18585e-267
Arhgef26	0.568545	NA	0.276634	4.92173e-265	NA	4.51855e-47	0.568545	4.92173e-265
Slc7a2	0.622327	NA	0.374381	6.73832e-265	NA	2.68204e-62	0.622327	6.73832e-265
Pfkfb3	0.426581	NA	NA	3.82359e-264	NA	NA	0.426581	3.82359e-264
Pck1	0.434475	NA	0.495043	4.86189e-264	NA	8.65367e-210	0.495043	4.86189e-264
Errfi1	0.500851	NA	NA	7.43359e-262	NA	NA	0.500851	7.43359e-262
Gjb2	0.639507	0.32868	0.402811	9.92274e-255	2.44199e-12	1.87917e-70	0.639507	9.92274e-255
Snx10	0.558245	0.253822	NA	1.59481e-251	1.27886e-13	NA	0.558245	1.59481e-251
Bcl3	0.41965	NA	NA	3.04943e-251	NA	NA	0.41965	3.04943e-251
Hpx	0.460272	1.44369	0.994364	2.86988e-247	0	0	1.44369	0
Bach1	0.533237	NA	NA	5.53727e-247	NA	NA	0.533237	5.53727e-247
Tifa	0.392339	NA	0.321485	3.71898e-241	NA	4.02063e-144	0.392339	3.71898e-241
2010003K11Rik	0.37222	NA	NA	1.05737e-239	NA	NA	0.37222	1.05737e-239
Pzp	0.387351	0.382797	0.636852	2.84739e-237	2.61472e-52	0	0.636852	0
Tiparp	0.489122	NA	NA	7.06573e-236	NA	NA	0.489122	7.06573e-236
Rapgef4	0.588318	NA	NA	4.63692e-233	NA	NA	0.588318	4.63692e-233
Mup10	0.428268	0.281432	0.254194	1.13665e-231	4.82254e-45	4.0252e-105	0.428268	1.13665e-231
Egfr	0.555834	NA	0.654408	5.46915e-228	NA	4.26029e-199	0.654408	5.46915e-228
mmu-mir-6236	0.468867	0.632369	1.25725	4.50612e-221	5.48505e-97	5.13695e-284	1.25725	5.13695e-284
Etnk2	0.592353	NA	NA	7.86841e-221	NA	NA	0.592353	7.86841e-221
Mfsd2a	0.496352	NA	NA	1.64038e-219	NA	NA	0.496352	1.64038e-219
Txnip	0.552612	-0.310098	NA	1.03677e-218	1.24192e-19	NA	0.552612	1.03677e-218
Arg1	0.381616	NA	NA	2.22703e-218	NA	NA	0.381616	2.22703e-218
Gpt2	0.533332	NA	NA	3.66968e-218	NA	NA	0.533332	3.66968e-218
Slc25a25	0.544466	NA	0.442663	2.55399e-217	NA	2.18195e-84	0.544466	2.55399e-217
Actb	0.456981	0.399035	NA	2.14781e-210	2.62127e-44	NA	0.456981	2.14781e-210
Xbp1	0.539986	NA	NA	1.33852e-208	NA	NA	0.539986	1.33852e-208
Upp2	0.541754	-0.265837	NA	2.01613e-206	1.03062e-24	NA	0.541754	2.01613e-206
Fbf1	0.298574	NA	NA	4.53129e-206	NA	NA	0.298574	4.53129e-206
Plin5	0.489258	NA	NA	1.00716e-205	NA	NA	0.489258	1.00716e-205
Plk3	0.488016	NA	NA	8.22217e-205	NA	NA	0.488016	8.22217e-205
Trib1	0.581754	NA	NA	1.56712e-204	NA	NA	0.581754	1.56712e-204
Mtss1	0.552138	NA	0.339864	2.07493e-204	NA	1.12341e-54	0.552138	2.07493e-204
Klf6	0.361694	NA	NA	8.00053e-203	NA	NA	0.361694	8.00053e-203
Itih3	0.469632	1.22302	1.17791	1.12109e-197	4.04112e-297	0	1.22302	0
Slc10a2	0.305638	NA	NA	6.53798e-197	NA	NA	0.305638	6.53798e-197
Sdc4	0.435605	NA	0.315436	2.7024e-193	NA	2.09944e-74	0.435605	2.7024e-193
Atf3	0.597275	NA	0.262281	1.22818e-191	NA	3.10597e-27	0.597275	1.22818e-191
Ptp4a1	0.393137	NA	NA	6.0997e-190	NA	NA	0.393137	6.0997e-190
Prg4	0.480505	0.355546	0.810836	4.34992e-189	1.45301e-24	8.36016e-244	0.810836	8.36016e-244
Rgs16	0.438105	NA	NA	3.5457e-188	NA	NA	0.438105	3.5457e-188
Gpcpd1	0.537806	NA	NA	5.36051e-188	NA	NA	0.537806	5.36051e-188
Rhob	0.372073	NA	NA	4.39139e-187	NA	NA	0.372073	4.39139e-187
Glul	0.478909	0.611937	0.49536	1.00767e-186	1	0.000261488	1	1.00767e-186
Fam35a	0.470462	NA	NA	7.66823e-186	NA	NA	0.470462	7.66823e-186
Klf10	0.30478	NA	NA	1.05644e-185	NA	NA	0.30478	1.05644e-185
Egr1	0.62048	NA	0.271667	7.26763e-185	NA	3.36174e-20	0.62048	7.26763e-185
Apcs	0.57344	2.04949	0.965147	2.06126e-182	0	5.94311e-275	2.04949	0
Shb	0.430614	NA	NA	4.02741e-182	NA	NA	0.430614	4.02741e-182
Orm1	0.463412	1.82376	1.05827	4.57696e-180	0	0	1.82376	0
Fgl1	0.493383	1.56188	1.37993	2.35773e-175	0	0	1.56188	0
1810055G02Rik	0.382584	NA	NA	7.73448e-175	NA	NA	0.382584	7.73448e-175
Stat3	0.460515	0.308013	0.483905	3.57533e-174	2.82354e-05	1.7545e-98	0.483905	3.57533e-174
Abca1	0.505062	NA	0.370857	3.19149e-172	NA	2.16402e-52	0.505062	3.19149e-172
Igfbp4	0.387862	NA	0.411175	6.69012e-171	NA	1.27187e-128	0.411175	6.69012e-171
Got1	0.542892	NA	0.331701	7.82241e-171	NA	7.35282e-48	0.542892	7.82241e-171
Cdkn1a	0.449325	NA	NA	7.06398e-169	NA	NA	0.449325	7.06398e-169
Apob	0.416825	NA	0.505398	8.04796e-169	NA	4.62749e-151	0.505398	8.04796e-169
Gfra1	0.474694	NA	NA	4.73397e-168	NA	NA	0.474694	4.73397e-168
Ivns1abp	0.462541	NA	NA	9.44057e-168	NA	NA	0.462541	9.44057e-168
Slc41a2	0.368544	0.318516	0.441322	2.22458e-166	5.59542e-25	4.36315e-127	0.441322	2.22458e-166
Slc25a51	0.372158	NA	NA	1.11323e-164	NA	NA	0.372158	1.11323e-164
Myo1e	0.399457	NA	NA	7.8258e-162	NA	NA	0.399457	7.8258e-162
Gm23935	0.498067	0.562415	1.20724	8.56841e-162	2.20888e-73	1.38424e-297	1.20724	1.38424e-297
Bhlhe40	0.403249	NA	0.370112	3.03875e-158	NA	1.23058e-69	0.403249	3.03875e-158
Ddx3x	0.471002	NA	NA	1.35812e-155	NA	NA	0.471002	1.35812e-155
Tmem87b	0.288331	NA	NA	8.71833e-155	NA	NA	0.288331	8.71833e-155
Dak	0.481948	NA	NA	1.71478e-153	NA	NA	0.481948	1.71478e-153
Slc25a22	0.390932	NA	NA	7.18647e-153	NA	NA	0.390932	7.18647e-153
Fasn	0.467168	NA	NA	2.54544e-152	NA	NA	0.467168	2.54544e-152
Fh1	0.471429	NA	NA	7.9671e-152	NA	NA	0.471429	7.9671e-152
Rnf103	0.43854	NA	NA	1.39176e-149	NA	NA	0.43854	1.39176e-149
Sds	0.787095	-0.352238	NA	5.5047e-149	7.99245e-43	NA	0.787095	5.5047e-149
B4galt1	0.321381	NA	NA	4.76681e-146	NA	NA	0.321381	4.76681e-146
Cps1	0.336429	NA	0.312298	1.18757e-145	NA	8.38552e-77	0.336429	1.18757e-145
Atp1b1	0.424801	NA	NA	1.3155e-145	NA	NA	0.424801	1.3155e-145
Jmjd1c	0.396126	NA	NA	1.05124e-144	NA	NA	0.396126	1.05124e-144
Gm26917	0.467396	0.475554	0.443748	2.41636e-144	2.51697e-05	7.15171e-51	0.475554	2.41636e-144
Junb	0.458501	NA	NA	1.56768e-143	NA	NA	0.458501	1.56768e-143
4933426M11Rik	0.286243	NA	NA	1.78385e-142	NA	NA	0.286243	1.78385e-142
Pik3r1	0.389194	NA	NA	1.8884e-142	NA	NA	0.389194	1.8884e-142
D10Wsu102e	0.256022	NA	NA	1.0336e-141	NA	NA	0.256022	1.0336e-141
Hyou1	0.43111	0.315761	0.496156	3.59977e-141	0.000165574	3.38682e-91	0.496156	3.59977e-141
Glud1	0.341725	0.3591	0.307824	1.10971e-139	4.69364e-47	1.29722e-69	0.3591	1.10971e-139
Cpt1a	0.428607	NA	0.276571	3.31256e-139	NA	1.18854e-34	0.428607	3.31256e-139
Epas1	0.384259	NA	NA	2.12152e-138	NA	NA	0.384259	2.12152e-138
Jun	0.479246	NA	NA	2.63835e-135	NA	NA	0.479246	2.63835e-135
Mbd1	0.348095	NA	NA	2.44088e-134	NA	NA	0.348095	2.44088e-134
Rnd3	0.285148	NA	NA	4.65811e-134	NA	NA	0.285148	4.65811e-134
Litaf	0.396008	NA	NA	2.33699e-132	NA	NA	0.396008	2.33699e-132
Ptpn1	0.268263	NA	NA	6.92115e-130	NA	NA	0.268263	6.92115e-130
Bcl2l1	0.280315	NA	NA	1.16846e-128	NA	NA	0.280315	1.16846e-128
Grn	0.403316	0.293077	0.31605	3.4391e-128	4.46789e-10	1.12476e-47	0.403316	3.4391e-128
Tns1	0.339818	NA	NA	4.57631e-128	NA	NA	0.339818	4.57631e-128
Slc25a15	0.40205	NA	0.39399	6.99208e-128	NA	4.09254e-89	0.40205	6.99208e-128
Gadd45g	0.392032	-0.336241	NA	7.78389e-128	3.28627e-30	NA	0.392032	7.78389e-128
Wbp1l	0.409138	NA	NA	1.29254e-127	NA	NA	0.409138	1.29254e-127
Foxa3	0.307992	NA	NA	2.27717e-126	NA	NA	0.307992	2.27717e-126
Myh9	0.399128	0.438269	0.631036	3.03536e-126	1.59002e-15	2.83152e-141	0.631036	2.83152e-141
Fos	0.524733	NA	NA	3.547e-125	NA	NA	0.524733	3.547e-125
Id2	0.430148	-0.333367	NA	5.03002e-124	1.36728e-46	NA	0.430148	5.03002e-124
Itih2	0.336714	0.312933	NA	1.55868e-122	2.29359e-24	NA	0.336714	1.55868e-122
Plg	0.266197	NA	0.596524	1.34686e-121	NA	0	0.596524	0
Qsox1	0.378487	0.551776	0.725062	3.75294e-121	2.238e-55	2.23714e-241	0.725062	2.23714e-241
Ccnl1	0.341338	NA	NA	1.66619e-120	NA	NA	0.341338	1.66619e-120
Eef1a1	0.340768	0.25497	NA	6.14136e-119	1.24947e-12	NA	0.340768	6.14136e-119
Ier2	0.452598	NA	NA	1.60306e-118	NA	NA	0.452598	1.60306e-118
Elovl6	0.379626	NA	NA	5.92089e-117	NA	NA	0.379626	5.92089e-117
Nedd4l	0.271827	NA	NA	1.51239e-116	NA	NA	0.271827	1.51239e-116
Ppip5k2	0.302991	NA	NA	3.62584e-115	NA	NA	0.302991	3.62584e-115
Epb4.1	0.349431	NA	NA	1.92946e-113	NA	NA	0.349431	1.92946e-113
Cfh	0.312616	0.588715	0.832884	3.4561e-113	2.5189e-103	0	0.832884	0
Ulk1	0.297842	NA	NA	5.12749e-113	NA	NA	0.297842	5.12749e-113
Ell2	0.371746	NA	NA	9.30498e-113	NA	NA	0.371746	9.30498e-113
Tnfrsf1a	0.346845	NA	0.267538	3.4204e-112	NA	1.90007e-43	0.346845	3.4204e-112
Eif4g2	0.384303	NA	0.287105	2.50501e-110	NA	8.06734e-39	0.384303	2.50501e-110
Ly6e	0.42023	0.5256	1.09396	1.46776e-108	5.0163e-20	0	1.09396	0
Il6ra	0.251697	NA	NA	2.93234e-108	NA	NA	0.251697	2.93234e-108
Lpgat1	0.390147	0.347767	0.400788	1.24724e-107	1.05076e-09	1.04662e-64	0.400788	1.24724e-107
Fads2	0.323745	NA	NA	4.77532e-106	NA	NA	0.323745	4.77532e-106
Atl2	0.321874	NA	NA	5.02475e-106	NA	NA	0.321874	5.02475e-106
Dst	0.329906	NA	NA	7.39748e-105	NA	NA	0.329906	7.39748e-105
Jak1	0.362767	NA	NA	2.43823e-103	NA	NA	0.362767	2.43823e-103
Nfil3	0.338731	NA	NA	5.23386e-103	NA	NA	0.338731	5.23386e-103
Elovl5	0.382267	NA	NA	1.08064e-102	NA	NA	0.382267	1.08064e-102
Mgll	0.32184	NA	NA	6.615e-101	NA	NA	0.32184	6.615e-101
Sult1a1	0.371024	0.344837	NA	2.67255e-99	2.16219e-12	NA	0.371024	2.67255e-99
Man2a1	0.369999	NA	0.323273	3.60298e-98	NA	1.18903e-46	0.369999	3.60298e-98
Eef2	0.289563	NA	0.321706	1.70104e-97	NA	1.01772e-72	0.321706	1.70104e-97
Aff4	0.344186	NA	NA	7.00106e-97	NA	NA	0.344186	7.00106e-97
Palmd	0.284674	NA	NA	9.42794e-97	NA	NA	0.284674	9.42794e-97
Zfp36	0.407015	NA	NA	1.0489e-96	NA	NA	0.407015	1.0489e-96
Eif1a	0.29522	NA	NA	7.80345e-96	NA	NA	0.29522	7.80345e-96
Slc3a1	0.290117	0.321802	0.381791	1.93288e-94	1.78412e-11	2.58695e-55	0.381791	1.93288e-94
Ifitm3	0.331674	NA	0.506857	3.63773e-94	NA	2.86252e-148	0.506857	2.86252e-148
Atp2a2	0.350363	NA	0.263223	8.21385e-94	NA	4.4193e-29	0.350363	8.21385e-94
Nop58	0.257567	NA	NA	1.11973e-93	NA	NA	0.257567	1.11973e-93
Enpp2	0.316883	NA	NA	4.479e-93	NA	NA	0.316883	4.479e-93
Gm2a	0.341146	NA	NA	6.60916e-93	NA	NA	0.341146	6.60916e-93
Cyb5r3	0.337685	NA	NA	1.89897e-92	NA	NA	0.337685	1.89897e-92
Apoa4	0.609215	1.18686	NA	2.34147e-92	3.01259e-137	NA	1.18686	3.01259e-137
Aldh1l1	0.277373	NA	0.564933	2.62206e-88	NA	5.65433e-221	0.564933	5.65433e-221
Eci2	0.28816	NA	NA	5.23022e-88	NA	NA	0.28816	5.23022e-88
Slc38a3	0.2924	NA	0.3535	1.28148e-87	NA	4.90023e-80	0.3535	1.28148e-87
Dusp1	0.300628	NA	NA	1.25701e-86	NA	NA	0.300628	1.25701e-86
Igf1	0.277139	NA	NA	2.85872e-86	NA	NA	0.277139	2.85872e-86
Serinc3	0.293965	NA	NA	2.70765e-85	NA	NA	0.293965	2.70765e-85
Tgm2	0.316575	0.371235	0.342527	5.49556e-85	5.93696e-16	2.52488e-59	0.371235	5.49556e-85
C8a	0.294064	NA	0.404198	1.39461e-84	NA	2.99834e-96	0.404198	2.99834e-96
Txnrd1	0.31498	0.252234	NA	3.22341e-84	0.0325294	NA	0.31498	3.22341e-84
Asl	0.297674	NA	NA	1.76334e-83	NA	NA	0.297674	1.76334e-83
Por	0.290746	NA	NA	3.92838e-83	NA	NA	0.290746	3.92838e-83
Sec14l4	0.285169	NA	NA	5.54091e-83	NA	NA	0.285169	5.54091e-83
Uroc1	0.329587	NA	0.459323	1.13457e-82	NA	3.99387e-76	0.459323	1.13457e-82
Lrp6	0.27074	NA	NA	1.1823e-82	NA	NA	0.27074	1.1823e-82
Atf6	0.280521	NA	NA	1.54665e-82	NA	NA	0.280521	1.54665e-82
Ddi2	0.30252	NA	NA	2.71258e-82	NA	NA	0.30252	2.71258e-82
Dstn	0.271382	NA	NA	2.89799e-82	NA	NA	0.271382	2.89799e-82
Id3	0.39952	NA	NA	9.94372e-82	NA	NA	0.39952	9.94372e-82
H6pd	0.300493	NA	0.491966	1.9138e-81	NA	1.00677e-111	0.491966	1.00677e-111
Xdh	0.272245	NA	0.373182	8.5381e-81	NA	1.43522e-68	0.373182	8.5381e-81
Tmed5	0.296019	NA	NA	1.362e-80	NA	NA	0.296019	1.362e-80
G6pc	0.341404	-0.259265	NA	2.15429e-80	3.7069e-17	NA	0.341404	2.15429e-80
Mttp	0.296651	NA	NA	2.14293e-79	NA	NA	0.296651	2.14293e-79
Angptl4	0.315315	NA	NA	2.44158e-79	NA	NA	0.315315	2.44158e-79
Nrp1	0.268797	NA	NA	7.49426e-79	NA	NA	0.268797	7.49426e-79
Fgf1	0.287983	NA	NA	7.97051e-79	NA	NA	0.287983	7.97051e-79
Prox1	0.315205	NA	NA	3.0276e-77	NA	NA	0.315205	3.0276e-77
Gck	0.260705	NA	NA	6.82138e-77	NA	NA	0.260705	6.82138e-77
Picalm	0.276902	NA	NA	1.27269e-76	NA	NA	0.276902	1.27269e-76
Lbp	0.264249	NA	0.656663	4.58117e-76	NA	1.43689e-171	0.656663	1.43689e-171
Azin1	0.268891	NA	NA	7.98936e-76	NA	NA	0.268891	7.98936e-76
Ddx5	0.251675	NA	NA	3.02351e-75	NA	NA	0.251675	3.02351e-75
Cpb2	0.280302	0.395699	0.40379	1.58681e-74	1.08559e-38	3.33552e-100	0.40379	3.33552e-100
Il6st	0.262348	NA	0.382882	3.02061e-73	NA	3.34974e-58	0.382882	3.02061e-73
Rmnd5a	0.273473	NA	NA	5.48218e-73	NA	NA	0.273473	5.48218e-73
Trp53inp1	0.269278	NA	NA	1.01347e-72	NA	NA	0.269278	1.01347e-72
Ctsb	0.2682	0.310469	0.553974	1.08822e-72	2.1673e-12	4.51227e-149	0.553974	4.51227e-149
Acsl4	0.250793	0.273276	NA	5.43114e-70	0.00308645	NA	0.273276	5.43114e-70
Elovl2	0.285039	NA	NA	2.60256e-69	NA	NA	0.285039	2.60256e-69
Iqgap2	0.283193	NA	NA	5.91083e-69	NA	NA	0.283193	5.91083e-69
Lrp1	0.310227	0.314138	0.914047	2.25364e-68	2.74872e-05	2.16911e-231	0.914047	2.16911e-231
Arhgef12	0.280147	NA	0.304866	1.49183e-67	NA	1.25661e-32	0.304866	1.49183e-67
Pim3	0.280137	-0.255338	NA	3.26533e-67	2.68095e-22	NA	0.280137	3.26533e-67
C4bp	0.266688	0.530517	0.505364	4.29867e-67	7.45309e-90	1.14034e-148	0.530517	1.14034e-148
Lrpprc	0.257016	NA	NA	6.41052e-67	NA	NA	0.257016	6.41052e-67
Atp1a1	0.261719	NA	NA	2.95645e-65	NA	NA	0.261719	2.95645e-65
Copa	0.25141	NA	0.294256	1.69118e-64	NA	4.74634e-40	0.294256	1.69118e-64
Acly	0.287664	NA	NA	4.67378e-64	NA	NA	0.287664	4.67378e-64
Rcl1	0.273905	NA	NA	1.37122e-63	NA	NA	0.273905	1.37122e-63
Alas1	0.283196	0.423999	0.300368	6.82423e-63	7.65299e-32	2.10942e-43	0.423999	6.82423e-63
Kmo	0.262269	NA	0.30537	2.45097e-62	NA	4.53541e-49	0.30537	2.45097e-62
Ppp1r3b	0.259418	NA	NA	1.58445e-61	NA	NA	0.259418	1.58445e-61
Zfp36l1	0.271824	NA	NA	4.54169e-61	NA	NA	0.271824	4.54169e-61
Efna1	0.256153	NA	0.268455	2.54995e-60	NA	2.85495e-25	0.268455	2.54995e-60
Ctsl	0.256521	NA	NA	1.56147e-59	NA	NA	0.256521	1.56147e-59
Ptplad1	0.255273	NA	NA	2.04109e-59	NA	NA	0.255273	2.04109e-59
Hdlbp	0.267318	NA	0.394031	3.33056e-59	NA	2.52472e-71	0.394031	2.52472e-71
Pnpla7	0.251226	NA	NA	4.933e-58	NA	NA	0.251226	4.933e-58
Fads1	0.267264	NA	NA	2.35203e-57	NA	NA	0.267264	2.35203e-57
Nedd4	0.259979	NA	NA	7.3475e-56	NA	NA	0.259979	7.3475e-56
Mtus1	0.268076	NA	0.385483	2.92023e-54	NA	4.22517e-49	0.385483	2.92023e-54
Cyp2c70	0.256009	NA	0.511803	8.19987e-51	NA	6.40063e-150	0.511803	6.40063e-150
Brd2	0.258447	NA	NA	8.83728e-51	NA	NA	0.258447	8.83728e-51
Saa3	0.298054	2.19979	NA	7.92526e-23	0	NA	2.19979	0
Orm2	NA	2.40509	1.53675	NA	0	0	2.40509	0
Ambp	NA	0.477481	0.496214	NA	2.68683e-163	6.84313e-288	0.496214	6.84313e-288
Trf	NA	0.436834	NA	NA	1.59857e-148	NA	0.436834	1.59857e-148
Rnase4	NA	0.836959	1.03116	NA	4.27649e-141	0	1.03116	0
Prtn3	NA	0.327268	0.350183	NA	8.64781e-141	4.48106e-205	0.350183	4.48106e-205
Fam25c	NA	0.967621	NA	NA	2.7595e-118	NA	0.967621	2.7595e-118
Cp	NA	0.620221	0.655511	NA	1.41097e-115	5.8053e-290	0.655511	5.8053e-290
Dhcr24	NA	0.759731	0.551421	NA	1.64764e-115	1.44993e-130	0.759731	1.44993e-130
Kng1	NA	0.419945	0.546835	NA	3.92475e-102	0	0.546835	0
Csf2ra	NA	0.342713	NA	NA	3.48497e-100	NA	0.342713	3.48497e-100
D17H6S56E-5	NA	0.560241	NA	NA	2.12523e-95	NA	0.560241	2.12523e-95
Cxcl14	NA	0.268463	NA	NA	7.8654e-89	NA	0.268463	7.8654e-89
Hsp90ab1	NA	0.455852	0.323037	NA	1.23192e-83	1.16529e-94	0.455852	1.16529e-94
Tmem176a	NA	0.67506	0.670824	NA	3.59305e-81	1.27192e-190	0.67506	1.27192e-190
Isyna1	NA	0.320416	0.27011	NA	8.4873e-80	2.67496e-89	0.320416	2.67496e-89
Cd5l	NA	0.460825	0.493714	NA	2.074e-79	4.68425e-138	0.493714	4.68425e-138
Ccnd1	NA	0.385849	NA	NA	6.26541e-78	NA	0.385849	6.26541e-78
P4hb	NA	0.38507	0.369962	NA	1.73293e-74	1.31003e-132	0.38507	1.31003e-132
Tmem176b	NA	0.612457	0.71375	NA	4.03118e-74	3.22407e-226	0.71375	3.22407e-226
Gas6	NA	0.358781	0.269481	NA	5.3061e-74	1.8891e-110	0.358781	1.8891e-110
Hmgcs1	-0.25801	0.702526	-0.387892	1.32841e-13	4.05106e-72	6.88992e-53	0.702526	4.05106e-72
Ang	0.315315	0.644516	0.599635	2.44158e-79	2.83811e-71	3.31718e-128	0.644516	3.31718e-128
Marco	NA	0.305391	NA	NA	1.16675e-70	NA	0.305391	1.16675e-70
Ahsg	NA	0.28145	0.324827	NA	7.28765e-69	3.26514e-222	0.324827	3.26514e-222
Gm12744	NA	0.350643	NA	NA	1.68878e-65	NA	0.350643	1.68878e-65
Clu	NA	0.374887	0.745288	NA	3.6038e-64	0	0.745288	0
Rbp1	NA	0.396801	0.327958	NA	5.18716e-64	1.5585e-104	0.396801	1.5585e-104
C1qb	NA	0.36131	0.337494	NA	2.5047e-59	6.34789e-100	0.36131	6.34789e-100
Mki67	NA	0.393059	NA	NA	1.59493e-57	NA	0.393059	1.59493e-57
Acnat2	NA	0.335471	NA	NA	1.8778e-56	NA	0.335471	1.8778e-56
Top2a	NA	0.334869	NA	NA	1.10311e-54	NA	0.334869	1.10311e-54
Clec4f	NA	0.380338	0.487337	NA	1.17731e-53	1.73261e-119	0.487337	1.73261e-119
Rpl41	NA	0.444558	NA	NA	1.56201e-51	NA	0.444558	1.56201e-51
Cdca3	NA	0.286394	NA	NA	1.87498e-51	NA	0.286394	1.87498e-51
Ifitm2	NA	0.526892	0.281474	NA	1.07271e-50	8.04725e-44	0.526892	1.07271e-50
Dbi	NA	0.360632	NA	NA	9.49134e-48	NA	0.360632	9.49134e-48
1100001G20Rik	NA	0.310291	NA	NA	4.13126e-43	NA	0.310291	4.13126e-43
Cdc20	NA	0.272554	NA	NA	3.12387e-38	NA	0.272554	3.12387e-38
Cd302	NA	0.384976	NA	NA	1.81627e-37	NA	0.384976	1.81627e-37
Csf1r	NA	0.284684	NA	NA	3.78986e-37	NA	0.284684	3.78986e-37
Gstm2	NA	0.466219	NA	NA	3.99413e-35	NA	0.466219	3.99413e-35
Apoc2	NA	0.517143	NA	NA	6.48459e-35	NA	0.517143	6.48459e-35
Krt18	NA	0.520354	NA	NA	5.88314e-34	NA	0.520354	5.88314e-34
Tmsb4x	NA	0.347658	0.341036	NA	7.53442e-31	1.30373e-70	0.347658	1.30373e-70
Dnajc12	NA	0.312908	NA	NA	2.5383e-30	NA	0.312908	2.5383e-30
Lyz2	NA	0.275391	0.402736	NA	1.20955e-28	3.32908e-93	0.402736	3.32908e-93
BC048546	NA	0.287061	NA	NA	1.16092e-27	NA	0.287061	1.16092e-27
Gstm3	-0.470078	0.793361	NA	8.29929e-17	1.46386e-26	NA	0.793361	1.46386e-26
Hspa8	NA	0.302152	NA	NA	4.30569e-21	NA	0.302152	4.30569e-21
Dynll1	NA	0.289017	NA	NA	1.78936e-19	NA	0.289017	1.78936e-19
Tspan4	NA	0.320844	NA	NA	3.41331e-19	NA	0.320844	3.41331e-19
Kng2	NA	0.31697	0.368809	NA	2.94716e-18	1.88695e-81	0.368809	1.88695e-81
2200002D01Rik	NA	0.257614	NA	NA	1.70706e-17	NA	0.257614	1.70706e-17
Cyp51	NA	0.403397	-0.324001	NA	4.34098e-17	5.73629e-31	0.403397	5.73629e-31
Cyp7a1	NA	0.598825	NA	NA	5.9136e-17	NA	0.598825	5.9136e-17
Mlec	NA	0.400321	NA	NA	1.46083e-15	NA	0.400321	1.46083e-15
Smc4	NA	0.338338	NA	NA	3.79945e-14	NA	0.338338	3.79945e-14
Hrg	NA	0.270451	0.58732	NA	6.86112e-14	3.97392e-209	0.58732	3.97392e-209
Sdc1	NA	0.33014	NA	NA	1.43267e-12	NA	0.33014	1.43267e-12
Hspa5	NA	0.270882	0.339769	NA	2.26522e-12	1.02395e-98	0.339769	1.02395e-98
Dap	NA	0.290008	0.465258	NA	3.96886e-12	5.48562e-103	0.465258	5.48562e-103
Hsph1	NA	0.345998	0.425977	NA	1.02299e-10	1.91664e-73	0.425977	1.91664e-73
Mrap	NA	0.280975	NA	NA	1.03675e-10	NA	0.280975	1.03675e-10
Creld2	NA	0.362478	0.307177	NA	1.11415e-08	5.90495e-44	0.362478	5.90495e-44
Cpox	NA	0.29432	NA	NA	2.97698e-08	NA	0.29432	2.97698e-08
Ebp	NA	0.25282	NA	NA	3.68503e-07	NA	0.25282	3.68503e-07
Fdps	NA	0.303233	-0.254137	NA	3.90988e-06	7.6719e-24	0.303233	7.6719e-24
Ugdh	NA	0.260444	NA	NA	4.68355e-05	NA	0.260444	4.68355e-05
Tmpo	NA	0.257353	NA	NA	5.30159e-05	NA	0.257353	5.30159e-05
Lss	NA	0.294434	NA	NA	0.000130068	NA	0.294434	0.000130068
Akr1d1	NA	0.258293	NA	NA	0.00030931	NA	0.258293	0.00030931
Snord13	NA	0.408789	NA	NA	0.000327047	NA	0.408789	0.000327047
Lsr	NA	0.26258	NA	NA	0.00577047	NA	0.26258	0.00577047
Tuba1c	NA	0.30294	NA	NA	0.00605691	NA	0.30294	0.00605691
Caprin1	NA	0.303021	0.295893	NA	0.0167473	2.84105e-37	0.303021	2.84105e-37
Atl3	NA	0.255322	NA	NA	0.0211234	NA	0.255322	0.0211234
Manf	NA	0.282951	NA	NA	0.0232687	NA	0.282951	0.0232687
Avpi1	NA	0.301869	NA	NA	0.101466	NA	0.301869	0.101466
Krt8	NA	0.252277	NA	NA	0.182829	NA	0.252277	0.182829
Sqle	NA	0.277141	NA	NA	1	NA	1	0.277141
Nucks1	NA	0.271056	NA	NA	1	NA	1	0.271056
Lect2	-0.274252	0.288513	NA	1.06952e-19	1	NA	1	1.06952e-19
Oat	-0.255538	0.741679	NA	4.82055e-23	1	NA	1	4.82055e-23
Tubb5	NA	0.313825	NA	NA	1	NA	1	0.313825
Tubb4b	NA	0.28149	NA	NA	1	NA	1	0.28149
C4b	0.266688	0.530517	0.820023	4.29867e-67	7.45309e-90	0	0.820023	0
Vtn	NA	NA	0.516936	NA	NA	8.96437e-294	0.516936	8.96437e-294
Hc	NA	NA	0.611233	NA	NA	2.30879e-207	0.611233	2.30879e-207
Orm3	NA	NA	0.51725	NA	NA	1.09843e-191	0.51725	1.09843e-191
Serping1	NA	NA	0.535831	NA	NA	3.53631e-179	0.535831	3.53631e-179
Mpeg1	NA	NA	0.54117	NA	NA	4.23928e-174	0.54117	4.23928e-174
Cml2	NA	NA	0.48604	NA	NA	7.24409e-143	0.48604	7.24409e-143
Itih1	NA	NA	0.496618	NA	NA	1.35816e-141	0.496618	1.35816e-141
Comt	NA	NA	0.384474	NA	NA	2.17209e-123	0.384474	2.17209e-123
Calr	NA	NA	0.391956	NA	NA	1.61191e-116	0.391956	1.61191e-116
Scara5	NA	NA	0.285535	NA	NA	2.62402e-114	0.285535	2.62402e-114
Cfi	NA	NA	0.390834	NA	NA	2.16332e-113	0.390834	2.16332e-113
Mug2	NA	NA	0.536577	NA	NA	3.39892e-113	0.536577	3.39892e-113
H2-D1	NA	NA	0.433184	NA	NA	1.13593e-105	0.433184	1.13593e-105
Lpl	NA	NA	0.355012	NA	NA	1.7715e-105	0.355012	1.7715e-105
Col18a1	NA	NA	0.459095	NA	NA	5.9501e-103	0.459095	5.9501e-103
Wfdc17	NA	NA	0.31733	NA	NA	1.32392e-101	0.31733	1.32392e-101
Fetub	NA	NA	0.425407	NA	NA	1.85509e-98	0.425407	1.85509e-98
Serpinf2	NA	NA	0.361404	NA	NA	7.59523e-88	0.361404	7.59523e-88
H2-Q10	NA	NA	0.250633	NA	NA	4.51705e-87	0.250633	4.51705e-87
Aldh2	NA	NA	0.296492	NA	NA	7.34856e-82	0.296492	7.34856e-82
Cyp3a13	NA	NA	0.42068	NA	NA	6.40777e-81	0.42068	6.40777e-81
F5	NA	NA	0.436709	NA	NA	1.06285e-75	0.436709	1.06285e-75
Ldhd	NA	NA	0.387086	NA	NA	1.03523e-74	0.387086	1.03523e-74
Pcx	NA	NA	0.367136	NA	NA	3.32545e-72	0.367136	3.32545e-72
Fah	NA	NA	0.325518	NA	NA	1.50517e-71	0.325518	1.50517e-71
Abhd2	NA	NA	0.267242	NA	NA	1.29723e-66	0.267242	1.29723e-66
Ugt1a1	NA	NA	0.370093	NA	NA	5.29877e-66	0.370093	5.29877e-66
Cyr61	NA	NA	0.302882	NA	NA	9.6596e-64	0.302882	9.6596e-64
Pros1	NA	NA	0.268129	NA	NA	3.00994e-60	0.268129	3.00994e-60
Slc22a7	NA	NA	0.307857	NA	NA	1.43733e-59	0.307857	1.43733e-59
Ctss	NA	NA	0.270183	NA	NA	2.67839e-57	0.270183	2.67839e-57
Plxnb2	NA	NA	0.381209	NA	NA	4.57874e-57	0.381209	4.57874e-57
Gne	NA	NA	0.355263	NA	NA	4.59617e-57	0.355263	4.59617e-57
Abcb11	NA	NA	0.351858	NA	NA	5.20665e-57	0.351858	5.20665e-57
Cpn2	NA	NA	0.349997	NA	NA	6.01425e-57	0.349997	6.01425e-57
Lgals9	NA	NA	0.327551	NA	NA	3.63273e-55	0.327551	3.63273e-55
Hamp2	NA	NA	0.337202	NA	NA	1.90715e-54	0.337202	1.90715e-54
Psap	NA	NA	0.318472	NA	NA	5.29626e-54	0.318472	5.29626e-54
Mafb	NA	NA	0.356247	NA	NA	1.15196e-53	0.356247	1.15196e-53
Cd36	NA	NA	0.291075	NA	NA	2.35543e-53	0.291075	2.35543e-53
Pdia3	NA	NA	0.276157	NA	NA	3.3607e-53	0.276157	3.3607e-53
Habp2	NA	NA	0.313462	NA	NA	3.50235e-53	0.313462	3.50235e-53
Apon	NA	NA	0.318989	NA	NA	2.92083e-52	0.318989	2.92083e-52
Nbr1	NA	NA	0.337157	NA	NA	4.73373e-52	0.337157	4.73373e-52
Slc25a23	NA	NA	0.332652	NA	NA	4.31464e-51	0.332652	4.31464e-51
F9	NA	NA	0.303981	NA	NA	1.74064e-49	0.303981	1.74064e-49
Iigp1	NA	NA	0.305889	NA	NA	4.94888e-49	0.305889	4.94888e-49
Agt	NA	NA	0.258206	NA	NA	4.95463e-49	0.258206	4.95463e-49
Gns	NA	NA	0.323226	NA	NA	9.32973e-49	0.323226	9.32973e-49
Bsg	NA	NA	0.273172	NA	NA	5.74986e-48	0.273172	5.74986e-48
Scarb1	NA	NA	0.327248	NA	NA	6.09887e-48	0.327248	6.09887e-48
Sardh	NA	NA	0.286263	NA	NA	2.96273e-45	0.286263	2.96273e-45
Edem1	NA	NA	0.301212	NA	NA	1.82231e-44	0.301212	1.82231e-44
Abat	NA	NA	0.305043	NA	NA	2.42002e-44	0.305043	2.42002e-44
Dpyd	NA	NA	0.315635	NA	NA	9.45143e-44	0.315635	9.45143e-44
Myo18a	NA	NA	0.2537	NA	NA	1.29366e-42	0.2537	1.29366e-42
St6gal1	NA	NA	0.295335	NA	NA	2.91898e-42	0.295335	2.91898e-42
Tapbp	NA	NA	0.265072	NA	NA	2.76728e-41	0.265072	2.76728e-41
Ifih1	NA	NA	0.264296	NA	NA	1.00268e-40	0.264296	1.00268e-40
BC025446	NA	NA	0.266911	NA	NA	4.45527e-39	0.266911	4.45527e-39
Pcdh1	NA	NA	0.265459	NA	NA	7.88996e-39	0.265459	7.88996e-39
1300002K09Rik	NA	NA	0.301489	NA	NA	1.77619e-37	0.301489	1.77619e-37
Plec	NA	NA	0.267122	NA	NA	2.03726e-37	0.267122	2.03726e-37
Uba1	NA	NA	0.281372	NA	NA	1.91002e-36	0.281372	1.91002e-36
Kynu	NA	NA	0.280955	NA	NA	2.94259e-36	0.280955	2.94259e-36
Rxra	NA	NA	0.26456	NA	NA	5.744e-36	0.26456	5.744e-36
Tfr2	NA	NA	0.268629	NA	NA	8.47944e-36	0.268629	8.47944e-36
Ctnnd1	NA	NA	0.252846	NA	NA	1.41477e-35	0.252846	1.41477e-35
Fndc3a	NA	NA	0.273177	NA	NA	7.28255e-35	0.273177	7.28255e-35
Adh4	NA	NA	0.282357	NA	NA	1.86243e-34	0.282357	1.86243e-34
C130074G19Rik	NA	NA	0.255729	NA	NA	3.21834e-33	0.255729	3.21834e-33
Ptprf	NA	NA	0.277686	NA	NA	4.49155e-33	0.277686	4.49155e-33
Osbpl9	NA	NA	0.270714	NA	NA	1.06115e-31	0.270714	1.06115e-31
Vwa8	NA	NA	0.262041	NA	NA	1.52145e-31	0.262041	1.52145e-31
Plcxd2	NA	NA	0.266285	NA	NA	6.3847e-31	0.266285	6.3847e-31
Serpina6	NA	NA	0.269623	NA	NA	1.21357e-30	0.269623	1.21357e-30
Mbl2	NA	-0.254855	0.268002	NA	5.49058e-35	6.49088e-30	0.268002	5.49058e-35
Pid1	NA	NA	0.26331	NA	NA	2.30004e-28	0.26331	2.30004e-28
Cmah	NA	NA	0.25132	NA	NA	6.55013e-28	0.25132	6.55013e-28
Aldh1b1	NA	NA	0.360481	NA	NA	1.25052e-25	0.360481	1.25052e-25
Rgn	NA	NA	0.261094	NA	NA	2.71129e-20	0.261094	2.71129e-20
Ifi27	NA	NA	0.274586	NA	NA	5.37738e-18	0.274586	5.37738e-18
Gulo	NA	NA	0.282892	NA	NA	3.90211e-10	0.282892	3.90211e-10
Slc1a2	NA	NA	0.262926	NA	NA	0.00611572	0.262926	0.00611572
Mup3	-0.52641	-1.42376	-1.31072	0	0	0	-1.42376	0
Cyb5	-0.719657	-0.486477	-0.751689	0	1.24375e-108	2.12922e-288	-0.751689	0
mt-Rnr1	-0.872187	NA	-0.844781	0	NA	0	-0.872187	0
mt-Rnr2	-0.873558	-0.519679	-0.967453	0	2.69099e-141	0	-0.967453	0
Mup11	-0.976756	-1.41509	-1.76921	0	0	0	-1.76921	0
mt-Nd2	-1.12878	-1.18941	-1.35078	0	0	0	-1.35078	0
mt-Nd1	-1.13674	-1.15463	-1.544	0	0	0	-1.544	0
mt-Nd5	-1.14555	-1.3979	-1.49646	0	1.27733e-300	0	-1.49646	0
Gm13775	-1.25566	-1.14521	-1.17153	0	3.96634e-216	5.36636e-288	-1.25566	0
mt-Cytb	-1.29604	-1.37831	-1.55403	0	0	0	-1.55403	0
mt-Co2	-1.34169	-1.41733	-1.39474	0	5.50524e-209	1.21017e-274	-1.41733	0
mt-Co1	-1.38131	-1.39911	-1.56995	0	0	0	-1.56995	0
Mup5	-1.48456	-1.76899	-1.77461	0	2.07717e-280	0	-1.77461	0
mt-Nd4	-1.63038	-1.67314	-1.95321	0	0	0	-1.95321	0
Mup4	-1.8053	-1.94565	-1.90943	0	0	0	-1.94565	0
Mup6	-2.3866	-2.64537	-2.58805	0	0	0	-2.64537	0
Mup9	-2.4536	-2.21914	-2.52066	0	0	0	-2.52066	0
Mup17	-2.51447	-2.26962	-2.38212	0	0	0	-2.51447	0
Mup18	-2.61774	-2.37335	-2.58564	0	0	0	-2.61774	0
Mup19	-2.93228	-3.63217	-3.34898	0	0	0	-3.63217	0
mt-Co3	-1.23396	-1.21239	-1.22964	1.46782e-287	9.72734e-175	3.03104e-229	-1.23396	1.46782e-287
Cyp2c29	-1.02727	NA	-0.997503	2.75771e-235	NA	3.61779e-184	-1.02727	2.75771e-235
Mup16	-0.848727	-0.876545	-1.24514	1.76302e-222	2.11649e-149	0	-1.24514	0
Cyp2b10	-1.25497	-0.995219	-1.24732	1.7359e-217	1.18274e-87	1.23683e-168	-1.25497	1.7359e-217
Ankrd55	-1.4647	-1.95094	-1.47051	6.27751e-208	2.51674e-247	4.086e-185	-1.95094	2.51674e-247
Ugt2b5	-0.423085	-0.683263	-0.716337	8.09344e-193	1.47479e-190	5.77292e-289	-0.716337	5.77292e-289
Apoe	-0.262098	-0.615883	NA	3.5811e-191	0	NA	-0.615883	0
Gsta3	-0.537842	-0.579823	-0.796927	2.50203e-189	2.50022e-118	3.08318e-250	-0.796927	3.08318e-250
Cyp2c50	-0.763912	-0.467298	-0.51653	8.52448e-186	1.53581e-52	2.37636e-78	-0.763912	8.52448e-186
Mup21	-0.668771	-1.34665	-1.63781	6.47128e-176	1.31735e-290	0	-1.63781	0
Cyp2c54	-0.71286	-0.54296	-0.632023	1.74842e-163	2.37333e-77	1.41985e-114	-0.71286	1.74842e-163
Akr1c6	-0.434922	-0.501144	-0.457642	6.85332e-150	1.04315e-103	3.18186e-123	-0.501144	6.85332e-150
Apoc4	-0.356086	NA	-0.50176	2.37769e-146	NA	1.18583e-182	-0.50176	1.18583e-182
mt-Atp6	-0.852556	-0.914635	-0.87589	7.97619e-137	3.35237e-117	3.12892e-134	-0.914635	7.97619e-137
Mup15	-1.07441	-1.36418	-1.35933	5.06503e-136	2.33735e-202	5.95774e-268	-1.36418	5.95774e-268
Cyp3a11	-0.25122	NA	-0.803553	8.18118e-135	NA	0	-0.803553	0
Mgst1	-0.322743	-0.286241	-0.368754	2.50069e-131	3.71466e-58	2.19749e-129	-0.368754	2.50069e-131
Cyp3a25	-0.410512	-0.343065	-0.416457	5.44227e-129	2.31936e-54	4.59787e-99	-0.416457	5.44227e-129
Ces1d	-0.385155	-0.445283	-1.2015	2.67491e-121	2.42659e-81	0	-1.2015	0
Mup13	-0.755608	-0.870972	-0.875079	4.34688e-116	1.89195e-127	6.29093e-165	-0.875079	6.29093e-165
Cyp2c37	-0.662336	-0.412939	-0.820386	4.16114e-114	1.59829e-40	2.0986e-130	-0.820386	2.0986e-130
Cyp2a5	-0.938183	-0.52568	-0.869525	8.06025e-111	1.48134e-38	1.93296e-69	-0.938183	8.06025e-111
Serpina3c	-0.554657	-0.589927	-0.595568	8.44474e-109	8.60587e-89	4.68287e-124	-0.595568	4.68287e-124
Adh1	-0.295981	NA	NA	3.27028e-106	NA	NA	-0.295981	3.27028e-106
Mup8	-0.793731	-0.829956	-0.827182	9.30833e-106	3.77143e-91	3.8042e-123	-0.829956	3.8042e-123
Mup12	-0.589619	-1.21052	-1.22808	2.77096e-105	1.10163e-243	0	-1.22808	0
Aldh1a1	-0.402451	NA	NA	1.39458e-102	NA	NA	-0.402451	1.39458e-102
Adck3	-0.48294	-0.569693	NA	4.38077e-91	6.35997e-82	NA	-0.569693	4.38077e-91
Ahcy	-0.375628	-0.455986	-0.490113	1.82132e-89	7.46151e-73	1.57017e-115	-0.490113	1.57017e-115
Cox4i1	-0.288035	-0.57523	-0.518813	5.9745e-88	2.44362e-141	2.23283e-168	-0.57523	2.23283e-168
Hsd3b7	-0.451728	-0.581642	NA	3.51853e-87	5.14864e-93	NA	-0.581642	5.14864e-93
Mup2	-0.650107	-0.738722	-0.724059	4.28822e-84	2.13559e-98	5.32972e-115	-0.738722	5.32972e-115
Rps14	-0.346341	NA	-0.607508	1.85862e-83	NA	3.75518e-152	-0.607508	3.75518e-152
Ugt2b36	-0.287193	-0.629671	-0.355796	5.82017e-81	1.10393e-145	4.78273e-87	-0.629671	1.10393e-145
Acaa1b	-0.263859	-0.742478	-0.855527	2.19861e-79	8.8895e-175	0	-0.855527	0
Psen2	-0.419556	NA	NA	1.69334e-77	NA	NA	-0.419556	1.69334e-77
Cox6c	-0.411283	-0.517417	-0.610223	1.19911e-74	4.59348e-79	2.29752e-132	-0.610223	2.29752e-132
Gm4076	-0.342158	-0.345826	-0.342317	7.97747e-74	2.87203e-41	7.56987e-56	-0.345826	7.97747e-74
Uqcrq	-0.316452	-0.341869	-0.485355	1.28035e-72	1.10675e-51	2.42333e-124	-0.485355	2.42333e-124
Igfbp2	-0.348404	-0.576682	-0.717833	3.39255e-70	8.96262e-103	3.60351e-190	-0.717833	3.60351e-190
Rnf125	-0.46332	-0.423362	-0.310633	9.28426e-70	1.00214e-57	8.03251e-30	-0.46332	9.28426e-70
mt-Nd6	-0.515107	-0.560269	-0.685505	1.56883e-69	1.14187e-72	2.7448e-110	-0.685505	2.7448e-110
Rps2	-0.442508	-0.269321	-0.47452	4.24473e-69	2.20058e-20	3.25803e-67	-0.47452	4.24473e-69
Hsd3b5	-0.587529	-0.886463	-0.50626	9.99521e-68	3.57881e-129	4.13176e-58	-0.886463	3.57881e-129
Cyp1a2	-0.48192	NA	-0.284567	3.8607e-66	NA	8.09107e-18	-0.48192	3.8607e-66
Rpl13a	-0.314606	NA	-0.480174	7.45169e-64	NA	2.23904e-99	-0.480174	2.23904e-99
Rps27l	-0.361139	-0.377566	-0.645823	1.29501e-60	7.98107e-50	1.42113e-139	-0.645823	1.42113e-139
Pon1	-0.302819	-0.428257	-0.326048	2.09845e-60	1.96754e-64	2.4267e-57	-0.428257	1.96754e-64
Gm20594	-0.559578	-0.573781	-0.496964	4.48202e-60	1.215e-52	1.33077e-34	-0.573781	4.48202e-60
Mvd	-0.327327	NA	NA	2.22426e-59	NA	NA	-0.327327	2.22426e-59
Sparcl1	-0.253617	-0.253617	-0.253617	3.77984e-57	5.9683e-29	2.01164e-42	-0.253617	3.77984e-57
Malat1	-0.652624	NA	-0.411721	6.64393e-56	NA	4.44664e-51	-0.652624	6.64393e-56
Cyp8b1	-0.364571	-0.565484	-0.59929	3.20557e-55	1.08545e-90	1.54293e-120	-0.59929	1.54293e-120
Ugt2b34	-0.290736	NA	-0.500803	1.25812e-52	NA	1.11525e-106	-0.500803	1.11525e-106
Hacl1	-0.3329	NA	-0.294917	4.70994e-52	NA	2.72791e-36	-0.3329	4.70994e-52
Zfp683	-0.421689	-0.421689	-0.421689	1.10456e-47	7.39811e-24	3.1334e-35	-0.421689	1.10456e-47
Oaf	-0.333767	NA	NA	3.10649e-47	NA	NA	-0.333767	3.10649e-47
Cth	-0.308848	-0.332234	-0.33921	6.90573e-47	4.36001e-37	3.95275e-48	-0.33921	3.95275e-48
Ndufb11	-0.367923	-0.398619	-0.479045	4.924e-46	7.17599e-49	2.10465e-70	-0.479045	2.10465e-70
Esd	-0.302906	-0.381539	-0.33891	9.7114e-44	1.93808e-49	5.03346e-45	-0.381539	1.93808e-49
Mpc2	-0.268047	NA	-0.39521	4.76588e-43	NA	2.71231e-68	-0.39521	2.71231e-68
Ubc	-0.273243	NA	NA	3.57576e-41	NA	NA	-0.273243	3.57576e-41
Hebp1	-0.313009	-0.297464	-0.274169	1.25525e-40	8.28877e-32	3.9594e-26	-0.313009	1.25525e-40
Gm5096	-0.399548	-0.336704	-0.350535	4.98967e-39	1.26779e-33	9.38203e-37	-0.399548	4.98967e-39
Oaz1	-0.339005	-0.426286	-0.327014	2.13923e-37	1.27443e-51	1.67209e-31	-0.426286	1.27443e-51
Cox7b	-0.304639	-0.386524	-0.650086	6.26251e-37	1.05199e-43	3.35617e-144	-0.650086	3.35617e-144
Cyp2c55	-0.316565	NA	-0.347841	6.51788e-37	NA	2.21304e-52	-0.347841	2.21304e-52
Inmt	-0.308364	-0.502414	-0.67979	9.17121e-37	1.60821e-65	1.56005e-139	-0.67979	1.56005e-139
Cyp2e1	-0.301498	-0.298609	0.2969	4.22562e-36	2.45286e-19	6.93816e-06	-0.301498	4.22562e-36
Clpx	-0.306093	-0.410841	-0.250587	6.23419e-36	1.11396e-53	3.73644e-21	-0.410841	1.11396e-53
Ndufb6	-0.311203	-0.479163	-0.518385	1.03679e-35	4.10786e-68	3.96104e-85	-0.518385	3.96104e-85
Hist1h1c	-0.331046	NA	NA	5.78188e-33	NA	NA	-0.331046	5.78188e-33
Elovl3	-0.252293	-0.812251	-0.924846	2.19791e-32	1.80217e-150	1.56935e-229	-0.924846	1.56935e-229
Gm10250	-0.306884	-0.304479	-0.336847	1.80191e-31	5.57216e-32	1.10935e-44	-0.336847	1.10935e-44
Arl4d	-0.32852	-0.288942	NA	5.35739e-30	3.04899e-26	NA	-0.32852	5.35739e-30
Cml1	-0.27734	-0.472693	NA	2.14702e-27	5.54612e-63	NA	-0.472693	5.54612e-63
Hint2	-0.29931	-0.373774	-0.333604	6.95322e-27	2.60242e-44	3.40981e-32	-0.373774	2.60242e-44
Aqp8	-0.331183	-0.359789	-0.273149	1.22095e-25	8.18706e-45	4.72423e-23	-0.359789	8.18706e-45
Ndufa6	-0.252724	-0.330965	-0.418445	8.38874e-24	3.11387e-32	3.79581e-59	-0.418445	3.79581e-59
Gm9843	-0.343303	-0.298883	-0.396322	1.60436e-22	7.79426e-23	9.49374e-46	-0.396322	9.49374e-46
Atp5h	-0.351854	-0.352363	-0.555499	4.83659e-19	7.16889e-29	7.98964e-68	-0.555499	7.98964e-68
Dcxr	-0.27134	NA	NA	1.59107e-18	NA	NA	-0.27134	1.59107e-18
Cebpa	-0.260692	-0.481611	NA	6.81828e-18	2.91865e-66	NA	-0.481611	2.91865e-66
Cyp4a10	-0.289941	-0.69816	-0.453214	4.30098e-17	2.60507e-98	9.7529e-50	-0.69816	2.60507e-98
Sigmar1	-0.282365	NA	NA	5.67316e-17	NA	NA	-0.282365	5.67316e-17
Nr1i3	-0.317941	NA	NA	1.11026e-16	NA	NA	-0.317941	1.11026e-16
Ppp2r5a	-0.263514	-0.315099	-0.281896	3.57003e-15	3.36779e-36	3.24586e-21	-0.315099	3.36779e-36
Hhex	-0.283483	NA	NA	9.94893e-15	NA	NA	-0.283483	9.94893e-15
Rpl14	-0.261157	NA	-0.357061	2.49545e-13	NA	2.1593e-37	-0.357061	2.1593e-37
Tprkb	-0.254085	NA	NA	1.31405e-12	NA	NA	-0.254085	1.31405e-12
Cyp3a59	-0.263118	NA	NA	3.3358e-11	NA	NA	-0.263118	3.3358e-11
Rps18	-0.269207	NA	-0.415076	5.39404e-06	NA	1.19077e-34	-0.415076	1.19077e-34
Ftl1	-0.346327	-0.259151	-0.347807	3.34268e-05	1.49431e-07	4.65987e-11	-0.347807	4.65987e-11
Ubb	-0.263774	NA	NA	0.0138701	NA	NA	-0.263774	0.0138701
Mup1	-0.490972	-0.623267	-0.882907	0.022977	1.10536e-33	1.78021e-91	-0.882907	1.78021e-91
Mup7	-0.293978	-0.847727	-0.844128	0.067179	2.62543e-114	8.03886e-142	-0.847727	8.03886e-142
Gm24245	-0.254157	-0.264578	NA	1	3.32836e-13	NA	1	3.32836e-13
Mup14	-0.34089	-0.497427	-0.741009	1	2.3751e-27	8.52361e-68	1	8.52361e-68
Apoa2	NA	-0.615981	-0.427739	NA	0	1.03982e-276	-0.615981	0
Mup20	NA	-1.23782	-1.08153	NA	0	0	-1.23782	0
Car3	NA	-1.29219	-1.16863	NA	2.00776e-301	0	-1.29219	0
2810007J24Rik	NA	-1.094	-0.337773	NA	2.62839e-273	7.72155e-74	-1.094	2.62839e-273
Tdo2	0.25156	-0.736505	-0.283023	2.98503e-135	6.44317e-267	2.79706e-102	-0.736505	6.44317e-267
Rbp4	NA	-0.5806	-0.45176	NA	1.32246e-259	4.52266e-270	-0.5806	4.52266e-270
Fabp1	NA	-0.542167	-0.826492	NA	8.20659e-214	0	-0.826492	0
Hsd11b1	NA	-0.998666	-0.332361	NA	3.9471e-209	6.95462e-53	-0.998666	3.9471e-209
Ces3a	NA	-0.721008	NA	NA	1.41474e-206	NA	-0.721008	1.41474e-206
Hmgcs2	NA	-0.664269	NA	NA	6.00925e-206	NA	-0.664269	6.00925e-206
Serpina1d	NA	-0.586853	NA	NA	5.85655e-199	NA	-0.586853	5.85655e-199
Selenbp2	NA	-0.857199	-0.354512	NA	9.70173e-194	5.81067e-73	-0.857199	9.70173e-194
Hrsp12	NA	-0.80067	-0.395396	NA	1.58349e-182	6.90883e-87	-0.80067	1.58349e-182
Ces3b	NA	-0.819559	NA	NA	6.85732e-161	NA	-0.819559	6.85732e-161
Cyp2d9	NA	-0.616677	-0.325039	NA	8.71808e-151	1.55649e-76	-0.616677	8.71808e-151
Retsat	NA	-0.784381	-0.84726	NA	5.46884e-148	4.31162e-216	-0.84726	4.31162e-216
Ugt2b1	NA	-0.722102	-0.261758	NA	5.69028e-140	1.58629e-33	-0.722102	5.69028e-140
Serpina3k	NA	-0.279762	-0.298267	NA	3.3406e-138	2.79483e-242	-0.298267	2.79483e-242
H2-K1	NA	-0.596584	NA	NA	1.73833e-137	NA	-0.596584	1.73833e-137
Cyp2f2	0.275177	-0.887035	NA	2.07637e-44	5.25065e-136	NA	-0.887035	5.25065e-136
Pigr	NA	-0.661452	NA	NA	1.07685e-134	NA	-0.661452	1.07685e-134
Rdh7	NA	-0.496911	NA	NA	5.58168e-132	NA	-0.496911	5.58168e-132
Apoa1	NA	-0.336208	-0.411234	NA	5.20058e-127	6.60322e-253	-0.411234	6.60322e-253
Apoh	NA	-0.417935	NA	NA	3.97963e-126	NA	-0.417935	3.97963e-126
Aadac	NA	-0.747343	-0.466443	NA	6.75888e-122	6.31137e-69	-0.747343	6.75888e-122
Ephx2	NA	-0.570801	-0.398908	NA	1.49101e-121	1.18644e-91	-0.570801	1.49101e-121
Gpx1	NA	-0.321984	NA	NA	2.3613e-120	NA	-0.321984	2.3613e-120
Alb	NA	-0.427719	NA	NA	2.55507e-117	NA	-0.427719	2.55507e-117
Otc	NA	-0.584972	NA	NA	1.50222e-116	NA	-0.584972	1.50222e-116
Apoa5	0.302598	-0.470515	NA	5.31708e-149	3.16178e-115	NA	-0.470515	5.31708e-149
Mug1	NA	-0.497189	NA	NA	3.61138e-105	NA	-0.497189	3.61138e-105
Acsl1	NA	-0.56803	-0.41703	NA	3.62962e-104	1.26624e-85	-0.56803	3.62962e-104
Cyp4v3	NA	-0.600614	NA	NA	1.4589e-101	NA	-0.600614	1.4589e-101
Slco1a1	NA	-0.632478	-0.542408	NA	5.52207e-101	6.61672e-92	-0.632478	5.52207e-101
Cfhr2	NA	-0.630618	-0.42885	NA	7.59161e-98	1.0187e-63	-0.630618	7.59161e-98
B2m	NA	-0.430851	NA	NA	2.11433e-97	NA	-0.430851	2.11433e-97
Khk	NA	-0.53015	NA	NA	8.88741e-91	NA	-0.53015	8.88741e-91
Apoc1	NA	-0.310738	NA	NA	1.03894e-90	NA	-0.310738	1.03894e-90
Uox	NA	-0.480422	NA	NA	1.41769e-89	NA	-0.480422	1.41769e-89
Rarres2	NA	-0.492014	NA	NA	1.76443e-89	NA	-0.492014	1.76443e-89
Serpina12	NA	-0.612367	-0.404557	NA	7.51826e-89	1.91886e-45	-0.612367	7.51826e-89
Serpinc1	NA	-0.333556	NA	NA	1.3815e-87	NA	-0.333556	1.3815e-87
Ugt2a3	NA	-0.547399	-0.457903	NA	2.32579e-87	2.94843e-72	-0.547399	2.32579e-87
Serpinf1	NA	-0.506062	NA	NA	3.05681e-85	NA	-0.506062	3.05681e-85
Ttr	NA	-0.286138	NA	NA	3.87141e-82	NA	-0.286138	3.87141e-82
C8g	NA	-0.455639	NA	NA	2.40767e-80	NA	-0.455639	2.40767e-80
Serpina1a	NA	-0.355369	-0.295263	NA	3.38398e-75	6.22785e-81	-0.355369	6.22785e-81
Serpina1b	NA	-0.294481	NA	NA	1.98753e-74	NA	-0.294481	1.98753e-74
Serpina1e	NA	-0.308361	-0.725197	NA	1.14879e-71	0	-0.725197	0
Etnppl	NA	-0.549127	-0.56662	NA	2.67708e-71	1.58639e-87	-0.56662	1.58639e-87
1500017E21Rik	NA	-0.51793	NA	NA	1.93133e-69	NA	-0.51793	1.93133e-69
Atp5f1	NA	-0.46071	-0.428497	NA	1.10878e-68	1.10219e-77	-0.46071	1.10219e-77
Ces1f	NA	-0.459037	-0.533639	NA	9.66404e-67	9.25272e-112	-0.533639	9.25272e-112
Cyp4a12a	0.259776	-0.476036	NA	1.18361e-52	1.00159e-65	NA	-0.476036	1.00159e-65
Baat	NA	-0.445833	-0.265815	NA	1.00604e-65	1.48002e-26	-0.445833	1.00604e-65
Fabp2	NA	-0.488534	-0.527187	NA	5.452e-64	2.62729e-76	-0.527187	2.62729e-76
Serpina1c	NA	-0.279835	NA	NA	1.23521e-63	NA	-0.279835	1.23521e-63
Sod1	NA	-0.277854	-0.483374	NA	1.67537e-63	3.1711e-216	-0.483374	3.1711e-216
Cdo1	NA	-0.343334	NA	NA	2.05183e-63	NA	-0.343334	2.05183e-63
Ech1	NA	-0.414675	-0.504022	NA	2.57283e-62	2.33501e-114	-0.504022	2.33501e-114
Insig2	NA	-0.447606	-0.275363	NA	4.77412e-62	2.81993e-25	-0.447606	4.77412e-62
Cox6a1	NA	-0.390618	-0.275277	NA	1.67348e-61	4.29134e-41	-0.390618	1.67348e-61
Azgp1	NA	-0.286919	NA	NA	1.15739e-60	NA	-0.286919	1.15739e-60
Ces1c	NA	-0.274525	NA	NA	5.85276e-60	NA	-0.274525	5.85276e-60
Pah	NA	-0.379854	NA	NA	8.65214e-60	NA	-0.379854	8.65214e-60
Lipc	NA	-0.423055	NA	NA	3.18902e-59	NA	-0.423055	3.18902e-59
Dio1	NA	-0.469732	NA	NA	9.14546e-59	NA	-0.469732	9.14546e-59
Aox3	0.275389	-0.42946	NA	1.71566e-66	1.23015e-58	NA	-0.42946	1.71566e-66
Gstm1	NA	-0.448355	-0.352244	NA	3.06406e-58	1.7303e-60	-0.448355	1.7303e-60
Slc27a5	NA	-0.374625	NA	NA	1.07993e-57	NA	-0.374625	1.07993e-57
Amy1	NA	-0.441174	NA	NA	1.4e-57	NA	-0.441174	1.4e-57
Tmem205	NA	-0.363763	NA	NA	6.01337e-57	NA	-0.363763	6.01337e-57
Cyp2a12	NA	-0.396632	NA	NA	6.96432e-57	NA	-0.396632	6.96432e-57
Angptl3	NA	-0.315602	-0.529459	NA	1.53077e-55	2.66293e-169	-0.529459	2.66293e-169
Cyp7b1	NA	-0.438158	NA	NA	1.37405e-54	NA	-0.438158	1.37405e-54
Hpd	NA	-0.317943	NA	NA	1.99789e-54	NA	-0.317943	1.99789e-54
Ugp2	NA	-0.39421	NA	NA	6.58871e-54	NA	-0.39421	6.58871e-54
Ndufa4	NA	-0.403596	-0.512723	NA	1.02129e-52	4.13457e-107	-0.512723	4.13457e-107
Nudt7	NA	-0.566044	NA	NA	9.4831e-52	NA	-0.566044	9.4831e-52
Slc10a1	NA	-0.395488	-0.273026	NA	8.15413e-51	4.18855e-30	-0.395488	8.15413e-51
Scp2	0.279911	-0.319519	NA	5.16482e-159	1.14617e-50	NA	-0.319519	5.16482e-159
Sco2	NA	-0.395952	-0.250105	NA	1.04215e-49	3.07433e-16	-0.395952	1.04215e-49
Cyp2d10	NA	-0.325333	-0.262377	NA	3.76025e-49	9.23281e-44	-0.325333	3.76025e-49
Chchd2	NA	-0.369756	-0.518624	NA	1.69862e-48	1.10343e-119	-0.518624	1.10343e-119
Idh3b	NA	-0.360516	NA	NA	4.19174e-48	NA	-0.360516	4.19174e-48
Bckdha	NA	-0.404703	NA	NA	2.27199e-47	NA	-0.404703	2.27199e-47
Glo1	NA	-0.379233	-0.317339	NA	3.50741e-47	1.58528e-34	-0.379233	3.50741e-47
Sdhb	NA	-0.357362	NA	NA	2.5084e-46	NA	-0.357362	2.5084e-46
Cat	NA	-0.286016	NA	NA	1.00195e-45	NA	-0.286016	1.00195e-45
Ces1e	NA	-0.356937	-0.375733	NA	2.06054e-45	9.70227e-44	-0.375733	2.06054e-45
Cox5b	NA	-0.393692	-0.373464	NA	3.39296e-45	5.22712e-43	-0.393692	3.39296e-45
Atp5g3	NA	-0.302278	-0.357248	NA	2.30982e-44	1.86915e-78	-0.357248	1.86915e-78
Itm2b	NA	-0.261049	NA	NA	4.20393e-44	NA	-0.261049	4.20393e-44
Etfdh	NA	-0.337085	NA	NA	1.81106e-43	NA	-0.337085	1.81106e-43
Gsto1	NA	-0.368936	NA	NA	5.14653e-43	NA	-0.368936	5.14653e-43
Hsd3b3	NA	-0.347461	NA	NA	3.81977e-42	NA	-0.347461	3.81977e-42
Slc27a2	NA	-0.305295	NA	NA	2.23184e-41	NA	-0.305295	2.23184e-41
Hsd17b6	NA	-0.362183	-0.364685	NA	2.58213e-41	9.44724e-46	-0.364685	9.44724e-46
Abcd3	NA	-0.326838	NA	NA	1.45341e-40	NA	-0.326838	1.45341e-40
Mdh1	NA	-0.329026	NA	NA	2.03644e-40	NA	-0.329026	2.03644e-40
Prdx4	NA	-0.378025	-0.339425	NA	3.39425e-40	1.73542e-28	-0.378025	3.39425e-40
Hsd17b13	0.351594	-0.376252	NA	1.1362e-64	5.31624e-40	NA	-0.376252	1.1362e-64
Proc	NA	-0.319777	NA	NA	1.65602e-39	NA	-0.319777	1.65602e-39
Agxt	NA	-0.303828	NA	NA	1.78995e-39	NA	-0.303828	1.78995e-39
Gls2	0.296144	-0.353617	NA	1.09082e-57	2.16291e-39	NA	-0.353617	1.09082e-57
Ugt2b38	NA	-0.250921	NA	NA	1.1958e-38	NA	-0.250921	1.1958e-38
Ndufb9	NA	-0.291911	-0.483703	NA	2.14878e-38	1.0691e-104	-0.483703	1.0691e-104
Rabac1	NA	-0.342064	-0.27537	NA	3.2534e-38	1.4051e-19	-0.342064	3.2534e-38
Slc22a30	NA	-0.331871	-0.257369	NA	7.76847e-38	2.46751e-15	-0.331871	7.76847e-38
Etfa	NA	-0.337934	NA	NA	8.06788e-38	NA	-0.337934	8.06788e-38
Atp5j	NA	-0.302645	-0.415381	NA	4.95927e-37	7.15992e-66	-0.415381	7.15992e-66
Uqcrfs1	NA	-0.335765	NA	NA	5.60067e-37	NA	-0.335765	5.60067e-37
Cyp27a1	NA	-0.326228	NA	NA	1.46163e-36	NA	-0.326228	1.46163e-36
Hal	NA	-0.304647	NA	NA	3.02375e-36	NA	-0.304647	3.02375e-36
Sar1b	NA	-0.301891	-0.422088	NA	4.44374e-36	6.58275e-68	-0.422088	6.58275e-68
Aldh6a1	NA	-0.308709	NA	NA	4.64057e-36	NA	-0.308709	4.64057e-36
Il1rap	NA	-0.302808	NA	NA	1.93627e-35	NA	-0.302808	1.93627e-35
S100a1	NA	-0.355544	NA	NA	2.21361e-35	NA	-0.355544	2.21361e-35
Creg1	NA	-0.258963	-0.480114	NA	2.90111e-35	1.51232e-125	-0.480114	1.51232e-125
1300017J02Rik	NA	-0.308344	NA	NA	1.19552e-34	NA	-0.308344	1.19552e-34
Acat1	NA	-0.290806	NA	NA	1.81369e-34	NA	-0.290806	1.81369e-34
Pklr	0.25984	-0.28315	NA	4.03848e-64	5.42829e-34	NA	-0.28315	4.03848e-64
Dpys	NA	-0.313406	NA	NA	8.83695e-34	NA	-0.313406	8.83695e-34
Aadat	NA	-0.325732	NA	NA	9.13189e-34	NA	-0.325732	9.13189e-34
Cd81	NA	-0.308836	NA	NA	1.49674e-33	NA	-0.308836	1.49674e-33
Ndufc2	NA	-0.37089	-0.371343	NA	1.55518e-33	9.90655e-31	-0.371343	1.55518e-33
Bphl	NA	-0.299478	NA	NA	1.69677e-33	NA	-0.299478	1.69677e-33
Qdpr	NA	-0.316595	NA	NA	1.80082e-33	NA	-0.316595	1.80082e-33
Gsta2	NA	-0.284181	NA	NA	4.56087e-33	NA	-0.284181	4.56087e-33
Acsm3	NA	-0.280708	NA	NA	5.27028e-33	NA	-0.280708	5.27028e-33
Cyp2d26	NA	-0.270279	NA	NA	2.03747e-32	NA	-0.270279	2.03747e-32
Cyp2c44	NA	-0.312765	NA	NA	2.0884e-32	NA	-0.312765	2.0884e-32
Hagh	NA	-0.288431	-0.398106	NA	2.98564e-32	4.44584e-73	-0.398106	4.44584e-73
Ces2a	NA	-0.28814	-0.619094	NA	4.30076e-32	7.84016e-141	-0.619094	7.84016e-141
Gas5	NA	-0.298418	NA	NA	6.31149e-32	NA	-0.298418	6.31149e-32
Uqcrb	NA	-0.339505	-0.359657	NA	1.33768e-31	6.06696e-33	-0.359657	6.06696e-33
Gm4788	NA	-0.297042	NA	NA	1.4945e-31	NA	-0.297042	1.4945e-31
Slc2a2	NA	-0.291268	NA	NA	2.48759e-31	NA	-0.291268	2.48759e-31
Cela1	NA	-0.252611	NA	NA	1.03491e-30	NA	-0.252611	1.03491e-30
Hgd	NA	-0.273998	NA	NA	2.46272e-30	NA	-0.273998	2.46272e-30
1110008F13Rik	NA	-0.284459	-0.327483	NA	3.76723e-30	1.41658e-34	-0.327483	1.41658e-34
Csad	NA	-0.308703	-1.21486	NA	4.35398e-30	5.26959e-267	-1.21486	5.26959e-267
Gabarapl1	NA	-0.297156	NA	NA	2.0198e-29	NA	-0.297156	2.0198e-29
Eci1	NA	-0.292607	-0.313353	NA	4.46763e-29	3.71283e-30	-0.313353	3.71283e-30
Amdhd1	NA	-0.27247	NA	NA	8.09801e-29	NA	-0.27247	8.09801e-29
Uqcrh	NA	-0.29026	-0.483114	NA	1.51503e-28	5.89413e-83	-0.483114	5.89413e-83
0610011F06Rik	NA	-0.285939	NA	NA	3.50667e-28	NA	-0.285939	3.50667e-28
Ftcd	NA	-0.299187	NA	NA	5.46807e-28	NA	-0.299187	5.46807e-28
Cyp4f14	NA	-0.283565	NA	NA	6.46747e-28	NA	-0.283565	6.46747e-28
Ttc39c	NA	-0.289612	NA	NA	2.34281e-27	NA	-0.289612	2.34281e-27
Ndufv1	NA	-0.256866	NA	NA	2.4304e-27	NA	-0.256866	2.4304e-27
Pdhb	NA	-0.271619	NA	NA	5.48182e-27	NA	-0.271619	5.48182e-27
Hsd17b11	NA	-0.272885	NA	NA	8.36353e-27	NA	-0.272885	8.36353e-27
Fcgrt	NA	-0.270945	NA	NA	1.81461e-26	NA	-0.270945	1.81461e-26
Lyrm5	NA	-0.251172	NA	NA	3.0785e-26	NA	-0.251172	3.0785e-26
Bnip3	NA	-0.275946	-0.2727	NA	3.10191e-26	1.42575e-18	-0.275946	3.10191e-26
Pygl	NA	-0.254052	NA	NA	1.291e-25	NA	-0.254052	1.291e-25
C8b	NA	-0.251084	NA	NA	1.50093e-25	NA	-0.251084	1.50093e-25
Atp5j2	NA	-0.255052	-0.409577	NA	2.55132e-25	3.2297e-66	-0.409577	3.2297e-66
Fxyd1	NA	-0.273422	NA	NA	2.94513e-25	NA	-0.273422	2.94513e-25
Nit2	NA	-0.255321	NA	NA	6.79163e-25	NA	-0.255321	6.79163e-25
Sdha	NA	-0.286156	NA	NA	7.95541e-25	NA	-0.286156	7.95541e-25
Pccb	NA	-0.266664	NA	NA	8.00206e-25	NA	-0.266664	8.00206e-25
Park7	NA	-0.270929	NA	NA	9.01991e-25	NA	-0.270929	9.01991e-25
Cmbl	NA	-0.265366	NA	NA	9.66112e-25	NA	-0.265366	9.66112e-25
Ces2e	NA	-0.272709	NA	NA	8.71407e-24	NA	-0.272709	8.71407e-24
Cebpb	NA	-0.30633	-0.26767	NA	1.73061e-23	3.0723e-10	-0.30633	1.73061e-23
Pbld1	NA	-0.264628	NA	NA	2.22846e-23	NA	-0.264628	2.22846e-23
Adipor2	NA	-0.252551	NA	NA	1.10504e-22	NA	-0.252551	1.10504e-22
Ephx1	NA	-0.26164	-0.332038	NA	1.2575e-22	2.60223e-38	-0.332038	2.60223e-38
C6	NA	-0.255102	NA	NA	2.03876e-21	NA	-0.255102	2.03876e-21
Rn7sk	NA	-0.276399	NA	NA	6.18638e-14	NA	-0.276399	6.18638e-14
Hint1	NA	NA	-0.487016	NA	NA	9.22008e-101	-0.487016	9.22008e-101
Gstp1	NA	NA	-0.671665	NA	NA	4.28493e-90	-0.671665	4.28493e-90
Gnmt	NA	NA	-0.288175	NA	NA	8.65353e-84	-0.288175	8.65353e-84
Sc4mol	NA	NA	-0.519569	NA	NA	1.05634e-80	-0.519569	1.05634e-80
Prdx1	NA	NA	-0.353764	NA	NA	2.26712e-73	-0.353764	2.26712e-73
Rpl32	NA	NA	-0.498593	NA	NA	4.41735e-73	-0.498593	4.41735e-73
Uqcr11	NA	NA	-0.368071	NA	NA	8.57565e-61	-0.368071	8.57565e-61
Cox7a2	NA	NA	-0.441102	NA	NA	3.27185e-59	-0.441102	3.27185e-59
Rps3	NA	NA	-0.339904	NA	NA	7.09484e-57	-0.339904	7.09484e-57
Ndufb8	NA	NA	-0.389897	NA	NA	1.46437e-55	-0.389897	1.46437e-55
Etfb	NA	NA	-0.270014	NA	NA	4.81297e-54	-0.270014	4.81297e-54
Leap2	NA	NA	-0.404793	NA	NA	1.27479e-50	-0.404793	1.27479e-50
Uqcr10	NA	NA	-0.382322	NA	NA	1.93313e-47	-0.382322	1.93313e-47
Akr1c19	NA	NA	-0.382533	NA	NA	1.32066e-46	-0.382533	1.32066e-46
Ddt	NA	NA	-0.345839	NA	NA	1.40239e-46	-0.345839	1.40239e-46
Eef1b2	NA	NA	-0.367328	NA	NA	1.8993e-45	-0.367328	1.8993e-45
Chchd10	NA	NA	-0.280909	NA	NA	5.22466e-43	-0.280909	5.22466e-43
Rps24	NA	NA	-0.386465	NA	NA	6.91027e-41	-0.386465	6.91027e-41
Acot1	NA	NA	-0.299327	NA	NA	2.65046e-38	-0.299327	2.65046e-38
Cyp3a44	NA	NA	-0.297418	NA	NA	2.41441e-34	-0.297418	2.41441e-34
Ndufb4	NA	NA	-0.331688	NA	NA	2.14139e-33	-0.331688	2.14139e-33
Sdhd	NA	NA	-0.302303	NA	NA	2.46933e-32	-0.302303	2.46933e-32
Rps5	NA	NA	-0.25674	NA	NA	1.17187e-30	-0.25674	1.17187e-30
Ndufb2	NA	NA	-0.336856	NA	NA	1.20515e-30	-0.336856	1.20515e-30
Blvrb	NA	NA	-0.351075	NA	NA	2.20084e-30	-0.351075	2.20084e-30
Ndufs6	NA	NA	-0.341035	NA	NA	2.05802e-29	-0.341035	2.05802e-29
Cnbp	NA	NA	-0.286747	NA	NA	2.45659e-29	-0.286747	2.45659e-29
Cyp4a14	NA	NA	-0.317786	NA	NA	1.10026e-28	-0.317786	1.10026e-28
Txn1	NA	NA	-0.277353	NA	NA	6.44934e-28	-0.277353	6.44934e-28
Rpl36al	NA	NA	-0.331845	NA	NA	3.43508e-26	-0.331845	3.43508e-26
Gadd45b	NA	NA	-0.301159	NA	NA	4.37714e-25	-0.301159	4.37714e-25
G0s2	NA	NA	-0.269113	NA	NA	5.22691e-25	-0.269113	5.22691e-25
Ssr4	NA	NA	-0.283161	NA	NA	7.70823e-23	-0.283161	7.70823e-23
Minos1	NA	NA	-0.308404	NA	NA	7.99673e-23	-0.308404	7.99673e-23
Ndufa2	NA	NA	-0.308306	NA	NA	9.66629e-23	-0.308306	9.66629e-23
Tmem243	NA	NA	-0.275109	NA	NA	2.06311e-22	-0.275109	2.06311e-22
Rps21	NA	NA	-0.316866	NA	NA	2.81473e-22	-0.316866	2.81473e-22
Ndufa5	NA	NA	-0.31028	NA	NA	4.18792e-22	-0.31028	4.18792e-22
Tubb2a	NA	NA	-0.260492	NA	NA	5.24372e-22	-0.260492	5.24372e-22
Akr1c14	NA	NA	-0.280169	NA	NA	1.20258e-21	-0.280169	1.20258e-21
Atp5o	NA	NA	-0.268645	NA	NA	2.24839e-21	-0.268645	2.24839e-21
Psmb1	NA	NA	-0.271575	NA	NA	5.68007e-21	-0.271575	5.68007e-21
Rps9	NA	NA	-0.30861	NA	NA	6.37949e-21	-0.30861	6.37949e-21
Nme1	NA	NA	-0.291609	NA	NA	9.48041e-21	-0.291609	9.48041e-21
Ndufb5	NA	NA	-0.274484	NA	NA	1.33113e-20	-0.274484	1.33113e-20
Psma6	NA	NA	-0.28171	NA	NA	2.81606e-20	-0.28171	2.81606e-20
Rplp1	NA	NA	-0.274821	NA	NA	6.89282e-20	-0.274821	6.89282e-20
Fam162a	NA	NA	-0.28052	NA	NA	1.143e-19	-0.28052	1.143e-19
4931406C07Rik	NA	NA	-0.281781	NA	NA	3.10475e-19	-0.281781	3.10475e-19
Sc5d	NA	NA	-0.274286	NA	NA	3.95674e-19	-0.274286	3.95674e-19
Timm13	NA	NA	-0.266268	NA	NA	1.43542e-18	-0.266268	1.43542e-18
Ndufs4	NA	NA	-0.29996	NA	NA	2.25822e-18	-0.29996	2.25822e-18
Selk	NA	NA	-0.279249	NA	NA	4.58141e-18	-0.279249	4.58141e-18
Mrps18c	NA	NA	-0.274271	NA	NA	1.08169e-17	-0.274271	1.08169e-17
Rpl13	-0.314606	NA	-0.282418	7.45169e-64	NA	3.52431e-17	-0.314606	7.45169e-64
Rps8	NA	NA	-0.279846	NA	NA	2.52178e-16	-0.279846	2.52178e-16
Rps15	NA	NA	-0.324543	NA	NA	3.42678e-16	-0.324543	3.42678e-16
Nlrp12	NA	NA	-0.269308	NA	NA	1.07574e-15	-0.269308	1.07574e-15
Timm8b	NA	NA	-0.250989	NA	NA	2.4206e-15	-0.250989	2.4206e-15
Dhrs4	NA	NA	-0.268863	NA	NA	5.96212e-15	-0.268863	5.96212e-15
Rps10	NA	NA	-0.25266	NA	NA	3.849e-13	-0.25266	3.849e-13
Rpl34	NA	NA	-0.264586	NA	NA	1.43116e-12	-0.264586	1.43116e-12
Hspe1	NA	NA	-0.25791	NA	NA	3.1272e-12	-0.25791	3.1272e-12
Usmg5	NA	NA	-0.283655	NA	NA	1.10264e-10	-0.283655	1.10264e-10
Rpl26	NA	NA	-0.264488	NA	NA	1.35515e-09	-0.264488	1.35515e-09
Rps19	NA	NA	-0.258493	NA	NA	5.14507e-06	-0.258493	5.14507e-06

## Sheet: APAP.composite.DE
A6logFC	A24logFC	A48logFC	A6p	A24p	A48p	avg_logFC	p_val_adj
Mup17	-2.35436	-1.80035	-2.09635	1.37e-209	0	0	-2.35436	0
Mup6	-1.87185	-1.67818	-2.03208	2.16e-149	1.18e-255	0	-2.03208	0
Mup9	-2.00416	-1.84745	-1.93588	9.1e-177	0	0	-2.00416	0
Mup19	-2.39635	-1.69935	-1.73087	4.33e-227	0	0	-2.39635	0
Mup11	-3.21395	-1.61143	-1.62113	1.04e-235	0	0	-3.21395	0
Mup18	-1.62796	-1.72718	-1.59087	4.19e-157	0	0	-1.72718	0
Selenbp2	-1.00917	-0.383325	-1.19022	6.93e-118	5.26e-63	0	-1.19022	0
Mup7	-0.94137	NA	-1.11559	1.78e-67	NA	0	-1.11559	0
Mup16	-1.60209	-1.01898	-1.10068	1.22e-168	2.06e-200	0	-1.60209	0
mt-Co1	NA	-1.43343	-1.04331	NA	0	0	-1.43343	0
Mup21	-0.82725	-0.697736	-1.00817	2.4e-75	2.15e-121	0	-1.00817	0
mt-Nd4	-0.638848	-1.95742	-0.936406	7.92e-71	0	0	-1.95742	0
mt-Nd2	NA	-1.24193	-0.898055	NA	0	0	-1.24193	0
mt-Cytb	NA	-1.57123	-0.854556	NA	0	0	-1.57123	0
mt-Nd5	NA	-1.38359	-0.799147	NA	0	7.18e-267	-1.38359	0
Serpina1e	-0.268414	-0.284345	-0.662046	1.97e-26	8.67e-65	0	-0.662046	0
mt-Nd1	-0.388336	-1.41968	-0.591647	2.8e-49	0	5.29e-267	-1.41968	0
Mup3	-0.703483	-0.806219	-0.379596	1.31e-157	0	7.73e-237	-0.806219	0
Apoe	-0.368967	-0.421272	0.407257	3.19e-71	3.3e-238	0	-0.421272	0
Ces1c	NA	-0.278293	0.466837	NA	1.32e-78	0	0.466837	0
Hmgcs2	NA	-0.317281	0.629289	NA	1.04e-73	0	0.629289	0
Angptl3	NA	NA	0.708937	NA	NA	0	0.708937	0
Ang	-0.662884	NA	0.708937	5.46e-47	NA	0	0.708937	0
Chchd10	-0.401917	NA	0.720692	2.84e-29	NA	0	0.720692	0
Chchd1	-0.439819	NA	0.720692	4.34e-20	NA	0	0.720692	0
Mat1a	0.790765	NA	1.00043	3.26e-113	NA	0	1.00043	0
Cyp4a10	0.456646	-0.742207	1.13537	1.93e-12	2.66e-98	0	1.13537	0
Cyp4a14	1.1225	-0.372864	1.70409	2.33e-95	6.77e-27	0	1.70409	0
Hbb-bs	2.86204	1.04258	NA	0	2.58e-59	NA	2.86204	0
Hmox1	1.34759	NA	NA	0	NA	NA	1.34759	0
Gm26924	1.16085	1.41903	NA	3.7e-144	0	NA	1.41903	0
Fga	0.69335	0.828543	NA	2.44e-115	0	NA	0.828543	0
n-R5-8s1	0.766101	1.25282	NA	1.81e-109	0	NA	1.25282	0
Fgg	0.615329	0.680531	NA	1.29e-106	0	NA	0.680531	0
Fgb	0.646934	0.744974	NA	4.4e-105	0	NA	0.744974	0
Grip2	NA	0.877868	NA	NA	0	NA	0.877868	0
Apoa2	-0.542785	-0.545518	NA	6.54e-122	0	NA	-0.545518	0
Apoh	-0.262314	NA	0.41179	4.51e-22	NA	8.57e-300	0.41179	8.57e-300
Ttpa	NA	NA	0.60124	NA	NA	4.46e-295	0.60124	4.46e-295
Lars2	1.39174	1.7114	NA	9.69e-109	1.38e-293	NA	1.7114	1.38e-293
Gm13775	-1.06562	-1.03245	-1.07809	3.12e-88	3.97e-187	1.37e-292	-1.07809	1.37e-292
Cdo1	NA	NA	0.517045	NA	NA	3e-292	0.517045	3e-292
Gm15564	1.44307	1.82058	NA	4.17e-104	6.31e-292	NA	1.82058	6.31e-292
S100a9	1.34285	NA	NA	5.31e-281	NA	NA	1.34285	5.31e-281
Tnfrsf12a	1.11751	NA	NA	5.7e-279	NA	NA	1.11751	5.7e-279
Gm24601	0.468364	0.984392	NA	4.45e-106	2.17e-275	NA	0.984392	2.17e-275
Apoc2	NA	NA	0.782126	NA	NA	3.07e-267	0.782126	3.07e-267
Retsat	0.491096	-0.36584	0.681307	4.57e-36	3e-43	9.77e-266	0.681307	9.77e-266
Ttr	-0.530626	NA	0.388907	3.44e-101	NA	5.79e-264	-0.530626	5.79e-264
Sephs2	NA	0.889993	NA	NA	2.83e-263	NA	0.889993	2.83e-263
S100a8	1.12788	NA	NA	1.92e-258	NA	NA	1.12788	1.92e-258
Nudt7	-1.56427	NA	-1.14158	1.44e-129	NA	2.67e-255	-1.56427	2.67e-255
mt-Rnr2	NA	-0.778342	-0.559446	NA	5.04e-251	1.98e-232	-0.778342	5.04e-251
Ppl	0.879841	NA	NA	9.97e-249	NA	NA	0.879841	9.97e-249
Serpina1a	-0.378457	-0.675202	NA	8.08e-39	4.32e-247	NA	-0.675202	4.32e-247
Acaa1b	-0.732823	-0.850841	NA	9.23e-93	4.51e-247	NA	-0.850841	4.51e-247
Sepp1	NA	0.448587	0.339707	NA	1.35e-231	3.03e-246	0.448587	3.03e-246
Srxn1	1.87835	NA	NA	2.22e-243	NA	NA	1.87835	2.22e-243
Apoc1	-0.871283	-0.380337	0.392095	1.4e-171	2.01e-117	7.9e-242	-0.871283	7.9e-242
Mup5	-1.23729	-1.37062	-1.35181	1.04e-61	6.49e-171	1.94e-240	-1.37062	1.94e-240
Fgl1	NA	0.864934	NA	NA	1.6e-238	NA	0.864934	1.6e-238
Gpx1	-0.768556	-0.507971	NA	9.8e-161	6.77e-238	NA	-0.768556	6.77e-238
Mt2	2.06274	NA	NA	1.9e-237	NA	NA	2.06274	1.9e-237
Ankrd55	-1.25083	-1.87357	-0.97428	1.82e-54	4.38e-235	1.45e-68	-1.87357	4.38e-235
Mup15	-1.31646	-1.23493	-1.26121	1.1e-84	1.08e-153	1.22e-233	-1.31646	1.22e-233
Mfsd2a	0.666143	NA	0.612233	7.88e-65	NA	5.34e-233	0.666143	5.34e-233
Mt1	2.38771	-0.348193	0.356327	3.51e-232	3.61e-18	1.2e-56	2.38771	3.51e-232
Ndrg2	NA	NA	0.412199	NA	NA	2.62e-223	0.412199	2.62e-223
Ahsg	NA	NA	0.29249	NA	NA	1.68e-221	0.29249	1.68e-221
Hrg	NA	NA	0.518895	NA	NA	3.81e-221	0.518895	3.81e-221
mt-Co2	-1.10533	-1.39654	-0.918784	3.38e-58	7.79e-219	1.79e-173	-1.39654	7.79e-219
Sult1a1	0.31899	NA	0.560453	6.64e-07	NA	9.07e-216	0.560453	9.07e-216
Agt	NA	NA	0.520454	NA	NA	1.09e-213	0.520454	1.09e-213
Cyb5	-0.71019	-0.704808	NA	7.09e-94	8.36e-212	NA	-0.71019	8.36e-212
Fth1	NA	NA	0.378367	NA	NA	5.81e-204	0.378367	5.81e-204
Snord118	NA	0.391412	0.617425	NA	4.02e-38	2.66e-203	0.617425	2.66e-203
Fabp1	-1.01617	NA	NA	1.1e-198	NA	NA	-1.01617	1.1e-198
Slco1a4	0.31374	NA	0.552641	4.36e-10	NA	1.65e-197	0.552641	1.65e-197
mt-Rnr1	NA	-0.456211	-0.4854	NA	2.01e-123	1.71e-195	-0.4854	1.71e-195
Saa1	NA	0.558212	-1.07822	NA	9.12e-37	3.34e-194	-1.07822	3.34e-194
Hilpda	0.778626	NA	NA	3.64e-193	NA	NA	0.778626	3.64e-193
Gclc	1.90284	NA	NA	1.67e-192	NA	NA	1.90284	1.67e-192
Cp	0.254077	0.317404	0.436243	2.41e-10	1.74e-45	6.52e-192	0.436243	6.52e-192
Igfbp4	NA	NA	0.435289	NA	NA	1.54e-189	0.435289	1.54e-189
Akr1c6	-1.58626	-0.317639	-0.468988	2.54e-187	2.86e-52	8.38e-143	-1.58626	2.54e-187
Rbp4	NA	NA	0.301441	NA	NA	1.88e-186	0.301441	1.88e-186
Mup12	-1.26997	NA	-0.767699	4.63e-127	NA	1.14e-185	-1.26997	1.14e-185
Serpina1d	-0.289011	-0.494007	NA	2.07e-26	1.74e-184	NA	-0.494007	1.74e-184
Hspa5	0.268221	0.610549	0.291184	9.35e-08	9.07e-184	2.27e-84	0.610549	9.07e-184
Mgst1	-1.06015	NA	NA	2.13e-181	NA	NA	-1.06015	2.13e-181
Rdh7	-0.418626	-0.269043	0.364162	7.41e-48	1.69e-54	6.63e-181	-0.418626	6.63e-181
Apoc3	-0.768781	-0.440433	0.327008	1.59e-133	3.26e-151	8.39e-179	-0.768781	8.39e-179
Herpud1	-0.497586	NA	0.513571	1.98e-36	NA	9.68e-179	0.513571	9.68e-179
Aldob	0.31534	NA	0.365461	1.58e-35	NA	9.03e-178	0.365461	9.03e-178
Abcd2	NA	NA	0.285091	NA	NA	1.4e-177	0.285091	1.4e-177
Gc	NA	NA	0.259817	NA	NA	2.82e-177	0.259817	2.82e-177
Abcb4	NA	NA	0.494737	NA	NA	3.66e-176	0.494737	3.66e-176
mt-Co3	-0.705931	-1.16703	-0.915108	1.72e-25	9.57e-168	4.34e-176	-1.16703	4.34e-176
Ugt2b5	-0.603351	-0.576499	NA	3.9e-81	9.6e-175	NA	-0.603351	9.6e-175
Slc27a2	NA	NA	0.385257	NA	NA	1.69e-174	0.385257	1.69e-174
Ccl6	0.789142	NA	NA	1.24e-171	NA	NA	0.789142	1.24e-171
St3gal5	0.60764	NA	0.542378	6.13e-38	NA	1.06e-170	0.60764	1.06e-170
Hbb-bt	1.43013	0.364375	NA	2.56e-170	3.52e-29	NA	1.43013	2.56e-170
Reep6	NA	NA	0.514272	NA	NA	2.74e-169	0.514272	2.74e-169
Slc16a6	0.911357	NA	NA	4.06e-168	NA	NA	0.911357	4.06e-168
Ttc36	-0.660646	NA	0.381288	8.42e-81	NA	1e-167	-0.660646	1e-167
Adh1	-1.25503	-0.342019	NA	1.9e-167	8.71e-80	NA	-1.25503	1.9e-167
Gsta3	-0.80629	-0.669355	NA	6.16e-95	2.44e-166	NA	-0.80629	2.44e-166
Cyp2e1	-2.31857	-0.499034	NA	4.79e-166	3.18e-51	NA	-2.31857	4.79e-166
Plin2	1.4613	NA	NA	8.58e-163	NA	NA	1.4613	8.58e-163
Il1r1	1.245	NA	NA	1.47e-162	NA	NA	1.245	1.47e-162
F2	NA	NA	0.321332	NA	NA	3.99e-160	0.321332	3.99e-160
Decr1	NA	NA	0.466364	NA	NA	4.55e-160	0.466364	4.55e-160
Actb	1.05984	0.384463	-0.29414	6.06e-159	5.37e-69	8.47e-52	1.05984	6.06e-159
Slc25a47	0.428933	NA	0.502661	2.18e-12	NA	1.45e-158	0.502661	1.45e-158
Srgn	0.934067	NA	NA	5.07e-158	NA	NA	0.934067	5.07e-158
Pabpc1	0.410052	NA	0.494914	4.92e-19	NA	1.11e-157	0.494914	1.11e-157
Cyp2d9	-0.640699	-0.567166	NA	2.15e-73	3.96e-157	NA	-0.640699	3.96e-157
Hyou1	NA	0.846485	NA	NA	1.62e-156	NA	0.846485	1.62e-156
Lcat	NA	NA	0.436083	NA	NA	8.53e-155	0.436083	8.53e-155
Grn	0.540769	NA	0.473252	1.38e-25	NA	1.07e-154	0.540769	1.07e-154
Hsd3b5	-1.06952	NA	-0.830146	2.04e-80	NA	1.41e-154	-1.06952	1.41e-154
Ube2r2	NA	NA	0.466599	NA	NA	1.35e-153	0.466599	1.35e-153
Hamp	-1.02112	-0.826148	NA	2.14e-94	2.59e-153	NA	-1.02112	2.59e-153
Apoa5	NA	-0.298987	0.323188	NA	3.48e-59	8.39e-153	0.323188	8.39e-153
Cdkn1a	1.21526	NA	NA	2.99e-152	NA	NA	1.21526	2.99e-152
Serpina1c	NA	-0.402627	NA	NA	7.17e-151	NA	-0.402627	7.17e-151
Gstp1	-0.264375	-0.430197	-0.855831	0.00132565	1.39e-27	1.88e-150	-0.855831	1.88e-150
Tubb6	0.576688	NA	NA	6.13e-150	NA	NA	0.576688	6.13e-150
Apoc4	-1.00227	-0.428497	NA	9.54e-150	3.56e-114	NA	-1.00227	9.54e-150
Nid1	0.342599	NA	NA	1.04e-149	NA	NA	0.342599	1.04e-149
Calr	NA	0.555145	NA	NA	1.67e-148	NA	0.555145	1.67e-148
Klf6	0.732408	NA	NA	1.5e-147	NA	NA	0.732408	1.5e-147
Cers6	0.532819	NA	NA	8.16e-146	NA	NA	0.532819	8.16e-146
Hmgcl	NA	NA	0.473795	NA	NA	1.74e-145	0.473795	1.74e-145
Aldh9a1	NA	NA	0.415934	NA	NA	1.28e-144	0.415934	1.28e-144
Txnrd1	1.44358	0.260866	NA	1.43e-144	1.44e-15	NA	1.44358	1.43e-144
Il1b	0.742894	NA	NA	1.02e-143	NA	NA	0.742894	1.02e-143
Hspa8	NA	-0.359978	0.420379	NA	1.12e-41	1.8e-143	0.420379	1.8e-143
Psat1	0.301249	NA	NA	8.43e-143	NA	NA	0.301249	8.43e-143
Gm23935	0.424222	0.7213	0.501944	1	0.068578	3.7e-142	1	3.7e-142
Tmbim6	-0.271071	NA	0.338653	2.03e-15	NA	4.11e-142	0.338653	4.11e-142
Rgn	-1.57309	NA	NA	9.97e-141	NA	NA	-1.57309	9.97e-141
Amy1	-0.282968	NA	0.432738	2.05e-09	NA	1.36e-140	0.432738	1.36e-140
Uqcrq	-0.886655	-0.595921	NA	4.23e-106	1.5e-140	NA	-0.886655	1.5e-140
Scd1	-0.466125	0.726687	0.519218	5.04e-19	2.08e-139	5.06e-126	0.726687	2.08e-139
Itih4	NA	0.525075	NA	NA	4.26e-137	NA	0.525075	4.26e-137
Gyk	0.368419	NA	0.402444	5.71e-07	NA	8.15e-137	0.402444	8.15e-137
Hp	NA	0.431328	NA	NA	8.95e-137	NA	0.431328	8.95e-137
Chka	1.37501	NA	NA	2.35e-136	NA	NA	1.37501	2.35e-136
Pdia3	NA	0.593769	NA	NA	7.36e-136	NA	0.593769	7.36e-136
Decr2	NA	NA	0.418852	NA	NA	6.71e-135	0.418852	6.71e-135
Cyp3a25	-0.386095	NA	0.318573	1.37e-27	NA	1.19e-134	-0.386095	1.19e-134
Serping1	NA	NA	0.41281	NA	NA	1.56e-134	0.41281	1.56e-134
Wbp1l	0.553507	NA	0.440463	2.48e-26	NA	4.08e-134	0.553507	4.08e-134
Hsp90b1	-0.26148	0.534208	NA	2.81e-10	6.37e-134	NA	0.534208	6.37e-134
Gnmt	-0.333404	-0.460361	NA	1.4e-31	1.33e-133	NA	-0.460361	1.33e-133
Atp5k	-0.477258	NA	0.408878	2.1e-29	NA	1.43e-133	-0.477258	1.43e-133
2010003K11Rik	0.588355	NA	NA	2.61e-131	NA	NA	0.588355	2.61e-131
Serpina3m	0.967442	NA	0.432583	2.5e-94	NA	1.04e-130	0.967442	1.04e-130
Slco1b2	-1.08738	NA	0.386023	3.68e-129	NA	1.55e-55	-1.08738	3.68e-129
Lipa	NA	NA	0.418338	NA	NA	3.72e-129	0.418338	3.72e-129
Mup20	NA	-0.281872	-0.476207	NA	9.36e-26	3.88e-128	-0.476207	3.88e-128
Rgs16	NA	NA	0.322559	NA	NA	5.95e-128	0.322559	5.95e-128
Bhmt	-0.311413	-0.520185	NA	5.24e-16	1.2e-127	NA	-0.520185	1.2e-127
Vtn	NA	NA	0.333811	NA	NA	2.9e-126	0.333811	2.9e-126
Plin5	0.296282	-0.27776	0.352087	6.88e-09	2.38e-16	1.22e-125	0.352087	1.22e-125
C3	0.442761	0.449521	0.259167	1.55e-58	1.23e-125	1.44e-100	0.449521	1.23e-125
Agpat6	NA	NA	0.39626	NA	NA	2.13e-125	0.39626	2.13e-125
Acat1	NA	NA	0.368872	NA	NA	2.19e-125	0.368872	2.19e-125
Ets2	0.695624	NA	NA	2.3e-125	NA	NA	0.695624	2.3e-125
Mup4	-0.995308	-1.08704	-0.953102	1.26e-43	1.96e-121	9.25e-125	-1.08704	9.25e-125
Atp5h	-0.639809	-0.579499	0.434164	8.64e-40	7.16e-69	1.41e-124	-0.639809	1.41e-124
Car3	-1.03609	NA	-0.405309	1.61e-124	NA	4.54e-111	-1.03609	1.61e-124
Acbd5	-0.395218	NA	0.385609	2.3e-17	NA	5.03e-124	-0.395218	5.03e-124
Nr1i3	-0.412655	-0.282084	0.425883	1e-16	1.07e-16	2.82e-123	0.425883	2.82e-123
Crat	NA	NA	0.255627	NA	NA	3.69e-123	0.255627	3.69e-123
Slc27a5	NA	NA	0.336995	NA	NA	4.04e-123	0.336995	4.04e-123
Oaf	-0.732867	NA	0.403568	4.77e-65	NA	1.03e-122	-0.732867	1.03e-122
Cyp3a11	-0.423131	-0.363891	0.313927	1.9e-61	1.05e-122	2.07e-107	-0.423131	1.05e-122
Krt18	1.25788	NA	NA	3.97e-121	NA	NA	1.25788	3.97e-121
Elovl3	-0.506724	-0.675967	-0.442653	4.74e-35	6.3e-121	5.92e-91	-0.675967	6.3e-121
Cox5a	NA	NA	0.40236	NA	NA	6.48e-121	0.40236	6.48e-121
Ahcy	NA	-0.562969	NA	NA	6.43e-120	NA	-0.562969	6.43e-120
Sdhc	NA	NA	0.394393	NA	NA	1.27e-118	0.394393	1.27e-118
Gstt3	NA	NA	0.35074	NA	NA	3.52e-118	0.35074	3.52e-118
Asl	0.558639	NA	0.438458	8.13e-37	NA	3.45e-117	0.558639	3.45e-117
Atp5b	NA	NA	0.291727	NA	NA	3.82e-117	0.291727	3.82e-117
C9	-0.395508	NA	-0.427055	5.97e-29	NA	4.51e-117	-0.427055	4.51e-117
Cyp2b10	-0.517461	-1.16449	NA	2.09e-08	9.4e-117	NA	-1.16449	9.4e-117
1100001G20Rik	-0.851607	NA	NA	1.14e-116	NA	NA	-0.851607	1.14e-116
Slc25a20	NA	NA	0.380018	NA	NA	4.01e-116	0.380018	4.01e-116
Hba-a1	0.734957	NA	NA	2.58e-115	NA	NA	0.734957	2.58e-115
Ildr2	NA	NA	0.267608	NA	NA	2.61e-115	0.267608	2.61e-115
Ppara	-0.287133	NA	0.358857	1.36e-08	NA	4.2e-115	0.358857	4.2e-115
Dusp5	0.296375	NA	NA	1.01e-114	NA	NA	0.296375	1.01e-114
Mup8	-0.752578	-0.613334	-0.795757	2.07e-27	4.14e-25	1.23e-114	-0.795757	1.23e-114
P4hb	NA	0.405224	0.250661	NA	2.27e-113	1.25e-84	0.405224	2.27e-113
2810007J24Rik	-0.914301	NA	NA	6.76e-113	NA	NA	-0.914301	6.76e-113
Rpl38	NA	NA	0.254329	NA	NA	9.16e-113	0.254329	9.16e-113
Tgoln1	0.265748	NA	0.388334	9.27e-05	NA	1.14e-112	0.388334	1.14e-112
Cox4i1	-0.515989	-0.454244	NA	5.83e-60	4.62e-112	NA	-0.515989	4.62e-112
Brap	NA	NA	0.34923	NA	NA	5.49e-112	0.34923	5.49e-112
Cox8a	-0.399333	NA	0.441712	1.73e-19	NA	5.5e-112	0.441712	5.5e-112
Bfar	NA	NA	0.290333	NA	NA	4.46e-110	0.290333	4.46e-110
D17Wsu92e	0.252482	NA	0.371952	0.259418	NA	5.84e-110	0.371952	5.84e-110
Glud1	NA	0.451049	NA	NA	6.55e-110	NA	0.451049	6.55e-110
Slc40a1	0.46697	NA	0.356027	6.46e-08	NA	1.18e-109	0.46697	1.18e-109
Ephx2	NA	-0.369304	0.281259	NA	3.71e-68	3.91e-109	-0.369304	3.91e-109
Bnip3	-0.336168	-0.292804	0.403207	1.17e-13	2.86e-22	1.26e-108	0.403207	1.26e-108
Rnase4	-1.0492	0.517836	NA	1.89e-107	3.56e-82	NA	-1.0492	1.89e-107
Dhcr24	NA	0.423757	0.387274	NA	3.44e-48	3.03e-107	0.423757	3.03e-107
Myh9	1.16023	0.639114	NA	3.1e-107	2.47e-87	NA	1.16023	3.1e-107
Acad11	NA	NA	0.357135	NA	NA	7.32e-107	0.357135	7.32e-107
Fn1	0.521231	0.699635	0.292522	2.99e-26	1.87e-106	3.08e-64	0.699635	1.87e-106
Mia3	NA	NA	0.364624	NA	NA	3.36e-106	0.364624	3.36e-106
Gm6484	NA	NA	0.304268	NA	NA	3.87e-106	0.304268	3.87e-106
Zfp91	NA	NA	0.370686	NA	NA	6.43e-106	0.370686	6.43e-106
Gm2a	NA	NA	0.383109	NA	NA	1.13e-105	0.383109	1.13e-105
Sec14l2	-0.789738	NA	0.321334	5.48e-79	NA	4.44e-105	-0.789738	4.44e-105
Cyp2a12	NA	NA	0.374332	NA	NA	7.61e-104	0.374332	7.61e-104
Krt8	1.19587	NA	NA	1.04e-103	NA	NA	1.19587	1.04e-103
Lpin2	0.686687	0.277576	0.385908	6.95e-36	6.61e-21	1.43e-103	0.686687	1.43e-103
Clec4f	1.10818	NA	NA	2.17e-103	NA	NA	1.10818	2.17e-103
Cidec	0.299384	NA	NA	1.71e-102	NA	NA	0.299384	1.71e-102
B2m	-0.330355	-0.417974	NA	5.62e-26	1.86e-102	NA	-0.417974	1.86e-102
Slc4a4	0.42026	NA	0.33167	8.17e-17	NA	2.71e-102	0.42026	2.71e-102
Sh3glb1	NA	NA	0.326007	NA	NA	3.84e-102	0.326007	3.84e-102
Tmed5	0.401633	NA	0.345008	1.17e-13	NA	5.01e-102	0.401633	5.01e-102
Serpinf1	NA	NA	0.319551	NA	NA	5.71e-102	0.319551	5.71e-102
0610005C13Rik	-0.425136	NA	0.34237	1.47e-21	NA	2.41e-101	-0.425136	2.41e-101
Rpl4	NA	NA	0.283936	NA	NA	2.66e-101	0.283936	2.66e-101
Dbi	-0.716365	NA	NA	3.56e-101	NA	NA	-0.716365	3.56e-101
Apoa4	1.368	NA	0.495579	8.56e-101	NA	8.65e-87	1.368	8.56e-101
Acot12	NA	NA	0.30784	NA	NA	1.49e-100	0.30784	1.49e-100
Acot1	-0.288639	-0.286204	0.30784	3.05e-10	5.23e-33	1.49e-100	0.30784	1.49e-100
Scp2	-0.519125	NA	-0.325162	1.05e-60	NA	3.33e-100	-0.519125	3.33e-100
Uroc1	NA	NA	0.416226	NA	NA	3.97e-100	0.416226	3.97e-100
Bcl2l1	0.775118	NA	NA	1.02e-99	NA	NA	0.775118	1.02e-99
Mmp8	0.359006	NA	NA	1.02e-99	NA	NA	0.359006	1.02e-99
Cyp2c29	-1.14963	-0.586003	NA	1.97e-99	2.74e-69	NA	-1.14963	1.97e-99
Snord13	NA	NA	0.261079	NA	NA	2.42e-99	0.261079	2.42e-99
Acadl	NA	NA	0.316216	NA	NA	4.33e-99	0.316216	4.33e-99
Cpt1a	0.26112	NA	0.372935	0.000289401	NA	2.13e-98	0.372935	2.13e-98
Akr1d1	-0.278866	NA	0.361038	6.11e-10	NA	2.99e-98	0.361038	2.99e-98
Cyp7b1	-0.658023	NA	-0.542403	4.96e-47	NA	3.09e-98	-0.658023	3.09e-98
Mgll	NA	NA	0.3339	NA	NA	5.21e-98	0.3339	5.21e-98
Sult1d1	-0.316458	NA	0.45987	4.92e-13	NA	1.12e-97	0.45987	1.12e-97
Slc25a10	-0.282806	NA	0.343273	4.64e-10	NA	1.85e-97	0.343273	1.85e-97
Vnn3	NA	NA	0.276459	NA	NA	1.94e-97	0.276459	1.94e-97
Pigr	0.348712	NA	0.386842	8.87e-26	NA	2.38e-97	0.386842	2.38e-97
Pzp	NA	0.416009	NA	NA	3.34e-97	NA	0.416009	3.34e-97
Serpina1b	NA	-0.301771	NA	NA	4.66e-97	NA	-0.301771	4.66e-97
Tmem205	-0.774743	-0.472108	NA	1.21e-96	1.05e-96	NA	-0.774743	1.05e-96
Mup14	-0.69747	NA	-0.760767	2e-25	NA	2.64e-96	-0.760767	2.64e-96
Ces1b	NA	NA	0.372959	NA	NA	3.47e-96	0.372959	3.47e-96
C8g	-0.65451	-0.481964	NA	3.81e-68	4.13e-96	NA	-0.65451	4.13e-96
Cd14	0.36209	NA	NA	2.79e-95	NA	NA	0.36209	2.79e-95
Mtdh	NA	NA	0.304662	NA	NA	2.84e-95	0.304662	2.84e-95
Hdlbp	0.345721	0.565147	NA	5.4e-08	5.1e-95	NA	0.565147	5.1e-95
Tmbim4	NA	NA	0.322696	NA	NA	5.14e-95	0.322696	5.14e-95
Saa2	0.558658	0.964488	-0.390082	0.000262015	8.96e-95	6.06e-64	0.964488	8.96e-95
Abcc3	NA	NA	0.363799	NA	NA	9.62e-95	0.363799	9.62e-95
Serpina10	NA	0.565046	NA	NA	8.21e-94	NA	0.565046	8.21e-94
Cyp2c44	-0.372953	NA	0.385936	6.35e-18	NA	1.11e-93	0.385936	1.11e-93
Rcan1	0.707284	NA	NA	1.24e-93	NA	NA	0.707284	1.24e-93
Arrdc3	NA	0.526872	NA	NA	2.74e-93	NA	0.526872	2.74e-93
Hsd3b7	-1.006	-0.395257	-0.382738	3.79e-93	2.93e-47	1.78e-61	-1.006	3.79e-93
Rell1	0.591182	NA	NA	1.02e-92	NA	NA	0.591182	1.02e-92
Prdx1	-0.529229	-0.267665	-0.361891	7.29e-52	1.94e-38	1.1e-92	-0.529229	1.1e-92
Fah	-0.259255	NA	0.302495	1.82e-10	NA	1.16e-92	0.302495	1.16e-92
Chpt1	NA	NA	0.356621	NA	NA	1.36e-92	0.356621	1.36e-92
Mthfd2	0.262448	NA	NA	1.46e-92	NA	NA	0.262448	1.46e-92
Gfra1	0.386383	NA	0.320843	8.44e-11	NA	2.65e-92	0.386383	2.65e-92
Retnlg	0.375148	NA	NA	4.49e-92	NA	NA	0.375148	4.49e-92
Pbld1	-0.442543	NA	0.322688	7.81e-24	NA	4.53e-92	-0.442543	4.53e-92
Creld2	NA	0.608653	NA	NA	1.18e-91	NA	0.608653	1.18e-91
Aplp2	NA	NA	0.339388	NA	NA	1.48e-91	0.339388	1.48e-91
Lifr	-0.626181	NA	-0.563681	5.39e-42	NA	2.6e-91	-0.626181	2.6e-91
Ces1d	NA	-0.428906	0.285255	NA	8.07e-91	7.83e-69	-0.428906	8.07e-91
D10Wsu102e	0.587802	NA	NA	2.09e-90	NA	NA	0.587802	2.09e-90
Camk2n1	NA	NA	0.25011	NA	NA	4.24e-90	0.25011	4.24e-90
Rps27l	-0.865927	-0.548506	NA	1.39e-81	5.43e-90	NA	-0.865927	5.43e-90
Bche	NA	NA	0.31342	NA	NA	7.85e-90	0.31342	7.85e-90
Itih3	0.546241	0.492908	NA	1.4e-47	1.11e-89	NA	0.546241	1.11e-89
Plscr1	0.44449	NA	NA	2.65e-89	NA	NA	0.44449	2.65e-89
Gm24270	NA	0.267969	NA	NA	3.13e-89	NA	0.267969	3.13e-89
Tmem56	0.273557	NA	0.335238	1	NA	6.36e-89	1	6.36e-89
Rdx	NA	0.373557	0.318522	NA	1.28e-35	1.02e-88	0.373557	1.02e-88
Abca6	NA	NA	0.332849	NA	NA	1.3e-88	0.332849	1.3e-88
Gpld1	NA	NA	0.328107	NA	NA	1.61e-88	0.328107	1.61e-88
Lrrc58	1.0011	NA	NA	3.66e-88	NA	NA	1.0011	3.66e-88
Hba-a2	0.553547	NA	NA	5.15e-88	NA	NA	0.553547	5.15e-88
Fxyd5	0.27428	NA	NA	7.76e-88	NA	NA	0.27428	7.76e-88
Cyp8b1	-0.88923	-0.553616	0.282315	6.32e-84	8.76e-88	3.14e-45	-0.88923	8.76e-88
Cox6a1	-0.487229	-0.366697	0.292129	1.69e-41	9.18e-60	1.78e-87	-0.487229	1.78e-87
Ctage5	NA	NA	0.328678	NA	NA	2.41e-87	0.328678	2.41e-87
Pex11a	NA	NA	0.350828	NA	NA	3.08e-87	0.350828	3.08e-87
Ass1	NA	NA	-0.314401	NA	NA	5.2e-87	-0.314401	5.2e-87
Mttp	NA	NA	0.311504	NA	NA	1.44e-86	0.311504	1.44e-86
Eci2	NA	NA	0.311005	NA	NA	1.53e-86	0.311005	1.53e-86
Prodh2	NA	NA	0.345295	NA	NA	1.88e-86	0.345295	1.88e-86
Gadd45g	-0.355408	-0.614019	NA	3.32e-18	7.38e-86	NA	-0.614019	7.38e-86
Psen2	-0.947374	NA	NA	1.77e-85	NA	NA	-0.947374	1.77e-85
Creg1	NA	NA	0.276773	NA	NA	2.77e-85	0.276773	2.77e-85
BC025446	NA	0.294229	0.272611	NA	6.33e-31	4.26e-85	0.294229	4.26e-85
Serpina3n	0.848313	0.413696	0.346483	4.98e-61	4.35e-45	9.93e-85	0.848313	9.93e-85
Slc10a1	-0.325757	NA	0.314326	3.37e-14	NA	1.24e-84	-0.325757	1.24e-84
Met	NA	0.288333	0.283916	NA	8.49e-25	1.73e-84	0.288333	1.73e-84
Mettl7b	-0.452657	NA	0.283916	2.76e-30	NA	1.73e-84	-0.452657	1.73e-84
Pck1	-0.652191	NA	0.27186	1.9e-84	NA	1.26e-61	-0.652191	1.9e-84
Oat	-1.22485	-0.521209	NA	6.25e-84	1.4e-70	NA	-1.22485	6.25e-84
Pcbp2	NA	NA	0.310347	NA	NA	1.3e-83	0.310347	1.3e-83
Atf5	NA	NA	0.329005	NA	NA	1.74e-83	0.329005	1.74e-83
Tyrobp	0.466552	NA	NA	1.85e-83	NA	NA	0.466552	1.85e-83
C230081A13Rik	0.426976	NA	NA	3.42e-83	NA	NA	0.426976	3.42e-83
Hnf4a	0.879109	0.454906	0.314711	6.36e-71	9.91e-71	3.56e-83	0.879109	3.56e-83
Atxn7l3b	NA	NA	0.30624	NA	NA	6.16e-83	0.30624	6.16e-83
G0s2	NA	NA	0.346452	NA	NA	8.79e-83	0.346452	8.79e-83
F10	-0.271936	NA	0.279096	3.1e-11	NA	9.43e-83	0.279096	9.43e-83
Pla2g7	0.282345	NA	NA	9.47e-83	NA	NA	0.282345	9.47e-83
Rplp0	NA	NA	-0.430902	NA	NA	1.83e-82	-0.430902	1.83e-82
Gcdh	-0.30032	NA	0.273386	7.95e-15	NA	4.27e-82	-0.30032	4.27e-82
Creb3l3	NA	NA	0.275701	NA	NA	5.52e-82	0.275701	5.52e-82
Ssr3	NA	0.521769	NA	NA	5.71e-82	NA	0.521769	5.71e-82
Eef1a1	0.282587	0.439252	NA	1.02e-09	2.2e-81	NA	0.439252	2.2e-81
Slc39a14	1.01275	0.32304	NA	2.25e-81	8.94e-22	NA	1.01275	2.25e-81
Man2a1	0.497115	0.283279	0.332756	6.13e-22	2.79e-19	2.32e-81	0.497115	2.32e-81
Cox6c	-0.844281	-0.502803	NA	3.24e-81	2.39e-77	NA	-0.844281	3.24e-81
Il1r2	0.323448	NA	NA	5.62e-81	NA	NA	0.323448	5.62e-81
Actn4	0.312389	NA	0.299766	1.98e-06	NA	7.73e-81	0.312389	7.73e-81
Ptprc	0.416505	NA	NA	1.46e-80	NA	NA	0.416505	1.46e-80
Eif5	0.576302	NA	0.28434	6.87e-46	NA	1.55e-80	0.576302	1.55e-80
Slc25a13	NA	NA	0.285473	NA	NA	1.65e-80	0.285473	1.65e-80
Hint1	-0.673881	-0.473665	NA	4.75e-61	1.71e-80	NA	-0.673881	1.71e-80
Echs1	-0.331606	NA	0.318692	4.24e-19	NA	3.04e-80	-0.331606	3.04e-80
Aco2	NA	NA	0.285856	NA	NA	5.35e-80	0.285856	5.35e-80
Pnpla8	NA	NA	0.295632	NA	NA	6.5e-80	0.295632	6.5e-80
C1qb	0.68168	NA	NA	1.02e-79	NA	NA	0.68168	1.02e-79
Hsd17b10	-0.377206	NA	0.361579	4.44e-19	NA	1.43e-79	-0.377206	1.43e-79
Egfr	NA	0.504958	-0.473389	NA	1.72e-79	5.82e-71	0.504958	1.72e-79
Cyp2a5	-1.49891	-0.681078	NA	3.74e-79	3.04e-57	NA	-1.49891	3.74e-79
Asgr2	NA	NA	0.306446	NA	NA	6.28e-79	0.306446	6.28e-79
Tmsb4x	0.780616	NA	NA	7.99e-79	NA	NA	0.780616	7.99e-79
Hsd17b13	0.680828	NA	0.5504	1.17e-50	NA	8.89e-79	0.680828	8.89e-79
Dennd5b	NA	0.293459	0.266494	NA	1.07e-18	1.08e-78	0.293459	1.08e-78
Ctsh	NA	NA	0.32445	NA	NA	1.35e-78	0.32445	1.35e-78
Igf1	NA	NA	0.295792	NA	NA	1.83e-78	0.295792	1.83e-78
Apc	0.278967	0.606731	NA	7.91e-19	2.16e-78	NA	0.606731	2.16e-78
Apcs	0.298926	0.606731	NA	0.758401	2.16e-78	NA	0.758401	2.16e-78
Ctss	0.764167	NA	NA	2.26e-78	NA	NA	0.764167	2.26e-78
Cyp2d26	NA	NA	0.259137	NA	NA	2.76e-78	0.259137	2.76e-78
Tcea3	-0.355008	NA	0.316318	1.2e-14	NA	2.91e-78	-0.355008	2.91e-78
Klf9	NA	NA	0.293416	NA	NA	3.25e-78	0.293416	3.25e-78
Orm1	NA	0.365144	-0.310039	NA	4.87e-78	1.56e-69	0.365144	4.87e-78
Clec4d	0.263596	NA	NA	5.98e-78	NA	NA	0.263596	5.98e-78
Mlycd	-0.290948	NA	0.313047	3.48e-09	NA	7.66e-78	0.313047	7.66e-78
Maob	NA	NA	0.320373	NA	NA	2.74e-77	0.320373	2.74e-77
Kif1b	0.371765	NA	0.29961	0.000173425	NA	2.75e-77	0.371765	2.75e-77
Insig2	0.669992	NA	0.300825	1.24e-48	NA	5.68e-77	0.669992	5.68e-77
Ces3a	-0.525336	-0.368736	NA	1e-62	5.8e-77	NA	-0.525336	5.8e-77
G6pc	-0.960058	NA	NA	1e-76	NA	NA	-0.960058	1e-76
Cth	NA	-0.510899	NA	NA	1.34e-76	NA	-0.510899	1.34e-76
Pgrmc1	NA	0.350153	NA	NA	1.59e-76	NA	0.350153	1.59e-76
Ugt2b1	-0.776817	-0.289462	NA	2.28e-76	4.2e-34	NA	-0.776817	2.28e-76
Mup13	-0.775743	-0.69489	-0.552559	8.39e-43	2.45e-76	6.2e-45	-0.775743	2.45e-76
Gabarap	-0.442547	NA	0.2894	2.22e-27	NA	3.49e-76	-0.442547	3.49e-76
Arhgap5	0.264043	0.295236	0.288514	0.0570644	2.61e-16	4.88e-76	0.295236	4.88e-76
Cyp1a2	-0.993936	NA	-0.445766	1.08e-75	NA	2.09e-66	-0.993936	1.08e-75
Hgd	-0.758572	NA	NA	1.96e-75	NA	NA	-0.758572	1.96e-75
Adck3	-0.876115	-0.282515	NA	2.27e-75	6.63e-24	NA	-0.876115	2.27e-75
Abhd14b	-0.393668	NA	0.299363	4.62e-20	NA	2.4e-75	-0.393668	2.4e-75
Serinc3	0.359289	NA	0.292321	1.17e-06	NA	4.67e-75	0.359289	4.67e-75
Gltscr2	NA	NA	0.255311	NA	NA	5.18e-75	0.255311	5.18e-75
Vcam1	0.457401	NA	NA	6e-75	NA	NA	0.457401	6e-75
Urah	-0.764109	NA	NA	1.55e-74	NA	NA	-0.764109	1.55e-74
Sord	-0.383628	NA	0.26851	4.92e-29	NA	1.84e-74	-0.383628	1.84e-74
Agpat9	0.327041	NA	NA	2.14e-74	NA	NA	0.327041	2.14e-74
Etnppl	0.418163	-0.428291	0.496712	2.26e-13	4.23e-36	3.56e-74	0.496712	3.56e-74
Por	0.335963	-0.271636	0.331949	4.49e-09	2.42e-08	1.06e-73	0.335963	1.06e-73
Rps14	-0.402093	-0.292251	-0.348406	1.5e-30	3.26e-44	1.07e-73	-0.402093	1.07e-73
Lamp1	NA	NA	0.268284	NA	NA	1.16e-73	0.268284	1.16e-73
Plek	0.308858	NA	NA	1.4e-73	NA	NA	0.308858	1.4e-73
Ctsa	NA	NA	0.252009	NA	NA	2.08e-73	0.252009	2.08e-73
Mrap	0.8841	NA	NA	2.65e-73	NA	NA	0.8841	2.65e-73
Dnajc3	NA	0.456388	NA	NA	2.66e-73	NA	0.456388	2.66e-73
Adamts1	0.282557	NA	NA	8.88e-73	NA	NA	0.282557	8.88e-73
Hadh	NA	NA	0.288772	NA	NA	9.69e-73	0.288772	9.69e-73
C8b	-0.315918	0.318703	-0.360171	1.33e-15	1.74e-50	1.12e-72	-0.360171	1.12e-72
Csad	-0.559786	-0.531252	NA	1.25e-34	1.92e-72	NA	-0.559786	1.92e-72
Nr1d2	NA	0.430637	NA	NA	2.6e-72	NA	0.430637	2.6e-72
Sod1	-0.43932	-0.303629	NA	7.55e-60	3.3e-72	NA	-0.43932	3.3e-72
Ech1	NA	-0.429133	0.250481	NA	5.62e-72	1.35e-56	-0.429133	5.62e-72
Ddb1	NA	NA	0.277809	NA	NA	1.19e-71	0.277809	1.19e-71
Kng1	NA	0.265778	NA	NA	1.32e-71	NA	0.265778	1.32e-71
Shmt1	-0.393237	NA	0.278821	1.1e-18	NA	8.69e-71	-0.393237	8.69e-71
Acsl1	-0.343424	-0.370317	0.256335	2.16e-20	1.4e-54	1.12e-70	-0.370317	1.12e-70
C4b	NA	NA	0.283274	NA	NA	3.16e-70	0.283274	3.16e-70
Gcnt2	0.53751	NA	NA	4.5e-70	NA	NA	0.53751	4.5e-70
Csf1r	0.704459	NA	NA	4.7e-70	NA	NA	0.704459	4.7e-70
Ggnbp2	NA	NA	0.272605	NA	NA	9.71e-70	0.272605	9.71e-70
Nfe2l1	NA	NA	0.270345	NA	NA	1.23e-69	0.270345	1.23e-69
Tomm70a	NA	0.268786	0.265763	NA	3.18e-17	1.99e-69	0.268786	1.99e-69
Steap4	0.437231	0.475974	NA	3.54e-11	6.59e-69	NA	0.475974	6.59e-69
Atp2a2	0.494963	NA	0.305636	2.9e-18	NA	7.58e-69	0.494963	7.58e-69
Cd1d1	NA	NA	0.291157	NA	NA	7.99e-69	0.291157	7.99e-69
Comt	-0.368377	NA	-0.286248	2.17e-28	NA	1.01e-68	-0.368377	1.01e-68
Sec62	NA	NA	0.251576	NA	NA	1.84e-68	0.251576	1.84e-68
Cxcr2	0.4023	NA	NA	2.86e-68	NA	NA	0.4023	2.86e-68
Slc7a2	NA	0.352565	0.344978	NA	1.75e-31	3.47e-68	0.352565	3.47e-68
C130074G19Rik	-0.356339	NA	0.250323	8.18e-13	NA	4.06e-68	-0.356339	4.06e-68
Apob	0.580156	0.427246	NA	5.69e-61	4.36e-68	NA	0.580156	4.36e-68
Furin	0.253588	NA	0.278164	0.405634	NA	8.3e-68	0.405634	8.3e-68
Cxcl1	0.37007	0.449767	0.25725	4.89e-08	1.26e-30	9.38e-68	0.449767	9.38e-68
Cxcl12	-0.305839	NA	0.25725	6.12e-10	NA	9.38e-68	-0.305839	9.38e-68
Khk	-0.491453	-0.297617	0.310104	3.36e-37	4.03e-35	1.03e-67	-0.491453	1.03e-67
Ei24	NA	NA	0.257327	NA	NA	1.18e-67	0.257327	1.18e-67
Cd163	0.440846	NA	NA	1.51e-67	NA	NA	0.440846	1.51e-67
Trp53inp1	1.00841	0.367961	NA	1.52e-67	2.95e-29	NA	1.00841	1.52e-67
Eif4g2	0.559693	0.46599	NA	5.94e-33	1.62e-67	NA	0.559693	1.62e-67
Gys2	NA	NA	0.274402	NA	NA	1.83e-67	0.274402	1.83e-67
Dmgdh	NA	NA	0.265846	NA	NA	2.36e-67	0.265846	2.36e-67
Tob1	-0.338706	0.312926	0.284986	9.48e-15	1.91e-21	3.2e-67	-0.338706	3.2e-67
Ubc	-0.66184	-0.370488	NA	4.04e-67	2.42e-49	NA	-0.66184	4.04e-67
Cbr1	0.284717	NA	0.260732	7.95e-05	NA	7.07e-67	0.284717	7.07e-67
Pon1	-0.685751	-0.322748	NA	1.66e-66	5.87e-44	NA	-0.685751	1.66e-66
Suds3	NA	NA	0.25389	NA	NA	1.93e-66	0.25389	1.93e-66
1700017B05Rik	0.330657	NA	NA	2.4e-66	NA	NA	0.330657	2.4e-66
Ugp2	NA	NA	0.297335	NA	NA	6.86e-66	0.297335	6.86e-66
Iigp1	0.768754	0.454179	NA	2.65e-29	7.59e-66	NA	0.768754	7.59e-66
Nop58	0.66345	NA	NA	2.13e-65	NA	NA	0.66345	2.13e-65
Padi3	0.295683	NA	NA	2.63e-65	NA	NA	0.295683	2.63e-65
Pipox	NA	NA	0.272543	NA	NA	2.97e-65	0.272543	2.97e-65
Ndufa4	-0.683127	-0.443311	NA	1.11e-61	3.7e-65	NA	-0.683127	3.7e-65
Gsta1	0.407607	NA	NA	7.64e-65	NA	NA	0.407607	7.64e-65
F9	NA	NA	0.256805	NA	NA	8.09e-65	0.256805	8.09e-65
B4galt5	0.476307	NA	NA	1.12e-64	NA	NA	0.476307	1.12e-64
F12	NA	NA	0.256737	NA	NA	2.98e-64	0.256737	2.98e-64
Fcgrt	NA	-0.269314	0.258479	NA	8.21e-19	4.12e-64	-0.269314	4.12e-64
Fmo5	0.28622	NA	0.252071	1.05e-08	NA	4.71e-64	0.28622	4.71e-64
Rnf144a	0.313046	NA	NA	7.9e-64	NA	NA	0.313046	7.9e-64
Ugt2b36	-0.583431	-0.329316	NA	1.36e-63	1.07e-57	NA	-0.583431	1.36e-63
Sardh	NA	NA	0.269183	NA	NA	1.48e-63	0.269183	1.48e-63
Iqgap1	0.455445	NA	NA	1.82e-63	NA	NA	0.455445	1.82e-63
Creb3l2	0.42718	NA	NA	1.91e-63	NA	NA	0.42718	1.91e-63
Slc22a1	-0.797942	NA	NA	2.27e-63	NA	NA	-0.797942	2.27e-63
Lyz2	0.732183	NA	NA	2.49e-63	NA	NA	0.732183	2.49e-63
Bach1	0.832333	NA	NA	2.51e-63	NA	NA	0.832333	2.51e-63
Lpgat1	0.595219	0.394626	0.2576	4.45e-21	3.86e-28	3.53e-63	0.595219	3.53e-63
Atp1a1	0.419079	0.270031	0.26277	2.42e-07	1.97e-06	3.57e-63	0.419079	3.57e-63
Fam134b	0.893563	NA	NA	5.02e-63	NA	NA	0.893563	5.02e-63
Hsd17b4	NA	NA	0.253233	NA	NA	6.45e-63	0.253233	6.45e-63
Gabarapl1	NA	NA	0.260717	NA	NA	9.11e-63	0.260717	9.11e-63
Cd5l	0.693486	NA	NA	1.08e-62	NA	NA	0.693486	1.08e-62
Elovl2	NA	0.452247	NA	NA	1.22e-62	NA	0.452247	1.22e-62
Lrg1	0.490793	0.436838	NA	1.92e-28	1.37e-62	NA	0.490793	1.37e-62
Hgfac	NA	NA	0.25219	NA	NA	1.72e-62	0.25219	1.72e-62
Atp5d	NA	NA	0.250063	NA	NA	2.36e-62	0.250063	2.36e-62
Efhd2	0.583832	NA	NA	3.26e-62	NA	NA	0.583832	3.26e-62
Pcbd1	-0.687762	NA	NA	6.29e-62	NA	NA	-0.687762	6.29e-62
mmu-mir-6240	1.10124	NA	NA	9.82e-62	NA	NA	1.10124	9.82e-62
Hagh	-0.67401	NA	NA	1.62e-61	NA	NA	-0.67401	1.62e-61
Hsd3b3	-0.779501	NA	-0.299662	1.98e-61	NA	3e-20	-0.779501	1.98e-61
Tmem106b	0.280204	NA	0.270357	0.106549	NA	2.12e-61	0.280204	2.12e-61
Ctsd	NA	NA	0.257862	NA	NA	4.43e-61	0.257862	4.43e-61
Cd44	0.303745	NA	NA	5.24e-61	NA	NA	0.303745	5.24e-61
Rdh16	NA	NA	0.269182	NA	NA	5.97e-61	0.269182	5.97e-61
Cyp2c70	-0.551134	0.3364	-0.395159	4.62e-37	2.87e-40	6.16e-61	-0.551134	6.16e-61
Thrsp	-0.724962	NA	-0.689058	3.13e-30	NA	6.83e-61	-0.724962	6.83e-61
Hadha	NA	NA	0.250937	NA	NA	7.14e-61	0.250937	7.14e-61
Sdhd	-0.335261	NA	0.320842	2.07e-18	NA	8.2e-61	-0.335261	8.2e-61
Mbl1	-0.713006	NA	NA	1.05e-60	NA	NA	-0.713006	1.05e-60
Ddt	-0.522221	-0.422411	NA	1.48e-41	1.33e-60	NA	-0.522221	1.33e-60
Eif1a	0.795281	NA	NA	1.8e-60	NA	NA	0.795281	1.8e-60
Alb	0.420299	NA	NA	1.86e-60	NA	NA	0.420299	1.86e-60
Pdia4	-0.271918	0.488167	NA	8.81e-08	1.94e-60	NA	0.488167	1.94e-60
F5	NA	NA	0.300567	NA	NA	3.21e-60	0.300567	3.21e-60
Laptm5	0.338181	NA	NA	3.31e-60	NA	NA	0.338181	3.31e-60
Slc2a2	-0.312348	NA	0.272298	2.36e-14	NA	5.54e-60	-0.312348	5.54e-60
Sfxn1	NA	NA	0.304886	NA	NA	7.27e-60	0.304886	7.27e-60
Epas1	0.775763	NA	NA	7.57e-60	NA	NA	0.775763	7.57e-60
Alas1	NA	-0.489837	NA	NA	8.49e-60	NA	-0.489837	8.49e-60
Cd97	0.345774	NA	NA	1.02e-59	NA	NA	0.345774	1.02e-59
Hacl1	-0.706898	NA	NA	1.2e-59	NA	NA	-0.706898	1.2e-59
Oaz1	-0.347228	-0.374798	-0.418529	1.73e-17	8.14e-43	1.75e-59	-0.418529	1.75e-59
Hpd	-0.51818	-0.313324	NA	2.47e-59	1.72e-56	NA	-0.51818	2.47e-59
Cd74	0.453938	NA	NA	3.15e-59	NA	NA	0.453938	3.15e-59
Aldh3a2	-0.834229	-0.300776	0.307877	3.38e-59	3.4e-27	1.43e-09	-0.834229	3.38e-59
Gclm	0.269864	NA	0.258765	2.58e-05	NA	3.66e-59	0.269864	3.66e-59
Serpina3c	-0.287011	-0.408879	-0.472511	7.83e-06	1.55e-34	8.19e-59	-0.472511	8.19e-59
Sdc4	0.619598	NA	NA	9.47e-59	NA	NA	0.619598	9.47e-59
Ubxn4	NA	NA	0.250314	NA	NA	1.03e-58	0.250314	1.03e-58
Ptms	NA	NA	0.267839	NA	NA	1.24e-58	0.267839	1.24e-58
Wfdc17	0.486653	NA	NA	2.57e-58	NA	NA	0.486653	2.57e-58
Gsta2	NA	NA	0.252162	NA	NA	2.63e-58	0.252162	2.63e-58
1110008F13Rik	-0.375092	-0.455271	NA	2.46e-19	4.13e-58	NA	-0.455271	4.13e-58
Fkbp5	0.516128	NA	NA	1.44e-57	NA	NA	0.516128	1.44e-57
mt-Nd6	NA	-0.477851	NA	NA	1.67e-57	NA	-0.477851	1.67e-57
Kctd3	0.260833	NA	NA	2.11e-57	NA	NA	0.260833	2.11e-57
Sec61a1	NA	0.313945	0.26373	NA	2.96e-24	2.23e-57	0.313945	2.23e-57
Ddx21	0.731381	NA	NA	2.25e-57	NA	NA	0.731381	2.25e-57
Pdcd4	NA	0.488154	NA	NA	3.64e-57	NA	0.488154	3.64e-57
Upb1	-0.418696	NA	0.250388	3.32e-25	NA	7.94e-57	-0.418696	7.94e-57
Cyp2c37	-0.886904	-0.487523	NA	9.93e-57	9.75e-56	NA	-0.886904	9.93e-57
Cd53	0.26558	NA	NA	1.37e-56	NA	NA	0.26558	1.37e-56
Park7	-0.26023	NA	0.251518	5.75e-09	NA	1.55e-56	-0.26023	1.55e-56
Hic2	0.289767	NA	NA	2.03e-56	NA	NA	0.289767	2.03e-56
Sat1	0.688699	NA	NA	2.31e-56	NA	NA	0.688699	2.31e-56
Btg2	0.832086	NA	NA	3.81e-56	NA	NA	0.832086	3.81e-56
Usmg5	-0.430495	NA	0.278731	2.85e-18	NA	4.55e-56	-0.430495	4.55e-56
Rgs2	0.39573	NA	NA	7.5e-56	NA	NA	0.39573	7.5e-56
Chchd2	-0.552503	-0.394917	NA	2.39e-48	7.88e-56	NA	-0.552503	7.88e-56
Slc37a4	NA	NA	0.268319	NA	NA	1.06e-55	0.268319	1.06e-55
Inmt	-0.731016	-0.44353	-0.253222	1.21e-55	1.57e-51	7.77e-21	-0.731016	1.21e-55
Cyp2d10	NA	-0.323151	NA	NA	1.31e-55	NA	-0.323151	1.31e-55
Itgb2	0.272302	NA	NA	1.36e-55	NA	NA	0.272302	1.36e-55
Cps1	NA	0.324502	NA	NA	1.45e-55	NA	0.324502	1.45e-55
Keg1	-0.824548	NA	-0.521611	1.46e-55	NA	2.32e-52	-0.824548	1.46e-55
C1qc	0.586093	NA	NA	2.05e-55	NA	NA	0.586093	2.05e-55
AI182371	-0.319895	0.447855	NA	9.02e-17	2.62e-55	NA	0.447855	2.62e-55
Rock2	0.594094	NA	NA	2.9e-55	NA	NA	0.594094	2.9e-55
Sqstm1	0.74315	NA	NA	4.59e-55	NA	NA	0.74315	4.59e-55
Fndc3b	0.409646	0.348475	NA	1.32e-37	4.69e-55	NA	0.409646	4.69e-55
Uox	-0.553116	NA	NA	6.13e-55	NA	NA	-0.553116	6.13e-55
Gulo	-0.801666	NA	NA	6.8e-55	NA	NA	-0.801666	6.8e-55
mt-Tq	NA	0.28789	NA	NA	7.13e-55	NA	0.28789	7.13e-55
C8a	NA	0.33365	-0.327131	NA	3.84e-39	7.61e-55	0.33365	7.61e-55
Tiparp	0.545567	NA	NA	8.73e-55	NA	NA	0.545567	8.73e-55
Fcgr3	0.308247	NA	NA	1.21e-54	NA	NA	0.308247	1.21e-54
Uqcr11	-0.60308	-0.263241	NA	1.37e-54	5.87e-27	NA	-0.60308	1.37e-54
Atp5e	-0.650248	-0.313642	NA	2.15e-54	1.78e-29	NA	-0.650248	2.15e-54
Tram1	NA	0.41108	NA	NA	2.39e-54	NA	0.41108	2.39e-54
Prg4	NA	0.430643	NA	NA	3.2e-54	NA	0.430643	3.2e-54
Upp2	-0.69026	NA	NA	3.29e-54	NA	NA	-0.69026	3.29e-54
H2-Ab1	0.460957	NA	NA	3.42e-54	NA	NA	0.460957	3.42e-54
Gm26917	0.601205	0.823736	NA	6.5e-24	5.26e-54	NA	0.823736	5.26e-54
Aldh8a1	-0.683677	NA	NA	5.66e-54	NA	NA	-0.683677	5.66e-54
Glyat	-0.647688	NA	NA	1.11e-53	NA	NA	-0.647688	1.11e-53
Msrb1	-0.599033	NA	NA	1.16e-53	NA	NA	-0.599033	1.16e-53
Manf	NA	0.468882	NA	NA	1.6e-53	NA	0.468882	1.6e-53
Spred1	0.388423	NA	NA	1.65e-53	NA	NA	0.388423	1.65e-53
Orm2	NA	0.271461	NA	NA	2.71e-53	NA	0.271461	2.71e-53
Sparcl1	-0.253617	-0.253617	-0.253617	2.56e-11	1.01e-31	3.4e-53	-0.253617	3.4e-53
Cat	NA	0.262624	NA	NA	7.22e-53	NA	0.262624	7.22e-53
Ndufb11	-0.509671	-0.427525	-0.275646	3.19e-34	8.28e-53	4.56e-22	-0.509671	8.28e-53
C1qa	0.514846	NA	NA	1.51e-52	NA	NA	0.514846	1.51e-52
Cldn14	0.364541	NA	NA	1.86e-52	NA	NA	0.364541	1.86e-52
Heatr1	0.406005	NA	NA	2.23e-52	NA	NA	0.406005	2.23e-52
Calm1	NA	0.413146	NA	NA	2.28e-52	NA	0.413146	2.28e-52
Insig1	NA	0.465535	NA	NA	3.03e-52	NA	0.465535	3.03e-52
Cfh	NA	0.40092	-0.306326	NA	3.24e-52	2.09e-34	0.40092	3.24e-52
Ppp2r5a	-0.260505	NA	0.250898	9.42e-10	NA	7.14e-52	-0.260505	7.14e-52
Hc	NA	0.367935	NA	NA	1.11e-51	NA	0.367935	1.11e-51
Hebp1	-0.635432	NA	NA	1.18e-51	NA	NA	-0.635432	1.18e-51
Ces1e	NA	NA	0.265619	NA	NA	2.36e-51	0.265619	2.36e-51
Cox7b	-0.642241	-0.267397	NA	3.42e-51	4.55e-23	NA	-0.642241	3.42e-51
Abhd2	0.484367	NA	NA	1.13e-50	NA	NA	0.484367	1.13e-50
Picalm	0.75453	NA	NA	1.39e-50	NA	NA	0.75453	1.39e-50
Igfbp1	1.05869	-0.316195	NA	1.68e-50	9.05e-32	NA	1.05869	1.68e-50
Haao	-0.591181	NA	NA	2.08e-50	NA	NA	-0.591181	2.08e-50
Canx	NA	0.343383	NA	NA	2.09e-50	NA	0.343383	2.09e-50
Cebpb	-0.361738	-0.47158	NA	9.79e-11	2.38e-50	NA	-0.47158	2.38e-50
Stat3	0.7154	0.297428	NA	2.74e-50	8.01e-18	NA	0.7154	2.74e-50
Fgl2	0.281794	NA	NA	2.86e-50	NA	NA	0.281794	2.86e-50
AA474408	0.34708	0.436408	NA	8.58e-25	3.01e-50	NA	0.436408	3.01e-50
Lyst	0.409281	NA	NA	8.39e-50	NA	NA	0.409281	8.39e-50
Myo1e	0.614341	NA	NA	9.34e-50	NA	NA	0.614341	9.34e-50
Tmem87b	0.434399	NA	NA	1.07e-49	NA	NA	0.434399	1.07e-49
Slc10a2	0.299006	NA	NA	2.04e-49	NA	NA	0.299006	2.04e-49
Gnl3	0.57597	NA	NA	2.63e-49	NA	NA	0.57597	2.63e-49
Lcn2	0.412195	NA	NA	2.72e-49	NA	NA	0.412195	2.72e-49
Jmjd1c	0.63662	NA	NA	3.43e-49	NA	NA	0.63662	3.43e-49
Cox7a2	-0.650338	-0.363458	NA	2e-48	5.69e-35	NA	-0.650338	2e-48
Cltc	0.784985	0.438068	NA	3.05e-48	2.75e-44	NA	0.784985	3.05e-48
Rarres2	-0.552195	-0.266616	NA	3.29e-48	1.17e-31	NA	-0.552195	3.29e-48
Sc5d	-0.500901	0.345017	NA	2.09e-27	3.57e-48	NA	-0.500901	3.57e-48
Ndufa6	-0.61365	-0.306815	NA	4.43e-48	4.71e-27	NA	-0.61365	4.43e-48
2019-03-02	-0.55995	NA	NA	4.66e-48	NA	NA	-0.55995	4.66e-48
Hspa13	NA	0.354845	NA	NA	7.52e-48	NA	0.354845	7.52e-48
Btg1	0.458007	NA	NA	1.02e-47	NA	NA	0.458007	1.02e-47
Pah	-0.522077	NA	NA	1.25e-47	NA	NA	-0.522077	1.25e-47
Leap2	-0.671301	-0.274778	NA	1.25e-47	1.45e-22	NA	-0.671301	1.25e-47
Cytip	0.267599	NA	NA	1.05e-46	NA	NA	0.267599	1.05e-46
Clpx	NA	-0.404736	NA	NA	1.07e-46	NA	-0.404736	1.07e-46
Sdc3	0.359805	NA	NA	1.11e-46	NA	NA	0.359805	1.11e-46
mt-Tm	NA	0.284685	NA	NA	1.2e-46	NA	0.284685	1.2e-46
Gm24187	0.431941	NA	NA	1.37e-46	NA	NA	0.431941	1.37e-46
Stk40	0.536418	NA	NA	2.15e-46	NA	NA	0.536418	2.15e-46
Cyp2c50	-0.661823	-0.290483	NA	2.92e-46	1.48e-24	NA	-0.661823	2.92e-46
Cfp	0.356178	NA	NA	6.11e-46	NA	NA	0.356178	6.11e-46
Dot1l	0.397036	NA	NA	7.81e-46	NA	NA	0.397036	7.81e-46
Saa4	-0.571022	0.375529	NA	2.31e-40	1.16e-45	NA	-0.571022	1.16e-45
Atp8b1	NA	0.362807	NA	NA	1.42e-45	NA	0.362807	1.42e-45
Mdn1	0.317989	NA	NA	1.53e-45	NA	NA	0.317989	1.53e-45
Ndufb2	-0.577154	-0.341226	0.251595	5.29e-40	2.52e-28	1.66e-45	-0.577154	1.66e-45
Hsd17b2	-0.595879	NA	-0.313481	3.18e-45	NA	2.36e-31	-0.595879	3.18e-45
H2-Eb1	0.327873	NA	NA	3.3e-45	NA	NA	0.327873	3.3e-45
Cxadr	0.698451	NA	NA	4.99e-45	NA	NA	0.698451	4.99e-45
Gstm3	-0.411092	-0.31859	-0.598573	1.22e-06	2.69e-10	5.34e-45	-0.598573	5.34e-45
Cpb2	-0.321495	0.322179	NA	4.76e-14	5.47e-45	NA	0.322179	5.47e-45
Spcs3	NA	0.394207	NA	NA	9.16e-45	NA	0.394207	9.16e-45
Cd302	-0.549925	NA	NA	1.1e-44	NA	NA	-0.549925	1.1e-44
Plg	NA	0.261736	NA	NA	1.34e-44	NA	0.261736	1.34e-44
Lactb2	-0.596505	NA	NA	1.72e-44	NA	NA	-0.596505	1.72e-44
Tsr1	0.360287	NA	NA	2.32e-44	NA	NA	0.360287	2.32e-44
Igfbp2	-0.298981	-0.345088	NA	1.25e-14	4.02e-44	NA	-0.345088	4.02e-44
Rps2	-0.387863	-0.384454	-0.374247	2.13e-20	6.76e-40	5.09e-44	-0.387863	5.09e-44
Dgkd	0.370845	NA	NA	1.62e-43	NA	NA	0.370845	1.62e-43
Cml1	-0.614241	-0.326909	NA	1.7e-43	2.1e-29	NA	-0.614241	1.7e-43
Sorl1	0.306656	NA	NA	1.87e-43	NA	NA	0.306656	1.87e-43
Tra2a	0.712328	NA	NA	2.35e-43	NA	NA	0.712328	2.35e-43
Dcxr	-0.440852	-0.410667	NA	2.61e-26	2.61e-43	NA	-0.440852	2.61e-43
Aadac	-0.619958	-0.403767	NA	4.18e-43	5.65e-43	NA	-0.619958	4.18e-43
Ppib	-0.5897	NA	-0.260118	1.14e-42	NA	6.71e-21	-0.5897	1.14e-42
Lect2	-0.626968	NA	NA	1.41e-42	NA	NA	-0.626968	1.41e-42
Tlcd2	-0.594499	NA	NA	1.6e-42	NA	NA	-0.594499	1.6e-42
Lpin1	NA	NA	0.277495	NA	NA	1.78e-42	0.277495	1.78e-42
Ttc39c	-0.636275	NA	-0.374504	2.03e-42	NA	2.88e-40	-0.636275	2.03e-42
Tacc2	0.329333	NA	NA	3.95e-42	NA	NA	0.329333	3.95e-42
Gchfr	-0.554783	-0.386867	NA	5.12e-39	4.46e-42	NA	-0.554783	4.46e-42
Tmed7	NA	0.386771	NA	NA	6.68e-42	NA	0.386771	6.68e-42
Usp9x	0.318386	0.407617	NA	2.35e-09	9.98e-42	NA	0.407617	9.98e-42
Aldh1a1	-0.478797	NA	NA	1.02e-41	NA	NA	-0.478797	1.02e-41
Sdad1	0.312421	NA	NA	1.3e-41	NA	NA	0.312421	1.3e-41
Fdx1	-0.623439	-0.344715	NA	1.55e-41	4.65e-26	NA	-0.623439	1.55e-41
Eef2	0.525856	0.270115	NA	2.71e-41	2.54e-28	NA	0.525856	2.71e-41
Gstz1	-0.464087	NA	NA	2.81e-41	NA	NA	-0.464087	2.81e-41
Ptpn1	0.416331	NA	NA	3.51e-41	NA	NA	0.416331	3.51e-41
Tnfrsf1a	0.599573	NA	NA	3.86e-41	NA	NA	0.599573	3.86e-41
Rad54l2	0.388705	NA	NA	4.52e-41	NA	NA	0.388705	4.52e-41
Il13ra1	0.278527	0.302966	NA	6.54e-12	4.97e-41	NA	0.302966	4.97e-41
Pemt	-0.551184	NA	NA	7.86e-41	NA	NA	-0.551184	7.86e-41
Acss2	-0.620071	NA	-0.258363	8.55e-41	NA	3.19e-11	-0.620071	8.55e-41
2019-03-01	-0.477763	NA	NA	9.43e-41	NA	NA	-0.477763	9.43e-41
Ddx3x	0.65689	NA	NA	1.07e-40	NA	NA	0.65689	1.07e-40
Hs3st3b1	NA	0.343008	NA	NA	1.6e-40	NA	0.343008	1.6e-40
Acox1	NA	0.275171	NA	NA	1.78e-40	NA	0.275171	1.78e-40
Atp5j2	-0.513081	NA	NA	3.32e-40	NA	NA	-0.513081	3.32e-40
8430408G22Rik	-0.502102	NA	NA	4.85e-40	NA	NA	-0.502102	4.85e-40
Ndufb9	-0.503829	NA	NA	5.48e-40	NA	NA	-0.503829	5.48e-40
Hif1a	0.516911	NA	NA	5.71e-40	NA	NA	0.516911	5.71e-40
Hes6	-0.561302	NA	-0.262264	5.81e-40	NA	1.91e-06	-0.561302	5.81e-40
Tsku	0.367628	NA	NA	6.05e-40	NA	NA	0.367628	6.05e-40
Dnajc12	NA	0.322095	NA	NA	1.14e-39	NA	0.322095	1.14e-39
Eaf1	0.521797	NA	NA	1.19e-39	NA	NA	0.521797	1.19e-39
Qdpr	-0.523574	NA	NA	1.45e-39	NA	NA	-0.523574	1.45e-39
Atp5f1	-0.517061	-0.28724	NA	2.05e-39	1.01e-28	NA	-0.517061	2.05e-39
Gm4076	NA	-0.325469	-0.308321	NA	1.37e-35	2.57e-39	-0.325469	2.57e-39
Uso1	NA	0.388069	NA	NA	3.58e-39	NA	0.388069	3.58e-39
Maff	0.3553	NA	NA	4.89e-39	NA	NA	0.3553	4.89e-39
Qsox1	NA	0.342353	NA	NA	9.2e-39	NA	0.342353	9.2e-39
Adh4	-0.526868	0.376928	NA	1.92e-38	1.2e-30	NA	-0.526868	1.92e-38
Chic2	0.41979	NA	NA	2.33e-38	NA	NA	0.41979	2.33e-38
Eef1b2	NA	NA	-0.317323	NA	NA	2.36e-38	-0.317323	2.36e-38
Adh5	-0.491433	NA	NA	2.88e-38	NA	NA	-0.491433	2.88e-38
Itih2	0.501091	0.29866	NA	3.43e-38	6.17e-35	NA	0.501091	3.43e-38
Gjb2	0.608225	0.391136	NA	1.12e-27	3.74e-38	NA	0.608225	3.74e-38
Fabp2	-0.615569	-0.392196	NA	4.18e-38	3.19e-36	NA	-0.615569	4.18e-38
Slc20a1	0.357248	NA	NA	6.66e-38	NA	NA	0.357248	6.66e-38
Slc3a1	NA	0.340998	NA	NA	7.1e-38	NA	0.340998	7.1e-38
Mup2	-0.504471	-0.274244	-0.553058	9.59e-13	1	8.16e-38	1	8.16e-38
Abca1	0.724478	0.439378	NA	8.81e-38	4.14e-37	NA	0.724478	8.81e-38
Ndufa7	-0.555912	NA	NA	1.32e-37	NA	NA	-0.555912	1.32e-37
Lgmn	0.484587	NA	NA	1.8e-37	NA	NA	0.484587	1.8e-37
Gamt	-0.560283	NA	NA	2.41e-37	NA	NA	-0.560283	2.41e-37
Bcl3	0.289018	NA	NA	3.63e-37	NA	NA	0.289018	3.63e-37
Hint2	-0.424321	-0.370169	NA	5.24e-24	6.9e-37	NA	-0.424321	6.9e-37
Mpc2	-0.482839	NA	NA	7.2e-37	NA	NA	-0.482839	7.2e-37
Atxn1	NA	0.304882	NA	NA	9.14e-37	NA	0.304882	9.14e-37
Cyp2c54	-0.394938	-0.32686	0.250387	1.78e-20	3.25e-32	9.37e-37	-0.394938	9.37e-37
Fos	NA	0.432003	NA	NA	1.43e-36	NA	0.432003	1.43e-36
St3gal1	0.52874	NA	NA	1.81e-36	NA	NA	0.52874	1.81e-36
Msn	0.260172	NA	NA	1.86e-36	NA	NA	0.260172	1.86e-36
Sds	0.390742	-0.407007	0.297274	7.29e-12	2.82e-36	3.53e-09	-0.407007	2.82e-36
Rpn1	NA	0.412429	NA	NA	5.16e-36	NA	0.412429	5.16e-36
Ucp2	0.261165	NA	NA	8.74e-36	NA	NA	0.261165	8.74e-36
Tcerg1	0.35755	NA	NA	1.14e-35	NA	NA	0.35755	1.14e-35
Akr1c20	-0.554152	NA	NA	1.48e-35	NA	NA	-0.554152	1.48e-35
Dst	0.510971	0.324301	NA	2.08e-26	1.75e-35	NA	0.510971	1.75e-35
Dstn	NA	0.324301	NA	NA	1.75e-35	NA	0.324301	1.75e-35
S100a1	-0.374338	-0.376186	NA	1.68e-18	1.76e-35	NA	-0.376186	1.76e-35
Sar1b	-0.307931	-0.317608	NA	2.07e-14	1.79e-35	NA	-0.317608	1.79e-35
Crp	-0.506869	NA	NA	2.22e-35	NA	NA	-0.506869	2.22e-35
Pfkfb2	0.290016	NA	NA	2.41e-35	NA	NA	0.290016	2.41e-35
Gm4952	-0.498678	NA	NA	4.03e-35	NA	NA	-0.498678	4.03e-35
Ndufb6	-0.507683	-0.306403	NA	4.3e-35	4.45e-28	NA	-0.507683	4.3e-35
Vsig4	0.483291	NA	NA	4.48e-35	NA	NA	0.483291	4.48e-35
Hao1	NA	0.323032	NA	NA	4.98e-35	NA	0.323032	4.98e-35
Tubb2a	0.749434	NA	NA	5.17e-35	NA	NA	0.749434	5.17e-35
Arl4d	-0.507228	NA	NA	6.71e-35	NA	NA	-0.507228	6.71e-35
mmu-mir-6236	0.520569	0.787474	-0.429737	2.18e-05	7.24e-35	2e-10	0.787474	7.24e-35
Apobec1	0.305083	NA	NA	9.49e-35	NA	NA	0.305083	9.49e-35
Akr1c14	-0.518571	NA	NA	1.08e-34	NA	NA	-0.518571	1.08e-34
Tmem30a	NA	0.33276	NA	NA	1.95e-34	NA	0.33276	1.95e-34
Cfhr2	-0.448463	-0.321929	-0.306326	4.83e-25	4.87e-29	2.09e-34	-0.448463	2.09e-34
Slc41a2	0.260153	0.278263	NA	6.42e-16	2.13e-34	NA	0.278263	2.13e-34
Ipo7	0.32458	0.259152	NA	1.14e-13	2.19e-34	NA	0.32458	2.19e-34
Tsc22d2	0.39106	NA	NA	2.43e-34	NA	NA	0.39106	2.43e-34
Cyb5r3	NA	0.339033	NA	NA	3.1e-34	NA	0.339033	3.1e-34
Apol7a	-0.492294	NA	NA	3.11e-34	NA	NA	-0.492294	3.11e-34
Fxyd1	-0.479908	-0.311759	NA	2.89e-33	3.83e-34	NA	-0.479908	3.83e-34
Cox5b	-0.498784	-0.337825	NA	4.68e-34	1.67e-32	NA	-0.498784	4.68e-34
Rplp1	-0.504663	-0.28664	NA	4.91e-34	5.94e-23	NA	-0.504663	4.91e-34
Ugdh	0.633077	NA	NA	5.17e-34	NA	NA	0.633077	5.17e-34
H2-Aa	0.327935	NA	NA	6.84e-34	NA	NA	0.327935	6.84e-34
H3f3b	0.702915	NA	NA	7.03e-34	NA	NA	0.702915	7.03e-34
Ppan	0.27241	NA	NA	7.48e-34	NA	NA	0.27241	7.48e-34
Ugt2a3	-0.307528	-0.333441	NA	3.75e-16	8.21e-34	NA	-0.333441	8.21e-34
Xbp1	0.603166	NA	NA	9.59e-34	NA	NA	0.603166	9.59e-34
Tjp2	0.411462	NA	NA	1.1e-33	NA	NA	0.411462	1.1e-33
Tatdn2	0.373296	NA	NA	1.22e-33	NA	NA	0.373296	1.22e-33
Hibadh	-0.49941	NA	NA	1.26e-33	NA	NA	-0.49941	1.26e-33
Pten	NA	0.355902	NA	NA	1.92e-33	NA	0.355902	1.92e-33
Ctsl	0.530102	NA	NA	1.93e-33	NA	NA	0.530102	1.93e-33
Hspb8	0.633933	NA	NA	2e-33	NA	NA	0.633933	2e-33
Atp5j	-0.483735	NA	NA	3.59e-33	NA	NA	-0.483735	3.59e-33
Usp4	0.279964	0.324732	NA	8.83e-09	4.02e-33	NA	0.324732	4.02e-33
Nolc1	0.472223	NA	NA	4.11e-33	NA	NA	0.472223	4.11e-33
Ier5	0.288995	NA	NA	4.64e-33	NA	NA	0.288995	4.64e-33
Lonp2	-0.467366	NA	NA	5.23e-33	NA	NA	-0.467366	5.23e-33
Rpl32	-0.532218	-0.25491	-0.284689	1.1e-32	2.9e-16	8.16e-20	-0.532218	1.1e-32
Rrbp1	NA	0.306945	NA	NA	1.11e-32	NA	0.306945	1.11e-32
Dio1	-0.545284	NA	NA	1.11e-32	NA	NA	-0.545284	1.11e-32
Tmem256	-0.51851	NA	NA	1.19e-32	NA	NA	-0.51851	1.19e-32
Pdia6	-0.389967	0.336507	NA	5.65e-20	1.21e-32	NA	-0.389967	1.21e-32
Ssr1	NA	0.327819	NA	NA	1.3e-32	NA	0.327819	1.3e-32
Gm5096	NA	-0.363089	NA	NA	1.95e-32	NA	-0.363089	1.95e-32
Mcm10	-0.487428	NA	NA	2.29e-32	NA	NA	-0.487428	2.29e-32
Ibtk	NA	0.331106	NA	NA	4.1e-32	NA	0.331106	4.1e-32
Nit2	-0.485941	NA	NA	4.49e-32	NA	NA	-0.485941	4.49e-32
Ppm1k	-0.558394	NA	NA	6.56e-32	NA	NA	-0.558394	6.56e-32
Son	0.542912	NA	NA	7.13e-32	NA	NA	0.542912	7.13e-32
Adh6-ps1	-0.418504	NA	NA	9.38e-32	NA	NA	-0.418504	9.38e-32
Selenbp1	-0.493707	-0.280022	NA	9.52e-32	1.67e-21	NA	-0.493707	9.52e-32
Uggt1	NA	0.284458	NA	NA	1.12e-31	NA	0.284458	1.12e-31
Efna1	NA	0.336097	NA	NA	1.73e-31	NA	0.336097	1.73e-31
Ssr4	-0.507577	NA	NA	1.87e-31	NA	NA	-0.507577	1.87e-31
Ndufs6	-0.53793	-0.359161	NA	2e-31	4.72e-31	NA	-0.53793	2e-31
1600014C10Rik	-0.498183	NA	NA	2.43e-31	NA	NA	-0.498183	2.43e-31
Gas5	NA	-0.336153	NA	NA	2.74e-31	NA	-0.336153	2.74e-31
Nop56	0.265671	NA	NA	2.87e-31	NA	NA	0.265671	2.87e-31
Etfb	-0.36549	NA	NA	4.01e-31	NA	NA	-0.36549	4.01e-31
Dusp16	0.460517	NA	NA	4.23e-31	NA	NA	0.460517	4.23e-31
Rora	0.644355	NA	NA	5.02e-31	NA	NA	0.644355	5.02e-31
Nedd4	0.281233	0.377388	NA	4.9e-18	6.69e-31	NA	0.377388	6.69e-31
Epb4.1	0.562789	NA	NA	1.67e-30	NA	NA	0.562789	1.67e-30
Csde1	0.315555	0.326884	NA	2.59e-06	1.68e-30	NA	0.326884	1.68e-30
Ranbp2	0.5985	0.265942	NA	2.18e-30	6.71e-19	NA	0.5985	2.18e-30
Kmo	-0.38444	0.302208	NA	6.51e-22	3.26e-30	NA	-0.38444	3.26e-30
Ndufa13	-0.438761	NA	NA	3.68e-30	NA	NA	-0.438761	3.68e-30
Rnd3	0.365488	NA	NA	3.93e-30	NA	NA	0.365488	3.93e-30
Prkd3	NA	0.366518	NA	NA	3.93e-30	NA	0.366518	3.93e-30
Nr5a2	NA	0.322039	NA	NA	5.05e-30	NA	0.322039	5.05e-30
Gm23388	0.416208	NA	NA	5.5e-30	NA	NA	0.416208	5.5e-30
Ddx5	0.522944	NA	NA	5.9e-30	NA	NA	0.522944	5.9e-30
Blvrb	-0.545113	NA	NA	6.23e-30	NA	NA	-0.545113	6.23e-30
Lrp1	NA	0.505129	NA	NA	6.85e-30	NA	0.505129	6.85e-30
Cfi	NA	0.251606	NA	NA	7.2e-30	NA	0.251606	7.2e-30
Mmp14	0.288913	NA	NA	7.66e-30	NA	NA	0.288913	7.66e-30
Plec	0.467512	NA	NA	8.3e-30	NA	NA	0.467512	8.3e-30
Rab1	NA	0.352627	NA	NA	1.03e-29	NA	0.352627	1.03e-29
Jak1	0.60385	0.254123	NA	1.34e-29	1.2e-17	NA	0.60385	1.34e-29
Slco1a1	-0.362844	NA	-0.29564	2.16e-16	NA	1.36e-29	-0.362844	1.36e-29
Errfi1	0.39368	NA	NA	1.52e-29	NA	NA	0.39368	1.52e-29
Slc38a4	NA	0.263699	NA	NA	2.48e-29	NA	0.263699	2.48e-29
Uqcr10	-0.451902	NA	NA	2.6e-29	NA	NA	-0.451902	2.6e-29
Nab1	NA	0.334211	NA	NA	3e-29	NA	0.334211	3e-29
Il6st	0.316787	0.333487	NA	1.69e-06	3.02e-29	NA	0.333487	3.02e-29
Mpc1	-0.280163	-0.281763	NA	1.13e-10	3.39e-29	NA	-0.281763	3.39e-29
Cmah	NA	0.361552	NA	NA	5.19e-29	NA	0.361552	5.19e-29
Calu	NA	0.304112	NA	NA	5.69e-29	NA	0.304112	5.69e-29
Mlec	NA	0.324559	NA	NA	7.94e-29	NA	0.324559	7.94e-29
Tm4sf4	0.512553	NA	NA	1.16e-28	NA	NA	0.512553	1.16e-28
Hal	NA	NA	0.280114	NA	NA	1.2e-28	0.280114	1.2e-28
Cmbl	-0.442706	-0.312422	NA	2.71e-26	1.48e-28	NA	-0.442706	1.48e-28
Baz1a	0.259611	NA	NA	1.78e-28	NA	NA	0.259611	1.78e-28
Ak3	NA	0.289041	NA	NA	1.86e-28	NA	0.289041	1.86e-28
Nrp1	0.360792	0.334098	NA	2.25e-08	1.93e-28	NA	0.360792	1.93e-28
Gpt2	0.539114	NA	NA	2.49e-28	NA	NA	0.539114	2.49e-28
Etf1	0.559445	NA	NA	2.6e-28	NA	NA	0.559445	2.6e-28
Hook1	NA	0.327424	NA	NA	3.21e-28	NA	0.327424	3.21e-28
Ndufb4	-0.453693	-0.325146	NA	2.93e-26	3.64e-28	NA	-0.453693	3.64e-28
Lgr4	NA	0.268964	NA	NA	9.73e-28	NA	0.268964	9.73e-28
Lrrc59	0.377173	0.318084	NA	1.88e-10	1.35e-27	NA	0.377173	1.35e-27
Dkc1	0.32576	NA	NA	1.54e-27	NA	NA	0.32576	1.54e-27
Stard10	-0.338317	NA	NA	1.68e-27	NA	NA	-0.338317	1.68e-27
Hpx	-0.303288	NA	NA	1.79e-27	NA	NA	-0.303288	1.79e-27
Etnk1	0.315993	0.352069	NA	1e-05	1.82e-27	NA	0.352069	1.82e-27
Agmat	-0.471833	NA	NA	2.33e-27	NA	NA	-0.471833	2.33e-27
Stard4	NA	0.351528	NA	NA	2.4e-27	NA	0.351528	2.4e-27
Cyp39a1	0.351129	NA	NA	2.44e-27	NA	NA	0.351129	2.44e-27
Malat1	0.920628	NA	NA	2.62e-27	NA	NA	0.920628	2.62e-27
Dusp6	0.591646	NA	NA	2.71e-27	NA	NA	0.591646	2.71e-27
Ywhag	0.582415	NA	NA	3.05e-27	NA	NA	0.582415	3.05e-27
Adipor2	-0.473792	NA	NA	3.14e-27	NA	NA	-0.473792	3.14e-27
Arcn1	NA	0.327775	NA	NA	3.29e-27	NA	0.327775	3.29e-27
Serp1	NA	0.312399	-0.267566	NA	3.5e-27	1.29e-19	0.312399	3.5e-27
Ifitm3	-0.425091	NA	-0.254349	1.16e-25	NA	4.18e-27	-0.425091	4.18e-27
Ces3b	-0.36638	-0.286685	-0.263293	6.63e-22	1.58e-25	5.3e-27	-0.36638	5.3e-27
Fcna	0.377428	NA	NA	5.71e-27	NA	NA	0.377428	5.71e-27
App	0.361832	NA	NA	6.12e-27	NA	NA	0.361832	6.12e-27
Cyp2c67	-0.463489	NA	NA	1.02e-26	NA	NA	-0.463489	1.02e-26
Lrrfip1	0.445929	NA	NA	1.19e-26	NA	NA	0.445929	1.19e-26
Dhrs3	-0.467621	NA	NA	1.25e-26	NA	NA	-0.467621	1.25e-26
Rpl36al	-0.475541	NA	NA	1.26e-26	NA	NA	-0.475541	1.26e-26
Cml2	-0.397916	0.265442	NA	4.33e-26	1.85e-26	NA	-0.397916	1.85e-26
Ppp1r3b	-0.402658	NA	NA	2.29e-26	NA	NA	-0.402658	2.29e-26
Eif4g1	0.37486	0.310783	NA	3.98e-13	2.42e-26	NA	0.37486	2.42e-26
Ptpn12	0.334179	NA	NA	5.69e-26	NA	NA	0.334179	5.69e-26
Pik3c2a	0.324871	0.259387	NA	1.17e-09	5.98e-26	NA	0.324871	5.98e-26
Cyp4a12a	-0.456827	NA	-0.277051	6.69e-26	NA	7e-24	-0.456827	6.69e-26
Mug2	0.368296	0.370407	NA	9.47e-13	6.96e-26	NA	0.370407	6.96e-26
Lman1	NA	0.298607	NA	NA	9e-26	NA	0.298607	9e-26
Hspe1	-0.480735	-0.290583	-0.281319	9.37e-26	1.53e-19	1.46e-15	-0.480735	9.37e-26
Mrpl14	-0.459041	NA	NA	9.74e-26	NA	NA	-0.459041	9.74e-26
Zfp683	-0.421689	-0.421395	NA	5.25e-09	1.05e-25	NA	-0.421689	1.05e-25
Mak16	0.317126	NA	NA	1.09e-25	NA	NA	0.317126	1.09e-25
Acsl4	0.298529	0.314743	NA	0.000351815	1.14e-25	NA	0.314743	1.14e-25
Copa	NA	0.345094	NA	NA	1.16e-25	NA	0.345094	1.16e-25
mt-Atp6	-0.478187	-0.573743	-0.323426	1.61e-07	1.31e-25	3.18e-23	-0.573743	1.31e-25
Uqcrh	-0.429165	NA	NA	1.41e-25	NA	NA	-0.429165	1.41e-25
Slc38a3	-0.40979	NA	NA	1.45e-25	NA	NA	-0.40979	1.45e-25
Minos1	-0.455548	NA	NA	2e-25	NA	NA	-0.455548	2e-25
Ebpl	-0.450335	NA	NA	2.09e-25	NA	NA	-0.450335	2.09e-25
Atox1	-0.446203	NA	NA	2.48e-25	NA	NA	-0.446203	2.48e-25
Tbc1d15	0.488646	NA	NA	2.52e-25	NA	NA	0.488646	2.52e-25
Aox3	-0.33332	0.287845	NA	2.16e-15	2.6e-25	NA	-0.33332	2.6e-25
Map2k3	0.434654	NA	NA	2.73e-25	NA	NA	0.434654	2.73e-25
Vkorc1	-0.404177	-0.297367	NA	3.54e-22	3.15e-25	NA	-0.404177	3.15e-25
Cyp7a1	-0.431202	NA	NA	3.19e-25	NA	NA	-0.431202	3.19e-25
Trip12	NA	0.328304	NA	NA	3.31e-25	NA	0.328304	3.31e-25
Hpgd	-0.387752	NA	NA	3.49e-25	NA	NA	-0.387752	3.49e-25
Lmo4	0.320534	NA	NA	3.97e-25	NA	NA	0.320534	3.97e-25
Cyb5b	-0.423346	NA	NA	4.82e-25	NA	NA	-0.423346	4.82e-25
Klf15	-0.451832	NA	NA	5.02e-25	NA	NA	-0.451832	5.02e-25
Gnl2	0.390473	NA	NA	5.63e-25	NA	NA	0.390473	5.63e-25
3110043O21Rik	0.269387	NA	NA	5.64e-25	NA	NA	0.269387	5.64e-25
Asgr1	-0.385655	NA	NA	6.52e-25	NA	NA	-0.385655	6.52e-25
Mtus1	NA	0.36206	NA	NA	7.17e-25	NA	0.36206	7.17e-25
Cyp2j5	-0.398306	NA	NA	7.33e-25	NA	NA	-0.398306	7.33e-25
Mup1	-0.737727	-0.261838	-0.556837	2.63e-21	1	7.4e-25	1	7.4e-25
Prdx5	-0.282088	-0.260937	NA	2.68e-15	8.22e-25	NA	-0.282088	8.22e-25
Chd1	0.378763	NA	NA	8.51e-25	NA	NA	0.378763	8.51e-25
Rarres1	-0.455632	NA	-0.291851	8.53e-25	NA	1.03e-20	-0.455632	8.53e-25
Sel1l	NA	0.335959	NA	NA	8.76e-25	NA	0.335959	8.76e-25
Arl5a	NA	0.264805	NA	NA	1.52e-24	NA	0.264805	1.52e-24
Mpeg1	0.493478	NA	NA	1.8e-24	NA	NA	0.493478	1.8e-24
Wdr43	0.34383	NA	NA	1.89e-24	NA	NA	0.34383	1.89e-24
Aff4	0.616309	NA	NA	1.96e-24	NA	NA	0.616309	1.96e-24
Timm13	-0.432962	NA	NA	2.46e-24	NA	NA	-0.432962	2.46e-24
1500017E21Rik	-0.460997	NA	NA	2.47e-24	NA	NA	-0.460997	2.47e-24
Nop10	-0.291908	-0.264928	NA	3.59e-14	2.62e-24	NA	-0.291908	2.62e-24
Serpina12	-0.453399	NA	-0.324744	1.67e-21	NA	2.9e-24	-0.453399	2.9e-24
Fam107b	0.46332	NA	NA	2.9e-24	NA	NA	0.46332	2.9e-24
Cep85l	0.277893	NA	NA	3.24e-24	NA	NA	0.277893	3.24e-24
Srpr	NA	0.305179	NA	NA	4.78e-24	NA	0.305179	4.78e-24
Narf	NA	0.262933	NA	NA	6.15e-24	NA	0.262933	6.15e-24
2410015M20Rik	-0.402123	NA	NA	6.84e-24	NA	NA	-0.402123	6.84e-24
Gtpbp4	0.482239	NA	NA	6.84e-24	NA	NA	0.482239	6.84e-24
Prdx4	-0.417589	-0.307442	-0.251975	1.27e-20	6.96e-24	8.8e-10	-0.417589	6.96e-24
Ccs	-0.426694	NA	NA	7.67e-24	NA	NA	-0.426694	7.67e-24
Rps15	-0.455155	-0.356138	NA	4.49e-19	7.79e-24	NA	-0.455155	7.79e-24
Tns1	0.434939	NA	NA	8.9e-24	NA	NA	0.434939	8.9e-24
Esd	-0.28076	-0.253795	NA	1.14e-13	9.9e-24	NA	-0.28076	9.9e-24
Ncl	0.48451	NA	NA	1.05e-23	NA	NA	0.48451	1.05e-23
Stom	0.323229	NA	NA	1.13e-23	NA	NA	0.323229	1.13e-23
Amacr	-0.413583	NA	NA	1.14e-23	NA	NA	-0.413583	1.14e-23
Sco2	-0.260509	-0.292871	NA	5.95e-07	1.32e-23	NA	-0.292871	1.32e-23
Glo1	-0.406574	NA	NA	1.87e-23	NA	NA	-0.406574	1.87e-23
Mcl1	0.570934	NA	NA	2.05e-23	NA	NA	0.570934	2.05e-23
Mybbp1a	0.431162	NA	NA	2.11e-23	NA	NA	0.431162	2.11e-23
Nars	0.43777	0.35323	NA	7.84e-17	2.87e-23	NA	0.43777	2.87e-23
Slc38a10	NA	0.285548	NA	NA	2.98e-23	NA	0.285548	2.98e-23
Gm10800	0.562597	NA	NA	3.19e-23	NA	NA	0.562597	3.19e-23
Stt3b	NA	0.319405	NA	NA	3.84e-23	NA	0.319405	3.84e-23
Srp72	NA	0.310685	NA	NA	5.31e-23	NA	0.310685	5.31e-23
Prrc2c	0.439272	NA	NA	6.04e-23	NA	NA	0.439272	6.04e-23
Zyx	0.298338	NA	NA	6.24e-23	NA	NA	0.298338	6.24e-23
Sc4mol	-0.32617	-0.27348	NA	7.58e-15	6.26e-23	NA	-0.32617	6.26e-23
Mrp63	-0.442202	NA	NA	7.79e-23	NA	NA	-0.442202	7.79e-23
Arg1	0.317949	NA	NA	8.62e-23	NA	NA	0.317949	8.62e-23
Arhgef12	0.590765	0.304679	NA	8.83e-23	1.41e-20	NA	0.590765	8.83e-23
Acsm1	-0.369245	NA	NA	9.63e-23	NA	NA	-0.369245	9.63e-23
Mat2a	0.482571	NA	NA	1.45e-22	NA	NA	0.482571	1.45e-22
Cars	0.315815	NA	NA	1.93e-22	NA	NA	0.315815	1.93e-22
Rps9	-0.371794	-0.313951	NA	1.65e-17	1.94e-22	NA	-0.371794	1.94e-22
Ell2	0.417241	0.288091	NA	8.49e-12	2.55e-22	NA	0.417241	2.55e-22
Gm24245	0.546464	0.424203	NA	4.23e-18	3.25e-22	NA	0.546464	3.25e-22
Rpl13a	-0.381462	NA	NA	3.58e-22	NA	NA	-0.381462	3.58e-22
Bzw1	0.294811	0.284147	NA	1.35e-07	3.59e-22	NA	0.294811	3.59e-22
Grlf1	NA	0.295047	NA	NA	3.99e-22	NA	0.295047	3.99e-22
Bbox1	-0.408246	NA	NA	4.17e-22	NA	NA	-0.408246	4.17e-22
Map3k5	0.334712	NA	NA	4.76e-22	NA	NA	0.334712	4.76e-22
Pecr	-0.398084	NA	NA	4.93e-22	NA	NA	-0.398084	4.93e-22
Ndufa3	-0.411605	NA	NA	5.38e-22	NA	NA	-0.411605	5.38e-22
Tmem14c	-0.368514	NA	NA	6.04e-22	NA	NA	-0.368514	6.04e-22
Atp13a3	0.39448	0.303731	NA	2.58e-11	6.61e-22	NA	0.39448	6.61e-22
Pxk	0.281855	NA	NA	6.95e-22	NA	NA	0.281855	6.95e-22
Rps18	-0.488541	NA	NA	8.18e-22	NA	NA	-0.488541	8.18e-22
Mrps24	-0.39038	NA	NA	8.75e-22	NA	NA	-0.39038	8.75e-22
Mtss1	NA	0.287582	NA	NA	1.08e-21	NA	0.287582	1.08e-21
Gjb1	-0.316565	NA	NA	1.13e-21	NA	NA	-0.316565	1.13e-21
Edem1	NA	0.286881	NA	NA	1.13e-21	NA	0.286881	1.13e-21
Spp2	-0.382097	NA	NA	1.28e-21	NA	NA	-0.382097	1.28e-21
Kif5b	0.501167	NA	NA	1.57e-21	NA	NA	0.501167	1.57e-21
Acly	NA	0.328803	NA	NA	1.74e-21	NA	0.328803	1.74e-21
Rpl13	-0.298816	-0.299694	NA	1.55e-10	1.78e-21	NA	-0.299694	1.78e-21
1110001J03Rik	-0.432785	NA	NA	2.04e-21	NA	NA	-0.432785	2.04e-21
Dync1li1	0.262406	NA	NA	2.23e-21	NA	NA	0.262406	2.23e-21
Ndufa2	-0.396474	NA	NA	2.46e-21	NA	NA	-0.396474	2.46e-21
Txndc5	NA	0.290125	NA	NA	3.56e-21	NA	0.290125	3.56e-21
Psme1	-0.394006	NA	NA	3.58e-21	NA	NA	-0.394006	3.58e-21
Ppp1r12a	0.356295	NA	NA	3.6e-21	NA	NA	0.356295	3.6e-21
Bphl	-0.407479	NA	NA	5.02e-21	NA	NA	-0.407479	5.02e-21
Trf	-0.261884	NA	NA	5.32e-21	NA	NA	-0.261884	5.32e-21
Cyp2c68	-0.398831	NA	NA	7.05e-21	NA	NA	-0.398831	7.05e-21
Trib1	0.331693	0.287458	NA	0.00145033	7.49e-21	NA	0.331693	7.49e-21
Akr1c19	NA	-0.272667	NA	NA	7.78e-21	NA	-0.272667	7.78e-21
Cpne3	NA	0.258007	NA	NA	8.12e-21	NA	0.258007	8.12e-21
Pnpla7	NA	0.296083	-0.301627	NA	1.01e-20	2.65e-15	-0.301627	1.01e-20
Dnajb11	NA	0.315357	NA	NA	1.04e-20	NA	0.315357	1.04e-20
Phc2	0.312036	NA	NA	1.14e-20	NA	NA	0.312036	1.14e-20
Atp6v1f	NA	-0.252894	NA	NA	1.18e-20	NA	-0.252894	1.18e-20
Tars	0.492059	NA	NA	1.28e-20	NA	NA	0.492059	1.28e-20
Ctnnb1	NA	0.295681	NA	NA	1.58e-20	NA	0.295681	1.58e-20
Id3	NA	-0.351089	NA	NA	1.84e-20	NA	-0.351089	1.84e-20
Tmem243	-0.379053	-0.265551	NA	2.52e-19	2.35e-20	NA	-0.379053	2.35e-20
Eci1	NA	-0.276383	NA	NA	2.48e-20	NA	-0.276383	2.48e-20
Lap3	-0.364372	NA	NA	2.65e-20	NA	NA	-0.364372	2.65e-20
Cebpa	-0.391553	NA	NA	3.89e-20	NA	NA	-0.391553	3.89e-20
Tfpi2	-0.366342	NA	NA	4.58e-20	NA	NA	-0.366342	4.58e-20
Il6ra	0.304393	NA	NA	5.08e-20	NA	NA	0.304393	5.08e-20
Cald1	0.373704	0.258911	NA	3.11e-13	5.69e-20	NA	0.373704	5.69e-20
Neat1	0.637404	NA	NA	5.72e-20	NA	NA	0.637404	5.72e-20
Ptprf	NA	0.307126	NA	NA	6.5e-20	NA	0.307126	6.5e-20
Uqcrb	-0.408417	NA	NA	6.59e-20	NA	NA	-0.408417	6.59e-20
Ostc	NA	0.26583	NA	NA	7.22e-20	NA	0.26583	7.22e-20
Sec31a	NA	0.263043	NA	NA	7.68e-20	NA	0.263043	7.68e-20
Mbnl1	0.451258	0.250205	NA	9.5e-20	2.2e-15	NA	0.451258	9.5e-20
Osbpl9	NA	0.278773	NA	NA	1.04e-19	NA	0.278773	1.04e-19
Alad	-0.420641	NA	NA	1.16e-19	NA	NA	-0.420641	1.16e-19
Gch1	-0.269054	-0.2825	NA	1.54e-09	1.62e-19	NA	-0.2825	1.62e-19
Lrrfip2	0.373099	NA	NA	1.85e-19	NA	NA	0.373099	1.85e-19
Ireb2	NA	0.265741	NA	NA	1.87e-19	NA	0.265741	1.87e-19
Cisd1	-0.372695	NA	NA	2.37e-19	NA	NA	-0.372695	2.37e-19
Mocs2	-0.346681	NA	NA	2.62e-19	NA	NA	-0.346681	2.62e-19
Coa6	-0.41141	NA	NA	2.73e-19	NA	NA	-0.41141	2.73e-19
Mrc1	0.340445	NA	NA	2.9e-19	NA	NA	0.340445	2.9e-19
Copb2	NA	0.283929	NA	NA	3.01e-19	NA	0.283929	3.01e-19
Stk17b	0.29105	NA	NA	3.56e-19	NA	NA	0.29105	3.56e-19
Ghr	-0.364776	NA	NA	3.66e-19	NA	NA	-0.364776	3.66e-19
Ptp4a1	0.262691	NA	NA	3.82e-19	NA	NA	0.262691	3.82e-19
Osbpl1a	NA	0.272789	NA	NA	4.18e-19	NA	0.272789	4.18e-19
Atp5g3	-0.300222	NA	NA	4.43e-19	NA	NA	-0.300222	4.43e-19
Cyp27a1	-0.37351	-0.251578	NA	3.99e-18	4.44e-19	NA	-0.37351	4.44e-19
Akr1a1	-0.326935	NA	NA	4.63e-19	NA	NA	-0.326935	4.63e-19
Atp5c1	-0.347649	NA	NA	5.04e-19	NA	NA	-0.347649	5.04e-19
Nme1	-0.432885	NA	-0.285705	5.43e-19	NA	4.26e-14	-0.432885	5.43e-19
Azin1	NA	0.27014	NA	NA	6.16e-19	NA	0.27014	6.16e-19
Purb	0.352483	NA	NA	6.99e-19	NA	NA	0.352483	6.99e-19
Timm8b	-0.393582	NA	NA	8.39e-19	NA	NA	-0.393582	8.39e-19
Uhrf1bp1l	0.419802	NA	NA	8.66e-19	NA	NA	0.419802	8.66e-19
Sfpq	0.393978	NA	NA	9.08e-19	NA	NA	0.393978	9.08e-19
Gsk3b	0.406459	NA	NA	9.12e-19	NA	NA	0.406459	9.12e-19
Iqgap2	NA	0.254699	NA	NA	9.72e-19	NA	0.254699	9.72e-19
Cideb	-0.368365	-0.270712	NA	5.77e-18	1.02e-18	NA	-0.368365	1.02e-18
Ndufc2	-0.425285	-0.308039	NA	1.31e-18	1.02e-18	NA	-0.425285	1.02e-18
Palld	0.341357	NA	NA	1.34e-18	NA	NA	0.341357	1.34e-18
D10Jhu81e	-0.395731	NA	NA	1.93e-18	NA	NA	-0.395731	1.93e-18
Pxmp2	-0.36713	NA	NA	2.4e-18	NA	NA	-0.36713	2.4e-18
2019-09-15	-0.409167	NA	NA	2.53e-18	NA	NA	-0.409167	2.53e-18
Smg1	0.334991	NA	NA	2.85e-18	NA	NA	0.334991	2.85e-18
Aass	0.477517	NA	NA	3.07e-18	NA	NA	0.477517	3.07e-18
Hnrnpdl	0.397994	NA	NA	3.09e-18	NA	NA	0.397994	3.09e-18
Akap11	0.346362	NA	NA	4.54e-18	NA	NA	0.346362	4.54e-18
Nedd4l	0.281233	NA	NA	4.9e-18	NA	NA	0.281233	4.9e-18
Jhdm1d	0.304102	NA	NA	4.92e-18	NA	NA	0.304102	4.92e-18
1500011K16Rik	-0.32964	NA	NA	5.16e-18	NA	NA	-0.32964	5.16e-18
Rps3	-0.349321	NA	NA	5.25e-18	NA	NA	-0.349321	5.25e-18
Slc22a30	-0.374598	NA	-0.295401	5.26e-18	NA	1.34e-16	-0.374598	5.26e-18
Erp44	NA	0.27945	NA	NA	5.51e-18	NA	0.27945	5.51e-18
Coro1c	0.306679	NA	NA	6.74e-18	NA	NA	0.306679	6.74e-18
Ptpn2	0.273418	NA	NA	7.37e-18	NA	NA	0.273418	7.37e-18
Commd6	-0.36453	NA	NA	7.88e-18	NA	NA	-0.36453	7.88e-18
Fitm1	-0.324154	NA	NA	7.9e-18	NA	NA	-0.324154	7.9e-18
Dgat2	-0.343266	NA	NA	8.35e-18	NA	NA	-0.343266	8.35e-18
Surf4	NA	0.258578	NA	NA	9.74e-18	NA	0.258578	9.74e-18
Gm10801	0.265934	NA	NA	1.3e-17	NA	NA	0.265934	1.3e-17
Cox6b1	-0.362017	NA	NA	1.47e-17	NA	NA	-0.362017	1.47e-17
Adtrp	-0.366413	NA	NA	1.53e-17	NA	NA	-0.366413	1.53e-17
Ankrd11	0.415627	NA	NA	1.7e-17	NA	NA	0.415627	1.7e-17
Ccbl1	-0.364883	NA	NA	2.18e-17	NA	NA	-0.364883	2.18e-17
Ftl1	-0.260294	-0.349777	-0.298808	0.346486	2.43e-17	1	1	2.43e-17
Prkaa2	NA	0.263641	NA	NA	2.46e-17	NA	0.263641	2.46e-17
Arl6ip1	-0.364946	NA	NA	2.55e-17	NA	NA	-0.364946	2.55e-17
Egr1	0.584559	NA	NA	2.8e-17	NA	NA	0.584559	2.8e-17
Dnajb9	NA	0.258642	NA	NA	2.89e-17	NA	0.258642	2.89e-17
Smdt1	-0.367317	NA	NA	3.21e-17	NA	NA	-0.367317	3.21e-17
Ddc	-0.360753	NA	NA	3.48e-17	NA	NA	-0.360753	3.48e-17
Ndufc1	-0.344433	NA	NA	3.78e-17	NA	NA	-0.344433	3.78e-17
Ndufb8	-0.348077	NA	NA	3.81e-17	NA	NA	-0.348077	3.81e-17
Zbtb20	0.471533	0.37909	NA	1.83e-11	4.06e-17	NA	0.471533	4.06e-17
Xiap	NA	0.260163	NA	NA	4.75e-17	NA	0.260163	4.75e-17
Tjp1	0.286164	NA	NA	4.89e-17	NA	NA	0.286164	4.89e-17
Anp32a	-0.316958	NA	NA	5.23e-17	NA	NA	-0.316958	5.23e-17
Ide	NA	0.251692	NA	NA	5.6e-17	NA	0.251692	5.6e-17
Ehhadh	NA	-0.250473	NA	NA	7.29e-17	NA	-0.250473	7.29e-17
Sptbn1	0.422683	NA	NA	7.32e-17	NA	NA	0.422683	7.32e-17
Mbl2	-0.346518	NA	NA	7.59e-17	NA	NA	-0.346518	7.59e-17
Kpnb1	NA	0.280416	NA	NA	7.91e-17	NA	0.280416	7.91e-17
Mien1	-0.370438	NA	NA	8.08e-17	NA	NA	-0.370438	8.08e-17
Gne	-0.425143	NA	NA	9.04e-17	NA	NA	-0.425143	9.04e-17
Bola3	-0.368862	NA	NA	1.08e-16	NA	NA	-0.368862	1.08e-16
Akap13	0.495254	NA	NA	1.14e-16	NA	NA	0.495254	1.14e-16
Hist1h1c	-0.300907	NA	NA	1.17e-16	NA	NA	-0.300907	1.17e-16
Nr2f6	-0.375434	NA	NA	1.37e-16	NA	NA	-0.375434	1.37e-16
Ces1f	-0.31259	NA	NA	1.45e-16	NA	NA	-0.31259	1.45e-16
Ndufv3	-0.397145	NA	NA	1.45e-16	NA	NA	-0.397145	1.45e-16
Cast	0.400887	NA	NA	1.5e-16	NA	NA	0.400887	1.5e-16
Golga4	0.352085	0.27177	NA	3.49e-05	1.56e-16	NA	0.352085	1.56e-16
Apom	-0.30241	NA	NA	1.68e-16	NA	NA	-0.30241	1.68e-16
Ebp	-0.355328	NA	NA	1.79e-16	NA	NA	-0.355328	1.79e-16
Gpam	NA	0.250378	NA	NA	1.86e-16	NA	0.250378	1.86e-16
Edf1	-0.381679	NA	NA	1.87e-16	NA	NA	-0.381679	1.87e-16
Srebf1	NA	0.276198	NA	NA	1.9e-16	NA	0.276198	1.9e-16
Ndufs8	-0.361439	NA	NA	1.93e-16	NA	NA	-0.361439	1.93e-16
Eprs	0.370086	0.301271	NA	1.04e-06	1.94e-16	NA	0.370086	1.94e-16
Ndufa1	-0.364516	NA	NA	1.96e-16	NA	NA	-0.364516	1.96e-16
Litaf	0.394367	NA	NA	2.04e-16	NA	NA	0.394367	2.04e-16
H6pd	0.343718	0.261358	NA	9.26e-07	2.22e-16	NA	0.343718	2.22e-16
Bptf	0.324464	NA	NA	2.66e-16	NA	NA	0.324464	2.66e-16
Ifrd1	0.49039	NA	NA	2.92e-16	NA	NA	0.49039	2.92e-16
Plk3	0.416625	NA	NA	3.12e-16	NA	NA	0.416625	3.12e-16
Nadk2	NA	0.257852	NA	NA	3.23e-16	NA	0.257852	3.23e-16
Myl12a	0.390781	NA	NA	3.32e-16	NA	NA	0.390781	3.32e-16
Psmb1	-0.358482	NA	NA	3.95e-16	NA	NA	-0.358482	3.95e-16
Baat	-0.308582	NA	NA	4.31e-16	NA	NA	-0.308582	4.31e-16
Cnpy2	-0.37285	NA	NA	4.94e-16	NA	NA	-0.37285	4.94e-16
Bhmt2	-0.311413	NA	NA	5.24e-16	NA	NA	-0.311413	5.24e-16
Gstm4	-0.380861	NA	NA	5.61e-16	NA	NA	-0.380861	5.61e-16
Chac2	-0.286512	NA	NA	6e-16	NA	NA	-0.286512	6e-16
Mettl20	-0.331367	NA	NA	6.5e-16	NA	NA	-0.331367	6.5e-16
Bckdha	-0.34998	NA	NA	6.82e-16	NA	NA	-0.34998	6.82e-16
BC089597	NA	0.262238	NA	NA	6.9e-16	NA	0.262238	6.9e-16
Sirt3	-0.345998	NA	NA	7.3e-16	NA	NA	-0.345998	7.3e-16
Mdm2	0.328296	NA	NA	8.15e-16	NA	NA	0.328296	8.15e-16
Acy3	-0.313749	NA	NA	8.2e-16	NA	NA	-0.313749	8.2e-16
Hsp90ab1	0.322749	NA	NA	8.34e-16	NA	NA	0.322749	8.34e-16
Mrpl12	-0.3082	NA	NA	9.04e-16	NA	NA	-0.3082	9.04e-16
Fam120a	NA	0.280044	NA	NA	9.81e-16	NA	0.280044	9.81e-16
Atp5o	-0.331628	NA	NA	9.93e-16	NA	NA	-0.331628	9.93e-16
Fkbp4	-0.353366	NA	NA	1.01e-15	NA	NA	-0.353366	1.01e-15
Cldn3	-0.314469	NA	NA	1.08e-15	NA	NA	-0.314469	1.08e-15
Ipo5	0.268736	NA	NA	1.12e-15	NA	NA	0.268736	1.12e-15
Fpgs	-0.349409	NA	NA	1.15e-15	NA	NA	-0.349409	1.15e-15
Sdsl	0.259291	NA	NA	1.41e-15	NA	NA	0.259291	1.41e-15
Tgm2	0.399331	NA	NA	1.43e-15	NA	NA	0.399331	1.43e-15
Phlda1	0.549174	NA	NA	1.46e-15	NA	NA	0.549174	1.46e-15
Macf1	0.404177	0.261666	NA	4.26e-11	1.47e-15	NA	0.404177	1.47e-15
Mrps18c	-0.366291	NA	NA	1.6e-15	NA	NA	-0.366291	1.6e-15
Sbno1	0.367101	0.250529	NA	2.44e-13	1.62e-15	NA	0.367101	1.62e-15
Nedd8	-0.356381	NA	NA	1.86e-15	NA	NA	-0.356381	1.86e-15
Magt1	NA	0.263295	NA	NA	1.95e-15	NA	0.263295	1.95e-15
Sdhb	-0.289643	NA	NA	2.09e-15	NA	NA	-0.289643	2.09e-15
Ethe1	-0.333418	NA	NA	2.45e-15	NA	NA	-0.333418	2.45e-15
Mdh1	-0.307658	NA	NA	3.99e-15	NA	NA	-0.307658	3.99e-15
Nrip1	0.272855	NA	NA	4.11e-15	NA	NA	0.272855	4.11e-15
Lcp1	0.484011	NA	NA	4.22e-15	NA	NA	0.484011	4.22e-15
Srsf11	0.401209	NA	NA	4.47e-15	NA	NA	0.401209	4.47e-15
Shb	0.315236	NA	NA	4.68e-15	NA	NA	0.315236	4.68e-15
Bsg	-0.31515	NA	NA	5.31e-15	NA	NA	-0.31515	5.31e-15
Hibch	-0.32713	NA	NA	6.26e-15	NA	NA	-0.32713	6.26e-15
Mki67ip	0.318373	NA	NA	6.27e-15	NA	NA	0.318373	6.27e-15
Otc	-0.299034	NA	NA	6.99e-15	NA	NA	-0.299034	6.99e-15
Smap2	0.348911	NA	NA	9.52e-15	NA	NA	0.348911	9.52e-15
Nr0b2	-0.29301	NA	NA	1.07e-14	NA	NA	-0.29301	1.07e-14
Pank1	-0.35265	NA	NA	1.09e-14	NA	NA	-0.35265	1.09e-14
Ak2	-0.345102	NA	NA	1.13e-14	NA	NA	-0.345102	1.13e-14
Rlim	0.310233	NA	NA	1.42e-14	NA	NA	0.310233	1.42e-14
Erbb2ip	0.333164	0.279651	NA	2.35e-07	1.69e-14	NA	0.333164	1.69e-14
Huwe1	0.387931	NA	NA	1.75e-14	NA	NA	0.387931	1.75e-14
Hmgcs1	-0.349112	NA	NA	1.98e-14	NA	NA	-0.349112	1.98e-14
Rps21	-0.364451	NA	NA	2.02e-14	NA	NA	-0.364451	2.02e-14
Grhpr	-0.353059	NA	NA	2.13e-14	NA	NA	-0.353059	2.13e-14
Tm7sf2	-0.316381	NA	NA	2.28e-14	NA	NA	-0.316381	2.28e-14
Txn1	-0.309124	NA	NA	2.5e-14	NA	NA	-0.309124	2.5e-14
Sh3bgrl	NA	0.251282	NA	NA	2.71e-14	NA	0.251282	2.71e-14
0610011F06Rik	-0.303689	NA	NA	2.8e-14	NA	NA	-0.303689	2.8e-14
Psmb6	-0.319378	NA	NA	2.87e-14	NA	NA	-0.319378	2.87e-14
Gm2788	-0.283139	NA	NA	2.89e-14	NA	NA	-0.283139	2.89e-14
AW112010	-0.298105	NA	NA	3.17e-14	NA	NA	-0.298105	3.17e-14
Dhdh	-0.334814	NA	NA	4.04e-14	NA	NA	-0.334814	4.04e-14
Sf1	0.302306	NA	NA	4.12e-14	NA	NA	0.302306	4.12e-14
Tbl1xr1	0.307509	NA	NA	4.15e-14	NA	NA	0.307509	4.15e-14
Coq9	-0.347936	NA	NA	4.2e-14	NA	NA	-0.347936	4.2e-14
Il4ra	0.257391	NA	NA	4.44e-14	NA	NA	0.257391	4.44e-14
Tceb2	-0.320736	NA	NA	4.5e-14	NA	NA	-0.320736	4.5e-14
Rps10	-0.336909	NA	NA	4.59e-14	NA	NA	-0.336909	4.59e-14
Psme4	NA	0.262584	NA	NA	4.62e-14	NA	0.262584	4.62e-14
Gm4951	-0.322087	NA	NA	5.37e-14	NA	NA	-0.322087	5.37e-14
Pak2	0.281467	NA	NA	5.57e-14	NA	NA	0.281467	5.57e-14
Metap2	0.368605	NA	NA	6.59e-14	NA	NA	0.368605	6.59e-14
2010107E04Rik	-0.318248	NA	NA	7.21e-14	NA	NA	-0.318248	7.21e-14
Prox1	NA	0.26633	NA	NA	7.66e-14	NA	0.26633	7.66e-14
Ddx6	0.444275	NA	NA	7.7e-14	NA	NA	0.444275	7.7e-14
Pacsin2	0.370825	NA	NA	7.89e-14	NA	NA	0.370825	7.89e-14
Hdac11	-0.336847	NA	NA	8.63e-14	NA	NA	-0.336847	8.63e-14
Ubl5	-0.303313	NA	NA	1.12e-13	NA	NA	-0.303313	1.12e-13
Mettl7a1	-0.322099	NA	NA	1.21e-13	NA	NA	-0.322099	1.21e-13
Larp4b	0.342147	NA	NA	1.22e-13	NA	NA	0.342147	1.22e-13
Uqcc2	-0.326858	NA	NA	1.27e-13	NA	NA	-0.326858	1.27e-13
1810022K09Rik	-0.300081	NA	NA	1.29e-13	NA	NA	-0.300081	1.29e-13
Selk	-0.338314	NA	-0.289301	1.79e-12	NA	1.3e-13	-0.338314	1.3e-13
Dhx9	0.350364	NA	NA	1.41e-13	NA	NA	0.350364	1.41e-13
Psmb3	-0.330303	NA	NA	1.47e-13	NA	NA	-0.330303	1.47e-13
Rexo2	-0.326313	NA	NA	1.48e-13	NA	NA	-0.326313	1.48e-13
Hipk3	0.339385	NA	NA	1.58e-13	NA	NA	0.339385	1.58e-13
Cyp4f14	-0.295933	NA	NA	1.6e-13	NA	NA	-0.295933	1.6e-13
Wdr26	0.432511	NA	NA	1.94e-13	NA	NA	0.432511	1.94e-13
Sec61b	-0.290284	NA	NA	2.2e-13	NA	NA	-0.290284	2.2e-13
Paqr9	-0.332342	NA	NA	2.23e-13	NA	NA	-0.332342	2.23e-13
Tsc22d1	-0.299729	NA	NA	2.38e-13	NA	NA	-0.299729	2.38e-13
Glyctk	-0.297702	NA	NA	2.68e-13	NA	NA	-0.297702	2.68e-13
Mapk6	0.256832	NA	NA	3.22e-13	NA	NA	0.256832	3.22e-13
Atp1b1	0.370203	NA	NA	3.27e-13	NA	NA	0.370203	3.27e-13
Aqp9	-0.310864	NA	NA	3.38e-13	NA	NA	-0.310864	3.38e-13
Suco	0.250963	NA	NA	3.39e-13	NA	NA	0.250963	3.39e-13
Dync1h1	0.379607	NA	NA	4.5e-13	NA	NA	0.379607	4.5e-13
Ctsb	0.52131	NA	NA	4.83e-13	NA	NA	0.52131	4.83e-13
Tpr	0.440921	NA	NA	5.22e-13	NA	NA	0.440921	5.22e-13
Supt6	0.291295	NA	NA	5.48e-13	NA	NA	0.291295	5.48e-13
Lsmd1	-0.313141	NA	NA	5.95e-13	NA	NA	-0.313141	5.95e-13
Kif21a	0.404171	NA	NA	6.46e-13	NA	NA	0.404171	6.46e-13
Sgk1	0.284303	NA	NA	7.18e-13	NA	NA	0.284303	7.18e-13
Proz	NA	0.263204	NA	NA	7.77e-13	NA	0.263204	7.77e-13
Romo1	-0.335855	NA	NA	7.99e-13	NA	NA	-0.335855	7.99e-13
Cfhr1	-0.325333	NA	NA	8.01e-13	NA	NA	-0.325333	8.01e-13
Deptor	NA	0.260618	NA	NA	8.58e-13	NA	0.260618	8.58e-13
Atp2b1	0.332096	NA	NA	9.01e-13	NA	NA	0.332096	9.01e-13
Rnf13	NA	0.255297	NA	NA	9.16e-13	NA	0.255297	9.16e-13
Dhrs4	-0.332074	NA	NA	9.59e-13	NA	NA	-0.332074	9.59e-13
Lasp1	NA	0.253021	NA	NA	9.93e-13	NA	0.253021	9.93e-13
Tmem147	-0.283785	NA	NA	1e-12	NA	NA	-0.283785	1e-12
Fus	0.339324	NA	NA	1.03e-12	NA	NA	0.339324	1.03e-12
Yap1	0.32811	NA	NA	1.07e-12	NA	NA	0.32811	1.07e-12
Acads	-0.32422	NA	NA	1.1e-12	NA	NA	-0.32422	1.1e-12
Fam25c	-0.297674	NA	NA	1.12e-12	NA	NA	-0.297674	1.12e-12
Ndufb3	-0.327185	NA	NA	1.16e-12	NA	NA	-0.327185	1.16e-12
Agpat2	-0.298159	NA	NA	1.22e-12	NA	NA	-0.298159	1.22e-12
Bst2	-0.315566	NA	NA	1.52e-12	NA	NA	-0.315566	1.52e-12
Caprin1	NA	0.262826	NA	NA	1.56e-12	NA	0.262826	1.56e-12
Syncrip	0.274765	NA	NA	1.65e-12	NA	NA	0.274765	1.65e-12
Rnaseh2c	-0.325684	NA	NA	1.67e-12	NA	NA	-0.325684	1.67e-12
Cldn2	-0.251077	NA	NA	1.86e-12	NA	NA	-0.251077	1.86e-12
Klf3	0.267357	NA	NA	1.89e-12	NA	NA	0.267357	1.89e-12
Tnks2	0.317626	NA	NA	1.91e-12	NA	NA	0.317626	1.91e-12
Derl2	-0.331734	NA	NA	2.28e-12	NA	NA	-0.331734	2.28e-12
Ndufv2	-0.327639	NA	NA	2.48e-12	NA	NA	-0.327639	2.48e-12
Eif4b	0.368162	0.255988	NA	3.78e-07	2.53e-12	NA	0.368162	2.53e-12
Cyp4f15	-0.29984	NA	NA	2.53e-12	NA	NA	-0.29984	2.53e-12
Brd2	0.571515	0.266388	NA	1.73e-11	2.65e-12	NA	0.571515	2.65e-12
Copz1	NA	0.257723	NA	NA	2.65e-12	NA	0.257723	2.65e-12
Ddx27	0.252155	NA	NA	3.46e-12	NA	NA	0.252155	3.46e-12
Mcee	-0.319918	NA	NA	3.52e-12	NA	NA	-0.319918	3.52e-12
Dnajc19	-0.316007	NA	NA	3.54e-12	NA	NA	-0.316007	3.54e-12
Aldh4a1	-0.290709	NA	NA	3.75e-12	NA	NA	-0.290709	3.75e-12
Fdps	-0.266348	NA	NA	4.58e-12	NA	NA	-0.266348	4.58e-12
Reep3	0.409015	NA	NA	5.12e-12	NA	NA	0.409015	5.12e-12
Car5a	-0.308769	NA	NA	5.42e-12	NA	NA	-0.308769	5.42e-12
Tmem37	-0.282208	NA	NA	6.77e-12	NA	NA	-0.282208	6.77e-12
Tspo	-0.315729	NA	NA	6.95e-12	NA	NA	-0.315729	6.95e-12
Tspan31	-0.295881	NA	NA	7.18e-12	NA	NA	-0.295881	7.18e-12
Atp11c	NA	0.260537	NA	NA	7.22e-12	NA	0.260537	7.22e-12
Atf6	0.37782	NA	NA	7.66e-12	NA	NA	0.37782	7.66e-12
Rpl14	-0.277638	NA	NA	7.87e-12	NA	NA	-0.277638	7.87e-12
Med13	0.294919	NA	NA	7.95e-12	NA	NA	0.294919	7.95e-12
Sdr9c7	-0.259989	NA	NA	8.11e-12	NA	NA	-0.259989	8.11e-12
Rps8	NA	NA	-0.274601	NA	NA	8.37e-12	-0.274601	8.37e-12
Kpna1	0.323048	NA	NA	8.67e-12	NA	NA	0.323048	8.67e-12
Btaf1	0.275464	NA	NA	8.92e-12	NA	NA	0.275464	8.92e-12
Ddah1	-0.312	NA	NA	9.85e-12	NA	NA	-0.312	9.85e-12
Ndufs4	-0.313161	NA	NA	1.01e-11	NA	NA	-0.313161	1.01e-11
Fam214a	-0.26577	NA	NA	1.02e-11	NA	NA	-0.26577	1.02e-11
Rbm25	0.42146	NA	NA	1.03e-11	NA	NA	0.42146	1.03e-11
Ndufb10	-0.300358	NA	NA	1.04e-11	NA	NA	-0.300358	1.04e-11
Slirp	-0.308519	NA	NA	1.04e-11	NA	NA	-0.308519	1.04e-11
Scaf11	0.359845	NA	NA	1.3e-11	NA	NA	0.359845	1.3e-11
Anapc13	-0.364182	NA	NA	1.31e-11	NA	NA	-0.364182	1.31e-11
Arpc1b	0.259677	NA	NA	1.36e-11	NA	NA	0.259677	1.36e-11
Pnkd	-0.292772	NA	NA	1.41e-11	NA	NA	-0.292772	1.41e-11
Abcd3	-0.271805	NA	NA	1.44e-11	NA	NA	-0.271805	1.44e-11
Hmgcr	0.416712	NA	NA	1.61e-11	NA	NA	0.416712	1.61e-11
Mxd1	0.297768	NA	NA	1.65e-11	NA	NA	0.297768	1.65e-11
Bet1	-0.296564	NA	NA	1.73e-11	NA	NA	-0.296564	1.73e-11
Cela1	-0.272297	NA	NA	1.78e-11	NA	NA	-0.272297	1.78e-11
Tmem160	-0.339045	NA	NA	2.24e-11	NA	NA	-0.339045	2.24e-11
Snx10	0.285643	NA	NA	2.35e-11	NA	NA	0.285643	2.35e-11
Ubb	-0.27503	-0.259339	-0.264433	6.19e-10	2.58e-11	0.120646	-0.27503	2.58e-11
Lgals9	-0.269998	NA	NA	2.87e-11	NA	NA	-0.269998	2.87e-11
Aadat	-0.318628	NA	NA	3.04e-11	NA	NA	-0.318628	3.04e-11
Mrpl33	-0.265448	NA	NA	3.06e-11	NA	NA	-0.265448	3.06e-11
Tmem258	-0.276895	NA	NA	3.18e-11	NA	NA	-0.276895	3.18e-11
Cyp2d40	-0.321717	NA	NA	3.46e-11	NA	NA	-0.321717	3.46e-11
Birc6	0.344368	NA	NA	3.56e-11	NA	NA	0.344368	3.56e-11
Naprt1	-0.338143	NA	NA	4.15e-11	NA	NA	-0.338143	4.15e-11
Agxt	-0.258383	NA	NA	4.28e-11	NA	NA	-0.258383	4.28e-11
Kdelr2	0.397729	NA	NA	4.46e-11	NA	NA	0.397729	4.46e-11
Stbd1	-0.273216	NA	NA	5.39e-11	NA	NA	-0.273216	5.39e-11
Phf20l1	0.308488	NA	NA	5.49e-11	NA	NA	0.308488	5.49e-11
Tmprss6	-0.280234	NA	NA	5.62e-11	NA	NA	-0.280234	5.62e-11
Gstk1	-0.282803	NA	NA	5.77e-11	NA	NA	-0.282803	5.77e-11
Gadd45gip1	-0.304091	NA	NA	6.25e-11	NA	NA	-0.304091	6.25e-11
Ubr4	0.330145	NA	NA	7.63e-11	NA	NA	0.330145	7.63e-11
Sigmar1	-0.305468	NA	NA	7.64e-11	NA	NA	-0.305468	7.64e-11
Ythdc1	0.264131	NA	NA	8.4e-11	NA	NA	0.264131	8.4e-11
Psma6	-0.303537	NA	NA	8.48e-11	NA	NA	-0.303537	8.48e-11
Acaa1a	-0.301849	NA	NA	9.21e-11	NA	NA	-0.301849	9.21e-11
Cyp2c55	-0.290435	NA	NA	9.36e-11	NA	NA	-0.290435	9.36e-11
Proc	-0.270719	NA	NA	9.66e-11	NA	NA	-0.270719	9.66e-11
Mrpl20	-0.309349	NA	NA	1.03e-10	NA	NA	-0.309349	1.03e-10
Myeov2	-0.30519	NA	NA	1.05e-10	NA	NA	-0.30519	1.05e-10
Dnajc5	0.326484	NA	NA	1.16e-10	NA	NA	0.326484	1.16e-10
Kdm5a	0.35139	NA	NA	1.27e-10	NA	NA	0.35139	1.27e-10
Commd3	-0.265556	NA	NA	1.46e-10	NA	NA	-0.265556	1.46e-10
Mrpl42	-0.284508	NA	NA	1.47e-10	NA	NA	-0.284508	1.47e-10
Bdh1	-0.293611	NA	NA	1.5e-10	NA	NA	-0.293611	1.5e-10
Mrpl15	-0.291229	NA	NA	1.56e-10	NA	NA	-0.291229	1.56e-10
Abcb11	-0.261778	NA	NA	1.57e-10	NA	NA	-0.261778	1.57e-10
Ddost	NA	0.250356	NA	NA	1.89e-10	NA	0.250356	1.89e-10
Anxa5	0.365372	NA	NA	2.08e-10	NA	NA	0.365372	2.08e-10
Gsr	0.41283	NA	NA	2.1e-10	NA	NA	0.41283	2.1e-10
Atf4	0.341135	NA	NA	2.33e-10	NA	NA	0.341135	2.33e-10
Iah1	-0.292986	NA	NA	2.41e-10	NA	NA	-0.292986	2.41e-10
Pdzd8	0.286271	NA	NA	2.46e-10	NA	NA	0.286271	2.46e-10
Fbxo21	-0.263088	NA	NA	2.85e-10	NA	NA	-0.263088	2.85e-10
Ftsj3	0.255227	NA	NA	2.86e-10	NA	NA	0.255227	2.86e-10
C6	NA	NA	-0.266988	NA	NA	3.03e-10	-0.266988	3.03e-10
Acot13	-0.288639	NA	NA	3.05e-10	NA	NA	-0.288639	3.05e-10
Acat3	-0.311511	NA	NA	3.16e-10	NA	NA	-0.311511	3.16e-10
Magi3	0.269962	NA	NA	3.24e-10	NA	NA	0.269962	3.24e-10
Cybb	0.3778	NA	NA	3.48e-10	NA	NA	0.3778	3.48e-10
Tmem242	-0.272538	NA	NA	3.57e-10	NA	NA	-0.272538	3.57e-10
Mrpl41	-0.267412	NA	NA	3.73e-10	NA	NA	-0.267412	3.73e-10
Sema4g	-0.25046	NA	NA	3.89e-10	NA	NA	-0.25046	3.89e-10
Cap1	0.325055	NA	NA	4.46e-10	NA	NA	0.325055	4.46e-10
Csrp3	-0.293996	NA	NA	4.47e-10	NA	NA	-0.293996	4.47e-10
Hpn	-0.268601	NA	NA	4.81e-10	NA	NA	-0.268601	4.81e-10
Slc25a51	0.263985	NA	NA	6.14e-10	NA	NA	0.263985	6.14e-10
Spcs1	-0.26287	NA	NA	6.3e-10	NA	NA	-0.26287	6.3e-10
Apof	-0.252174	NA	NA	6.73e-10	NA	NA	-0.252174	6.73e-10
Cep85	0.283892	NA	NA	6.87e-10	NA	NA	0.283892	6.87e-10
Aes	-0.264215	NA	NA	7.53e-10	NA	NA	-0.264215	7.53e-10
Pet100	-0.280036	NA	NA	7.6e-10	NA	NA	-0.280036	7.6e-10
Gcat	-0.258728	NA	NA	7.71e-10	NA	NA	-0.258728	7.71e-10
Rps24	-0.262474	NA	NA	8.21e-10	NA	NA	-0.262474	8.21e-10
Dcaf11	-0.281659	NA	NA	9.55e-10	NA	NA	-0.281659	9.55e-10
Pmpcb	-0.263616	NA	NA	1.03e-09	NA	NA	-0.263616	1.03e-09
Lipc	-0.254841	NA	NA	1.09e-09	NA	NA	-0.254841	1.09e-09
Ptpn11	0.277805	NA	NA	1.15e-09	NA	NA	0.277805	1.15e-09
Ccdc50	0.28583	NA	NA	1.18e-09	NA	NA	0.28583	1.18e-09
Ivns1abp	0.35661	NA	NA	1.2e-09	NA	NA	0.35661	1.2e-09
Nqo2	-0.267802	NA	NA	1.22e-09	NA	NA	-0.267802	1.22e-09
Abcg2	-0.280923	NA	NA	1.38e-09	NA	NA	-0.280923	1.38e-09
Dera	-0.267442	NA	NA	1.43e-09	NA	NA	-0.267442	1.43e-09
Fasn	NA	0.291407	NA	NA	1.44e-09	NA	0.291407	1.44e-09
Rabac1	-0.265987	NA	NA	1.45e-09	NA	NA	-0.265987	1.45e-09
Gm20594	0.295687	-0.360001	-0.356559	1.6e-05	2.58e-08	1.55e-09	-0.360001	1.55e-09
Clic4	0.299796	NA	NA	1.64e-09	NA	NA	0.299796	1.64e-09
Ugt3a2	-0.258613	NA	NA	1.89e-09	NA	NA	-0.258613	1.89e-09
Mvd	-0.27041	NA	NA	1.91e-09	NA	NA	-0.27041	1.91e-09
Ptpmt1	-0.255981	NA	NA	2.02e-09	NA	NA	-0.255981	2.02e-09
0610007P14Rik	-0.257015	NA	NA	2.31e-09	NA	NA	-0.257015	2.31e-09
Swi5	-0.262087	NA	NA	2.33e-09	NA	NA	-0.262087	2.33e-09
Tpi1	-0.261579	NA	NA	2.35e-09	NA	NA	-0.261579	2.35e-09
Plcxd2	-0.275193	NA	NA	2.48e-09	NA	NA	-0.275193	2.48e-09
Tmem150a	-0.253508	NA	NA	2.61e-09	NA	NA	-0.253508	2.61e-09
Rnf169	0.333974	NA	NA	2.63e-09	NA	NA	0.333974	2.63e-09
Deb1	-0.267029	NA	NA	2.74e-09	NA	NA	-0.267029	2.74e-09
Hsbp1	-0.286727	NA	NA	2.99e-09	NA	NA	-0.286727	2.99e-09
Slc26a1	-0.281656	NA	NA	3.01e-09	NA	NA	-0.281656	3.01e-09
Rsl1d1	0.346056	NA	NA	3.82e-09	NA	NA	0.346056	3.82e-09
Map3k2	0.251791	NA	NA	3.83e-09	NA	NA	0.251791	3.83e-09
Abcf1	0.30319	NA	NA	4.09e-09	NA	NA	0.30319	4.09e-09
Psma1	-0.256671	NA	NA	4.64e-09	NA	NA	-0.256671	4.64e-09
Fam195a	-0.264891	NA	NA	4.66e-09	NA	NA	-0.264891	4.66e-09
Mrpl11	-0.268482	NA	NA	4.92e-09	NA	NA	-0.268482	4.92e-09
Selo	-0.257422	NA	NA	5.24e-09	NA	NA	-0.257422	5.24e-09
Plbd2	0.264873	NA	NA	5.33e-09	NA	NA	0.264873	5.33e-09
Rap1b	0.340766	NA	NA	6.89e-09	NA	NA	0.340766	6.89e-09
Ppip5k2	0.320939	NA	NA	7.41e-09	NA	NA	0.320939	7.41e-09
Pcm1	0.265398	NA	NA	8.07e-09	NA	NA	0.265398	8.07e-09
Acsm5	-0.261394	NA	NA	8.53e-09	NA	NA	-0.261394	8.53e-09
Rangap1	0.296227	NA	NA	1.08e-08	NA	NA	0.296227	1.08e-08
Rraga	0.262613	NA	NA	1.1e-08	NA	NA	0.262613	1.1e-08
1110058L19Rik	-0.258089	NA	NA	1.12e-08	NA	NA	-0.258089	1.12e-08
Dsp	0.265533	NA	NA	1.15e-08	NA	NA	0.265533	1.15e-08
Ccnl1	0.256623	NA	NA	1.44e-08	NA	NA	0.256623	1.44e-08
Chmp4b	0.300153	NA	NA	1.52e-08	NA	NA	0.300153	1.52e-08
Ubr5	0.305718	NA	NA	1.72e-08	NA	NA	0.305718	1.72e-08
Net1	0.347855	NA	NA	1.84e-08	NA	NA	0.347855	1.84e-08
H2-D1	0.286523	NA	NA	2.31e-08	NA	NA	0.286523	2.31e-08
Srd5a1	-0.277347	NA	NA	2.35e-08	NA	NA	-0.277347	2.35e-08
Papss2	-0.254475	NA	NA	2.73e-08	NA	NA	-0.254475	2.73e-08
Dnaja2	0.372342	NA	NA	2.79e-08	NA	NA	0.372342	2.79e-08
Srrm2	0.328159	NA	NA	3.12e-08	NA	NA	0.328159	3.12e-08
Herc1	0.256189	NA	NA	3.26e-08	NA	NA	0.256189	3.26e-08
Gtf2a2	0.279208	NA	NA	3.58e-08	NA	NA	0.279208	3.58e-08
Pkp4	0.323034	NA	NA	4.02e-08	NA	NA	0.323034	4.02e-08
Trip11	0.347887	NA	NA	4.15e-08	NA	NA	0.347887	4.15e-08
Slc16a2	-0.25197	NA	NA	4.57e-08	NA	NA	-0.25197	4.57e-08
Ctsc	0.361022	0.300373	NA	4.8e-08	9.04e-06	NA	0.361022	4.8e-08
Megf9	0.27689	NA	NA	6.26e-08	NA	NA	0.27689	6.26e-08
Mrpl28	-0.269896	NA	NA	6.87e-08	NA	NA	-0.269896	6.87e-08
Rpl34	-0.297599	NA	NA	8.13e-08	NA	NA	-0.297599	8.13e-08
Mrpl34	-0.28375	NA	NA	8.42e-08	NA	NA	-0.28375	8.42e-08
Mgea5	0.326309	NA	NA	9.07e-08	NA	NA	0.326309	9.07e-08
C1d	-0.255262	NA	NA	9.45e-08	NA	NA	-0.255262	9.45e-08
Gcgr	-0.257637	NA	NA	1.04e-07	NA	NA	-0.257637	1.04e-07
Sptan1	0.312664	NA	NA	1.1e-07	NA	NA	0.312664	1.1e-07
Zfp259	0.255637	NA	NA	1.1e-07	NA	NA	0.255637	1.1e-07
Xrn2	0.298472	NA	NA	1.28e-07	NA	NA	0.298472	1.28e-07
Hipk1	0.2916	NA	NA	1.4e-07	NA	NA	0.2916	1.4e-07
Alcam	0.323789	NA	NA	1.46e-07	NA	NA	0.323789	1.46e-07
Gnas	0.258853	NA	NA	1.47e-07	NA	NA	0.258853	1.47e-07
Mapkapk2	0.313827	NA	NA	1.63e-07	NA	NA	0.313827	1.63e-07
Coasy	-0.253429	NA	NA	1.78e-07	NA	NA	-0.253429	1.78e-07
Gars	0.257639	NA	NA	2.09e-07	NA	NA	0.257639	2.09e-07
Diap1	0.325942	NA	NA	2.19e-07	NA	NA	0.325942	2.19e-07
Rab6a	0.323432	NA	NA	2.23e-07	NA	NA	0.323432	2.23e-07
Pvrl2	-0.261261	NA	NA	2.66e-07	NA	NA	-0.261261	2.66e-07
2810428I15Rik	-0.263118	NA	NA	2.8e-07	NA	NA	-0.263118	2.8e-07
Nucks1	0.355786	NA	NA	2.82e-07	NA	NA	0.355786	2.82e-07
Hnrnpu	0.339416	NA	NA	3.35e-07	NA	NA	0.339416	3.35e-07
Chuk	0.372438	NA	NA	5.21e-07	NA	NA	0.372438	5.21e-07
Serbp1	0.322653	NA	NA	5.43e-07	NA	NA	0.322653	5.43e-07
Ctnnd1	0.251848	NA	NA	5.48e-07	NA	NA	0.251848	5.48e-07
Nploc4	0.291805	NA	NA	5.69e-07	NA	NA	0.291805	5.69e-07
Zfp106	0.33692	NA	NA	6.34e-07	NA	NA	0.33692	6.34e-07
Arhgdia	0.256326	NA	NA	7.14e-07	NA	NA	0.256326	7.14e-07
BC005537	0.354338	NA	NA	1.05e-06	NA	NA	0.354338	1.05e-06
Akr1e1	-0.258208	NA	NA	1.09e-06	NA	NA	-0.258208	1.09e-06
Eif3c	0.30198	NA	NA	1.1e-06	NA	NA	0.30198	1.1e-06
Tmem86b	-0.258237	NA	NA	1.18e-06	NA	NA	-0.258237	1.18e-06
Mrps12	-0.250441	NA	NA	1.26e-06	NA	NA	-0.250441	1.26e-06
Cdh1	0.269697	NA	NA	1.61e-06	NA	NA	0.269697	1.61e-06
Ddx3y	0.339518	NA	NA	1.83e-06	NA	NA	0.339518	1.83e-06
Ndufa5	-0.251989	NA	NA	1.96e-06	NA	NA	-0.251989	1.96e-06
Ppm1g	0.252225	NA	NA	2.04e-06	NA	NA	0.252225	2.04e-06
Elovl5	0.335237	NA	NA	2.54e-06	NA	NA	0.335237	2.54e-06
Impad1	0.322675	NA	NA	3.04e-06	NA	NA	0.322675	3.04e-06
Tab2	0.348412	NA	NA	3.51e-06	NA	NA	0.348412	3.51e-06
Cyp3a13	0.284412	NA	NA	4.93e-06	NA	NA	0.284412	4.93e-06
Pgls	-0.274714	NA	NA	5.62e-06	NA	NA	-0.274714	5.62e-06
Actr3	0.275998	NA	NA	5.66e-06	NA	NA	0.275998	5.66e-06
St3gal4	0.275034	NA	NA	5.81e-06	NA	NA	0.275034	5.81e-06
4932438A13Rik	0.287851	NA	NA	7.97e-06	NA	NA	0.287851	7.97e-06
Abce1	0.279956	NA	NA	8.43e-06	NA	NA	0.279956	8.43e-06
Pde3b	-0.25897	NA	NA	8.55e-06	NA	NA	-0.25897	8.55e-06
Smoc1	0.261574	NA	NA	8.57e-06	NA	NA	0.261574	8.57e-06
4931406C07Rik	-0.254364	NA	NA	9.62e-06	NA	NA	-0.254364	9.62e-06
Rmnd5a	0.318903	NA	NA	1.09e-05	NA	NA	0.318903	1.09e-05
Ash1l	0.265694	NA	NA	1.23e-05	NA	NA	0.265694	1.23e-05
Sf3b1	0.288848	NA	NA	1.32e-05	NA	NA	0.288848	1.32e-05
Spag9	0.31882	NA	NA	1.33e-05	NA	NA	0.31882	1.33e-05
Nek7	0.291098	NA	NA	1.63e-05	NA	NA	0.291098	1.63e-05
Eif4a1	0.251906	NA	NA	2.25e-05	NA	NA	0.251906	2.25e-05
Usp7	0.28732	NA	NA	2.9e-05	NA	NA	0.28732	2.9e-05
Tbca	-0.27261	NA	NA	3.43e-05	NA	NA	-0.27261	3.43e-05
Pi4k2a	0.353561	NA	NA	3.46e-05	NA	NA	0.353561	3.46e-05
Prpf19	0.25876	NA	NA	3.47e-05	NA	NA	0.25876	3.47e-05
Usp34	0.285942	NA	NA	5.16e-05	NA	NA	0.285942	5.16e-05
Slc16a10	-0.254826	NA	NA	9.62e-05	NA	NA	-0.254826	9.62e-05
Eea1	0.261201	NA	NA	0.000132332	NA	NA	0.261201	0.000132332
Sars	0.276853	NA	NA	0.00019395	NA	NA	0.276853	0.00019395
Herc4	0.267475	NA	NA	0.000255647	NA	NA	0.267475	0.000255647
Gadd45a	0.282867	NA	NA	0.000337547	NA	NA	0.282867	0.000337547
Bclaf1	0.268488	NA	NA	0.000425718	NA	NA	0.268488	0.000425718
Gm5424	0.2698	NA	NA	0.000520866	NA	NA	0.2698	0.000520866
Slc35d1	0.309435	NA	NA	0.000579989	NA	NA	0.309435	0.000579989
Cul1	0.259206	NA	NA	0.000597201	NA	NA	0.259206	0.000597201
Cul3	0.278802	NA	NA	0.000803381	NA	NA	0.278802	0.000803381
Slc30a1	0.25057	NA	NA	0.000818871	NA	NA	0.25057	0.000818871
Eif3a	0.314714	NA	NA	0.00096785	NA	NA	0.314714	0.00096785
Tln1	0.321033	NA	NA	0.00176772	NA	NA	0.321033	0.00176772
Zfand5	0.288152	NA	NA	0.00189648	NA	NA	0.288152	0.00189648
Glul	NA	NA	0.379495	NA	NA	0.00256055	0.379495	0.00256055
Eif4ebp1	0.261683	NA	NA	0.00306316	NA	NA	0.261683	0.00306316
Hectd1	0.30803	NA	NA	0.00339561	NA	NA	0.30803	0.00339561
Gldc	0.280157	NA	NA	0.00370491	NA	NA	0.280157	0.00370491
Rassf3	0.291237	NA	NA	0.00472331	NA	NA	0.291237	0.00472331
Nudt4	0.254189	NA	NA	0.00701674	NA	NA	0.254189	0.00701674
Rock1	0.260763	NA	NA	0.00930899	NA	NA	0.260763	0.00930899
Rbm39	0.265733	NA	NA	0.0125452	NA	NA	0.265733	0.0125452
Abcc2	0.289681	NA	NA	0.0182665	NA	NA	0.289681	0.0182665
Naa50	0.265659	NA	NA	0.0191144	NA	NA	0.265659	0.0191144
Pa2g4	0.289349	NA	NA	0.0238199	NA	NA	0.289349	0.0238199
Riok3	0.291562	NA	NA	0.0556779	NA	NA	0.291562	0.0556779
Myo1b	0.262427	NA	NA	0.0752131	NA	NA	0.262427	0.0752131
Eif3b	0.250328	NA	NA	0.085506	NA	NA	0.250328	0.085506
Ldlr	0.282026	NA	NA	0.146582	NA	NA	0.282026	0.146582
Psap	0.2578	NA	NA	0.360974	NA	NA	0.360974	0.2578
Gda	0.266276	NA	NA	0.627476	NA	NA	0.627476	0.266276
Gnai2	0.281668	NA	NA	1	NA	NA	1	0.281668
