# Supplementary material for: Functional compensation precedes recovery of tissue mass following acute liver injury
Source: Nat Commun. 2020 Nov 19;11:5785. doi: 10.1038/s41467-020-19558-3 (PMC7677389; doi:10.1038/s41467-020-19558-3)
Supplement: Supplementary file 8 — Supplementary Data 5 [file 41467_2020_19558_MOESM8_ESM.xlsx]

## Sheet: shared.up.composite.DE
avg_logFC_APAP	avg_logFC_PH	p_val_adj_APAP	p_val_adj_PH	A6logFC	A24logFC	A48A96logFC	A6p	A24p	A48A96p	PH3logFC	PH48logFC	PH120logFC	PH3p	PH48p	PH120p
Mt2	2.06274	2.60604	1.9e-237	0	2.06274	NA	NA	1.9e-237	NA	NA	2.60604	1.55821	1.47184	0	2.03624e-271	0
Mt1	2.38771	2.61085	3.51e-232	0	2.38771	-0.348193	0.356327	3.51e-232	3.61e-18	1.2e-56	2.61085	1.73395	1.65973	0	9.87774e-293	0
Plin2	1.4613	0.720463	8.58e-163	0	1.4613	NA	NA	8.58e-163	NA	NA	0.720463	NA	NA	0	NA	NA
Il1r1	1.245	0.998168	1.47e-162	0	1.245	NA	NA	1.47e-162	NA	NA	0.998168	0.29945	0.639803	0	2.79338e-18	4.68543e-177
Actb	1.05984	0.456981	6.06e-159	2.14781e-210	1.05984	0.384463	-0.29414	6.06e-159	5.37e-69	8.47e-52	0.456981	0.399035	NA	2.14781e-210	2.62127e-44	NA
Cdkn1a	1.21526	0.449325	2.99e-152	7.06398e-169	1.21526	NA	NA	2.99e-152	NA	NA	0.449325	NA	NA	7.06398e-169	NA	NA
Klf6	0.732408	0.361694	1.5e-147	8.00053e-203	0.732408	NA	NA	1.5e-147	NA	NA	0.361694	NA	NA	8.00053e-203	NA	NA
Txnrd1	1.44358	0.31498	1.43e-144	3.22341e-84	1.44358	0.260866	NA	1.43e-144	1.44e-15	NA	0.31498	0.252234	NA	3.22341e-84	0.0325294	NA
Gm26924	1.41903	1.44536	0	0	1.16085	1.41903	NA	3.7e-144	0	NA	1.06346	1.44536	1.37976	0	0	0
2010003K11Rik	0.588355	0.37222	2.61e-131	1.05737e-239	0.588355	NA	NA	2.61e-131	NA	NA	0.37222	NA	NA	1.05737e-239	NA	NA
Krt18	1.25788	0.520354	3.97e-121	5.88314e-34	1.25788	NA	NA	3.97e-121	NA	NA	NA	0.520354	NA	NA	5.88314e-34	NA
Fga	0.828543	1.03943	0	0	0.69335	0.828543	NA	2.44e-115	0	NA	0.98125	0.968748	1.03943	0	9.27144e-246	0
Mat1a	1.00043	0.623735	0	0	0.790765	NA	1.00043	3.26e-113	NA	0	0.623735	0.378729	0.519635	0	5.65122e-41	2.89604e-246
n-R5-8s1	1.25282	1.2896	0	0	0.766101	1.25282	NA	1.81e-109	0	NA	1.2896	1.22312	1.06665	0	2.93671e-283	0
Lars2	1.7114	1.41913	1.38e-293	0	1.39174	1.7114	NA	9.69e-109	1.38e-293	NA	0.816796	0.849538	1.41913	0	4.72569e-222	0
Myh9	1.16023	0.631036	3.1e-107	2.83152e-141	1.16023	0.639114	NA	3.1e-107	2.47e-87	NA	0.399128	0.438269	0.631036	3.03536e-126	1.59002e-15	2.83152e-141
Fgg	0.680531	0.809323	0	0	0.615329	0.680531	NA	1.29e-106	0	NA	0.809323	0.70214	0.686743	0	3.42148e-167	0
Gm24601	0.984392	0.924568	2.17e-275	0	0.468364	0.984392	NA	4.45e-106	2.17e-275	NA	0.924568	0.67538	0.675087	0	2.67981e-176	0
Fgb	0.744974	0.739519	0	0	0.646934	0.744974	NA	4.4e-105	0	NA	0.739519	0.677592	0.605783	0	1.41289e-179	0
Gm15564	1.82058	1.48589	6.31e-292	0	1.44307	1.82058	NA	4.17e-104	6.31e-292	NA	0.735157	0.746211	1.48589	0	4.32308e-146	0
Krt8	1.19587	0.252277	1.04e-103	0.182829	1.19587	NA	NA	1.04e-103	NA	NA	NA	0.252277	NA	NA	0.182829	NA
Clec4f	1.10818	0.487337	2.17e-103	1.73261e-119	1.10818	NA	NA	2.17e-103	NA	NA	NA	0.380338	0.487337	NA	1.17731e-53	1.73261e-119
Apoa4	1.368	1.18686	8.56e-101	3.01259e-137	1.368	NA	0.495579	8.56e-101	NA	8.65e-87	0.609215	1.18686	NA	2.34147e-92	3.01259e-137	NA
Bcl2l1	0.775118	0.280315	1.02e-99	1.16846e-128	0.775118	NA	NA	1.02e-99	NA	NA	0.280315	NA	NA	1.16846e-128	NA	NA
Serpina3m	0.967442	0.779053	1.04e-130	0	0.967442	NA	0.432583	2.5e-94	NA	1.04e-130	0.779053	0.519751	0.305171	0	1.275e-57	2.79622e-48
Rcan1	0.707284	0.50924	1.24e-93	4.57977e-279	0.707284	NA	NA	1.24e-93	NA	NA	0.50924	NA	NA	4.57977e-279	NA	NA
D10Wsu102e	0.587802	0.256022	2.09e-90	1.0336e-141	0.587802	NA	NA	2.09e-90	NA	NA	0.256022	NA	NA	1.0336e-141	NA	NA
Slc39a14	1.01275	0.831585	2.25e-81	0	1.01275	0.32304	NA	2.25e-81	8.94e-22	NA	0.831585	NA	0.506662	0	NA	1.16035e-108
C1qb	0.68168	0.36131	1.02e-79	6.34789e-100	0.68168	NA	NA	1.02e-79	NA	NA	NA	0.36131	0.337494	NA	2.5047e-59	6.34789e-100
Tmsb4x	0.780616	0.347658	7.99e-79	1.30373e-70	0.780616	NA	NA	7.99e-79	NA	NA	NA	0.347658	0.341036	NA	7.53442e-31	1.30373e-70
Ctss	0.764167	0.270183	2.26e-78	2.67839e-57	0.764167	NA	NA	2.26e-78	NA	NA	NA	NA	0.270183	NA	NA	2.67839e-57
Mrap	0.8841	0.280975	2.65e-73	1.03675e-10	0.8841	NA	NA	2.65e-73	NA	NA	NA	0.280975	NA	NA	1.03675e-10	NA
Hnf4a	0.879109	0.644195	3.56e-83	5.68293e-290	0.879109	0.454906	0.314711	6.36e-71	9.91e-71	3.56e-83	0.644195	NA	0.470874	5.68293e-290	NA	3.07882e-110
Csf1r	0.704459	0.284684	4.7e-70	3.78986e-37	0.704459	NA	NA	4.7e-70	NA	NA	NA	0.284684	NA	NA	3.78986e-37	NA
Trp53inp1	1.00841	0.269278	1.52e-67	1.01347e-72	1.00841	0.367961	NA	1.52e-67	2.95e-29	NA	0.269278	NA	NA	1.01347e-72	NA	NA
Nop58	0.66345	0.257567	2.13e-65	1.11973e-93	0.66345	NA	NA	2.13e-65	NA	NA	0.257567	NA	NA	1.11973e-93	NA	NA
Mfsd2a	0.666143	0.496352	5.34e-233	1.64038e-219	0.666143	NA	0.612233	7.88e-65	NA	5.34e-233	0.496352	NA	NA	1.64038e-219	NA	NA
Lyz2	0.732183	0.402736	2.49e-63	3.32908e-93	0.732183	NA	NA	2.49e-63	NA	NA	NA	0.275391	0.402736	NA	1.20955e-28	3.32908e-93
Bach1	0.832333	0.533237	2.51e-63	5.53727e-247	0.832333	NA	NA	2.51e-63	NA	NA	0.533237	NA	NA	5.53727e-247	NA	NA
Fam134b	0.893563	0.865578	5.02e-63	0	0.893563	NA	NA	5.02e-63	NA	NA	0.865578	NA	NA	0	NA	NA
Cd5l	0.693486	0.493714	1.08e-62	4.68425e-138	0.693486	NA	NA	1.08e-62	NA	NA	NA	0.460825	0.493714	NA	2.074e-79	4.68425e-138
Serpina3n	0.848313	1.75976	9.93e-85	0	0.848313	0.413696	0.346483	4.98e-61	4.35e-45	9.93e-85	1.75976	1.08272	1.20536	0	4.67057e-169	0
Apob	0.580156	0.505398	4.36e-68	8.04796e-169	0.580156	0.427246	NA	5.69e-61	4.36e-68	NA	0.416825	NA	0.505398	8.04796e-169	NA	4.62749e-151
Eif1a	0.795281	0.29522	1.8e-60	7.80345e-96	0.795281	NA	NA	1.8e-60	NA	NA	0.29522	NA	NA	7.80345e-96	NA	NA
Epas1	0.775763	0.384259	7.57e-60	2.12152e-138	0.775763	NA	NA	7.57e-60	NA	NA	0.384259	NA	NA	2.12152e-138	NA	NA
Sdc4	0.619598	0.435605	9.47e-59	2.7024e-193	0.619598	NA	NA	9.47e-59	NA	NA	0.435605	NA	0.315436	2.7024e-193	NA	2.09944e-74
C3	0.449521	1.07195	1.23e-125	0	0.442761	0.449521	0.259167	1.55e-58	1.23e-125	1.44e-100	0.482674	0.982337	1.07195	0	0	0
Wfdc17	0.486653	0.31733	2.57e-58	1.32392e-101	0.486653	NA	NA	2.57e-58	NA	NA	NA	NA	0.31733	NA	NA	1.32392e-101
Fkbp5	0.516128	0.663305	1.44e-57	0	0.516128	NA	NA	1.44e-57	NA	NA	0.663305	NA	NA	0	NA	NA
Btg2	0.832086	0.772687	3.81e-56	7.24373e-290	0.832086	NA	NA	3.81e-56	NA	NA	0.772687	0.280924	0.386165	7.24373e-290	2.37272e-05	2.69258e-68
Tiparp	0.545567	0.489122	8.73e-55	7.06573e-236	0.545567	NA	NA	8.73e-55	NA	NA	0.489122	NA	NA	7.06573e-236	NA	NA
Cldn14	0.364541	0.511584	1.86e-52	4.31599e-281	0.364541	NA	NA	1.86e-52	NA	NA	0.511584	NA	NA	4.31599e-281	NA	NA
Abhd2	0.484367	0.267242	1.13e-50	1.29723e-66	0.484367	NA	NA	1.13e-50	NA	NA	NA	NA	0.267242	NA	NA	1.29723e-66
Picalm	0.75453	0.276902	1.39e-50	1.27269e-76	0.75453	NA	NA	1.39e-50	NA	NA	0.276902	NA	NA	1.27269e-76	NA	NA
Igfbp1	1.05869	1.28879	1.68e-50	0	1.05869	-0.316195	NA	1.68e-50	9.05e-32	NA	1.28879	0.466238	0.4889	0	2.67298e-25	1.15024e-78
Stat3	0.7154	0.483905	2.74e-50	3.57533e-174	0.7154	0.297428	NA	2.74e-50	8.01e-18	NA	0.460515	0.308013	0.483905	3.57533e-174	2.82354e-05	1.7545e-98
Myo1e	0.614341	0.399457	9.34e-50	7.8258e-162	0.614341	NA	NA	9.34e-50	NA	NA	0.399457	NA	NA	7.8258e-162	NA	NA
Tmem87b	0.434399	0.288331	1.07e-49	8.71833e-155	0.434399	NA	NA	1.07e-49	NA	NA	0.288331	NA	NA	8.71833e-155	NA	NA
Slc10a2	0.299006	0.305638	2.04e-49	6.53798e-197	0.299006	NA	NA	2.04e-49	NA	NA	0.305638	NA	NA	6.53798e-197	NA	NA
Lcn2	0.412195	2.39758	2.72e-49	0	0.412195	NA	NA	2.72e-49	NA	NA	1.49914	2.39758	2.12765	0	0	0
Jmjd1c	0.63662	0.396126	3.43e-49	1.05124e-144	0.63662	NA	NA	3.43e-49	NA	NA	0.396126	NA	NA	1.05124e-144	NA	NA
Itih3	0.546241	1.22302	1.11e-89	0	0.546241	0.492908	NA	1.4e-47	1.11e-89	NA	0.469632	1.22302	1.17791	1.12109e-197	4.04112e-297	0
Tacc2	0.329333	0.877624	3.95e-42	0	0.329333	NA	NA	3.95e-42	NA	NA	0.877624	NA	NA	0	NA	NA
Eef2	0.525856	0.321706	2.71e-41	1.70104e-97	0.525856	0.270115	NA	2.71e-41	2.54e-28	NA	0.289563	NA	0.321706	1.70104e-97	NA	1.01772e-72
Ptpn1	0.416331	0.268263	3.51e-41	6.92115e-130	0.416331	NA	NA	3.51e-41	NA	NA	0.268263	NA	NA	6.92115e-130	NA	NA
Tnfrsf1a	0.599573	0.346845	3.86e-41	3.4204e-112	0.599573	NA	NA	3.86e-41	NA	NA	0.346845	NA	0.267538	3.4204e-112	NA	1.90007e-43
Ddx3x	0.65689	0.471002	1.07e-40	1.35812e-155	0.65689	NA	NA	1.07e-40	NA	NA	0.471002	NA	NA	1.35812e-155	NA	NA
Itih2	0.501091	0.336714	3.43e-38	1.55868e-122	0.501091	0.29866	NA	3.43e-38	6.17e-35	NA	0.336714	0.312933	NA	1.55868e-122	2.29359e-24	NA
St3gal5	0.60764	0.882762	1.06e-170	0	0.60764	NA	0.542378	6.13e-38	NA	1.06e-170	0.882762	NA	NA	0	NA	NA
Abca1	0.724478	0.505062	8.81e-38	3.19149e-172	0.724478	0.439378	NA	8.81e-38	4.14e-37	NA	0.505062	NA	0.370857	3.19149e-172	NA	2.16402e-52
Bcl3	0.289018	0.41965	3.63e-37	3.04943e-251	0.289018	NA	NA	3.63e-37	NA	NA	0.41965	NA	NA	3.04943e-251	NA	NA
Asl	0.558639	0.297674	3.45e-117	1.76334e-83	0.558639	NA	0.438458	8.13e-37	NA	3.45e-117	0.297674	NA	NA	1.76334e-83	NA	NA
Aldob	0.365461	0.490201	9.03e-178	0	0.31534	NA	0.365461	1.58e-35	NA	9.03e-178	0.490201	-0.254128	NA	0	2.24769e-64	NA
Ugdh	0.633077	0.260444	5.17e-34	4.68355e-05	0.633077	NA	NA	5.17e-34	NA	NA	NA	0.260444	NA	NA	4.68355e-05	NA
H3f3b	0.702915	0.755567	7.03e-34	4.44408e-288	0.702915	NA	NA	7.03e-34	NA	NA	0.755567	NA	NA	4.44408e-288	NA	NA
Xbp1	0.603166	0.539986	9.59e-34	1.33852e-208	0.603166	NA	NA	9.59e-34	NA	NA	0.539986	NA	NA	1.33852e-208	NA	NA
Ctsl	0.530102	0.256521	1.93e-33	1.56147e-59	0.530102	NA	NA	1.93e-33	NA	NA	0.256521	NA	NA	1.56147e-59	NA	NA
Hspb8	0.633933	0.667847	2e-33	9.18585e-267	0.633933	NA	NA	2e-33	NA	NA	0.667847	NA	0.523834	9.18585e-267	NA	4.22613e-133
Eif4g2	0.559693	0.384303	1.62e-67	2.50501e-110	0.559693	0.46599	NA	5.94e-33	1.62e-67	NA	0.384303	NA	0.287105	2.50501e-110	NA	8.06734e-39
Epb4.1	0.562789	0.349431	1.67e-30	1.92946e-113	0.562789	NA	NA	1.67e-30	NA	NA	0.349431	NA	NA	1.92946e-113	NA	NA
Rnd3	0.365488	0.285148	3.93e-30	4.65811e-134	0.365488	NA	NA	3.93e-30	NA	NA	0.285148	NA	NA	4.65811e-134	NA	NA
Ddx5	0.522944	0.251675	5.9e-30	3.02351e-75	0.522944	NA	NA	5.9e-30	NA	NA	0.251675	NA	NA	3.02351e-75	NA	NA
Plec	0.467512	0.267122	8.3e-30	2.03726e-37	0.467512	NA	NA	8.3e-30	NA	NA	NA	NA	0.267122	NA	NA	2.03726e-37
Jak1	0.60385	0.362767	1.34e-29	2.43823e-103	0.60385	0.254123	NA	1.34e-29	1.2e-17	NA	0.362767	NA	NA	2.43823e-103	NA	NA
Errfi1	0.39368	0.500851	1.52e-29	7.43359e-262	0.39368	NA	NA	1.52e-29	NA	NA	0.500851	NA	NA	7.43359e-262	NA	NA
Iigp1	0.768754	0.305889	7.59e-66	4.94888e-49	0.768754	0.454179	NA	2.65e-29	7.59e-66	NA	NA	NA	0.305889	NA	NA	4.94888e-49
Lrg1	0.490793	1.26051	1.37e-62	0	0.490793	0.436838	NA	1.92e-28	1.37e-62	NA	0.870251	1.05105	1.26051	0	1.53926e-213	0
Gpt2	0.539114	0.533332	2.49e-28	3.66968e-218	0.539114	NA	NA	2.49e-28	NA	NA	0.533332	NA	NA	3.66968e-218	NA	NA
Gjb2	0.608225	0.639507	3.74e-38	9.92274e-255	0.608225	0.391136	NA	1.12e-27	3.74e-38	NA	0.639507	0.32868	0.402811	9.92274e-255	2.44199e-12	1.87917e-70
Dst	0.510971	0.329906	1.75e-35	7.39748e-105	0.510971	0.324301	NA	2.08e-26	1.75e-35	NA	0.329906	NA	NA	7.39748e-105	NA	NA
Wbp1l	0.553507	0.409138	4.08e-134	1.29254e-127	0.553507	NA	0.440463	2.48e-26	NA	4.08e-134	0.409138	NA	NA	1.29254e-127	NA	NA
Fn1	0.699635	1.01877	1.87e-106	0	0.521231	0.699635	0.292522	2.99e-26	1.87e-106	3.08e-64	0.684266	0.469732	1.01877	5.56211e-298	5.12048e-32	0
Grn	0.540769	0.403316	1.07e-154	3.4391e-128	0.540769	NA	0.473252	1.38e-25	NA	1.07e-154	0.403316	0.293077	0.31605	3.4391e-128	4.46789e-10	1.12476e-47
Mpeg1	0.493478	0.54117	1.8e-24	4.23928e-174	0.493478	NA	NA	1.8e-24	NA	NA	NA	NA	0.54117	NA	NA	4.23928e-174
Aff4	0.616309	0.344186	1.96e-24	7.00106e-97	0.616309	NA	NA	1.96e-24	NA	NA	0.344186	NA	NA	7.00106e-97	NA	NA
Gm26917	0.823736	0.475554	5.26e-54	2.41636e-144	0.601205	0.823736	NA	6.5e-24	5.26e-54	NA	0.467396	0.475554	0.443748	2.41636e-144	2.51697e-05	7.15171e-51
Tns1	0.434939	0.339818	8.9e-24	4.57631e-128	0.434939	NA	NA	8.9e-24	NA	NA	0.339818	NA	NA	4.57631e-128	NA	NA
Arg1	0.317949	0.381616	8.62e-23	2.22703e-218	0.317949	NA	NA	8.62e-23	NA	NA	0.381616	NA	NA	2.22703e-218	NA	NA
Arhgef12	0.590765	0.304866	8.83e-23	1.49183e-67	0.590765	0.304679	NA	8.83e-23	1.41e-20	NA	0.280147	NA	0.304866	1.49183e-67	NA	1.25661e-32
Man2a1	0.497115	0.369999	2.32e-81	3.60298e-98	0.497115	0.283279	0.332756	6.13e-22	2.79e-19	2.32e-81	0.369999	NA	0.323273	3.60298e-98	NA	1.18903e-46
Lpgat1	0.595219	0.400788	3.53e-63	1.24724e-107	0.595219	0.394626	0.2576	4.45e-21	3.86e-28	3.53e-63	0.390147	0.347767	0.400788	1.24724e-107	1.05076e-09	1.04662e-64
Il6ra	0.304393	0.251697	5.08e-20	2.93234e-108	0.304393	NA	NA	5.08e-20	NA	NA	0.251697	NA	NA	2.93234e-108	NA	NA
Ptp4a1	0.262691	0.393137	3.82e-19	6.0997e-190	0.262691	NA	NA	3.82e-19	NA	NA	0.393137	NA	NA	6.0997e-190	NA	NA
Atp2a2	0.494963	0.350363	7.58e-69	8.21385e-94	0.494963	NA	0.305636	2.9e-18	NA	7.58e-69	0.350363	NA	0.263223	8.21385e-94	NA	4.4193e-29
Aass	0.477517	0.705615	3.07e-18	1.0663e-286	0.477517	NA	NA	3.07e-18	NA	NA	0.705615	NA	0.312356	1.0663e-286	NA	3.70382e-47
Nedd4l	0.281233	0.271827	4.9e-18	1.51239e-116	0.281233	NA	NA	4.9e-18	NA	NA	0.271827	NA	NA	1.51239e-116	NA	NA
Egr1	0.584559	0.62048	2.8e-17	7.26763e-185	0.584559	NA	NA	2.8e-17	NA	NA	0.62048	NA	0.271667	7.26763e-185	NA	3.36174e-20
Litaf	0.394367	0.396008	2.04e-16	2.33699e-132	0.394367	NA	NA	2.04e-16	NA	NA	0.396008	NA	NA	2.33699e-132	NA	NA
Plk3	0.416625	0.488016	3.12e-16	8.22217e-205	0.416625	NA	NA	3.12e-16	NA	NA	0.488016	NA	NA	8.22217e-205	NA	NA
Slc41a2	0.278263	0.441322	2.13e-34	2.22458e-166	0.260153	0.278263	NA	6.42e-16	2.13e-34	NA	0.368544	0.318516	0.441322	2.22458e-166	5.59542e-25	4.36315e-127
Hsp90ab1	0.322749	0.455852	8.34e-16	1.16529e-94	0.322749	NA	NA	8.34e-16	NA	NA	NA	0.455852	0.323037	NA	1.23192e-83	1.16529e-94
Tgm2	0.399331	0.371235	1.43e-15	5.49556e-85	0.399331	NA	NA	1.43e-15	NA	NA	0.316575	0.371235	0.342527	5.49556e-85	5.93696e-16	2.52488e-59
Shb	0.315236	0.430614	4.68e-15	4.02741e-182	0.315236	NA	NA	4.68e-15	NA	NA	0.430614	NA	NA	4.02741e-182	NA	NA
Tmed5	0.401633	0.296019	5.01e-102	1.362e-80	0.401633	NA	0.345008	1.17e-13	NA	5.01e-102	0.296019	NA	NA	1.362e-80	NA	NA
Atp1b1	0.370203	0.424801	3.27e-13	1.3155e-145	0.370203	NA	NA	3.27e-13	NA	NA	0.424801	NA	NA	1.3155e-145	NA	NA
Ctsb	0.52131	0.553974	4.83e-13	4.51227e-149	0.52131	NA	NA	4.83e-13	NA	NA	0.2682	0.310469	0.553974	1.08822e-72	2.1673e-12	4.51227e-149
Mug2	0.370407	0.536577	6.96e-26	3.39892e-113	0.368296	0.370407	NA	9.47e-13	6.96e-26	NA	NA	NA	0.536577	NA	NA	3.39892e-113
Slc25a47	0.502661	0.635929	1.45e-158	0	0.428933	NA	0.502661	2.18e-12	NA	1.45e-158	0.635929	-0.555533	NA	0	2.80748e-104	NA
Atf6	0.37782	0.280521	7.66e-12	1.54665e-82	0.37782	NA	NA	7.66e-12	NA	NA	0.280521	NA	NA	1.54665e-82	NA	NA
Ell2	0.417241	0.371746	2.55e-22	9.30498e-113	0.417241	0.288091	NA	8.49e-12	2.55e-22	NA	0.371746	NA	NA	9.30498e-113	NA	NA
Brd2	0.571515	0.258447	2.65e-12	8.83728e-51	0.571515	0.266388	NA	1.73e-11	2.65e-12	NA	0.258447	NA	NA	8.83728e-51	NA	NA
Snx10	0.285643	0.558245	2.35e-11	1.59481e-251	0.285643	NA	NA	2.35e-11	NA	NA	0.558245	0.253822	NA	1.59481e-251	1.27886e-13	NA
Steap4	0.475974	1.89002	6.59e-69	0	0.437231	0.475974	NA	3.54e-11	6.59e-69	NA	1.89002	0.631014	0.931388	0	4.71389e-63	1.31114e-284
Gfra1	0.386383	0.474694	2.65e-92	4.73397e-168	0.386383	NA	0.320843	8.44e-11	NA	2.65e-92	0.474694	NA	NA	4.73397e-168	NA	NA
Cp	0.436243	0.655511	6.52e-192	5.8053e-290	0.254077	0.317404	0.436243	2.41e-10	1.74e-45	6.52e-192	NA	0.620221	0.655511	NA	1.41097e-115	5.8053e-290
Slc25a51	0.263985	0.372158	6.14e-10	1.11323e-164	0.263985	NA	NA	6.14e-10	NA	NA	0.372158	NA	NA	1.11323e-164	NA	NA
Eef1a1	0.439252	0.340768	2.2e-81	6.14136e-119	0.282587	0.439252	NA	1.02e-09	2.2e-81	NA	0.340768	0.25497	NA	6.14136e-119	1.24947e-12	NA
Ivns1abp	0.35661	0.462541	1.2e-09	9.44057e-168	0.35661	NA	NA	1.2e-09	NA	NA	0.462541	NA	NA	9.44057e-168	NA	NA
Por	0.335963	0.290746	1.06e-73	3.92838e-83	0.335963	-0.271636	0.331949	4.49e-09	2.42e-08	1.06e-73	0.290746	NA	NA	3.92838e-83	NA	NA
Plin5	0.352087	0.489258	1.22e-125	1.00716e-205	0.296282	-0.27776	0.352087	6.88e-09	2.38e-16	1.22e-125	0.489258	NA	NA	1.00716e-205	NA	NA
Ppip5k2	0.320939	0.302991	7.41e-09	3.62584e-115	0.320939	NA	NA	7.41e-09	NA	NA	0.302991	NA	NA	3.62584e-115	NA	NA
Fmo5	0.28622	0.690161	4.71e-64	0	0.28622	NA	0.252071	1.05e-08	NA	4.71e-64	0.690161	0.379271	0.337493	0	1.75071e-43	5.95154e-73
Ccnl1	0.256623	0.341338	1.44e-08	1.66619e-120	0.256623	NA	NA	1.44e-08	NA	NA	0.341338	NA	NA	1.66619e-120	NA	NA
Nrp1	0.360792	0.268797	1.93e-28	7.49426e-79	0.360792	0.334098	NA	2.25e-08	1.93e-28	NA	0.268797	NA	NA	7.49426e-79	NA	NA
H2-D1	0.286523	0.433184	2.31e-08	1.13593e-105	0.286523	NA	NA	2.31e-08	NA	NA	NA	NA	0.433184	NA	NA	1.13593e-105
Cxcl1	0.449767	1.2304	9.38e-68	0	0.37007	0.449767	0.25725	4.89e-08	1.26e-30	9.38e-68	1.2304	0.353013	NA	0	7.28481e-05	NA
Hdlbp	0.565147	0.394031	5.1e-95	2.52472e-71	0.345721	0.565147	NA	5.4e-08	5.1e-95	NA	0.267318	NA	0.394031	3.33056e-59	NA	2.52472e-71
Hspa5	0.610549	0.339769	9.07e-184	1.02395e-98	0.268221	0.610549	0.291184	9.35e-08	9.07e-184	2.27e-84	NA	0.270882	0.339769	NA	2.26522e-12	1.02395e-98
Atp1a1	0.419079	0.261719	3.57e-63	2.95645e-65	0.419079	0.270031	0.26277	2.42e-07	1.97e-06	3.57e-63	0.261719	NA	NA	2.95645e-65	NA	NA
Nucks1	0.355786	1	2.82e-07	0.271056	0.355786	NA	NA	2.82e-07	NA	NA	NA	0.271056	NA	NA	1	NA
Ctnnd1	0.251848	0.252846	5.48e-07	1.41477e-35	0.251848	NA	NA	5.48e-07	NA	NA	NA	NA	0.252846	NA	NA	1.41477e-35
Sult1a1	0.560453	0.371024	9.07e-216	2.67255e-99	0.31899	NA	0.560453	6.64e-07	NA	9.07e-216	0.371024	0.344837	NA	2.67255e-99	2.16219e-12	NA
H6pd	0.343718	0.491966	2.22e-16	1.00677e-111	0.343718	0.261358	NA	9.26e-07	2.22e-16	NA	0.300493	NA	0.491966	1.9138e-81	NA	1.00677e-111
Serinc3	0.359289	0.293965	4.67e-75	2.70765e-85	0.359289	NA	0.292321	1.17e-06	NA	4.67e-75	0.293965	NA	NA	2.70765e-85	NA	NA
Il6st	0.333487	0.382882	3.02e-29	3.02061e-73	0.316787	0.333487	NA	1.69e-06	3.02e-29	NA	0.262348	NA	0.382882	3.02061e-73	NA	3.34974e-58
Elovl5	0.335237	0.382267	2.54e-06	1.08064e-102	0.335237	NA	NA	2.54e-06	NA	NA	0.382267	NA	NA	1.08064e-102	NA	NA
Cyp3a13	0.284412	0.42068	4.93e-06	6.40777e-81	0.284412	NA	NA	4.93e-06	NA	NA	NA	NA	0.42068	NA	NA	6.40777e-81
Rmnd5a	0.318903	0.273473	1.09e-05	5.48218e-73	0.318903	NA	NA	1.09e-05	NA	NA	0.273473	NA	NA	5.48218e-73	NA	NA
mmu-mir-6236	0.787474	1.25725	7.24e-35	5.13695e-284	0.520569	0.787474	-0.429737	2.18e-05	7.24e-35	2e-10	0.468867	0.632369	1.25725	4.50612e-221	5.48505e-97	5.13695e-284
Saa2	0.964488	4.43819	8.96e-95	0	0.558658	0.964488	-0.390082	0.000262015	8.96e-95	6.06e-64	2.97186	4.43819	3.59801	0	0	0
Cpt1a	0.372935	0.428607	2.13e-98	3.31256e-139	0.26112	NA	0.372935	0.000289401	NA	2.13e-98	0.428607	NA	0.276571	3.31256e-139	NA	1.18854e-34
Acsl4	0.314743	0.273276	1.14e-25	5.43114e-70	0.298529	0.314743	NA	0.000351815	1.14e-25	NA	0.250793	0.273276	NA	5.43114e-70	0.00308645	NA
Trib1	0.331693	0.581754	7.49e-21	1.56712e-204	0.331693	0.287458	NA	0.00145033	7.49e-21	NA	0.581754	NA	NA	1.56712e-204	NA	NA
Psap	0.360974	0.318472	0.2578	5.29626e-54	0.2578	NA	NA	0.360974	NA	NA	NA	NA	0.318472	NA	NA	5.29626e-54
Apcs	0.758401	2.04949	2.16e-78	0	0.298926	0.606731	NA	0.758401	2.16e-78	NA	0.57344	2.04949	0.965147	2.06126e-182	0	5.94311e-275
Gm23935	1	1.20724	3.7e-142	1.38424e-297	0.424222	0.7213	0.501944	1	0.068578	3.7e-142	0.498067	0.562415	1.20724	8.56841e-162	2.20888e-73	1.38424e-297
Sephs2	0.889993	0.618707	2.83e-263	1.06362e-281	NA	0.889993	NA	NA	2.83e-263	NA	0.618707	NA	0.604852	1.06362e-281	NA	1.85695e-182
Fgl1	0.864934	1.56188	1.6e-238	0	NA	0.864934	NA	NA	1.6e-238	NA	0.493383	1.56188	1.37993	2.35773e-175	0	0
Hyou1	0.846485	0.496156	1.62e-156	3.59977e-141	NA	0.846485	NA	NA	1.62e-156	NA	0.43111	0.315761	0.496156	3.59977e-141	0.000165574	3.38682e-91
Calr	0.555145	0.391956	1.67e-148	1.61191e-116	NA	0.555145	NA	NA	1.67e-148	NA	NA	NA	0.391956	NA	NA	1.61191e-116
Scd1	0.726687	1.08168	2.08e-139	0	-0.466125	0.726687	0.519218	5.04e-19	2.08e-139	5.06e-126	1.08168	NA	0.787835	0	NA	3.70979e-204
Itih4	0.525075	1.18012	4.26e-137	0	NA	0.525075	NA	NA	4.26e-137	NA	0.887186	1.17174	1.18012	0	0	0
Hp	0.431328	1.58489	8.95e-137	0	NA	0.431328	NA	NA	8.95e-137	NA	0.774785	1.58489	1.10708	0	0	0
Pdia3	0.593769	0.276157	7.36e-136	3.3607e-53	NA	0.593769	NA	NA	7.36e-136	NA	NA	NA	0.276157	NA	NA	3.3607e-53
P4hb	0.405224	0.38507	2.27e-113	1.31003e-132	NA	0.405224	0.250661	NA	2.27e-113	1.25e-84	NA	0.38507	0.369962	NA	1.73293e-74	1.31003e-132
Glud1	0.451049	0.3591	6.55e-110	1.10971e-139	NA	0.451049	NA	NA	6.55e-110	NA	0.341725	0.3591	0.307824	1.10971e-139	4.69364e-47	1.29722e-69
Pzp	0.416009	0.636852	3.34e-97	0	NA	0.416009	NA	NA	3.34e-97	NA	0.387351	0.382797	0.636852	2.84739e-237	2.61472e-52	0
Serpina10	0.565046	0.871044	8.21e-94	0	NA	0.565046	NA	NA	8.21e-94	NA	0.733655	0.871044	0.740578	0	3.59989e-107	1.3451e-230
Creld2	0.608653	0.362478	1.18e-91	5.90495e-44	NA	0.608653	NA	NA	1.18e-91	NA	NA	0.362478	0.307177	NA	1.11415e-08	5.90495e-44
Egfr	0.504958	0.654408	1.72e-79	5.46915e-228	NA	0.504958	-0.473389	NA	1.72e-79	5.82e-71	0.555834	NA	0.654408	5.46915e-228	NA	4.26029e-199
Orm1	0.365144	1.82376	4.87e-78	0	NA	0.365144	-0.310039	NA	4.87e-78	1.56e-69	0.463412	1.82376	1.05827	4.57696e-180	0	0
Kng1	0.265778	0.546835	1.32e-71	0	NA	0.265778	NA	NA	1.32e-71	NA	NA	0.419945	0.546835	NA	3.92475e-102	0
Elovl2	0.452247	0.285039	1.22e-62	2.60256e-69	NA	0.452247	NA	NA	1.22e-62	NA	0.285039	NA	NA	2.60256e-69	NA	NA
Cps1	0.324502	0.336429	1.45e-55	1.18757e-145	NA	0.324502	NA	NA	1.45e-55	NA	0.336429	NA	0.312298	1.18757e-145	NA	8.38552e-77
Prg4	0.430643	0.810836	3.2e-54	8.36016e-244	NA	0.430643	NA	NA	3.2e-54	NA	0.480505	0.355546	0.810836	4.34992e-189	1.45301e-24	8.36016e-244
Manf	0.468882	0.282951	1.6e-53	0.0232687	NA	0.468882	NA	NA	1.6e-53	NA	NA	0.282951	NA	NA	0.0232687	NA
Orm2	0.271461	2.40509	2.71e-53	0	NA	0.271461	NA	NA	2.71e-53	NA	NA	2.40509	1.53675	NA	0	0
Cfh	0.40092	0.832884	3.24e-52	0	NA	0.40092	-0.306326	NA	3.24e-52	2.09e-34	0.312616	0.588715	0.832884	3.4561e-113	2.5189e-103	0
Hc	0.367935	0.611233	1.11e-51	2.30879e-207	NA	0.367935	NA	NA	1.11e-51	NA	NA	NA	0.611233	NA	NA	2.30879e-207
Dhcr24	0.423757	0.759731	3.03e-107	1.44993e-130	NA	0.423757	0.387274	NA	3.44e-48	3.03e-107	NA	0.759731	0.551421	NA	1.64764e-115	1.44993e-130
Cpb2	0.322179	0.40379	5.47e-45	3.33552e-100	-0.321495	0.322179	NA	4.76e-14	5.47e-45	NA	0.280302	0.395699	0.40379	1.58681e-74	1.08559e-38	3.33552e-100
Plg	0.261736	0.596524	1.34e-44	0	NA	0.261736	NA	NA	1.34e-44	NA	0.266197	NA	0.596524	1.34686e-121	NA	0
Acox1	0.275171	0.540022	1.78e-40	0	NA	0.275171	NA	NA	1.78e-40	NA	0.540022	NA	0.29289	0	NA	1.80286e-68
Dnajc12	0.322095	0.312908	1.14e-39	2.5383e-30	NA	0.322095	NA	NA	1.14e-39	NA	NA	0.312908	NA	NA	2.5383e-30	NA
C8a	0.33365	0.404198	7.61e-55	2.99834e-96	NA	0.33365	-0.327131	NA	3.84e-39	7.61e-55	0.294064	NA	0.404198	1.39461e-84	NA	2.99834e-96
Qsox1	0.342353	0.725062	9.2e-39	2.23714e-241	NA	0.342353	NA	NA	9.2e-39	NA	0.378487	0.551776	0.725062	3.75294e-121	2.238e-55	2.23714e-241
Slc3a1	0.340998	0.381791	7.1e-38	1.93288e-94	NA	0.340998	NA	NA	7.1e-38	NA	0.290117	0.321802	0.381791	1.93288e-94	1.78412e-11	2.58695e-55
Fos	0.432003	0.524733	1.43e-36	3.547e-125	NA	0.432003	NA	NA	1.43e-36	NA	0.524733	NA	NA	3.547e-125	NA	NA
Dstn	0.324301	0.271382	1.75e-35	2.89799e-82	NA	0.324301	NA	NA	1.75e-35	NA	0.271382	NA	NA	2.89799e-82	NA	NA
Cyb5r3	0.339033	0.337685	3.1e-34	1.89897e-92	NA	0.339033	NA	NA	3.1e-34	NA	0.337685	NA	NA	1.89897e-92	NA	NA
Efna1	0.336097	0.268455	1.73e-31	2.54995e-60	NA	0.336097	NA	NA	1.73e-31	NA	0.256153	NA	0.268455	2.54995e-60	NA	2.85495e-25
Slc7a2	0.352565	0.622327	3.47e-68	6.73832e-265	NA	0.352565	0.344978	NA	1.75e-31	3.47e-68	0.622327	NA	0.374381	6.73832e-265	NA	2.68204e-62
BC025446	0.294229	0.266911	4.26e-85	4.45527e-39	NA	0.294229	0.272611	NA	6.33e-31	4.26e-85	NA	NA	0.266911	NA	NA	4.45527e-39
Nedd4	0.377388	0.259979	6.69e-31	7.3475e-56	0.281233	0.377388	NA	4.9e-18	6.69e-31	NA	0.259979	NA	NA	7.3475e-56	NA	NA
Lrp1	0.505129	0.914047	6.85e-30	2.16911e-231	NA	0.505129	NA	NA	6.85e-30	NA	0.310227	0.314138	0.914047	2.25364e-68	2.74872e-05	2.16911e-231
Cfi	0.251606	0.390834	7.2e-30	2.16332e-113	NA	0.251606	NA	NA	7.2e-30	NA	NA	NA	0.390834	NA	NA	2.16332e-113
Cmah	0.361552	0.25132	5.19e-29	6.55013e-28	NA	0.361552	NA	NA	5.19e-29	NA	NA	NA	0.25132	NA	NA	6.55013e-28
Mlec	0.324559	0.400321	7.94e-29	1.46083e-15	NA	0.324559	NA	NA	7.94e-29	NA	NA	0.400321	NA	NA	1.46083e-15	NA
Copa	0.345094	0.294256	1.16e-25	1.69118e-64	NA	0.345094	NA	NA	1.16e-25	NA	0.25141	NA	0.294256	1.69118e-64	NA	4.74634e-40
Mtus1	0.36206	0.385483	7.17e-25	2.92023e-54	NA	0.36206	NA	NA	7.17e-25	NA	0.268076	NA	0.385483	2.92023e-54	NA	4.22517e-49
Mtss1	0.287582	0.552138	1.08e-21	2.07493e-204	NA	0.287582	NA	NA	1.08e-21	NA	0.552138	NA	0.339864	2.07493e-204	NA	1.12341e-54
Edem1	0.286881	0.301212	1.13e-21	1.82231e-44	NA	0.286881	NA	NA	1.13e-21	NA	NA	NA	0.301212	NA	NA	1.82231e-44
Acly	0.328803	0.287664	1.74e-21	4.67378e-64	NA	0.328803	NA	NA	1.74e-21	NA	0.287664	NA	NA	4.67378e-64	NA	NA
Ptprf	0.307126	0.277686	6.5e-20	4.49155e-33	NA	0.307126	NA	NA	6.5e-20	NA	NA	NA	0.277686	NA	NA	4.49155e-33
Osbpl9	0.278773	0.270714	1.04e-19	1.06115e-31	NA	0.278773	NA	NA	1.04e-19	NA	NA	NA	0.270714	NA	NA	1.06115e-31
Azin1	0.27014	0.268891	6.16e-19	7.98936e-76	NA	0.27014	NA	NA	6.16e-19	NA	0.268891	NA	NA	7.98936e-76	NA	NA
Iqgap2	0.254699	0.283193	9.72e-19	5.91083e-69	NA	0.254699	NA	NA	9.72e-19	NA	0.283193	NA	NA	5.91083e-69	NA	NA
Prox1	0.26633	0.315205	7.66e-14	3.0276e-77	NA	0.26633	NA	NA	7.66e-14	NA	0.315205	NA	NA	3.0276e-77	NA	NA
Caprin1	0.262826	0.303021	1.56e-12	2.84105e-37	NA	0.262826	NA	NA	1.56e-12	NA	NA	0.303021	0.295893	NA	0.0167473	2.84105e-37
Fasn	0.291407	0.467168	1.44e-09	2.54544e-152	NA	0.291407	NA	NA	1.44e-09	NA	0.467168	NA	NA	2.54544e-152	NA	NA
Apoc2	0.782126	0.517143	3.07e-267	6.48459e-35	NA	NA	0.782126	NA	NA	3.07e-267	NA	0.517143	NA	NA	6.48459e-35	NA
Ahsg	0.29249	0.324827	1.68e-221	3.26514e-222	NA	NA	0.29249	NA	NA	1.68e-221	NA	0.28145	0.324827	NA	7.28765e-69	3.26514e-222
Hrg	0.518895	0.58732	3.81e-221	3.97392e-209	NA	NA	0.518895	NA	NA	3.81e-221	NA	0.270451	0.58732	NA	6.86112e-14	3.97392e-209
Agt	0.520454	0.258206	1.09e-213	4.95463e-49	NA	NA	0.520454	NA	NA	1.09e-213	NA	NA	0.258206	NA	NA	4.95463e-49
Igfbp4	0.435289	0.411175	1.54e-189	6.69012e-171	NA	NA	0.435289	NA	NA	1.54e-189	0.387862	NA	0.411175	6.69012e-171	NA	1.27187e-128
Hspa8	0.420379	0.302152	1.8e-143	4.30569e-21	NA	-0.359978	0.420379	NA	1.12e-41	1.8e-143	NA	0.302152	NA	NA	4.30569e-21	NA
Serping1	0.41281	0.535831	1.56e-134	3.53631e-179	NA	NA	0.41281	NA	NA	1.56e-134	NA	NA	0.535831	NA	NA	3.53631e-179
Rgs16	0.322559	0.438105	5.95e-128	3.5457e-188	NA	NA	0.322559	NA	NA	5.95e-128	0.438105	NA	NA	3.5457e-188	NA	NA
Vtn	0.333811	0.516936	2.9e-126	8.96437e-294	NA	NA	0.333811	NA	NA	2.9e-126	NA	NA	0.516936	NA	NA	8.96437e-294
Gm2a	0.383109	0.341146	1.13e-105	6.60916e-93	NA	NA	0.383109	NA	NA	1.13e-105	0.341146	NA	NA	6.60916e-93	NA	NA
Uroc1	0.416226	0.459323	3.97e-100	1.13457e-82	NA	NA	0.416226	NA	NA	3.97e-100	0.329587	NA	0.459323	1.13457e-82	NA	3.99387e-76
Snord13	0.261079	0.408789	2.42e-99	0.000327047	NA	NA	0.261079	NA	NA	2.42e-99	NA	0.408789	NA	NA	0.000327047	NA
Akr1d1	0.361038	0.258293	2.99e-98	0.00030931	-0.278866	NA	0.361038	6.11e-10	NA	2.99e-98	NA	0.258293	NA	NA	0.00030931	NA
Mgll	0.3339	0.32184	5.21e-98	6.615e-101	NA	NA	0.3339	NA	NA	5.21e-98	0.32184	NA	NA	6.615e-101	NA	NA
Fah	0.302495	0.325518	1.16e-92	1.50517e-71	-0.259255	NA	0.302495	1.82e-10	NA	1.16e-92	NA	NA	0.325518	NA	NA	1.50517e-71
Mttp	0.311504	0.296651	1.44e-86	2.14293e-79	NA	NA	0.311504	NA	NA	1.44e-86	0.296651	NA	NA	2.14293e-79	NA	NA
Eci2	0.311005	0.28816	1.53e-86	5.23022e-88	NA	NA	0.311005	NA	NA	1.53e-86	0.28816	NA	NA	5.23022e-88	NA	NA
Igf1	0.295792	0.277139	1.83e-78	2.85872e-86	NA	NA	0.295792	NA	NA	1.83e-78	0.277139	NA	NA	2.85872e-86	NA	NA
C4b	0.283274	0.820023	3.16e-70	0	NA	NA	0.283274	NA	NA	3.16e-70	0.266688	0.530517	0.820023	4.29867e-67	7.45309e-90	0
F9	0.256805	0.303981	8.09e-65	1.74064e-49	NA	NA	0.256805	NA	NA	8.09e-65	NA	NA	0.303981	NA	NA	1.74064e-49
Sardh	0.269183	0.286263	1.48e-63	2.96273e-45	NA	NA	0.269183	NA	NA	1.48e-63	NA	NA	0.286263	NA	NA	2.96273e-45
F5	0.300567	0.436709	3.21e-60	1.06285e-75	NA	NA	0.300567	NA	NA	3.21e-60	NA	NA	0.436709	NA	NA	1.06285e-75
Lpin1	0.277495	1.32766	1.78e-42	0	NA	NA	0.277495	NA	NA	1.78e-42	1.32766	NA	0.382955	0	NA	4.53406e-64
Glul	0.379495	1	0.00256055	1.00767e-186	NA	NA	0.379495	NA	NA	0.00256055	0.478909	0.611937	0.49536	1.00767e-186	1	0.000261488

## Sheet: shared.dn.composite.DE
avg_logFC_APAP	avg_logFC_PH	p_val_adj_APAP	p_val_adj_PH	A6logFC	A24logFC	A48A96logFC	A6p	A24p	A48A96p	PH3logFC	PH48logFC	PH120logFC	PH3p	PH48p	PH120p
Mup11	-3.21395	-1.76921	0	0	-3.21395	-1.61143	-1.62113	1.04e-235	0	0	-0.976756	-1.41509	-1.76921	0	0	0
Mup19	-2.39635	-3.63217	0	0	-2.39635	-1.69935	-1.73087	4.33e-227	0	0	-2.93228	-3.63217	-3.34898	0	0	0
Mup17	-2.35436	-2.51447	0	0	-2.35436	-1.80035	-2.09635	1.37e-209	0	0	-2.51447	-2.26962	-2.38212	0	0	0
Fabp1	-1.01617	-0.826492	1.1e-198	0	-1.01617	NA	NA	1.1e-198	NA	NA	NA	-0.542167	-0.826492	NA	8.20659e-214	0
Akr1c6	-1.58626	-0.501144	2.54e-187	6.85332e-150	-1.58626	-0.317639	-0.468988	2.54e-187	2.86e-52	8.38e-143	-0.434922	-0.501144	-0.457642	6.85332e-150	1.04315e-103	3.18186e-123
Mgst1	-1.06015	-0.368754	2.13e-181	2.50069e-131	-1.06015	NA	NA	2.13e-181	NA	NA	-0.322743	-0.286241	-0.368754	2.50069e-131	3.71466e-58	2.19749e-129
Mup9	-2.00416	-2.52066	0	0	-2.00416	-1.84745	-1.93588	9.1e-177	0	0	-2.4536	-2.21914	-2.52066	0	0	0
Apoc1	-0.871283	-0.310738	7.9e-242	1.03894e-90	-0.871283	-0.380337	0.392095	1.4e-171	2.01e-117	7.9e-242	NA	-0.310738	NA	NA	1.03894e-90	NA
Mup16	-1.60209	-1.24514	0	0	-1.60209	-1.01898	-1.10068	1.22e-168	2.06e-200	0	-0.848727	-0.876545	-1.24514	1.76302e-222	2.11649e-149	0
Adh1	-1.25503	-0.295981	1.9e-167	3.27028e-106	-1.25503	-0.342019	NA	1.9e-167	8.71e-80	NA	-0.295981	NA	NA	3.27028e-106	NA	NA
Cyp2e1	-2.31857	-0.301498	4.79e-166	4.22562e-36	-2.31857	-0.499034	NA	4.79e-166	3.18e-51	NA	-0.301498	-0.298609	0.2969	4.22562e-36	2.45286e-19	6.93816e-06
Gpx1	-0.768556	-0.321984	6.77e-238	2.3613e-120	-0.768556	-0.507971	NA	9.8e-161	6.77e-238	NA	NA	-0.321984	NA	NA	2.3613e-120	NA
Mup3	-0.806219	-1.42376	0	0	-0.703483	-0.806219	-0.379596	1.31e-157	0	7.73e-237	-0.52641	-1.42376	-1.31072	0	0	0
Mup18	-1.72718	-2.61774	0	0	-1.62796	-1.72718	-1.59087	4.19e-157	0	0	-2.61774	-2.37335	-2.58564	0	0	0
Apoc4	-1.00227	-0.50176	9.54e-150	1.18583e-182	-1.00227	-0.428497	NA	9.54e-150	3.56e-114	NA	-0.356086	NA	-0.50176	2.37769e-146	NA	1.18583e-182
Mup6	-2.03208	-2.64537	0	0	-1.87185	-1.67818	-2.03208	2.16e-149	1.18e-255	0	-2.3866	-2.64537	-2.58805	0	0	0
Nudt7	-1.56427	-0.566044	2.67e-255	9.4831e-52	-1.56427	NA	-1.14158	1.44e-129	NA	2.67e-255	NA	-0.566044	NA	NA	9.4831e-52	NA
Mup12	-1.26997	-1.22808	1.14e-185	0	-1.26997	NA	-0.767699	4.63e-127	NA	1.14e-185	-0.589619	-1.21052	-1.22808	2.77096e-105	1.10163e-243	0
Car3	-1.03609	-1.29219	1.61e-124	0	-1.03609	NA	-0.405309	1.61e-124	NA	4.54e-111	NA	-1.29219	-1.16863	NA	2.00776e-301	0
Apoa2	-0.545518	-0.615981	0	0	-0.542785	-0.545518	NA	6.54e-122	0	NA	NA	-0.615981	-0.427739	NA	0	1.03982e-276
Selenbp2	-1.19022	-0.857199	0	9.70173e-194	-1.00917	-0.383325	-1.19022	6.93e-118	5.26e-63	0	NA	-0.857199	-0.354512	NA	9.70173e-194	5.81067e-73
2810007J24Rik	-0.914301	-1.094	6.76e-113	2.62839e-273	-0.914301	NA	NA	6.76e-113	NA	NA	NA	-1.094	-0.337773	NA	2.62839e-273	7.72155e-74
Uqcrq	-0.886655	-0.485355	1.5e-140	2.42333e-124	-0.886655	-0.595921	NA	4.23e-106	1.5e-140	NA	-0.316452	-0.341869	-0.485355	1.28035e-72	1.10675e-51	2.42333e-124
Ttr	-0.530626	-0.286138	5.79e-264	3.87141e-82	-0.530626	NA	0.388907	3.44e-101	NA	5.79e-264	NA	-0.286138	NA	NA	3.87141e-82	NA
Cyp2c29	-1.14963	-1.02727	1.97e-99	2.75771e-235	-1.14963	-0.586003	NA	1.97e-99	2.74e-69	NA	-1.02727	NA	-0.997503	2.75771e-235	NA	3.61779e-184
Tmem205	-0.774743	-0.363763	1.05e-96	6.01337e-57	-0.774743	-0.472108	NA	1.21e-96	1.05e-96	NA	NA	-0.363763	NA	NA	6.01337e-57	NA
Gsta3	-0.80629	-0.796927	2.44e-166	3.08318e-250	-0.80629	-0.669355	NA	6.16e-95	2.44e-166	NA	-0.537842	-0.579823	-0.796927	2.50203e-189	2.50022e-118	3.08318e-250
Cyb5	-0.71019	-0.751689	8.36e-212	0	-0.71019	-0.704808	NA	7.09e-94	8.36e-212	NA	-0.719657	-0.486477	-0.751689	0	1.24375e-108	2.12922e-288
Hsd3b7	-1.006	-0.581642	3.79e-93	5.14864e-93	-1.006	-0.395257	-0.382738	3.79e-93	2.93e-47	1.78e-61	-0.451728	-0.581642	NA	3.51853e-87	5.14864e-93	NA
Acaa1b	-0.850841	-0.855527	4.51e-247	0	-0.732823	-0.850841	NA	9.23e-93	4.51e-247	NA	-0.263859	-0.742478	-0.855527	2.19861e-79	8.8895e-175	0
Gm13775	-1.07809	-1.25566	1.37e-292	0	-1.06562	-1.03245	-1.07809	3.12e-88	3.97e-187	1.37e-292	-1.25566	-1.14521	-1.17153	0	3.96634e-216	5.36636e-288
Psen2	-0.947374	-0.419556	1.77e-85	1.69334e-77	-0.947374	NA	NA	1.77e-85	NA	NA	-0.419556	NA	NA	1.69334e-77	NA	NA
Mup15	-1.31646	-1.36418	1.22e-233	5.95774e-268	-1.31646	-1.23493	-1.26121	1.1e-84	1.08e-153	1.22e-233	-1.07441	-1.36418	-1.35933	5.06503e-136	2.33735e-202	5.95774e-268
Cyp8b1	-0.88923	-0.59929	8.76e-88	1.54293e-120	-0.88923	-0.553616	0.282315	6.32e-84	8.76e-88	3.14e-45	-0.364571	-0.565484	-0.59929	3.20557e-55	1.08545e-90	1.54293e-120
Rps27l	-0.865927	-0.645823	5.43e-90	1.42113e-139	-0.865927	-0.548506	NA	1.39e-81	5.43e-90	NA	-0.361139	-0.377566	-0.645823	1.29501e-60	7.98107e-50	1.42113e-139
Cox6c	-0.844281	-0.610223	3.24e-81	2.29752e-132	-0.844281	-0.502803	NA	3.24e-81	2.39e-77	NA	-0.411283	-0.517417	-0.610223	1.19911e-74	4.59348e-79	2.29752e-132
Ugt2b5	-0.603351	-0.716337	9.6e-175	5.77292e-289	-0.603351	-0.576499	NA	3.9e-81	9.6e-175	NA	-0.423085	-0.683263	-0.716337	8.09344e-193	1.47479e-190	5.77292e-289
Hsd3b5	-1.06952	-0.886463	1.41e-154	3.57881e-129	-1.06952	NA	-0.830146	2.04e-80	NA	1.41e-154	-0.587529	-0.886463	-0.50626	9.99521e-68	3.57881e-129	4.13176e-58
Cyp2a5	-1.49891	-0.938183	3.74e-79	8.06025e-111	-1.49891	-0.681078	NA	3.74e-79	3.04e-57	NA	-0.938183	-0.52568	-0.869525	8.06025e-111	1.48134e-38	1.93296e-69
Ugt2b1	-0.776817	-0.722102	2.28e-76	5.69028e-140	-0.776817	-0.289462	NA	2.28e-76	4.2e-34	NA	NA	-0.722102	-0.261758	NA	5.69028e-140	1.58629e-33
Cyp1a2	-0.993936	-0.48192	1.08e-75	3.8607e-66	-0.993936	NA	-0.445766	1.08e-75	NA	2.09e-66	-0.48192	NA	-0.284567	3.8607e-66	NA	8.09107e-18
Hgd	-0.758572	-0.273998	1.96e-75	2.46272e-30	-0.758572	NA	NA	1.96e-75	NA	NA	NA	-0.273998	NA	NA	2.46272e-30	NA
Adck3	-0.876115	-0.569693	2.27e-75	4.38077e-91	-0.876115	-0.282515	NA	2.27e-75	6.63e-24	NA	-0.48294	-0.569693	NA	4.38077e-91	6.35997e-82	NA
Mup21	-1.00817	-1.63781	0	0	-0.82725	-0.697736	-1.00817	2.4e-75	2.15e-121	0	-0.668771	-1.34665	-1.63781	6.47128e-176	1.31735e-290	0
Cyp2d9	-0.640699	-0.616677	3.96e-157	8.71808e-151	-0.640699	-0.567166	NA	2.15e-73	3.96e-157	NA	NA	-0.616677	-0.325039	NA	8.71808e-151	1.55649e-76
Apoe	-0.421272	-0.615883	0	0	-0.368967	-0.421272	0.407257	3.19e-71	3.3e-238	0	-0.262098	-0.615883	NA	3.5811e-191	0	NA
mt-Nd4	-1.95742	-1.95321	0	0	-0.638848	-1.95742	-0.936406	7.92e-71	0	0	-1.63038	-1.67314	-1.95321	0	0	0
C8g	-0.65451	-0.455639	4.13e-96	2.40767e-80	-0.65451	-0.481964	NA	3.81e-68	4.13e-96	NA	NA	-0.455639	NA	NA	2.40767e-80	NA
Mup7	-1.11559	-0.847727	0	8.03886e-142	-0.94137	NA	-1.11559	1.78e-67	NA	0	-0.293978	-0.847727	-0.844128	0.067179	2.62543e-114	8.03886e-142
Ubc	-0.66184	-0.273243	4.04e-67	3.57576e-41	-0.66184	-0.370488	NA	4.04e-67	2.42e-49	NA	-0.273243	NA	NA	3.57576e-41	NA	NA
Pon1	-0.685751	-0.428257	1.66e-66	1.96754e-64	-0.685751	-0.322748	NA	1.66e-66	5.87e-44	NA	-0.302819	-0.428257	-0.326048	2.09845e-60	1.96754e-64	2.4267e-57
Oaf	-0.732867	-0.333767	1.03e-122	3.10649e-47	-0.732867	NA	0.403568	4.77e-65	NA	1.03e-122	-0.333767	NA	NA	3.10649e-47	NA	NA
Ugt2b36	-0.583431	-0.629671	1.36e-63	1.10393e-145	-0.583431	-0.329316	NA	1.36e-63	1.07e-57	NA	-0.287193	-0.629671	-0.355796	5.82017e-81	1.10393e-145	4.78273e-87
Ces3a	-0.525336	-0.721008	5.8e-77	1.41474e-206	-0.525336	-0.368736	NA	1e-62	5.8e-77	NA	NA	-0.721008	NA	NA	1.41474e-206	NA
Mup5	-1.37062	-1.77461	1.94e-240	0	-1.23729	-1.37062	-1.35181	1.04e-61	6.49e-171	1.94e-240	-1.48456	-1.76899	-1.77461	0	2.07717e-280	0
Ndufa4	-0.683127	-0.512723	3.7e-65	4.13457e-107	-0.683127	-0.443311	NA	1.11e-61	3.7e-65	NA	NA	-0.403596	-0.512723	NA	1.02129e-52	4.13457e-107
Hagh	-0.67401	-0.398106	1.62e-61	4.44584e-73	-0.67401	NA	NA	1.62e-61	NA	NA	NA	-0.288431	-0.398106	NA	2.98564e-32	4.44584e-73
Cyp3a11	-0.423131	-0.803553	1.05e-122	0	-0.423131	-0.363891	0.313927	1.9e-61	1.05e-122	2.07e-107	-0.25122	NA	-0.803553	8.18118e-135	NA	0
Hsd3b3	-0.779501	-0.347461	1.98e-61	3.81977e-42	-0.779501	NA	-0.299662	1.98e-61	NA	3e-20	NA	-0.347461	NA	NA	3.81977e-42	NA
Hint1	-0.673881	-0.487016	1.71e-80	9.22008e-101	-0.673881	-0.473665	NA	4.75e-61	1.71e-80	NA	NA	NA	-0.487016	NA	NA	9.22008e-101
Scp2	-0.519125	-0.319519	3.33e-100	5.16482e-159	-0.519125	NA	-0.325162	1.05e-60	NA	3.33e-100	0.279911	-0.319519	NA	5.16482e-159	1.14617e-50	NA
Cox4i1	-0.515989	-0.57523	4.62e-112	2.23283e-168	-0.515989	-0.454244	NA	5.83e-60	4.62e-112	NA	-0.288035	-0.57523	-0.518813	5.9745e-88	2.44362e-141	2.23283e-168
Sod1	-0.43932	-0.483374	3.3e-72	3.1711e-216	-0.43932	-0.303629	NA	7.55e-60	3.3e-72	NA	NA	-0.277854	-0.483374	NA	1.67537e-63	3.1711e-216
Hacl1	-0.706898	-0.3329	1.2e-59	4.70994e-52	-0.706898	NA	NA	1.2e-59	NA	NA	-0.3329	NA	-0.294917	4.70994e-52	NA	2.72791e-36
Hpd	-0.51818	-0.317943	2.47e-59	1.99789e-54	-0.51818	-0.313324	NA	2.47e-59	1.72e-56	NA	NA	-0.317943	NA	NA	1.99789e-54	NA
mt-Co2	-1.39654	-1.41733	7.79e-219	0	-1.10533	-1.39654	-0.918784	3.38e-58	7.79e-219	1.79e-173	-1.34169	-1.41733	-1.39474	0	5.50524e-209	1.21017e-274
Cyp2c37	-0.886904	-0.820386	9.93e-57	2.0986e-130	-0.886904	-0.487523	NA	9.93e-57	9.75e-56	NA	-0.662336	-0.412939	-0.820386	4.16114e-114	1.59829e-40	2.0986e-130
Inmt	-0.731016	-0.67979	1.21e-55	1.56005e-139	-0.731016	-0.44353	-0.253222	1.21e-55	1.57e-51	7.77e-21	-0.308364	-0.502414	-0.67979	9.17121e-37	1.60821e-65	1.56005e-139
Uox	-0.553116	-0.480422	6.13e-55	1.41769e-89	-0.553116	NA	NA	6.13e-55	NA	NA	NA	-0.480422	NA	NA	1.41769e-89	NA
Uqcr11	-0.60308	-0.368071	1.37e-54	8.57565e-61	-0.60308	-0.263241	NA	1.37e-54	5.87e-27	NA	NA	NA	-0.368071	NA	NA	8.57565e-61
Ankrd55	-1.87357	-1.95094	4.38e-235	2.51674e-247	-1.25083	-1.87357	-0.97428	1.82e-54	4.38e-235	1.45e-68	-1.4647	-1.95094	-1.47051	6.27751e-208	2.51674e-247	4.086e-185
Prdx1	-0.529229	-0.353764	1.1e-92	2.26712e-73	-0.529229	-0.267665	-0.361891	7.29e-52	1.94e-38	1.1e-92	NA	NA	-0.353764	NA	NA	2.26712e-73
Hebp1	-0.635432	-0.313009	1.18e-51	1.25525e-40	-0.635432	NA	NA	1.18e-51	NA	NA	-0.313009	-0.297464	-0.274169	1.25525e-40	8.28877e-32	3.9594e-26
Cox7b	-0.642241	-0.650086	3.42e-51	3.35617e-144	-0.642241	-0.267397	NA	3.42e-51	4.55e-23	NA	-0.304639	-0.386524	-0.650086	6.26251e-37	1.05199e-43	3.35617e-144
mt-Nd1	-1.41968	-1.544	0	0	-0.388336	-1.41968	-0.591647	2.8e-49	0	5.29e-267	-1.13674	-1.15463	-1.544	0	0	0
Cox7a2	-0.650338	-0.441102	2e-48	3.27185e-59	-0.650338	-0.363458	NA	2e-48	5.69e-35	NA	NA	NA	-0.441102	NA	NA	3.27185e-59
Chchd2	-0.552503	-0.518624	7.88e-56	1.10343e-119	-0.552503	-0.394917	NA	2.39e-48	7.88e-56	NA	NA	-0.369756	-0.518624	NA	1.69862e-48	1.10343e-119
Rarres2	-0.552195	-0.492014	3.29e-48	1.76443e-89	-0.552195	-0.266616	NA	3.29e-48	1.17e-31	NA	NA	-0.492014	NA	NA	1.76443e-89	NA
Ndufa6	-0.61365	-0.418445	4.43e-48	3.79581e-59	-0.61365	-0.306815	NA	4.43e-48	4.71e-27	NA	-0.252724	-0.330965	-0.418445	8.38874e-24	3.11387e-32	3.79581e-59
Rdh7	-0.418626	-0.496911	6.63e-181	5.58168e-132	-0.418626	-0.269043	0.364162	7.41e-48	1.69e-54	6.63e-181	NA	-0.496911	NA	NA	5.58168e-132	NA
Pah	-0.522077	-0.379854	1.25e-47	8.65214e-60	-0.522077	NA	NA	1.25e-47	NA	NA	NA	-0.379854	NA	NA	8.65214e-60	NA
Leap2	-0.671301	-0.404793	1.25e-47	1.27479e-50	-0.671301	-0.274778	NA	1.25e-47	1.45e-22	NA	NA	NA	-0.404793	NA	NA	1.27479e-50
Cyp7b1	-0.658023	-0.438158	3.09e-98	1.37405e-54	-0.658023	NA	-0.542403	4.96e-47	NA	3.09e-98	NA	-0.438158	NA	NA	1.37405e-54	NA
Cyp2c50	-0.661823	-0.763912	2.92e-46	8.52448e-186	-0.661823	-0.290483	NA	2.92e-46	1.48e-24	NA	-0.763912	-0.467298	-0.51653	8.52448e-186	1.53581e-52	2.37636e-78
Mup4	-1.08704	-1.94565	9.25e-125	0	-0.995308	-1.08704	-0.953102	1.26e-43	1.96e-121	9.25e-125	-1.8053	-1.94565	-1.90943	0	0	0
Cml1	-0.614241	-0.472693	1.7e-43	5.54612e-63	-0.614241	-0.326909	NA	1.7e-43	2.1e-29	NA	-0.27734	-0.472693	NA	2.14702e-27	5.54612e-63	NA
Aadac	-0.619958	-0.747343	4.18e-43	6.75888e-122	-0.619958	-0.403767	NA	4.18e-43	5.65e-43	NA	NA	-0.747343	-0.466443	NA	6.75888e-122	6.31137e-69
Mup13	-0.775743	-0.875079	2.45e-76	6.29093e-165	-0.775743	-0.69489	-0.552559	8.39e-43	2.45e-76	6.2e-45	-0.755608	-0.870972	-0.875079	4.34688e-116	1.89195e-127	6.29093e-165
Ttc39c	-0.636275	-0.289612	2.03e-42	2.34281e-27	-0.636275	NA	-0.374504	2.03e-42	NA	2.88e-40	NA	-0.289612	NA	NA	2.34281e-27	NA
Aldh1a1	-0.478797	-0.402451	1.02e-41	1.39458e-102	-0.478797	NA	NA	1.02e-41	NA	NA	-0.402451	NA	NA	1.39458e-102	NA	NA
Ddt	-0.522221	-0.345839	1.33e-60	1.40239e-46	-0.522221	-0.422411	NA	1.48e-41	1.33e-60	NA	NA	NA	-0.345839	NA	NA	1.40239e-46
Cox6a1	-0.487229	-0.390618	1.78e-87	1.67348e-61	-0.487229	-0.366697	0.292129	1.69e-41	9.18e-60	1.78e-87	NA	-0.390618	-0.275277	NA	1.67348e-61	4.29134e-41
Atp5j2	-0.513081	-0.409577	3.32e-40	3.2297e-66	-0.513081	NA	NA	3.32e-40	NA	NA	NA	-0.255052	-0.409577	NA	2.55132e-25	3.2297e-66
Ndufb2	-0.577154	-0.336856	1.66e-45	1.20515e-30	-0.577154	-0.341226	0.251595	5.29e-40	2.52e-28	1.66e-45	NA	NA	-0.336856	NA	NA	1.20515e-30
Ndufb9	-0.503829	-0.483703	5.48e-40	1.0691e-104	-0.503829	NA	NA	5.48e-40	NA	NA	NA	-0.291911	-0.483703	NA	2.14878e-38	1.0691e-104
Atp5h	-0.639809	-0.555499	1.41e-124	7.98964e-68	-0.639809	-0.579499	0.434164	8.64e-40	7.16e-69	1.41e-124	-0.351854	-0.352363	-0.555499	4.83659e-19	7.16889e-29	7.98964e-68
Qdpr	-0.523574	-0.316595	1.45e-39	1.80082e-33	-0.523574	NA	NA	1.45e-39	NA	NA	NA	-0.316595	NA	NA	1.80082e-33	NA
Atp5f1	-0.517061	-0.46071	2.05e-39	1.10219e-77	-0.517061	-0.28724	NA	2.05e-39	1.01e-28	NA	NA	-0.46071	-0.428497	NA	1.10878e-68	1.10219e-77
Serpina1a	-0.675202	-0.355369	4.32e-247	6.22785e-81	-0.378457	-0.675202	NA	8.08e-39	4.32e-247	NA	NA	-0.355369	-0.295263	NA	3.38398e-75	6.22785e-81
Fabp2	-0.615569	-0.527187	4.18e-38	2.62729e-76	-0.615569	-0.392196	NA	4.18e-38	3.19e-36	NA	NA	-0.488534	-0.527187	NA	5.452e-64	2.62729e-76
Khk	-0.491453	-0.53015	1.03e-67	8.88741e-91	-0.491453	-0.297617	0.310104	3.36e-37	4.03e-35	1.03e-67	NA	-0.53015	NA	NA	8.88741e-91	NA
Mpc2	-0.482839	-0.39521	7.2e-37	2.71231e-68	-0.482839	NA	NA	7.2e-37	NA	NA	-0.268047	NA	-0.39521	4.76588e-43	NA	2.71231e-68
Ndufb6	-0.507683	-0.518385	4.3e-35	3.96104e-85	-0.507683	-0.306403	NA	4.3e-35	4.45e-28	NA	-0.311203	-0.479163	-0.518385	1.03679e-35	4.10786e-68	3.96104e-85
Elovl3	-0.675967	-0.924846	6.3e-121	1.56935e-229	-0.506724	-0.675967	-0.442653	4.74e-35	6.3e-121	5.92e-91	-0.252293	-0.812251	-0.924846	2.19791e-32	1.80217e-150	1.56935e-229
Arl4d	-0.507228	-0.32852	6.71e-35	5.35739e-30	-0.507228	NA	NA	6.71e-35	NA	NA	-0.32852	-0.288942	NA	5.35739e-30	3.04899e-26	NA
Akr1c14	-0.518571	-0.280169	1.08e-34	1.20258e-21	-0.518571	NA	NA	1.08e-34	NA	NA	NA	NA	-0.280169	NA	NA	1.20258e-21
Csad	-0.559786	-1.21486	1.92e-72	5.26959e-267	-0.559786	-0.531252	NA	1.25e-34	1.92e-72	NA	NA	-0.308703	-1.21486	NA	4.35398e-30	5.26959e-267
Ndufb11	-0.509671	-0.479045	8.28e-53	2.10465e-70	-0.509671	-0.427525	-0.275646	3.19e-34	8.28e-53	4.56e-22	-0.367923	-0.398619	-0.479045	4.924e-46	7.17599e-49	2.10465e-70
Cox5b	-0.498784	-0.393692	4.68e-34	3.39296e-45	-0.498784	-0.337825	NA	4.68e-34	1.67e-32	NA	NA	-0.393692	-0.373464	NA	3.39296e-45	5.22712e-43
Rplp1	-0.504663	-0.274821	4.91e-34	6.89282e-20	-0.504663	-0.28664	NA	4.91e-34	5.94e-23	NA	NA	NA	-0.274821	NA	NA	6.89282e-20
Fxyd1	-0.479908	-0.273422	3.83e-34	2.94513e-25	-0.479908	-0.311759	NA	2.89e-33	3.83e-34	NA	NA	-0.273422	NA	NA	2.94513e-25	NA
Atp5j	-0.483735	-0.415381	3.59e-33	7.15992e-66	-0.483735	NA	NA	3.59e-33	NA	NA	NA	-0.302645	-0.415381	NA	4.95927e-37	7.15992e-66
Rpl32	-0.532218	-0.498593	1.1e-32	4.41735e-73	-0.532218	-0.25491	-0.284689	1.1e-32	2.9e-16	8.16e-20	NA	NA	-0.498593	NA	NA	4.41735e-73
Dio1	-0.545284	-0.469732	1.11e-32	9.14546e-59	-0.545284	NA	NA	1.11e-32	NA	NA	NA	-0.469732	NA	NA	9.14546e-59	NA
Nit2	-0.485941	-0.255321	4.49e-32	6.79163e-25	-0.485941	NA	NA	4.49e-32	NA	NA	NA	-0.255321	NA	NA	6.79163e-25	NA
Gnmt	-0.460361	-0.288175	1.33e-133	8.65353e-84	-0.333404	-0.460361	NA	1.4e-31	1.33e-133	NA	NA	NA	-0.288175	NA	NA	8.65353e-84
Ssr4	-0.507577	-0.283161	1.87e-31	7.70823e-23	-0.507577	NA	NA	1.87e-31	NA	NA	NA	NA	-0.283161	NA	NA	7.70823e-23
Ndufs6	-0.53793	-0.341035	2e-31	2.05802e-29	-0.53793	-0.359161	NA	2e-31	4.72e-31	NA	NA	NA	-0.341035	NA	NA	2.05802e-29
Etfb	-0.36549	-0.270014	4.01e-31	4.81297e-54	-0.36549	NA	NA	4.01e-31	NA	NA	NA	NA	-0.270014	NA	NA	4.81297e-54
Rps14	-0.402093	-0.607508	1.07e-73	3.75518e-152	-0.402093	-0.292251	-0.348406	1.5e-30	3.26e-44	1.07e-73	-0.346341	NA	-0.607508	1.85862e-83	NA	3.75518e-152
Blvrb	-0.545113	-0.351075	6.23e-30	2.20084e-30	-0.545113	NA	NA	6.23e-30	NA	NA	NA	NA	-0.351075	NA	NA	2.20084e-30
Uqcr10	-0.451902	-0.382322	2.6e-29	1.93313e-47	-0.451902	NA	NA	2.6e-29	NA	NA	NA	NA	-0.382322	NA	NA	1.93313e-47
Cyp3a25	-0.386095	-0.416457	1.19e-134	5.44227e-129	-0.386095	NA	0.318573	1.37e-27	NA	1.19e-134	-0.410512	-0.343065	-0.416457	5.44227e-129	2.31936e-54	4.59787e-99
Mup8	-0.795757	-0.829956	1.23e-114	3.8042e-123	-0.752578	-0.613334	-0.795757	2.07e-27	4.14e-25	1.23e-114	-0.793731	-0.829956	-0.827182	9.30833e-106	3.77143e-91	3.8042e-123
Sc5d	-0.500901	-0.274286	3.57e-48	3.95674e-19	-0.500901	0.345017	NA	2.09e-27	3.57e-48	NA	NA	NA	-0.274286	NA	NA	3.95674e-19
Adipor2	-0.473792	-0.252551	3.14e-27	1.10504e-22	-0.473792	NA	NA	3.14e-27	NA	NA	NA	-0.252551	NA	NA	1.10504e-22	NA
Rpl36al	-0.475541	-0.331845	1.26e-26	3.43508e-26	-0.475541	NA	NA	1.26e-26	NA	NA	NA	NA	-0.331845	NA	NA	3.43508e-26
Serpina1e	-0.662046	-0.725197	0	0	-0.268414	-0.284345	-0.662046	1.97e-26	8.67e-65	0	NA	-0.308361	-0.725197	NA	1.14879e-71	0
Serpina1d	-0.494007	-0.586853	1.74e-184	5.85655e-199	-0.289011	-0.494007	NA	2.07e-26	1.74e-184	NA	NA	-0.586853	NA	NA	5.85655e-199	NA
Dcxr	-0.440852	-0.27134	2.61e-43	1.59107e-18	-0.440852	-0.410667	NA	2.61e-26	2.61e-43	NA	-0.27134	NA	NA	1.59107e-18	NA	NA
Cmbl	-0.442706	-0.265366	1.48e-28	9.66112e-25	-0.442706	-0.312422	NA	2.71e-26	1.48e-28	NA	NA	-0.265366	NA	NA	9.66112e-25	NA
Ndufb4	-0.453693	-0.331688	3.64e-28	2.14139e-33	-0.453693	-0.325146	NA	2.93e-26	3.64e-28	NA	NA	NA	-0.331688	NA	NA	2.14139e-33
B2m	-0.417974	-0.430851	1.86e-102	2.11433e-97	-0.330355	-0.417974	NA	5.62e-26	1.86e-102	NA	NA	-0.430851	NA	NA	2.11433e-97	NA
Cyp4a12a	-0.456827	-0.476036	6.69e-26	1.00159e-65	-0.456827	NA	-0.277051	6.69e-26	NA	7e-24	0.259776	-0.476036	NA	1.18361e-52	1.00159e-65	NA
Hspe1	-0.480735	-0.25791	9.37e-26	3.1272e-12	-0.480735	-0.290583	-0.281319	9.37e-26	1.53e-19	1.46e-15	NA	NA	-0.25791	NA	NA	3.1272e-12
Uqcrh	-0.429165	-0.483114	1.41e-25	5.89413e-83	-0.429165	NA	NA	1.41e-25	NA	NA	NA	-0.29026	-0.483114	NA	1.51503e-28	5.89413e-83
mt-Co3	-1.16703	-1.23396	4.34e-176	1.46782e-287	-0.705931	-1.16703	-0.915108	1.72e-25	9.57e-168	4.34e-176	-1.23396	-1.21239	-1.22964	1.46782e-287	9.72734e-175	3.03104e-229
Minos1	-0.455548	-0.308404	2e-25	7.99673e-23	-0.455548	NA	NA	2e-25	NA	NA	NA	NA	-0.308404	NA	NA	7.99673e-23
Mup14	-0.760767	1	2.64e-96	8.52361e-68	-0.69747	NA	-0.760767	2e-25	NA	2.64e-96	-0.34089	-0.497427	-0.741009	1	2.3751e-27	8.52361e-68
Cfhr2	-0.448463	-0.630618	2.09e-34	7.59161e-98	-0.448463	-0.321929	-0.306326	4.83e-25	4.87e-29	2.09e-34	NA	-0.630618	-0.42885	NA	7.59161e-98	1.0187e-63
Timm13	-0.432962	-0.266268	2.46e-24	1.43542e-18	-0.432962	NA	NA	2.46e-24	NA	NA	NA	NA	-0.266268	NA	NA	1.43542e-18
1500017E21Rik	-0.460997	-0.51793	2.47e-24	1.93133e-69	-0.460997	NA	NA	2.47e-24	NA	NA	NA	-0.51793	NA	NA	1.93133e-69	NA
Hint2	-0.424321	-0.373774	6.9e-37	2.60242e-44	-0.424321	-0.370169	NA	5.24e-24	6.9e-37	NA	-0.29931	-0.373774	-0.333604	6.95322e-27	2.60242e-44	3.40981e-32
Pbld1	-0.442543	-0.264628	4.53e-92	2.22846e-23	-0.442543	NA	0.322688	7.81e-24	NA	4.53e-92	NA	-0.264628	NA	NA	2.22846e-23	NA
Glo1	-0.406574	-0.379233	1.87e-23	3.50741e-47	-0.406574	NA	NA	1.87e-23	NA	NA	NA	-0.379233	-0.317339	NA	3.50741e-47	1.58528e-34
Rpl13a	-0.381462	-0.480174	3.58e-22	2.23904e-99	-0.381462	NA	NA	3.58e-22	NA	NA	-0.314606	NA	-0.480174	7.45169e-64	NA	2.23904e-99
Ces3b	-0.36638	-0.819559	5.3e-27	6.85732e-161	-0.36638	-0.286685	-0.263293	6.63e-22	1.58e-25	5.3e-27	NA	-0.819559	NA	NA	6.85732e-161	NA
Rps18	-0.488541	-0.415076	8.18e-22	1.19077e-34	-0.488541	NA	NA	8.18e-22	NA	NA	-0.269207	NA	-0.415076	5.39404e-06	NA	1.19077e-34
Serpina12	-0.453399	-0.612367	2.9e-24	7.51826e-89	-0.453399	NA	-0.324744	1.67e-21	NA	2.9e-24	NA	-0.612367	-0.404557	NA	7.51826e-89	1.91886e-45
Ndufa2	-0.396474	-0.308306	2.46e-21	9.66629e-23	-0.396474	NA	NA	2.46e-21	NA	NA	NA	NA	-0.308306	NA	NA	9.66629e-23
Mup1	1	-0.882907	7.4e-25	1.78021e-91	-0.737727	-0.261838	-0.556837	2.63e-21	1	7.4e-25	-0.490972	-0.623267	-0.882907	0.022977	1.10536e-33	1.78021e-91
Bphl	-0.407479	-0.299478	5.02e-21	1.69677e-33	-0.407479	NA	NA	5.02e-21	NA	NA	NA	-0.299478	NA	NA	1.69677e-33	NA
Prdx4	-0.417589	-0.378025	6.96e-24	3.39425e-40	-0.417589	-0.307442	-0.251975	1.27e-20	6.96e-24	8.8e-10	NA	-0.378025	-0.339425	NA	3.39425e-40	1.73542e-28
Cyp2c54	-0.394938	-0.71286	9.37e-37	1.74842e-163	-0.394938	-0.32686	0.250387	1.78e-20	3.25e-32	9.37e-37	-0.71286	-0.54296	-0.632023	1.74842e-163	2.37333e-77	1.41985e-114
Rps2	-0.387863	-0.47452	5.09e-44	4.24473e-69	-0.387863	-0.384454	-0.374247	2.13e-20	6.76e-40	5.09e-44	-0.442508	-0.269321	-0.47452	4.24473e-69	2.20058e-20	3.25803e-67
Acsl1	-0.370317	-0.56803	1.12e-70	3.62962e-104	-0.343424	-0.370317	0.256335	2.16e-20	1.4e-54	1.12e-70	NA	-0.56803	-0.41703	NA	3.62962e-104	1.26624e-85
Cebpa	-0.391553	-0.481611	3.89e-20	2.91865e-66	-0.391553	NA	NA	3.89e-20	NA	NA	-0.260692	-0.481611	NA	6.81828e-18	2.91865e-66	NA
Uqcrb	-0.408417	-0.359657	6.59e-20	6.06696e-33	-0.408417	NA	NA	6.59e-20	NA	NA	NA	-0.339505	-0.359657	NA	1.33768e-31	6.06696e-33
1110008F13Rik	-0.455271	-0.327483	4.13e-58	1.41658e-34	-0.375092	-0.455271	NA	2.46e-19	4.13e-58	NA	NA	-0.284459	-0.327483	NA	3.76723e-30	1.41658e-34
Tmem243	-0.379053	-0.275109	2.35e-20	2.06311e-22	-0.379053	-0.265551	NA	2.52e-19	2.35e-20	NA	NA	NA	-0.275109	NA	NA	2.06311e-22
Atp5g3	-0.300222	-0.357248	4.43e-19	1.86915e-78	-0.300222	NA	NA	4.43e-19	NA	NA	NA	-0.302278	-0.357248	NA	2.30982e-44	1.86915e-78
Rps15	-0.455155	-0.324543	7.79e-24	3.42678e-16	-0.455155	-0.356138	NA	4.49e-19	7.79e-24	NA	NA	NA	-0.324543	NA	NA	3.42678e-16
Nme1	-0.432885	-0.291609	5.43e-19	9.48041e-21	-0.432885	NA	-0.285705	5.43e-19	NA	4.26e-14	NA	NA	-0.291609	NA	NA	9.48041e-21
Timm8b	-0.393582	-0.250989	8.39e-19	2.4206e-15	-0.393582	NA	NA	8.39e-19	NA	NA	NA	NA	-0.250989	NA	NA	2.4206e-15
Ndufc2	-0.425285	-0.371343	1.02e-18	1.55518e-33	-0.425285	-0.308039	NA	1.31e-18	1.02e-18	NA	NA	-0.37089	-0.371343	NA	1.55518e-33	9.90655e-31
S100a1	-0.376186	-0.355544	1.76e-35	2.21361e-35	-0.374338	-0.376186	NA	1.68e-18	1.76e-35	NA	NA	-0.355544	NA	NA	2.21361e-35	NA
Sdhd	-0.335261	-0.302303	8.2e-61	2.46933e-32	-0.335261	NA	0.320842	2.07e-18	NA	8.2e-61	NA	NA	-0.302303	NA	NA	2.46933e-32
Usmg5	-0.430495	-0.283655	4.55e-56	1.10264e-10	-0.430495	NA	0.278731	2.85e-18	NA	4.55e-56	NA	NA	-0.283655	NA	NA	1.10264e-10
Cyp27a1	-0.37351	-0.326228	4.44e-19	1.46163e-36	-0.37351	-0.251578	NA	3.99e-18	4.44e-19	NA	NA	-0.326228	NA	NA	1.46163e-36	NA
Rps3	-0.349321	-0.339904	5.25e-18	7.09484e-57	-0.349321	NA	NA	5.25e-18	NA	NA	NA	NA	-0.339904	NA	NA	7.09484e-57
Slc22a30	-0.374598	-0.331871	5.26e-18	7.76847e-38	-0.374598	NA	-0.295401	5.26e-18	NA	1.34e-16	NA	-0.331871	-0.257369	NA	7.76847e-38	2.46751e-15
Rps9	-0.371794	-0.30861	1.94e-22	6.37949e-21	-0.371794	-0.313951	NA	1.65e-17	1.94e-22	NA	NA	NA	-0.30861	NA	NA	6.37949e-21
Oaz1	-0.418529	-0.426286	1.75e-59	1.27443e-51	-0.347228	-0.374798	-0.418529	1.73e-17	8.14e-43	1.75e-59	-0.339005	-0.426286	-0.327014	2.13923e-37	1.27443e-51	1.67209e-31
Ndufb8	-0.348077	-0.389897	3.81e-17	1.46437e-55	-0.348077	NA	NA	3.81e-17	NA	NA	NA	NA	-0.389897	NA	NA	1.46437e-55
Hist1h1c	-0.300907	-0.331046	1.17e-16	5.78188e-33	-0.300907	NA	NA	1.17e-16	NA	NA	-0.331046	NA	NA	5.78188e-33	NA	NA
Ces1f	-0.31259	-0.533639	1.45e-16	9.25272e-112	-0.31259	NA	NA	1.45e-16	NA	NA	NA	-0.459037	-0.533639	NA	9.66404e-67	9.25272e-112
Slco1a1	-0.362844	-0.632478	1.36e-29	5.52207e-101	-0.362844	NA	-0.29564	2.16e-16	NA	1.36e-29	NA	-0.632478	-0.542408	NA	5.52207e-101	6.61672e-92
Ugt2a3	-0.333441	-0.547399	8.21e-34	2.32579e-87	-0.307528	-0.333441	NA	3.75e-16	8.21e-34	NA	NA	-0.547399	-0.457903	NA	2.32579e-87	2.94843e-72
Psmb1	-0.358482	-0.271575	3.95e-16	5.68007e-21	-0.358482	NA	NA	3.95e-16	NA	NA	NA	NA	-0.271575	NA	NA	5.68007e-21
Baat	-0.308582	-0.445833	4.31e-16	1.00604e-65	-0.308582	NA	NA	4.31e-16	NA	NA	NA	-0.445833	-0.265815	NA	1.00604e-65	1.48002e-26
Bckdha	-0.34998	-0.404703	6.82e-16	2.27199e-47	-0.34998	NA	NA	6.82e-16	NA	NA	NA	-0.404703	NA	NA	2.27199e-47	NA
Atp5o	-0.331628	-0.268645	9.93e-16	2.24839e-21	-0.331628	NA	NA	9.93e-16	NA	NA	NA	NA	-0.268645	NA	NA	2.24839e-21
C8b	-0.360171	-0.251084	1.12e-72	1.50093e-25	-0.315918	0.318703	-0.360171	1.33e-15	1.74e-50	1.12e-72	NA	-0.251084	NA	NA	1.50093e-25	NA
Mrps18c	-0.366291	-0.274271	1.6e-15	1.08169e-17	-0.366291	NA	NA	1.6e-15	NA	NA	NA	NA	-0.274271	NA	NA	1.08169e-17
Sdhb	-0.289643	-0.357362	2.09e-15	2.5084e-46	-0.289643	NA	NA	2.09e-15	NA	NA	NA	-0.357362	NA	NA	2.5084e-46	NA
Aox3	-0.33332	-0.42946	2.6e-25	1.71566e-66	-0.33332	0.287845	NA	2.16e-15	2.6e-25	NA	0.275389	-0.42946	NA	1.71566e-66	1.23015e-58	NA
Mdh1	-0.307658	-0.329026	3.99e-15	2.03644e-40	-0.307658	NA	NA	3.99e-15	NA	NA	NA	-0.329026	NA	NA	2.03644e-40	NA
Otc	-0.299034	-0.584972	6.99e-15	1.50222e-116	-0.299034	NA	NA	6.99e-15	NA	NA	NA	-0.584972	NA	NA	1.50222e-116	NA
Sc4mol	-0.32617	-0.519569	6.26e-23	1.05634e-80	-0.32617	-0.27348	NA	7.58e-15	6.26e-23	NA	NA	NA	-0.519569	NA	NA	1.05634e-80
Igfbp2	-0.345088	-0.717833	4.02e-44	3.60351e-190	-0.298981	-0.345088	NA	1.25e-14	4.02e-44	NA	-0.348404	-0.576682	-0.717833	3.39255e-70	8.96262e-103	3.60351e-190
Rps21	-0.364451	-0.316866	2.02e-14	2.81473e-22	-0.364451	NA	NA	2.02e-14	NA	NA	NA	NA	-0.316866	NA	NA	2.81473e-22
Sar1b	-0.317608	-0.422088	1.79e-35	6.58275e-68	-0.307931	-0.317608	NA	2.07e-14	1.79e-35	NA	NA	-0.301891	-0.422088	NA	4.44374e-36	6.58275e-68
Slc2a2	-0.312348	-0.291268	5.54e-60	2.48759e-31	-0.312348	NA	0.272298	2.36e-14	NA	5.54e-60	NA	-0.291268	NA	NA	2.48759e-31	NA
Txn1	-0.309124	-0.277353	2.5e-14	6.44934e-28	-0.309124	NA	NA	2.5e-14	NA	NA	NA	NA	-0.277353	NA	NA	6.44934e-28
0610011F06Rik	-0.303689	-0.285939	2.8e-14	3.50667e-28	-0.303689	NA	NA	2.8e-14	NA	NA	NA	-0.285939	NA	NA	3.50667e-28	NA
Slc10a1	-0.325757	-0.395488	1.24e-84	8.15413e-51	-0.325757	NA	0.314326	3.37e-14	NA	1.24e-84	NA	-0.395488	-0.273026	NA	8.15413e-51	4.18855e-30
Rps10	-0.336909	-0.25266	4.59e-14	3.849e-13	-0.336909	NA	NA	4.59e-14	NA	NA	NA	NA	-0.25266	NA	NA	3.849e-13
Esd	-0.28076	-0.381539	9.9e-24	1.93808e-49	-0.28076	-0.253795	NA	1.14e-13	9.9e-24	NA	-0.302906	-0.381539	-0.33891	9.7114e-44	1.93808e-49	5.03346e-45
Cyp4f14	-0.295933	-0.283565	1.6e-13	6.46747e-28	-0.295933	NA	NA	1.6e-13	NA	NA	NA	-0.283565	NA	NA	6.46747e-28	NA
Dhrs4	-0.332074	-0.268863	9.59e-13	5.96212e-15	-0.332074	NA	NA	9.59e-13	NA	NA	NA	NA	-0.268863	NA	NA	5.96212e-15
Mup2	1	-0.738722	8.16e-38	5.32972e-115	-0.504471	-0.274244	-0.553058	9.59e-13	1	8.16e-38	-0.650107	-0.738722	-0.724059	4.28822e-84	2.13559e-98	5.32972e-115
Selk	-0.338314	-0.279249	1.3e-13	4.58141e-18	-0.338314	NA	-0.289301	1.79e-12	NA	1.3e-13	NA	NA	-0.279249	NA	NA	4.58141e-18
Rpl14	-0.277638	-0.357061	7.87e-12	2.1593e-37	-0.277638	NA	NA	7.87e-12	NA	NA	-0.261157	NA	-0.357061	2.49545e-13	NA	2.1593e-37
Ndufs4	-0.313161	-0.29996	1.01e-11	2.25822e-18	-0.313161	NA	NA	1.01e-11	NA	NA	NA	NA	-0.29996	NA	NA	2.25822e-18
Abcd3	-0.271805	-0.326838	1.44e-11	1.45341e-40	-0.271805	NA	NA	1.44e-11	NA	NA	NA	-0.326838	NA	NA	1.45341e-40	NA
Cela1	-0.272297	-0.252611	1.78e-11	1.03491e-30	-0.272297	NA	NA	1.78e-11	NA	NA	NA	-0.252611	NA	NA	1.03491e-30	NA
Sparcl1	-0.253617	-0.253617	3.4e-53	3.77984e-57	-0.253617	-0.253617	-0.253617	2.56e-11	1.01e-31	3.4e-53	-0.253617	-0.253617	-0.253617	3.77984e-57	5.9683e-29	2.01164e-42
Aadat	-0.318628	-0.325732	3.04e-11	9.13189e-34	-0.318628	NA	NA	3.04e-11	NA	NA	NA	-0.325732	NA	NA	9.13189e-34	NA
Agxt	-0.258383	-0.303828	4.28e-11	1.78995e-39	-0.258383	NA	NA	4.28e-11	NA	NA	NA	-0.303828	NA	NA	1.78995e-39	NA
Sigmar1	-0.305468	-0.282365	7.64e-11	5.67316e-17	-0.305468	NA	NA	7.64e-11	NA	NA	-0.282365	NA	NA	5.67316e-17	NA	NA
Psma6	-0.303537	-0.28171	8.48e-11	2.81606e-20	-0.303537	NA	NA	8.48e-11	NA	NA	NA	NA	-0.28171	NA	NA	2.81606e-20
Cyp2c55	-0.290435	-0.347841	9.36e-11	2.21304e-52	-0.290435	NA	NA	9.36e-11	NA	NA	-0.316565	NA	-0.347841	6.51788e-37	NA	2.21304e-52
Proc	-0.270719	-0.319777	9.66e-11	1.65602e-39	-0.270719	NA	NA	9.66e-11	NA	NA	NA	-0.319777	NA	NA	1.65602e-39	NA
Cebpb	-0.47158	-0.30633	2.38e-50	1.73061e-23	-0.361738	-0.47158	NA	9.79e-11	2.38e-50	NA	NA	-0.30633	-0.26767	NA	1.73061e-23	3.0723e-10
Rpl13	-0.299694	-0.314606	1.78e-21	7.45169e-64	-0.298816	-0.299694	NA	1.55e-10	1.78e-21	NA	-0.314606	NA	-0.282418	7.45169e-64	NA	3.52431e-17
Ubb	-0.27503	-0.263774	2.58e-11	0.0138701	-0.27503	-0.259339	-0.264433	6.19e-10	2.58e-11	0.120646	-0.263774	NA	NA	0.0138701	NA	NA
Rps24	-0.262474	-0.386465	8.21e-10	6.91027e-41	-0.262474	NA	NA	8.21e-10	NA	NA	NA	NA	-0.386465	NA	NA	6.91027e-41
Ppp2r5a	-0.260505	-0.315099	7.14e-52	3.36779e-36	-0.260505	NA	0.250898	9.42e-10	NA	7.14e-52	-0.263514	-0.315099	-0.281896	3.57003e-15	3.36779e-36	3.24586e-21
Lipc	-0.254841	-0.423055	1.09e-09	3.18902e-59	-0.254841	NA	NA	1.09e-09	NA	NA	NA	-0.423055	NA	NA	3.18902e-59	NA
Rabac1	-0.265987	-0.342064	1.45e-09	3.2534e-38	-0.265987	NA	NA	1.45e-09	NA	NA	NA	-0.342064	-0.27537	NA	3.2534e-38	1.4051e-19
Mvd	-0.27041	-0.327327	1.91e-09	2.22426e-59	-0.27041	NA	NA	1.91e-09	NA	NA	-0.327327	NA	NA	2.22426e-59	NA	NA
Zfp683	-0.421689	-0.421689	1.05e-25	1.10456e-47	-0.421689	-0.421395	NA	5.25e-09	1.05e-25	NA	-0.421689	-0.421689	-0.421689	1.10456e-47	7.39811e-24	3.1334e-35
Park7	-0.26023	-0.270929	1.55e-56	9.01991e-25	-0.26023	NA	0.251518	5.75e-09	NA	1.55e-56	NA	-0.270929	NA	NA	9.01991e-25	NA
Cyp2b10	-1.16449	-1.25497	9.4e-117	1.7359e-217	-0.517461	-1.16449	NA	2.09e-08	9.4e-117	NA	-1.25497	-0.995219	-1.24732	1.7359e-217	1.18274e-87	1.23683e-168
Rpl34	-0.297599	-0.264586	8.13e-08	1.43116e-12	-0.297599	NA	NA	8.13e-08	NA	NA	NA	NA	-0.264586	NA	NA	1.43116e-12
mt-Atp6	-0.573743	-0.914635	1.31e-25	7.97619e-137	-0.478187	-0.573743	-0.323426	1.61e-07	1.31e-25	3.18e-23	-0.852556	-0.914635	-0.87589	7.97619e-137	3.35237e-117	3.12892e-134
Sco2	-0.292871	-0.395952	1.32e-23	1.04215e-49	-0.260509	-0.292871	NA	5.95e-07	1.32e-23	NA	NA	-0.395952	-0.250105	NA	1.04215e-49	3.07433e-16
Ndufa5	-0.251989	-0.31028	1.96e-06	4.18792e-22	-0.251989	NA	NA	1.96e-06	NA	NA	NA	NA	-0.31028	NA	NA	4.18792e-22
Serpina3c	-0.472511	-0.595568	8.19e-59	4.68287e-124	-0.287011	-0.408879	-0.472511	7.83e-06	1.55e-34	8.19e-59	-0.554657	-0.589927	-0.595568	8.44474e-109	8.60587e-89	4.68287e-124
4931406C07Rik	-0.254364	-0.281781	9.62e-06	3.10475e-19	-0.254364	NA	NA	9.62e-06	NA	NA	NA	NA	-0.281781	NA	NA	3.10475e-19
Gstp1	-0.855831	-0.671665	1.88e-150	4.28493e-90	-0.264375	-0.430197	-0.855831	0.00132565	1.39e-27	1.88e-150	NA	NA	-0.671665	NA	NA	4.28493e-90
Ftl1	1	-0.347807	2.43e-17	4.65987e-11	-0.260294	-0.349777	-0.298808	0.346486	2.43e-17	1	-0.346327	-0.259151	-0.347807	3.34268e-05	1.49431e-07	4.65987e-11
mt-Nd2	-1.24193	-1.35078	0	0	NA	-1.24193	-0.898055	NA	0	0	-1.12878	-1.18941	-1.35078	0	0	0
mt-Nd5	-1.38359	-1.49646	0	0	NA	-1.38359	-0.799147	NA	0	7.18e-267	-1.14555	-1.3979	-1.49646	0	1.27733e-300	0
mt-Co1	-1.43343	-1.56995	0	0	NA	-1.43343	-1.04331	NA	0	0	-1.38131	-1.39911	-1.56995	0	0	0
mt-Cytb	-1.57123	-1.55403	0	0	NA	-1.57123	-0.854556	NA	0	0	-1.29604	-1.37831	-1.55403	0	0	0
mt-Rnr2	-0.778342	-0.967453	5.04e-251	0	NA	-0.778342	-0.559446	NA	5.04e-251	1.98e-232	-0.873558	-0.519679	-0.967453	0	2.69099e-141	0
Serpina1c	-0.402627	-0.279835	7.17e-151	1.23521e-63	NA	-0.402627	NA	NA	7.17e-151	NA	NA	-0.279835	NA	NA	1.23521e-63	NA
mt-Rnr1	-0.4854	-0.872187	1.71e-195	0	NA	-0.456211	-0.4854	NA	2.01e-123	1.71e-195	-0.872187	NA	-0.844781	0	NA	0
Ahcy	-0.562969	-0.490113	6.43e-120	1.57017e-115	NA	-0.562969	NA	NA	6.43e-120	NA	-0.375628	-0.455986	-0.490113	1.82132e-89	7.46151e-73	1.57017e-115
Serpina1b	-0.301771	-0.294481	4.66e-97	1.98753e-74	NA	-0.301771	NA	NA	4.66e-97	NA	NA	-0.294481	NA	NA	1.98753e-74	NA
Ces1d	-0.428906	-1.2015	8.07e-91	0	NA	-0.428906	0.285255	NA	8.07e-91	7.83e-69	-0.385155	-0.445283	-1.2015	2.67491e-121	2.42659e-81	0
Cth	-0.510899	-0.33921	1.34e-76	3.95275e-48	NA	-0.510899	NA	NA	1.34e-76	NA	-0.308848	-0.332234	-0.33921	6.90573e-47	4.36001e-37	3.95275e-48
Ech1	-0.429133	-0.504022	5.62e-72	2.33501e-114	NA	-0.429133	0.250481	NA	5.62e-72	1.35e-56	NA	-0.414675	-0.504022	NA	2.57283e-62	2.33501e-114
Ephx2	-0.369304	-0.570801	3.91e-109	1.49101e-121	NA	-0.369304	0.281259	NA	3.71e-68	3.91e-109	NA	-0.570801	-0.398908	NA	1.49101e-121	1.18644e-91
mt-Nd6	-0.477851	-0.685505	1.67e-57	2.7448e-110	NA	-0.477851	NA	NA	1.67e-57	NA	-0.515107	-0.560269	-0.685505	1.56883e-69	1.14187e-72	2.7448e-110
Cyp2d10	-0.323151	-0.325333	1.31e-55	3.76025e-49	NA	-0.323151	NA	NA	1.31e-55	NA	NA	-0.325333	-0.262377	NA	3.76025e-49	9.23281e-44
Clpx	-0.404736	-0.410841	1.07e-46	1.11396e-53	NA	-0.404736	NA	NA	1.07e-46	NA	-0.306093	-0.410841	-0.250587	6.23419e-36	1.11396e-53	3.73644e-21
Gm4076	-0.325469	-0.345826	2.57e-39	7.97747e-74	NA	-0.325469	-0.308321	NA	1.37e-35	2.57e-39	-0.342158	-0.345826	-0.342317	7.97747e-74	2.87203e-41	7.56987e-56
Acot1	0.30784	-0.299327	1.49e-100	2.65046e-38	-0.288639	-0.286204	0.30784	3.05e-10	5.23e-33	1.49e-100	NA	NA	-0.299327	NA	NA	2.65046e-38
Gm5096	-0.363089	-0.399548	1.95e-32	4.98967e-39	NA	-0.363089	NA	NA	1.95e-32	NA	-0.399548	-0.336704	-0.350535	4.98967e-39	1.26779e-33	9.38203e-37
Gas5	-0.336153	-0.298418	2.74e-31	6.31149e-32	NA	-0.336153	NA	NA	2.74e-31	NA	NA	-0.298418	NA	NA	6.31149e-32	NA
Mup20	-0.476207	-1.23782	3.88e-128	0	NA	-0.281872	-0.476207	NA	9.36e-26	3.88e-128	NA	-1.23782	-1.08153	NA	0	0
Akr1c19	-0.272667	-0.382533	7.78e-21	1.32066e-46	NA	-0.272667	NA	NA	7.78e-21	NA	NA	NA	-0.382533	NA	NA	1.32066e-46
Eci1	-0.276383	-0.313353	2.48e-20	3.71283e-30	NA	-0.276383	NA	NA	2.48e-20	NA	NA	-0.292607	-0.313353	NA	4.46763e-29	3.71283e-30
Fcgrt	-0.269314	-0.270945	4.12e-64	1.81461e-26	NA	-0.269314	0.258479	NA	8.21e-19	4.12e-64	NA	-0.270945	NA	NA	1.81461e-26	NA
Gm20594	-0.360001	-0.573781	1.55e-09	4.48202e-60	0.295687	-0.360001	-0.356559	1.6e-05	2.58e-08	1.55e-09	-0.559578	-0.573781	-0.496964	4.48202e-60	1.215e-52	1.33077e-34
Eef1b2	-0.317323	-0.367328	2.36e-38	1.8993e-45	NA	NA	-0.317323	NA	NA	2.36e-38	NA	NA	-0.367328	NA	NA	1.8993e-45
Rps8	-0.274601	-0.279846	8.37e-12	2.52178e-16	NA	NA	-0.274601	NA	NA	8.37e-12	NA	NA	-0.279846	NA	NA	2.52178e-16
C6	-0.266988	-0.255102	3.03e-10	2.03876e-21	NA	NA	-0.266988	NA	NA	3.03e-10	NA	-0.255102	NA	NA	2.03876e-21	NA
