# Supplementary material for: Functional compensation precedes recovery of tissue mass following acute liver injury
Source: Nat Commun. 2020 Nov 19;11:5785. doi: 10.1038/s41467-020-19558-3 (PMC7677389; doi:10.1038/s41467-020-19558-3)
Supplement: Supplementary file 9 — Supplementary Data 6 [file 41467_2020_19558_MOESM9_ESM.xlsx]

## Sheet: gsaResTab_PH_Composite_20li (3)
Name	Genes(tot)	Stat(non-dir.)	p(non-dir.)	padj(non-dir.)	Genes(up)	Stat(mix.dir.up)	p(mix.dir.up)	padj(mix.dir.up)	Genes(down)	Stat(mix.dir.dn)	p(mix.dir.dn)	padj(mix.dir.dn)
HALLMARK_TNFA_SIGNALING_VIA_NFKB	37	14379	0.0034997	0.026064	33	13952	0.0014999	0.025497	4	426.82	0.9951	0.9951
HALLMARK_HYPOXIA	32	12871	0.00069993	0.011899	29	12247	0.0032997	0.028047	3	624.08	0.80652	0.9951
HALLMARK_APOPTOSIS	22	7930.8	0.12749	0.27091	15	5590	0.37746	0.58335	7	2340.8	0.18008	0.61738
HALLMARK_ADIPOGENESIS	47	15400	0.46735	0.66208	23	8659	0.28447	0.53734	24	6741.3	0.52895	0.9951
HALLMARK_ESTROGEN_RESPONSE_EARLY	25	9042.5	0.10259	0.24915	23	8718.8	0.24968	0.53056	2	323.78	0.84372	0.9951
HALLMARK_ESTROGEN_RESPONSE_LATE	26	8362.8	0.55944	0.73158	20	6790.5	0.75512	0.85581	6	1572.3	0.63594	0.9951
HALLMARK_COMPLEMENT	22	8829.5	0.0045995	0.026064	19	7910.3	0.027797	0.15752	3	919.21	0.40346	0.97983
HALLMARK_MTORC1_SIGNALING	25	8302.7	0.41646	0.64362	20	7444.9	0.34857	0.58335	5	857.73	0.9583	0.9951
HALLMARK_XENOBIOTIC_METABOLISM	62	21666	0.086991	0.24648	34	13040	0.14959	0.38708	28	8626.2	0.18158	0.61738
HALLMARK_FATTY_ACID_METABOLISM	38	11138	0.91221	0.96922	14	4905.2	0.62344	0.75703	24	6233	0.78572	0.9951
HALLMARK_OXIDATIVE_PHOSPHORYLATION	56	14155	0.9998	0.9998	8	2877.3	0.51555	0.67418	48	11278	0.9929	0.9951
HALLMARK_P53_PATHWAY	26	8122.1	0.68683	0.83401	14	5063.7	0.50965	0.67418	12	3058.4	0.74823	0.9951
HALLMARK_COAGULATION	30	11264	0.024298	0.082612	22	8709.7	0.10159	0.34541	8	2554.6	0.25297	0.71676
HALLMARK_IL2_STAT5_SIGNALING	21	7458.4	0.17388	0.32844	14	5848.1	0.045295	0.19251	7	1610.3	0.82632	0.9951
HALLMARK_BILE_ACID_METABOLISM	32	9877.1	0.74813	0.84788	10	2747.7	0.9683	0.9683	22	7129.4	0.09509	0.53885
HALLMARK_PEROXISOME	26	8771.6	0.34477	0.5861	9	2856	0.82342	0.87488	17	5915.6	0.031697	0.53885
HALLMARK_KRAS_SIGNALING_UP	20	7760	0.019698	0.082612	14	5559.5	0.15938	0.38708	6	2200.5	0.083492	0.53885

## Sheet: gsaResTab_PH_Composite_20li (2)
Name	Genes(tot)	Stat(non-dir.)	p(non-dir.)	padj(non-dir.)	Genes(up)	Stat(mix.dir.up)	pmix.dir.up)	padj(mix.dir.up)	Genes(down)	Stat(mix.dir.dn)	p(mix.dir.dn)	padj(mix.dir.dn)
GO_POSITIVE_REGULATION_OF_KINASE_ACTIVITY	31	9957.9	0.56354	0.84699	22	8121.1	0.38546	0.65213	9	1836.7	0.94711	1
GO_NEURON_DEVELOPMENT	22	7940.8	0.12629	0.3164	16	5629.7	0.60644	0.76672	6	2311.1	0.046495	0.45154
GO_ANATOMICAL_STRUCTURE_FORMATION_INVOLVED_IN_MORPHOGENESIS	34	13183	0.0043996	0.03174	29	11636	0.039196	0.20151	5	1547.1	0.35326	1
GO_ION_TRANSPORT	81	27023	0.30587	0.57636	38	14238	0.24548	0.55107	43	12785	0.26047	0.95418
GO_NEUROLOGICAL_SYSTEM_PROCESS	26	9590.1	0.060594	0.18843	16	6368	0.12629	0.36926	10	3222.1	0.20948	0.89889
GO_STEROID_BIOSYNTHETIC_PROCESS	31	8250.4	0.9851	1	13	2687.9	0.9997	0.9997	18	5562.5	0.22858	0.92173
GO_RESPONSE_TO_NITROGEN_COMPOUND	66	23057	0.081492	0.22991	46	17659	0.10529	0.32903	20	5397.6	0.67223	1
GO_SULFUR_COMPOUND_METABOLIC_PROCESS	44	14372	0.48005	0.77286	16	5726.7	0.54225	0.73675	28	8645.4	0.17678	0.81389
GO_HEPATICOBILIARY_SYSTEM_DEVELOPMENT	27	8719.6	0.54655	0.83385	18	6452.6	0.53665	0.73589	9	2267	0.74163	1
GO_EMBRYO_DEVELOPMENT_ENDING_IN_BIRTH_OR_EGG_HATCHING	25	8296.5	0.41536	0.70864	18	6635.3	0.40676	0.66595	7	1661.2	0.79722	1
GO_EPITHELIUM_DEVELOPMENT	42	14407	0.21258	0.44178	34	12557	0.35476	0.64269	8	1849.9	0.84322	1
GO_PHOSPHOLIPID_METABOLIC_PROCESS	23	8692.9	0.036996	0.13065	16	6017.9	0.33087	0.62902	7	2674.9	0.039896	0.44772
GO_NEGATIVE_REGULATION_OF_PROTEOLYSIS	32	13161	0.0001	0.0036068	26	10934	0.0053995	0.14582	6	2226.8	0.071993	0.55771
GO_RIBOSOME_BIOGENESIS	24	5233	1	1	4	1412	0.55904	0.74622	20	3821	0.9991	1
GO_NEGATIVE_REGULATION_OF_GENE_EXPRESSION	65	22234	0.17108	0.37728	47	18546	0.028697	0.18312	18	3687.8	0.9896	1
GO_CELLULAR_CATABOLIC_PROCESS	135	38746	0.9994	1	54	19490	0.48715	0.71115	81	19256	0.9991	1
GO_REGULATION_OF_CYTOKINE_PRODUCTION	33	11870	0.082692	0.23127	23	9152.4	0.081592	0.28529	10	2717.6	0.60804	1
GO_CHEMICAL_HOMEOSTASIS	70	25883	0.0031997	0.028348	48	18404	0.10099	0.32149	22	7478.3	0.032697	0.40273
GO_REGULATION_OF_MAPK_CASCADE	42	14417	0.20848	0.44178	32	11964	0.28977	0.59461	10	2452.8	0.79602	1
GO_CIRCULATORY_SYSTEM_PROCESS	22	8945.7	0.0028997	0.027629	17	6955	0.058294	0.23305	5	1990.7	0.043396	0.45154
GO_IMMUNE_SYSTEM_PROCESS	106	36345	0.091491	0.24975	78	29873	0.049495	0.22295	28	6471.5	0.9771	1
GO_INTRACELLULAR_PROTEIN_TRANSPORT	41	10188	0.9998	1	19	6369.1	0.78702	0.86107	22	3819.4	0.9998	1
GO_RESPONSE_TO_ACID_CHEMICAL	36	12208	0.28997	0.55679	20	7286	0.46235	0.70099	16	4921.6	0.24938	0.95405
GO_RESPONSE_TO_STEROID_HORMONE	44	16345	0.014499	0.071782	31	12292	0.059194	0.23305	13	4053.5	0.24018	0.94531
GO_RESPONSE_TO_PEPTIDE	37	14200	0.0051995	0.034549	26	10822	0.010299	0.14582	11	3378.7	0.29297	0.96522
GO_CELLULAR_RESPONSE_TO_LIPID	33	11416	0.21158	0.44178	26	9438.9	0.46265	0.70099	7	1977	0.50415	1
GO_SECRETION_BY_CELL	36	13948	0.0035996	0.029073	29	11300	0.11399	0.34906	7	2647.9	0.045095	0.45154
GO_POSITIVE_REGULATION_OF_RESPONSE_TO_STIMULUS	102	33771	0.33887	0.60899	73	27067	0.23608	0.54146	29	6704.4	0.9769	1
GO_CELLULAR_RESPONSE_TO_EXTERNAL_STIMULUS	29	11037	0.017598	0.077279	25	9915.3	0.080492	0.28342	4	1121.7	0.52135	1
GO_POSITIVE_REGULATION_OF_CELL_COMMUNICATION	76	24354	0.63164	0.89349	54	19565	0.45685	0.69855	22	4789.4	0.9876	1
GO_RESPONSE_TO_CORTICOSTEROID	25	9647	0.015398	0.073695	17	6728.2	0.13539	0.38904	8	2918.8	0.060694	0.52846
GO_PROTEIN_MATURATION	21	6497.6	0.69423	0.9501	13	4653.5	0.54645	0.73844	8	1844.1	0.84652	1
GO_REGULATION_OF_HYDROLASE_ACTIVITY	79	30437	0.0001	0.0036068	58	23237	0.0054995	0.14582	21	7200.3	0.028997	0.37548
GO_ALPHA_AMINO_ACID_METABOLIC_PROCESS	41	13016	0.64724	0.913	21	8172.4	0.16978	0.44865	20	4844	0.90531	1
GO_CELLULAR_RESPONSE_TO_ORGANIC_CYCLIC_COMPOUND	32	11387	0.11509	0.29353	24	8982.4	0.31517	0.61798	8	2404.9	0.37036	1
GO_RESPONSE_TO_ENDOPLASMIC_RETICULUM_STRESS	20	7509.1	0.061194	0.18843	17	7106.1	0.029197	0.18312	3	402.97	0.9612	1
GO_CYTOSKELETON_ORGANIZATION	22	7709.9	0.21098	0.44178	18	6404.8	0.56884	0.75045	4	1305.2	0.28017	0.9625
GO_RESPONSE_TO_WOUNDING	52	20198	0.00049995	0.009017	43	17064	0.029797	0.18312	9	3133.5	0.09989	0.63056
GO_METAL_ION_TRANSPORT	21	7741.8	0.085191	0.23509	17	6852.1	0.088791	0.30201	4	889.63	0.79012	1
GO_CELLULAR_RESPONSE_TO_EXTRACELLULAR_STIMULUS	24	9478.9	0.0059994	0.038027	21	8474.7	0.064494	0.24471	3	1004.2	0.30287	0.96522
GO_ESTABLISHMENT_OF_PROTEIN_LOCALIZATION	59	17358	0.9512	1	34	12667	0.30327	0.60654	25	4690.7	0.9998	1
GO_POSITIVE_REGULATION_OF_LOCOMOTION	27	10753	0.0031997	0.028348	25	9883.3	0.088191	0.30201	2	869.24	0.11949	0.67046
GO_REGULATION_OF_KINASE_ACTIVITY	43	14065	0.48385	0.7757	29	10826	0.30717	0.60742	14	3238.5	0.90861	1
GO_SINGLE_ORGANISM_CELL_ADHESION	21	7650.9	0.10799	0.28256	19	7100.9	0.33777	0.63221	2	550.03	0.56734	1
GO_COFACTOR_METABOLIC_PROCESS	45	13996	0.75612	0.99959	23	8232.7	0.53885	0.73589	22	5763.2	0.76382	1
GO_CELL_DEATH	48	15259	0.65023	0.9134	32	11997	0.27557	0.58138	16	3262	0.9874	1
GO_TRANSLATIONAL_INITIATION	21	4055	1	1	2	694.49	0.59784	0.76625	19	3360.5	0.9993	1
GO_CYTOKINE_MEDIATED_SIGNALING_PATHWAY	23	6496	0.92311	1	14	4649.4	0.77692	0.85684	9	1846.6	0.94491	1
GO_SULFUR_COMPOUND_BIOSYNTHETIC_PROCESS	27	8927.9	0.43376	0.72532	10	3506.4	0.60344	0.76672	17	5421.4	0.16238	0.78995
GO_PROTEIN_TARGETING	34	7964.4	0.9999	1	13	4454.5	0.69103	0.82266	21	3510	1	1
GO_SINGLE_ORGANISM_BIOSYNTHETIC_PROCESS	128	39519	0.91891	1	67	22500	0.93591	0.95974	61	17019	0.60724	1
GO_POSITIVE_REGULATION_OF_MAPK_CASCADE	29	9581.7	0.43166	0.72421	23	8404.4	0.43366	0.6906	6	1177.3	0.92731	1
GO_REGULATION_OF_BODY_FLUID_LEVELS	38	15176	0.00059994	0.010447	32	13296	0.0052995	0.14582	6	1880.5	0.31357	0.96522
GO_REGULATION_OF_HORMONE_LEVELS	33	11146	0.31207	0.57727	23	8127.6	0.59984	0.76625	10	3018.1	0.34437	1
GO_REGULATION_OF_DEFENSE_RESPONSE	52	18102	0.12719	0.3164	32	13094	0.013199	0.14582	20	5007.8	0.85161	1
GO_ESTABLISHMENT_OF_PROTEIN_LOCALIZATION_TO_ENDOPLASMIC_RETICULUM	20	3594.5	1	1	1	233.97	0.79332	0.86141	19	3360.5	0.9993	1
GO_SMALL_MOLECULE_METABOLIC_PROCESS	218	66958	0.9834	1	96	33796	0.74193	0.83829	122	33163	0.86601	1
GO_HOMEOSTATIC_PROCESS	87	31841	0.0019998	0.022952	55	21333	0.053195	0.22849	32	10508	0.036296	0.43642
GO_ORGANIC_HYDROXY_COMPOUND_METABOLIC_PROCESS	67	21364	0.66253	0.92171	35	10906	0.9802	0.99211	32	10458	0.039896	0.44772
GO_IMMUNE_SYSTEM_DEVELOPMENT	29	10542	0.072193	0.2132	22	8571.6	0.15468	0.42345	7	1970.8	0.51155	1
GO_ALPHA_AMINO_ACID_CATABOLIC_PROCESS	30	9430.2	0.67303	0.92864	15	5779.4	0.24488	0.55107	15	3650.8	0.85981	1
GO_RRNA_METABOLIC_PROCESS	23	4772.5	0.9999	1	3	951.52	0.72003	0.83245	20	3821	0.9991	1
GO_PROTEIN_CATABOLIC_PROCESS	21	5783.9	0.93861	1	12	4267.4	0.55994	0.74622	9	1516.5	0.993	1
GO_REGENERATION	26	9894.6	0.023798	0.093889	17	6315.8	0.37236	0.64906	9	3578.8	0.0087991	0.20198
GO_REGULATION_OF_TRANSFERASE_ACTIVITY	49	15231	0.75982	1	31	11300	0.43516	0.6906	18	3931.3	0.9729	1
GO_ORGANOPHOSPHATE_METABOLIC_PROCESS	87	27609	0.70913	0.9628	32	12244	0.17198	0.44865	55	15365	0.59394	1
GO_MONOVALENT_INORGANIC_CATION_TRANSPORT	29	9560.9	0.44106	0.73027	8	3259.1	0.16578	0.44327	21	6301.8	0.30317	0.96522
GO_REGULATION_OF_INTRACELLULAR_SIGNAL_TRANSDUCTION	78	28245	0.0092991	0.053364	60	23274	0.043896	0.21296	18	4971.2	0.58534	1
GO_POSITIVE_REGULATION_OF_BIOSYNTHETIC_PROCESS	79	25950	0.42496	0.71686	55	20403	0.26747	0.57934	24	5547.2	0.9625	1
GO_NEGATIVE_REGULATION_OF_NITROGEN_COMPOUND_METABOLIC_PROCESS	62	21384	0.14419	0.33944	44	16953	0.09549	0.31619	18	4431	0.86761	1
GO_CELL_ACTIVATION	27	10879	0.0014999	0.019421	24	10265	0.0026997	0.12726	3	614.51	0.82252	1
GO_REGULATION_OF_NERVOUS_SYSTEM_DEVELOPMENT	23	8006.2	0.22868	0.46375	19	6619.1	0.64984	0.79248	4	1387.1	0.20358	0.89398
GO_ESTABLISHMENT_OF_LOCALIZATION_IN_CELL	75	20340	0.9997	1	39	13216	0.83722	0.88286	36	7124.5	0.9997	1
GO_ESTABLISHMENT_OF_PROTEIN_LOCALIZATION_TO_ORGANELLE	32	7286.4	0.9999	1	11	3776.4	0.67813	0.80923	21	3510	1	1
GO_REGULATION_OF_CELLULAR_COMPONENT_BIOGENESIS	22	7860.4	0.15018	0.34632	17	6115.8	0.51735	0.7261	5	1744.6	0.16578	0.79734
GO_CELLULAR_RESPONSE_TO_OXYGEN_CONTAINING_COMPOUND	56	21044	0.0024998	0.025763	41	16443	0.017398	0.15534	15	4601.3	0.26887	0.95418
GO_REGULATION_OF_IMMUNE_RESPONSE	46	16101	0.12459	0.31458	31	12565	0.023998	0.17909	15	3535.7	0.89761	1
GO_VESICLE_MEDIATED_TRANSPORT	82	30876	0.00029997	0.0075742	70	26854	0.059194	0.23305	12	4021.7	0.10949	0.66365
GO_ORGANOPHOSPHATE_BIOSYNTHETIC_PROCESS	27	8490.4	0.66473	0.92223	12	4345.2	0.49605	0.71684	15	4145.1	0.57594	1
GO_ORGANIC_ACID_BIOSYNTHETIC_PROCESS	53	16390	0.78992	1	30	9836.7	0.89761	0.934	23	6553.1	0.47955	1
GO_CELLULAR_AMINO_ACID_METABOLIC_PROCESS	52	16362	0.70923	0.9628	28	10845	0.14579	0.41063	24	5517.3	0.9655	1
GO_POSITIVE_REGULATION_OF_CELLULAR_COMPONENT_ORGANIZATION	50	17392	0.13749	0.3338	38	13787	0.45465	0.69732	12	3605	0.34937	1
GO_POSITIVE_REGULATION_OF_GENE_EXPRESSION	75	25465	0.19068	0.41371	55	21567	0.030097	0.18312	20	3897.5	0.9982	1
GO_CARBOHYDRATE_DERIVATIVE_METABOLIC_PROCESS	82	25117	0.89491	1	34	12404	0.43066	0.69016	48	12713	0.82902	1
GO_MONOCARBOXYLIC_ACID_METABOLIC_PROCESS	79	24222	0.87901	1	36	13167	0.41746	0.6755	43	11055	0.89541	1
GO_DICARBOXYLIC_ACID_METABOLIC_PROCESS	22	6109	0.93481	1	12	4442.8	0.41356	0.67136	10	1666.2	0.9956	1
GO_REGULATION_OF_GROWTH	30	11719	0.0047995	0.03299	23	9164.6	0.077692	0.27926	7	2554.9	0.072993	0.55771
GO_CATION_TRANSPORT	46	16044	0.13699	0.3338	22	9083.7	0.025797	0.18167	24	6960.7	0.40946	1
GO_RESPONSE_TO_INORGANIC_SUBSTANCE	62	22495	0.015898	0.073695	39	14810	0.17428	0.44918	23	7684.3	0.046495	0.45154
GO_REGULATION_OF_VESICLE_MEDIATED_TRANSPORT	31	11803	0.013399	0.068347	28	10483	0.29667	0.60055	3	1320.1	0.045895	0.45154
GO_ORGANONITROGEN_COMPOUND_CATABOLIC_PROCESS	53	16181	0.84062	1	28	10020	0.54865	0.73941	25	6160.7	0.90711	1
GO_POSITIVE_REGULATION_OF_CELL_PROLIFERATION	43	15178	0.09789	0.26295	34	13189	0.10869	0.33754	9	1988.6	0.89911	1
GO_ORGANIC_ACID_TRANSPORT	27	9262.4	0.27007	0.52863	17	6115.9	0.51735	0.7261	10	3146.5	0.25567	0.95418
GO_RESPONSE_TO_METAL_ION	45	16360	0.035596	0.12821	28	10647	0.21938	0.51985	17	5713.8	0.068093	0.54903
GO_NEGATIVE_REGULATION_OF_INTRACELLULAR_SIGNAL_TRANSDUCTION	23	8951.3	0.013299	0.068347	17	7244.3	0.013799	0.14582	6	1707	0.48965	1
GO_ORGANIC_HYDROXY_COMPOUND_TRANSPORT	25	8893.3	0.14509	0.33944	12	4179.1	0.63274	0.78309	13	4714.2	0.021898	0.3351
GO_WOUND_HEALING	39	15614	0.00069993	0.011046	33	13553	0.011399	0.14582	6	2061.3	0.16268	0.78995
GO_RNA_PROCESSING	28	6185.2	0.9998	1	7	2309.5	0.72053	0.83245	21	3875.7	0.9994	1
GO_NUCLEOBASE_CONTAINING_SMALL_MOLECULE_METABOLIC_PROCESS	63	18135	0.981	1	16	5981.3	0.35796	0.6449	47	12153	0.89711	1
GO_CELLULAR_PROTEIN_COMPLEX_ASSEMBLY	26	7381	0.92691	1	9	4033.6	0.013699	0.14582	17	3347.3	0.9946	1
GO_DEFENSE_RESPONSE	79	28475	0.011399	0.062313	58	22887	0.016398	0.15089	21	5588.1	0.70773	1
GO_POSITIVE_REGULATION_OF_HYDROLASE_ACTIVITY	44	16158	0.023098	0.093315	33	12684	0.15118	0.41996	11	3474.7	0.22998	0.92173
GO_CELL_MOTILITY	35	12731	0.059194	0.18683	30	11538	0.16208	0.43652	5	1192.9	0.74793	1
GO_PROTEIN_LOCALIZATION_TO_ENDOPLASMIC_RETICULUM	22	4287.4	0.9999	1	3	926.88	0.75882	0.84337	19	3360.5	0.9993	1
GO_LIPID_HOMEOSTASIS	25	9327.7	0.045295	0.15049	14	5213.4	0.38516	0.65213	11	4114.3	0.019398	0.32653
GO_CELLULAR_RESPIRATION	39	9527.4	0.9994	1	1	460.52	0.52075	0.7261	38	9066.9	0.9795	1
GO_PEPTIDE_METABOLIC_PROCESS	52	13955	0.9976	1	17	5781	0.72893	0.83245	35	8174.1	0.9854	1
GO_GLYCEROLIPID_METABOLIC_PROCESS	38	14919	0.0012999	0.018234	22	8995.2	0.036496	0.20053	16	5924.2	0.0066993	0.19188
GO_PEPTIDYL_AMINO_ACID_MODIFICATION	24	8161.9	0.31597	0.58133	18	6584.8	0.44206	0.69303	6	1577.1	0.62834	1
GO_SECRETION	43	15785	0.023498	0.093436	33	12577	0.18828	0.47787	10	3207.2	0.21868	0.90518
GO_ANION_TRANSPORT	40	13702	0.23468	0.47216	23	8045	0.64354	0.78999	17	5656.9	0.081992	0.58603
GO_CELL_CELL_ADHESION	21	7551.9	0.14209	0.33711	19	7001.9	0.40426	0.66595	2	550.03	0.56734	1
GO_PROTEIN_OLIGOMERIZATION	24	6729.6	0.93311	1	12	4015.4	0.74823	0.84149	12	2714.3	0.91391	1
GO_REGULATION_OF_EPITHELIAL_CELL_PROLIFERATION	25	9914.9	0.0048995	0.03299	18	7343.4	0.054695	0.22849	7	2571.5	0.066793	0.54903
GO_REGULATION_OF_LIPID_BIOSYNTHETIC_PROCESS	25	9141.9	0.076592	0.22131	17	5902.7	0.65493	0.7929	8	3239.2	0.0075992	0.19188
GO_POSITIVE_REGULATION_OF_RESPONSE_TO_EXTERNAL_STIMULUS	24	8688.4	0.10929	0.28449	18	7497.6	0.028197	0.18312	6	1190.7	0.92121	1
GO_AGING	27	9980.3	0.049695	0.16087	20	7512.2	0.31677	0.61869	7	2468	0.10979	0.66365
GO_POSTTRANSCRIPTIONAL_REGULATION_OF_GENE_EXPRESSION	27	8676.2	0.57154	0.85499	16	5972.8	0.36366	0.64906	11	2703.4	0.80032	1
GO_TRANSCRIPTION_FROM_RNA_POLYMERASE_II_PROMOTER	20	7318.3	0.11019	0.28536	17	6838.2	0.093691	0.3144	3	480.09	0.92011	1
GO_RESPONSE_TO_ENDOGENOUS_STIMULUS	102	35670	0.036796	0.13065	69	26712	0.030097	0.18312	33	8958.3	0.68213	1
GO_EMBRYO_DEVELOPMENT	38	12720	0.34817	0.6191	29	10316	0.58004	0.75956	9	2404.1	0.63604	1
GO_SEXUAL_REPRODUCTION	22	7780	0.18018	0.39562	19	7027	0.38606	0.65213	3	753.01	0.64184	1
GO_TAXIS	20	7098.4	0.19428	0.41637	17	6204.8	0.45305	0.69701	3	893.6	0.43876	1
GO_SMALL_MOLECULE_BIOSYNTHETIC_PROCESS	78	24576	0.74543	0.98803	44	14282	0.9588	0.97658	34	10294	0.21038	0.89889
GO_REGULATION_OF_RESPONSE_TO_EXTERNAL_STIMULUS	67	24986	0.0023998	0.025763	47	19280	0.0020998	0.12726	20	5706.4	0.48575	1
GO_POSITIVE_REGULATION_OF_CATALYTIC_ACTIVITY	79	26891	0.16568	0.3697	53	19651	0.26997	0.57934	26	7239.9	0.56544	1
GO_REGULATION_OF_LIPID_METABOLIC_PROCESS	43	15370	0.066293	0.1981	24	8063	0.80952	0.87421	19	7307	0.0011999	0.13129
GO_RESPONSE_TO_EXTERNAL_STIMULUS	118	43866	0.0001	0.0036068	88	33803	0.030697	0.18312	30	10063	0.021298	0.3351
GO_ENERGY_DERIVATION_BY_OXIDATION_OF_ORGANIC_COMPOUNDS	50	12384	1	1	7	2379.9	0.65433	0.7929	43	10004	0.9914	1
GO_ION_TRANSMEMBRANE_TRANSPORT	44	14818	0.29807	0.56377	20	8084.7	0.060494	0.2363	24	6733.5	0.54175	1
GO_INTRACELLULAR_SIGNAL_TRANSDUCTION	63	21399	0.21218	0.44178	42	16821	0.018398	0.15676	21	4577.6	0.9815	1
GO_PROTEIN_TARGETING_TO_MEMBRANE	22	4272.5	0.9999	1	3	912.04	0.78322	0.8588	19	3360.5	0.9993	1
GO_MITOTIC_CELL_CYCLE	20	5481.8	0.93981	1	14	4384.6	0.89371	0.93289	6	1097.2	0.9551	1
GO_PROTEIN_COMPLEX_BIOGENESIS	62	17677	0.9871	1	29	10739	0.35066	0.6399	33	6937.9	0.9988	1
GO_NCRNA_PROCESSING	24	4827.2	1	1	3	951.52	0.72003	0.83245	21	3875.7	0.9994	1
GO_NEGATIVE_REGULATION_OF_TRANSPORT	27	8567.2	0.62614	0.8882	19	6162.5	0.86831	0.90911	8	2404.7	0.37076	1
GO_PROTEIN_LOCALIZATION_TO_MEMBRANE	30	7566	0.9961	1	8	2823.9	0.58154	0.75956	22	4742	0.9896	1
GO_POSITIVE_REGULATION_OF_MOLECULAR_FUNCTION	92	30512	0.32857	0.59686	59	21661	0.34467	0.63565	33	8850.6	0.72713	1
GO_DEFENSE_RESPONSE_TO_OTHER_ORGANISM	22	7810.2	0.16828	0.37273	16	6269.6	0.17388	0.44918	6	1540.6	0.66713	1
GO_MUSCLE_STRUCTURE_DEVELOPMENT	21	7669.8	0.10259	0.27115	20	7209.3	0.51445	0.7261	1	460.52	0.31467	0.96522
GO_CELLULAR_RESPONSE_TO_HORMONE_STIMULUS	43	16365	0.0036996	0.029073	34	13447	0.055294	0.22849	9	2918.2	0.21308	0.89889
GO_ENZYME_LINKED_RECEPTOR_PROTEIN_SIGNALING_PATHWAY	32	12718	0.0014999	0.019421	27	11249	0.009699	0.14582	5	1469.4	0.43946	1
GO_RESPONSE_TO_BACTERIUM	36	14382	0.00049995	0.009017	28	11508	0.015898	0.15089	8	2874.1	0.075892	0.55984
GO_REGULATION_OF_SECRETION	37	13849	0.016798	0.075742	32	12257	0.16718	0.44464	5	1591.4	0.30677	0.96522
GO_APOPTOTIC_SIGNALING_PATHWAY	21	6979.8	0.41536	0.70864	14	5184.3	0.40486	0.66595	7	1795.5	0.68723	1
GO_REGULATION_OF_PROTEIN_SECRETION	26	9901.7	0.023398	0.093436	21	8310.3	0.11519	0.34906	5	1591.4	0.30677	0.96522
GO_REGULATION_OF_PEPTIDYL_TYROSINE_PHOSPHORYLATION	20	7511.2	0.060894	0.18843	19	7360	0.19158	0.47856	1	151.16	0.73703	1
GO_RESPONSE_TO_INSULIN	20	8041	0.0054995	0.036068	13	5512.2	0.033797	0.18987	7	2528.9	0.082392	0.58603
GO_REGULATION_OF_CATABOLIC_PROCESS	55	19613	0.046695	0.15279	34	13034	0.15088	0.41996	21	6579.3	0.17728	0.81389
GO_REPRODUCTIVE_SYSTEM_DEVELOPMENT	30	9857.9	0.46565	0.76215	22	7507.8	0.74273	0.83829	8	2350.1	0.42296	1
GO_POSITIVE_REGULATION_OF_CATABOLIC_PROCESS	38	12884	0.28107	0.54384	20	7588.5	0.26967	0.57934	18	5295.7	0.37996	1
GO_CELLULAR_AMINO_ACID_CATABOLIC_PROCESS	34	10220	0.84032	1	16	5980.3	0.35856	0.6449	18	4239.3	0.92461	1
GO_RESPONSE_TO_KETONE	21	8904.2	0.0001	0.0036068	18	7962.3	0.0009999	0.09999	3	941.93	0.37866	1
GO_CELLULAR_RESPONSE_TO_ORGANIC_SUBSTANCE	107	37119	0.046395	0.15279	80	30384	0.078192	0.27926	27	6734.9	0.89701	1
GO_POSITIVE_REGULATION_OF_CELL_ADHESION	21	8622	0.0022998	0.025763	19	7701	0.064894	0.24471	2	921.03	0.09799	0.63056
GO_ORGANIC_ACID_METABOLIC_PROCESS	134	41221	0.93641	1	67	24551	0.34707	0.63565	67	16670	0.984	1
GO_RESPONSE_TO_OXYGEN_LEVELS	22	7544.1	0.29367	0.56173	12	5101.5	0.033397	0.18975	10	2442.7	0.80262	1
GO_POSITIVE_REGULATION_OF_IMMUNE_SYSTEM_PROCESS	49	17419	0.066693	0.19812	36	14515	0.018498	0.15676	13	2904.8	0.93211	1
GO_OXIDATIVE_PHOSPHORYLATION	27	6926	0.9922	1	0	NA	NA	NA	27	6926	0.84102	1
GO_CELLULAR_AMIDE_METABOLIC_PROCESS	68	19049	0.9957	1	26	9471.6	0.44216	0.69303	42	9577.2	0.9949	1
GO_POSITIVE_REGULATION_OF_PHOSPHORUS_METABOLIC_PROCESS	60	20310	0.23608	0.47309	48	17440	0.44106	0.69303	12	2869.3	0.85281	1
GO_REGULATION_OF_ERK1_AND_ERK2_CASCADE	21	8013.4	0.032897	0.11952	19	7532.9	0.11589	0.34906	2	480.49	0.67323	1
GO_CARBOHYDRATE_DERIVATIVE_BIOSYNTHETIC_PROCESS	28	8070.8	0.90941	1	14	4792.9	0.69533	0.82581	14	3277.9	0.89601	1
GO_TERPENOID_METABOLIC_PROCESS	22	7613.9	0.25847	0.5139	11	3537.5	0.82752	0.88286	11	4076.4	0.023798	0.34337
GO_CELL_PROLIFERATION	43	16004	0.013999	0.069993	34	13167	0.11459	0.34906	9	2837.3	0.26557	0.95418
GO_RESPONSE_TO_HORMONE	79	29032	0.0036996	0.029073	55	21892	0.013099	0.14582	24	7139.3	0.31417	0.96522
GO_REGULATION_OF_CELLULAR_LOCALIZATION	59	20431	0.13409	0.33031	47	17079	0.43466	0.6906	12	3352	0.53995	1
GO_REGULATION_OF_MULTICELLULAR_ORGANISMAL_DEVELOPMENT	77	26942	0.062794	0.19103	57	21615	0.12579	0.36926	20	5327.9	0.70883	1
GO_MACROMOLECULAR_COMPLEX_ASSEMBLY	79	23519	0.9578	1	34	12943	0.18178	0.46373	45	10576	0.9921	1
GO_REGULATION_OF_CELLULAR_KETONE_METABOLIC_PROCESS	21	6351.3	0.76282	1	11	3623.7	0.77972	0.85684	10	2727.6	0.59884	1
GO_ORGANIC_ACID_CATABOLIC_PROCESS	51	14782	0.9589	1	21	7779.9	0.38176	0.65213	30	7002.4	0.9772	1
GO_AMIDE_BIOSYNTHETIC_PROCESS	40	11216	0.9722	1	14	5897.8	0.035896	0.19942	26	5317.9	0.9979	1
GO_ORGAN_MORPHOGENESIS	32	10488	0.46675	0.76215	25	8729.6	0.66643	0.80292	7	1758.9	0.71983	1
GO_POSITIVE_REGULATION_OF_MULTICELLULAR_ORGANISMAL_PROCESS	77	27950	0.0071993	0.042772	57	22083	0.049095	0.22295	20	5867.8	0.38716	1
GO_NUCLEOSIDE_TRIPHOSPHATE_METABOLIC_PROCESS	41	11315	0.9841	1	6	2286.6	0.38036	0.65213	35	9028.1	0.86221	1
GO_REGULATION_OF_RESPONSE_TO_WOUNDING	46	16945	0.018598	0.079594	31	12853	0.0073993	0.14582	15	4091.7	0.61164	1
GO_INNATE_IMMUNE_RESPONSE	40	13759	0.21628	0.44763	31	11594	0.29017	0.59461	9	2165	0.80962	1
GO_NEGATIVE_REGULATION_OF_PHOSPHORUS_METABOLIC_PROCESS	26	8493.3	0.49595	0.78759	17	6385.4	0.32707	0.62417	9	2107.9	0.84072	1
GO_ELECTRON_TRANSPORT_CHAIN	32	7891	0.9988	1	0	NA	NA	NA	32	7891	0.92581	1
GO_RESPONSE_TO_ORGANIC_CYCLIC_COMPOUND	78	27579	0.035796	0.12821	54	20649	0.09709	0.31892	24	6929.8	0.42496	1
GO_REGULATION_OF_RESPONSE_TO_STRESS	96	34465	0.0057994	0.037548	69	27253	0.0084992	0.14582	27	7212.1	0.73163	1
GO_PHOSPHATE_CONTAINING_COMPOUND_METABOLIC_PROCESS	116	37289	0.62044	0.88658	54	20487	0.13139	0.38194	62	16802	0.77182	1
GO_CELLULAR_LIPID_CATABOLIC_PROCESS	30	11008	0.060794	0.18843	12	5239.3	0.013699	0.14582	18	5768.3	0.13609	0.72113
GO_NCRNA_METABOLIC_PROCESS	27	6208.8	0.9998	1	6	2333.1	0.32377	0.62417	21	3875.7	0.9994	1
GO_BLOOD_VESSEL_MORPHOGENESIS	30	11847	0.0030997	0.028348	25	10300	0.019098	0.15713	5	1547.1	0.35326	1
GO_PROTEIN_PHOSPHORYLATION	24	7949.5	0.42586	0.71686	18	6929.1	0.22288	0.52319	6	1020.4	0.9741	1
GO_REGULATION_OF_CELL_DIFFERENTIATION	69	24937	0.016198	0.073695	56	21254	0.12539	0.36926	13	3682.8	0.49475	1
GO_RESPONSE_TO_ESTROGEN	20	8155.9	0.0037996	0.029073	14	5854.3	0.046995	0.22168	6	2301.6	0.048895	0.45355
GO_ESTABLISHMENT_OF_PROTEIN_LOCALIZATION_TO_MEMBRANE	26	5807.1	0.9997	1	7	2446.6	0.58724	0.76065	19	3360.5	0.9993	1
GO_REGULATION_OF_PEPTIDASE_ACTIVITY	43	15813	0.021498	0.09047	31	12414	0.038896	0.20151	12	3398.9	0.50345	1
GO_POSITIVE_REGULATION_OF_PROTEIN_SERINE_THREONINE_KINASE_ACTIVITY	20	6157.5	0.71263	0.96482	13	4519.8	0.64684	0.79075	7	1637.8	0.81172	1
GO_POSITIVE_REGULATION_OF_TRANSFERASE_ACTIVITY	35	10629	0.81642	1	23	8293.8	0.50015	0.72068	12	2334.9	0.984	1
GO_REGULATION_OF_IMMUNE_SYSTEM_PROCESS	74	27185	0.0048995	0.03299	51	21019	0.00069993	0.087491	23	6166.3	0.70013	1
GO_NEGATIVE_REGULATION_OF_MOLECULAR_FUNCTION	78	27658	0.030297	0.1125	52	20399	0.031097	0.18312	26	7259.9	0.55324	1
GO_NEGATIVE_REGULATION_OF_TRANSFERASE_ACTIVITY	21	5375.8	0.9838	1	9	3178.4	0.58334	0.75956	12	2197.4	0.9928	1
GO_ORGANIC_ANION_TRANSPORT	39	13589	0.16508	0.3697	23	8045	0.64354	0.78999	16	5543.9	0.039696	0.44772
GO_RESPONSE_TO_OXYGEN_CONTAINING_COMPOUND	118	43042	0.00029997	0.0075742	81	31509	0.016198	0.15089	37	11532	0.11479	0.67046
GO_RESPONSE_TO_RADIATION	22	8919.5	0.0030997	0.028348	20	8251.7	0.030397	0.18312	2	667.75	0.30777	0.96522
GO_INFLAMMATORY_RESPONSE	40	15140	0.0071993	0.042772	31	12547	0.025397	0.18167	9	2592.5	0.47145	1
GO_REGULATION_OF_INTRACELLULAR_PROTEIN_TRANSPORT	21	7216.6	0.28767	0.55448	16	6205.7	0.21408	0.51215	5	1010.9	0.88471	1
GO_REGULATION_OF_CELL_CYCLE	38	13263	0.15318	0.3496	30	11946	0.056794	0.23087	8	1317.1	0.9913	1
GO_TUBE_DEVELOPMENT	34	12475	0.044996	0.15049	23	8734	0.24828	0.55172	11	3741.4	0.09849	0.63056
GO_LOCOMOTION	47	16347	0.13739	0.3338	39	14364	0.34367	0.63565	8	1983.5	0.75632	1
GO_RESPONSE_TO_EXTRACELLULAR_STIMULUS	59	22140	0.0026997	0.026733	39	15248	0.065093	0.24471	20	6891.7	0.028397	0.37548
GO_REGULATION_OF_PROTEIN_CATABOLIC_PROCESS	25	7530.9	0.79972	1	14	5115.8	0.46185	0.70099	11	2415.1	0.92921	1
GO_OXIDATION_REDUCTION_PROCESS	126	35622	0.9996	1	42	14027	0.89851	0.934	84	21595	0.97	1
GO_VIRAL_LIFE_CYCLE	30	6663.2	0.9998	1	6	2265.5	0.40556	0.66595	24	4397.7	0.9998	1
GO_POSITIVE_REGULATION_OF_CELL_DEATH	45	14372	0.62324	0.88658	31	11522	0.32367	0.62417	14	2849.8	0.9806	1
GO_CELLULAR_RESPONSE_TO_NITROGEN_COMPOUND	28	10968	0.0060994	0.038027	22	9035.6	0.031197	0.18312	6	1932.4	0.26857	0.95418
GO_NEGATIVE_REGULATION_OF_CELL_DEATH	60	21773	0.017898	0.077919	42	16510	0.044096	0.21296	18	5263.3	0.40086	1
GO_NEUROGENESIS	45	16661	0.016198	0.073695	34	12907	0.19368	0.47941	11	3754.1	0.094291	0.63056
GO_GROWTH	24	7835.1	0.49445	0.78759	18	6310.1	0.62484	0.78069	6	1525.1	0.68473	1
GO_NEGATIVE_REGULATION_OF_CATALYTIC_ACTIVITY	62	22241	0.028797	0.10853	40	15898	0.031497	0.18312	22	6343.8	0.43816	1
GO_RESPONSE_TO_CARBOHYDRATE	25	9548	0.022998	0.093315	15	6409.8	0.013799	0.14582	10	3138.2	0.26077	0.95418
GO_SYSTEM_PROCESS	55	20328	0.0094991	0.053899	38	15105	0.038696	0.20151	17	5223	0.25627	0.95418
GO_MONOCARBOXYLIC_ACID_BIOSYNTHETIC_PROCESS	32	9985.3	0.70353	0.96022	17	5834.2	0.69883	0.82628	15	4151.1	0.57154	1
GO_MOVEMENT_OF_CELL_OR_SUBCELLULAR_COMPONENT	49	17143	0.11309	0.29015	42	15481	0.34067	0.63321	7	1662	0.79662	1
GO_RESPONSE_TO_LIPID	74	27222	0.0044996	0.032004	51	19623	0.085391	0.29445	23	7599.1	0.062294	0.52936
GO_FATTY_ACID_METABOLIC_PROCESS	43	14306	0.37796	0.66045	19	7765.2	0.049495	0.22295	24	6540.5	0.65163	1
GO_ACTIVATION_OF_IMMUNE_RESPONSE	26	8306.4	0.59314	0.86717	19	7352.1	0.19538	0.48123	7	954.34	0.9979	1
GO_VASCULATURE_DEVELOPMENT	32	12768	0.0012999	0.018234	27	11221	0.011299	0.14582	5	1547.1	0.35326	1
GO_POSITIVE_REGULATION_OF_PROTEIN_METABOLIC_PROCESS	86	28199	0.43946	0.73002	61	22730	0.22168	0.52283	25	5469	0.9907	1
GO_LIPID_METABOLIC_PROCESS	127	42199	0.27557	0.53525	72	24973	0.80462	0.8708	55	17227	0.051695	0.458
GO_REGULATION_OF_PROTEIN_LOCALIZATION	50	17560	0.10179	0.27108	40	14863	0.30827	0.60742	10	2696.7	0.62534	1
GO_STEROID_METABOLIC_PROCESS	52	15236	0.94781	1	23	6276.6	0.998	0.9997	29	8959.8	0.17018	0.81078
GO_CELLULAR_RESPONSE_TO_CYTOKINE_STIMULUS	39	12531	0.57654	0.85633	27	10056	0.32637	0.62417	12	2474.6	0.9669	1
GO_RESPONSE_TO_ABIOTIC_STIMULUS	65	24691	0.00049995	0.009017	50	20017	0.010699	0.14582	15	4673.9	0.22798	0.92173
GO_REGULATION_OF_CYTOPLASMIC_TRANSPORT	22	7096.9	0.54895	0.83499	17	6125.7	0.51035	0.7261	5	971.27	0.90771	1
GO_MULTI_MULTICELLULAR_ORGANISM_PROCESS	20	7593.4	0.046895	0.15279	17	6571.2	0.21578	0.51376	3	1022.1	0.27397	0.95418
GO_REGULATION_OF_ENDOCYTOSIS	20	7485.4	0.066193	0.1981	17	6165.3	0.47995	0.71115	3	1320.1	0.045895	0.45154
GO_ALCOHOL_METABOLIC_PROCESS	53	16632	0.72223	0.9726	29	8432.1	0.9955	0.9997	24	8200.3	0.023798	0.34337
GO_POSITIVE_REGULATION_OF_INTRACELLULAR_SIGNAL_TRANSDUCTION	51	17094	0.31137	0.57727	36	13329	0.33887	0.63221	15	3764.6	0.81012	1
GO_REGULATION_OF_SYSTEM_PROCESS	28	10585	0.024198	0.093998	20	7815.6	0.15278	0.42206	8	2769.9	0.11819	0.67046
GO_SMALL_MOLECULE_CATABOLIC_PROCESS	70	20646	0.9624	1	32	11078	0.72923	0.83245	38	9567.7	0.91931	1
GO_CELLULAR_MODIFIED_AMINO_ACID_METABOLIC_PROCESS	32	10480	0.47085	0.76457	12	4082.3	0.70373	0.82792	20	6398.1	0.12939	0.70259
GO_HEAD_DEVELOPMENT	34	11053	0.51485	0.80246	24	8464.2	0.61314	0.77221	10	2588.9	0.70033	1
GO_ORGANIC_CYCLIC_COMPOUND_CATABOLIC_PROCESS	59	14606	1	1	18	5583.1	0.93041	0.95918	41	9023.1	0.9982	1
GO_NEUTRAL_LIPID_METABOLIC_PROCESS	26	10304	0.0043996	0.03174	11	4673.4	0.044296	0.21296	15	5630.8	0.0063994	0.19188
GO_CARBOHYDRATE_METABOLIC_PROCESS	52	17092	0.43916	0.73002	33	11994	0.45275	0.69701	19	5098.3	0.67123	1
GO_IMMUNE_RESPONSE	62	21608	0.10309	0.27115	47	17705	0.19238	0.47856	15	3903.3	0.73573	1
GO_RIBONUCLEOPROTEIN_COMPLEX_BIOGENESIS	24	5233	1	1	4	1412	0.55904	0.74622	20	3821	0.9991	1
GO_COENZYME_METABOLIC_PROCESS	36	11749	0.49085	0.78443	17	6534.8	0.23748	0.54218	19	5214.4	0.60604	1
GO_CELLULAR_LIPID_METABOLIC_PROCESS	94	32830	0.045295	0.15049	50	18785	0.20228	0.49097	44	14045	0.043196	0.45154
GO_INTERSPECIES_INTERACTION_BETWEEN_ORGANISMS	56	14698	0.9994	1	26	8405.8	0.90831	0.93958	30	6291.7	0.999	1
GO_CARBOHYDRATE_HOMEOSTASIS	20	6857.2	0.31097	0.57727	14	5397.7	0.25107	0.55457	6	1459.5	0.74563	1
GO_CELL_CYCLE	35	11208	0.59104	0.86717	28	9650.2	0.73883	0.83812	7	1557.7	0.85911	1
GO_CELLULAR_CARBOHYDRATE_METABOLIC_PROCESS	20	7034.6	0.22338	0.4567	13	5222.6	0.13919	0.39767	7	1812.1	0.67013	1
GO_RESPONSE_TO_DRUG	48	17791	0.011999	0.063119	30	12016	0.044796	0.21331	18	5774.2	0.13359	0.71767
GO_LIPID_BIOSYNTHETIC_PROCESS	58	19075	0.42406	0.71686	34	11529	0.81912	0.88077	24	7545.5	0.14819	0.76361
GO_ORGANONITROGEN_COMPOUND_METABOLIC_PROCESS	196	58477	0.9983	1	81	29809	0.28227	0.58749	115	28668	0.9991	1
GO_RESPONSE_TO_GROWTH_FACTOR	23	9347	0.0024998	0.025763	18	8072.8	0.00039996	0.06666	5	1274.1	0.66173	1
GO_MITOCHONDRION_ORGANIZATION	36	8561.3	1	1	10	3711.7	0.42196	0.68058	26	4849.5	0.9998	1
GO_NEGATIVE_REGULATION_OF_HYDROLASE_ACTIVITY	39	15753	0.00049995	0.009017	29	11731	0.027597	0.18312	10	4022.7	0.0034997	0.13129
GO_MULTI_ORGANISM_REPRODUCTIVE_PROCESS	39	13992	0.075192	0.21949	34	12677	0.29857	0.60196	5	1314.6	0.61544	1
GO_GLYCOSYL_COMPOUND_METABOLIC_PROCESS	49	14118	0.9628	1	10	3859.7	0.29337	0.59872	39	10258	0.82112	1
GO_PROTEIN_LOCALIZATION_TO_ORGANELLE	39	9694.6	0.9993	1	16	5969	0.36626	0.64906	23	3725.6	1	1
GO_POSITIVE_REGULATION_OF_CYTOKINE_PRODUCTION	22	7598	0.26527	0.52535	16	5947.3	0.38166	0.65213	6	1650.7	0.55014	1
GO_REGULATION_OF_CELLULAR_AMIDE_METABOLIC_PROCESS	27	10226	0.024098	0.093998	19	7439.8	0.15498	0.42345	8	2785.8	0.11039	0.66365
GO_CELLULAR_COMPONENT_MORPHOGENESIS	23	7674.9	0.39936	0.69067	20	7073.8	0.60074	0.76625	3	601.18	0.83462	1
GO_POSITIVE_REGULATION_OF_PROTEIN_MODIFICATION_PROCESS	57	19063	0.32047	0.58636	44	16471	0.23278	0.54134	13	2592.1	0.9835	1
GO_NEGATIVE_REGULATION_OF_DEVELOPMENTAL_PROCESS	35	13180	0.017398	0.077279	27	10690	0.079892	0.28331	8	2490.1	0.29437	0.96522
GO_ORGANIC_HYDROXY_COMPOUND_BIOSYNTHETIC_PROCESS	34	9888.1	0.91771	1	16	4259.9	0.9956	0.9997	18	5628.2	0.19738	0.87436
GO_REGULATION_OF_ANATOMICAL_STRUCTURE_MORPHOGENESIS	47	15510	0.42246	0.71686	34	12485	0.39026	0.65395	13	3024.7	0.89321	1
GO_REGULATION_OF_CELLULAR_RESPONSE_TO_STRESS	40	13928	0.16568	0.3697	31	11202	0.48785	0.71115	9	2726.6	0.35546	1
GO_UROGENITAL_SYSTEM_DEVELOPMENT	22	7364.1	0.39306	0.68212	15	4982.7	0.77802	0.85684	7	2381.4	0.15728	0.78995
GO_MACROMOLECULE_CATABOLIC_PROCESS	49	11776	1	1	20	6784.9	0.76062	0.84337	29	4991.6	1	1
GO_DEVELOPMENTAL_PROCESS_INVOLVED_IN_REPRODUCTION	33	11393	0.21868	0.44891	26	9175	0.61654	0.77455	7	2218	0.28277	0.96486
GO_REGULATION_OF_NEURON_DEATH	21	7750.1	0.082892	0.23127	13	5680.5	0.0093991	0.14582	8	2069.7	0.68703	1
GO_REGULATION_OF_CELL_DEATH	98	33731	0.087491	0.24013	70	26886	0.055094	0.22849	28	6844.9	0.93171	1
GO_MULTI_ORGANISM_METABOLIC_PROCESS	20	3594.5	1	1	1	233.97	0.79332	0.86141	19	3360.5	0.9993	1
GO_POSITIVE_REGULATION_OF_PROTEOLYSIS	31	8932.4	0.91711	1	17	6206.7	0.45135	0.69701	14	2725.7	0.9889	1
GO_NEGATIVE_REGULATION_OF_RESPONSE_TO_STIMULUS	81	29369	0.0072993	0.042862	59	23660	0.0054995	0.14582	22	5708.7	0.78772	1
GO_REGULATION_OF_MULTI_ORGANISM_PROCESS	26	9746.2	0.038896	0.13454	21	8015.4	0.24578	0.55107	5	1730.8	0.17538	0.81389
GO_PROTEIN_LOCALIZATION	70	21110	0.91971	1	41	15283	0.27187	0.58092	29	5827.4	0.9995	1
GO_CELLULAR_RESPONSE_TO_ENDOGENOUS_STIMULUS	59	21449	0.015898	0.073695	43	16956	0.040796	0.20398	16	4493.1	0.52075	1
GO_MRNA_METABOLIC_PROCESS	25	5211.8	1	1	6	1851.3	0.81492	0.87814	19	3360.5	0.9993	1
GO_NEGATIVE_REGULATION_OF_PHOSPHORYLATION	25	8078.9	0.53275	0.81618	17	6385.4	0.32707	0.62417	8	1693.5	0.91721	1
GO_LIPID_CATABOLIC_PROCESS	39	12702	0.50335	0.79239	18	6304.6	0.62804	0.78069	21	6397	0.25717	0.95418
GO_POSITIVE_REGULATION_OF_LIPID_METABOLIC_PROCESS	25	9484.6	0.027197	0.10327	13	4479.9	0.67573	0.80829	12	5004.7	0.00069993	0.11782
GO_ION_HOMEOSTASIS	36	14631	0.00019998	0.0059406	28	11197	0.053795	0.22849	8	3433.9	0.0015998	0.13129
GO_NUCLEOSIDE_MONOPHOSPHATE_METABOLIC_PROCESS	41	11683	0.9596	1	7	2747.1	0.28317	0.58749	34	8935.9	0.80452	1
GO_MEMBRANE_ORGANIZATION	46	13540	0.92681	1	21	7910.7	0.30027	0.60295	25	5629.4	0.9812	1
GO_ORGANONITROGEN_COMPOUND_BIOSYNTHETIC_PROCESS	89	25708	0.9924	1	36	12471	0.73923	0.83812	53	13238	0.9648	1
GO_REGULATION_OF_CELL_ADHESION	29	11034	0.017598	0.077279	25	9548	0.20998	0.5072	4	1486.4	0.12209	0.67752
GO_POSITIVE_REGULATION_OF_TRANSCRIPTION_FROM_RNA_POLYMERASE_II_PROMOTER	50	16712	0.33337	0.60125	38	14698	0.10139	0.32149	12	2014	0.997	1
GO_SENSORY_ORGAN_DEVELOPMENT	20	7606.2	0.044596	0.15049	14	5486.2	0.19788	0.485	6	2120	0.12409	0.68113
GO_CELL_PROJECTION_ORGANIZATION	25	8948.2	0.12689	0.3164	20	7097.6	0.58574	0.76065	5	1850.6	0.09869	0.63056
GO_NEGATIVE_REGULATION_OF_PROTEIN_METABOLIC_PROCESS	74	27276	0.0037996	0.029073	53	21586	0.0023998	0.12726	21	5690.9	0.65403	1
GO_REGULATION_OF_INFLAMMATORY_RESPONSE	33	11809	0.093991	0.25382	19	8178.2	0.0044996	0.14582	14	3631.2	0.72953	1
GO_PROTEIN_COMPLEX_SUBUNIT_ORGANIZATION	73	20974	0.9894	1	39	13958	0.53895	0.73589	34	7016	0.9991	1
GO_REGULATION_OF_SEQUENCE_SPECIFIC_DNA_BINDING_TRANSCRIPTION_FACTOR_ACTIVITY	22	6869.1	0.67173	0.92864	14	5720.5	0.083092	0.28851	8	1148.6	0.9984	1
GO_NEURON_DIFFERENTIATION	29	10530	0.074293	0.21813	22	8113.9	0.39106	0.65395	7	2416	0.13709	0.72113
GO_POSITIVE_REGULATION_OF_DEVELOPMENTAL_PROCESS	57	20802	0.014699	0.072066	44	17376	0.032297	0.18561	13	3426	0.68053	1
GO_RESPONSE_TO_BIOTIC_STIMULUS	53	20546	0.00069993	0.011046	42	16911	0.012799	0.14582	11	3634.9	0.14309	0.74493
GO_RESPONSE_TO_TRANSITION_METAL_NANOPARTICLE	20	7217.6	0.14709	0.3423	12	4184.5	0.62924	0.78069	8	3033.1	0.031797	0.40143
GO_HYDROGEN_TRANSPORT	20	6257.5	0.65783	0.9177	1	297.17	0.71143	0.83111	19	5960.4	0.18338	0.82685
GO_RESPONSE_TO_TOXIC_SUBSTANCE	32	10610	0.40736	0.70143	13	4426	0.71003	0.83111	19	6184.2	0.10389	0.64771
GO_REGULATION_OF_PROTEIN_MODIFICATION_PROCESS	78	26327	0.22768	0.46362	57	21551	0.14139	0.40166	21	4775.7	0.9626	1
GO_CELLULAR_CHEMICAL_HOMEOSTASIS	35	13212	0.016198	0.073695	28	10920	0.11909	0.35655	7	2291.6	0.22258	0.91384
GO_POSITIVE_REGULATION_OF_CELL_DEVELOPMENT	21	8108.8	0.024498	0.094437	16	6527.8	0.066693	0.24701	5	1581	0.31917	0.97096
GO_MONOSACCHARIDE_METABOLIC_PROCESS	26	9597.6	0.058894	0.18683	16	6584.7	0.052395	0.22849	10	3012.9	0.34847	1
GO_TRANSMEMBRANE_RECEPTOR_PROTEIN_TYROSINE_KINASE_SIGNALING_PATHWAY	23	9011.7	0.010399	0.05835	19	8002.8	0.013999	0.14582	4	1008.9	0.66033	1
GO_CELLULAR_RESPONSE_TO_PEPTIDE	21	8659.7	0.0018998	0.022843	18	7495.7	0.028497	0.18312	3	1164	0.11749	0.67046
GO_NUCLEAR_TRANSCRIBED_MRNA_CATABOLIC_PROCESS_NONSENSE_MEDIATED_DECAY	20	3594.5	1	1	1	233.97	0.79332	0.86141	19	3360.5	0.9993	1
GO_POSITIVE_REGULATION_OF_TRANSPORT	63	21114	0.29477	0.56173	48	16880	0.67463	0.80829	15	4234.2	0.51235	1
GO_REGULATION_OF_CELLULAR_COMPONENT_MOVEMENT	44	16516	0.0079992	0.046432	37	14161	0.14619	0.41063	7	2355	0.17328	0.81389
GO_GENERATION_OF_PRECURSOR_METABOLITES_AND_ENERGY	56	14554	0.9997	1	10	3761.5	0.37556	0.65202	46	10792	0.9913	1
GO_REGULATION_OF_PROTEIN_SERINE_THREONINE_KINASE_ACTIVITY	28	9089.8	0.51835	0.80296	17	6213.7	0.44736	0.69701	11	2876.1	0.68663	1
GO_REGULATION_OF_TRANSPORT	93	32108	0.078692	0.22566	73	26063	0.58874	0.76065	20	6045.1	0.28867	0.96522
GO_REGULATION_OF_IMMUNE_EFFECTOR_PROCESS	26	9803.9	0.032497	0.11952	16	6733.3	0.024698	0.1816	10	3070.7	0.30587	0.96522
GO_EXOCYTOSIS	29	12304	0.0001	0.0036068	24	10053	0.010899	0.14582	5	2250.8	0.0038996	0.13129
GO_HEXOSE_METABOLIC_PROCESS	21	8190.7	0.018498	0.079594	13	5771.6	0.0035996	0.14582	8	2419.2	0.35896	1
GO_PURINE_CONTAINING_COMPOUND_METABOLIC_PROCESS	52	15369	0.93121	1	11	4134.8	0.37256	0.64906	41	11234	0.66973	1
GO_LIPID_LOCALIZATION	41	14989	0.032797	0.11952	22	7840	0.56134	0.74622	19	7148.5	0.0024998	0.13129
GO_GLAND_DEVELOPMENT	43	14023	0.50085	0.79239	28	10068	0.52425	0.7261	15	3955.1	0.70363	1
GO_RESPONSE_TO_CYTOKINE	48	16237	0.26797	0.52656	36	13762	0.16238	0.43652	12	2474.6	0.9669	1
GO_POSITIVE_REGULATION_OF_CELL_DIFFERENTIATION	42	15635	0.013699	0.069178	33	13021	0.065893	0.24587	9	2614.7	0.45275	1
GO_STEROL_METABOLIC_PROCESS	33	9644.3	0.90221	1	16	3837.2	0.9992	0.9997	17	5807.1	0.049395	0.45355
GO_REPRODUCTION	65	22578	0.10199	0.27108	54	19299	0.56414	0.74622	11	3279.5	0.36426	1
GO_REGULATION_OF_ION_TRANSPORT	20	5812.6	0.85531	1	14	4328.8	0.90951	0.93958	6	1483.8	0.72273	1
GO_RECEPTOR_MEDIATED_ENDOCYTOSIS	27	10664	0.0045995	0.032261	23	9131.5	0.089791	0.30335	4	1532.7	0.089591	0.62838
GO_CELLULAR_MACROMOLECULE_LOCALIZATION	54	14862	0.994	1	27	9445.4	0.66803	0.80292	27	5416.6	0.9993	1
GO_PLATELET_DEGRANULATION	28	11843	0.0001	0.0036068	23	9592.3	0.013499	0.14582	5	2250.8	0.0038996	0.13129
GO_CELLULAR_RESPONSE_TO_STRESS	89	32334	0.0043996	0.03174	65	25350	0.025697	0.18167	24	6984	0.39556	1
GO_EPITHELIAL_CELL_DIFFERENTIATION	26	9049.5	0.21778	0.44889	21	7810.3	0.36206	0.64886	5	1239.3	0.69913	1
GO_RNA_CATABOLIC_PROCESS	22	4314.4	0.9999	1	3	953.86	0.71713	0.83245	19	3360.5	0.9993	1
GO_RESPONSE_TO_NUTRIENT	27	10247	0.022298	0.091548	14	5151.5	0.43046	0.69016	13	5096	0.0036996	0.13129
GO_CELL_DEVELOPMENT	49	17336	0.076692	0.22131	40	13851	0.75092	0.84184	9	3485	0.015298	0.28614
GO_POSITIVE_REGULATION_OF_IMMUNE_RESPONSE	32	10492	0.46515	0.76215	23	9067.6	0.10529	0.32903	9	1423.9	0.9963	1
GO_MULTICELLULAR_ORGANISM_REPRODUCTION	29	10304	0.12939	0.3203	25	9167.7	0.41256	0.67136	4	1136.3	0.50255	1
GO_REGULATION_OF_ORGANELLE_ORGANIZATION	27	8587.7	0.61584	0.88352	20	6830.4	0.73693	0.83812	7	1757.4	0.72063	1
GO_PHOSPHORYLATION	64	19924	0.77812	1	27	10763	0.064494	0.24471	37	9161.3	0.93911	1
GO_REGULATION_OF_PROTEOLYSIS	66	23060	0.080992	0.22978	44	17627	0.014899	0.14899	22	5433.5	0.88921	1
GO_ENDOCYTOSIS	44	17430	0.00029997	0.0075742	39	15805	0.010499	0.14582	5	1624.9	0.27197	0.95418
GO_POSITIVE_REGULATION_OF_SECRETION	23	8048.6	0.20978	0.44178	21	7519.2	0.54015	0.73589	2	529.45	0.60864	1
GO_REGULATION_OF_CELLULAR_PROTEIN_LOCALIZATION	27	8849.5	0.47545	0.76956	21	7675.2	0.44766	0.69701	6	1174.3	0.92931	1
GO_NEGATIVE_REGULATION_OF_RESPONSE_TO_WOUNDING	25	9714.7	0.011599	0.062313	15	6400	0.014399	0.14692	10	3314.7	0.15938	0.78995
GO_NEGATIVE_REGULATION_OF_MULTICELLULAR_ORGANISMAL_PROCESS	62	22417	0.019198	0.081471	44	17189	0.054495	0.22849	18	5228.6	0.42346	1
GO_REGULATION_OF_INTRACELLULAR_TRANSPORT	27	8799.2	0.50475	0.79239	20	7133	0.56404	0.74622	7	1666.2	0.79452	1
GO_RESPONSE_TO_ALCOHOL	42	16029	0.0034997	0.028973	30	11976	0.050995	0.22766	12	4053.1	0.09859	0.63056
GO_CELLULAR_HOMEOSTASIS	42	15587	0.016198	0.073695	32	12467	0.10129	0.32149	10	3120.1	0.27187	0.95418
GO_NEGATIVE_REGULATION_OF_TRANSCRIPTION_FROM_RNA_POLYMERASE_II_PROMOTER	35	12175	0.18208	0.39806	27	10707	0.076492	0.27715	8	1467.8	0.9761	1
GO_SINGLE_ORGANISM_CATABOLIC_PROCESS	118	37139	0.79272	1	58	20838	0.52215	0.7261	60	16302	0.74763	1
GO_REGULATION_OF_CELL_DEVELOPMENT	33	11856	0.085091	0.23509	26	9805.1	0.26687	0.57934	7	2050.6	0.43776	1
GO_NEGATIVE_REGULATION_OF_CELL_DIFFERENTIATION	24	9535.5	0.0042996	0.03174	21	8537.5	0.052195	0.22849	3	997.93	0.31177	0.96522
GO_REGULATION_OF_MITOTIC_CELL_CYCLE	20	6522.5	0.50525	0.79239	15	5683.9	0.30857	0.60742	5	838.6	0.9602	1
GO_CATABOLIC_PROCESS	160	46082	0.9996	1	71	24557	0.82682	0.88286	89	21526	0.9991	1
GO_TRANSMEMBRANE_TRANSPORT	57	18525	0.51785	0.80296	28	10500	0.28747	0.59395	29	8025.1	0.60124	1
GO_NEGATIVE_REGULATION_OF_CELLULAR_COMPONENT_ORGANIZATION	26	9246.4	0.14219	0.33711	15	5440.3	0.48415	0.71115	11	3806.1	0.076492	0.55984
GO_INORGANIC_ION_TRANSMEMBRANE_TRANSPORT	29	9821.5	0.31657	0.58133	9	3748.1	0.10159	0.32149	20	6073.3	0.27307	0.95418
GO_CENTRAL_NERVOUS_SYSTEM_DEVELOPMENT	41	14140	0.19418	0.41637	29	10679	0.38276	0.65213	12	3461	0.45225	1
GO_RESPONSE_TO_OXIDATIVE_STRESS	40	14540	0.044496	0.15049	24	9937.9	0.018298	0.15676	16	4601.8	0.44766	1
GO_REGULATION_OF_PHOSPHORUS_METABOLIC_PROCESS	85	28517	0.25637	0.51174	64	23389	0.37226	0.64906	21	5127.8	0.89321	1
GO_REGULATED_EXOCYTOSIS	29	12304	0.0001	0.0036068	24	10053	0.010899	0.14582	5	2250.8	0.0038996	0.13129
GO_CIRCULATORY_SYSTEM_DEVELOPMENT	41	15877	0.0019998	0.022952	34	13737	0.023298	0.1765	7	2139.8	0.35076	1
GO_REGULATION_OF_CELL_PROLIFERATION	77	28092	0.0060994	0.038027	55	21933	0.011199	0.14582	22	6158.9	0.54785	1
GO_ALCOHOL_BIOSYNTHETIC_PROCESS	22	7007.4	0.59804	0.86886	13	3909.8	0.93671	0.95974	9	3097.6	0.11629	0.67046
GO_ISOPRENOID_METABOLIC_PROCESS	25	8673.3	0.22958	0.46375	12	3866.2	0.83072	0.88286	13	4807	0.012999	0.26024
GO_NEGATIVE_REGULATION_OF_PROTEIN_MODIFICATION_PROCESS	27	7717.6	0.92451	1	15	5550.7	0.40476	0.66595	12	2166.9	0.994	1
GO_RESPONSE_TO_STARVATION	26	10416	0.0023998	0.025763	22	9207.1	0.013999	0.14582	4	1208.6	0.40036	1
GO_BIOLOGICAL_ADHESION	42	15290	0.038896	0.13454	37	13853	0.25997	0.57012	5	1437.7	0.47365	1
GO_RESPONSE_TO_PURINE_CONTAINING_COMPOUND	20	6368.5	0.59384	0.86717	12	4311.9	0.52585	0.72631	8	2056.6	0.69613	1
GO_CELL_CYCLE_PROCESS	30	9823.1	0.48055	0.77286	23	8265.4	0.51855	0.7261	7	1557.7	0.85911	1
GO_TISSUE_DEVELOPMENT	69	25733	0.0018998	0.022843	58	22501	0.043996	0.21296	11	3231.5	0.40256	1
GO_POSITIVE_REGULATION_OF_ESTABLISHMENT_OF_PROTEIN_LOCALIZATION	27	9750.6	0.092591	0.25139	23	8724.5	0.25177	0.55457	4	1026.1	0.63904	1
GO_NEGATIVE_REGULATION_OF_CELL_COMMUNICATION	60	21842	0.015698	0.073695	45	18305	0.0064994	0.14582	15	3536.9	0.89761	1
GO_HEMOSTASIS	27	11333	0.0001	0.0036068	24	10294	0.0024998	0.12726	3	1039.1	0.24588	0.95405
GO_CELLULAR_MACROMOLECULAR_COMPLEX_ASSEMBLY	38	10087	0.9951	1	12	5185.2	0.019798	0.15713	26	4902.2	0.9998	1
GO_PROTEOLYSIS	50	15606	0.74163	0.98558	35	12895	0.36746	0.64906	15	2711.5	0.9972	1
GO_HYDROGEN_ION_TRANSMEMBRANE_TRANSPORT	20	6257.5	0.65783	0.9177	1	297.17	0.71143	0.83111	19	5960.4	0.18338	0.82685
GO_RESPONSE_TO_MOLECULE_OF_BACTERIAL_ORIGIN	28	11231	0.0026997	0.026733	22	9047.4	0.029797	0.18312	6	2183.9	0.091391	0.63056
GO_DEVELOPMENTAL_GROWTH	20	6142.9	0.71913	0.97102	14	4617.8	0.79422	0.86141	6	1525.1	0.68473	1
GO_SINGLE_ORGANISM_CELLULAR_LOCALIZATION	49	13607	0.9889	1	22	7937.5	0.50515	0.72579	27	5670	0.9972	1
GO_NEGATIVE_REGULATION_OF_PEPTIDASE_ACTIVITY	30	12270	0.00049995	0.009017	24	10043	0.011399	0.14582	6	2226.8	0.071993	0.55771
GO_NEGATIVE_REGULATION_OF_RESPONSE_TO_EXTERNAL_STIMULUS	30	11647	0.0071993	0.042772	20	8332.6	0.019298	0.15713	10	3314.7	0.15938	0.78995
GO_IMMUNE_EFFECTOR_PROCESS	25	8492.2	0.31137	0.57727	19	7359.1	0.19188	0.47856	6	1133.1	0.94491	1
GO_REGULATION_OF_TRANSCRIPTION_FROM_RNA_POLYMERASE_II_PROMOTER	73	25011	0.14979	0.34632	56	21554	0.067493	0.24814	17	3457.1	0.9899	1
GO_REGULATION_OF_APOPTOTIC_SIGNALING_PATHWAY	30	10051	0.36746	0.64658	20	7805.4	0.15768	0.42849	10	2245.3	0.90151	1
GO_NEGATIVE_REGULATION_OF_CELL_PROLIFERATION	35	13278	0.013099	0.068194	24	9678.8	0.049195	0.22295	11	3599.4	0.16088	0.78995
GO_RESPONSE_TO_REACTIVE_OXYGEN_SPECIES	27	10252	0.021898	0.091392	16	6806.5	0.015498	0.15089	11	3445.1	0.24928	0.95405
GO_EXTRACELLULAR_MATRIX	23	9566.1	0.00069993	0.011046	15	6471.5	0.009799	0.14582	8	3094.6	0.021698	0.3351
GO_CHROMOSOME	21	5650.2	0.9606	1	16	4769.3	0.9629	0.97658	5	880.92	0.94751	1
GO_MICROTUBULE_CYTOSKELETON	32	9209.1	0.92821	1	23	7773	0.77912	0.85684	9	1436.1	0.996	1
GO_SECRETORY_GRANULE	31	12784	0.00019998	0.0059406	26	10533	0.037196	0.20151	5	2250.8	0.0038996	0.13129
GO_OXIDOREDUCTASE_COMPLEX	25	5122.7	1	1	1	460.52	0.52075	0.7261	24	4662.2	0.9989	1
GO_PLATELET_ALPHA_GRANULE	21	8886.5	0.0001	0.0036068	20	8425.9	0.012099	0.14582	1	460.52	0.31467	0.96522
GO_INTRINSIC_COMPONENT_OF_ORGANELLE_MEMBRANE	20	6406.9	0.57234	0.85499	13	4998	0.28217	0.58749	7	1408.9	0.92941	1
GO_SECRETORY_GRANULE_LUMEN	25	10895	0.0001	0.0036068	21	9104.6	0.0027997	0.12726	4	1790.3	0.013399	0.26024
GO_RIBOSOME	25	5156.5	1	1	3	1140.1	0.45195	0.69701	22	4016.4	0.9996	1
GO_CYTOSOLIC_PART	25	5133.3	1	1	3	1116.9	0.48125	0.71115	22	4016.4	0.9996	1
GO_VACUOLE	49	16797	0.19748	0.42079	35	12698	0.46825	0.70733	14	4099.4	0.40356	1
GO_SECRETORY_VESICLE	33	13417	0.00019998	0.0059406	27	10994	0.028997	0.18312	6	2423.4	0.019298	0.32653
GO_ENDOCYTIC_VESICLE	21	8093	0.025797	0.098695	16	6531.9	0.064694	0.24471	5	1561.1	0.34047	1
GO_NEURON_PART	45	14432	0.59874	0.86886	30	10725	0.55224	0.74226	15	3706.3	0.83492	1
GO_MICROBODY	21	7096.9	0.35136	0.62259	4	1550.2	0.37166	0.64906	17	5546.7	0.11539	0.67046
GO_INTRINSIC_COMPONENT_OF_PLASMA_MEMBRANE	58	18237	0.72673	0.974	45	15672	0.72873	0.83245	13	2564.9	0.9854	1
GO_VESICLE_LUMEN	34	14914	0.0001	0.0036068	29	12663	0.00019998	0.06666	5	2250.8	0.0038996	0.13129
GO_ORGANELLE_INNER_MEMBRANE	72	18878	1	1	17	5833.2	0.69903	0.82628	55	13045	0.9946	1
GO_GOLGI_APPARATUS_PART	32	10654	0.38716	0.67419	25	8879	0.58264	0.75956	7	1774.9	0.70613	1
GO_ENDOPLASMIC_RETICULUM_PART	87	28614	0.40836	0.70143	58	19932	0.82812	0.88286	29	8682.1	0.27397	0.95418
GO_BLOOD_MICROPARTICLE	44	18766	0.0001	0.0036068	36	15404	0.00029997	0.06666	8	3362.6	0.0030997	0.13129
GO_MITOCHONDRIAL_MATRIX	40	10489	0.9964	1	13	4351.2	0.76072	0.84337	27	6137.8	0.9815	1
GO_CELL_JUNCTION	58	17237	0.93681	1	40	13856	0.74893	0.84149	18	3380.1	0.9982	1
GO_PLATELET_ALPHA_GRANULE_LUMEN	20	8644.1	0.00039996	0.009017	19	8183.6	0.0040996	0.14582	1	460.52	0.31467	0.96522
GO_CYTOSKELETAL_PART	39	11500	0.90701	1	30	10064	0.83612	0.88286	9	1436.1	0.996	1
GO_CYTOSKELETON	51	16121	0.68143	0.93512	40	14151	0.62854	0.78069	11	1970.1	0.9942	1
GO_ENDOPLASMIC_RETICULUM_LUMEN	20	7534.9	0.055894	0.17979	13	5309.1	0.09759	0.31892	7	2225.8	0.27667	0.95698
GO_INTRACELLULAR_VESICLE	75	28565	0.0001	0.0036068	57	22531	0.016598	0.15089	18	6034.4	0.062894	0.52936
GO_CELL_SUBSTRATE_JUNCTION	38	11309	0.88161	1	23	8317.6	0.48475	0.71115	15	2991.7	0.9877	1
GO_GOLGI_MEMBRANE	26	8814.7	0.32777	0.59686	20	7218.4	0.50825	0.7261	6	1596.3	0.60994	1
GO_MITOCHONDRIAL_MEMBRANE_PART	37	8714.1	1	1	1	460.52	0.52075	0.7261	36	8253.6	0.9899	1
GO_INNER_MITOCHONDRIAL_MEMBRANE_PROTEIN_COMPLEX	31	6830.8	1	1	0	NA	NA	NA	31	6830.8	0.9939	1
GO_NEURON_PROJECTION	34	10693	0.67673	0.9312	22	7973.8	0.48195	0.71115	12	2719.6	0.91151	1
GO_CATALYTIC_COMPLEX	45	11677	0.9983	1	18	6277.6	0.64464	0.78999	27	5399.1	0.9993	1
GO_EXTRACELLULAR_SPACE	126	47832	0.0001	0.0036068	90	35739	0.0017998	0.12726	36	12092	0.012699	0.26024
GO_VACUOLAR_PART	30	9602.7	0.59414	0.86717	24	8423.4	0.63694	0.78634	6	1179.3	0.92671	1
GO_MITOCHONDRIAL_PART	107	28957	1	1	33	11824	0.54395	0.73705	74	17133	0.9998	1
GO_MITOCHONDRION	157	44347	0.9999	1	61	21994	0.49565	0.71684	96	22352	0.9999	1
GO_CELL_SURFACE	43	16410	0.0032997	0.02873	38	14314	0.21398	0.51215	5	2096.1	0.018698	0.32653
GO_RESPIRATORY_CHAIN	29	6912.5	0.9994	1	0	NA	NA	NA	29	6912.5	0.9594	1
GO_SIDE_OF_MEMBRANE	23	8818.6	0.022298	0.091548	22	8373.4	0.24368	0.55107	1	445.2	0.32587	0.98541
GO_MEMBRANE_PROTEIN_COMPLEX	58	15606	0.9986	1	18	6520	0.48755	0.71115	40	9086	0.9959	1
GO_NUCLEAR_OUTER_MEMBRANE_ENDOPLASMIC_RETICULUM_MEMBRANE_NETWORK	71	22727	0.62254	0.88658	48	16083	0.90741	0.93958	23	6643.6	0.42856	1
GO_ANCHORING_JUNCTION	42	12555	0.88351	1	27	9563.6	0.60494	0.76672	15	2991.7	0.9877	1
GO_RIBOSOMAL_SUBUNIT	24	4710.9	1	1	2	694.49	0.59784	0.76625	22	4016.4	0.9996	1
GO_CYTOPLASMIC_VESICLE_PART	49	18853	0.00089991	0.013366	38	15321	0.019798	0.15713	11	3532.1	0.19658	0.87436
GO_PLASMA_MEMBRANE_REGION	30	9584.7	0.60204	0.87115	20	7427.8	0.36626	0.64906	10	2156.9	0.93041	1
GO_CELL_BODY	24	8537	0.15318	0.3496	16	6427.1	0.10069	0.32149	8	2110	0.65083	1
GO_LYTIC_VACUOLE	22	7455	0.34257	0.61129	20	6787.3	0.75982	0.84337	2	667.75	0.30777	0.96522
GO_CELL_PROJECTION	59	18548	0.73253	0.97864	41	14525	0.62354	0.78069	18	4023.2	0.9613	1
GO_CELL_PROJECTION_PART	27	8149.1	0.80742	1	19	6483.2	0.72653	0.83245	8	1665.9	0.92821	1
GO_SOMATODENDRITIC_COMPARTMENT	27	9580.6	0.14189	0.33711	20	7658.6	0.22898	0.53499	7	1922	0.56014	1
GO_ENVELOPE	94	26197	0.9993	1	29	10747	0.34667	0.63565	65	15450	0.9976	1
GO_GOLGI_APPARATUS	59	20251	0.16618	0.3697	46	16583	0.49395	0.71684	13	3668.5	0.50695	1
GO_NUCLEOLUS	30	9219.2	0.76292	1	18	6782.4	0.30737	0.60742	12	2436.8	0.9725	1
GO_MITOCHONDRIAL_ENVELOPE	82	22695	0.9985	1	22	8394.1	0.23498	0.54146	60	14300	0.9946	1
GO_RIBONUCLEOPROTEIN_COMPLEX	35	8408.3	0.9999	1	12	4301.8	0.53505	0.73589	23	4106.4	0.9999	1
GO_ENDOPLASMIC_RETICULUM	117	38044	0.50775	0.79385	75	26320	0.72873	0.83245	42	11724	0.57604	1
GO_MITOCHONDRIAL_PROTEIN_COMPLEX	35	7438.9	1	1	0	NA	NA	NA	35	7438.9	0.9988	1
GO_PROTEIN_LIPID_COMPLEX	20	7917.3	0.010599	0.058818	11	4177	0.33507	0.6322	9	3740.3	0.0037996	0.13129
GO_MEMBRANE_REGION	38	12661	0.37246	0.6531	27	10394	0.17188	0.44865	11	2267.6	0.9632	1
GO_CYTOSOLIC_RIBOSOME	24	4710.9	1	1	2	694.49	0.59784	0.76625	22	4016.4	0.9996	1
GO_ENDOSOME	32	10915	0.26767	0.52656	21	7615.7	0.48455	0.71115	11	3299.5	0.34867	1
GO_VACUOLAR_MEMBRANE	24	7720.9	0.55554	0.84183	18	6541.6	0.47325	0.70846	6	1179.3	0.92671	1
GO_PEPTIDASE_ACTIVITY	23	7308.8	0.60624	0.87222	16	6100.8	0.27697	0.58187	7	1208.1	0.9806	1
GO_SIGNAL_TRANSDUCER_ACTIVITY	33	10049	0.79432	1	27	9060.3	0.83272	0.88286	6	988.32	0.9795	1
GO_PEPTIDASE_REGULATOR_ACTIVITY	26	10362	0.0034997	0.028973	20	8393.4	0.013899	0.14582	6	1968.3	0.23788	0.94531
GO_CYTOSKELETAL_PROTEIN_BINDING	24	8430.1	0.19458	0.41637	19	7361.1	0.19088	0.47856	5	1069	0.84972	1
GO_LIPID_TRANSPORTER_ACTIVITY	20	7896.4	0.011899	0.063119	8	3348.6	0.11029	0.3404	12	4547.8	0.010399	0.22832
GO_SULFUR_COMPOUND_BINDING	33	12270	0.029797	0.11146	20	7580.7	0.27367	0.58138	13	4689.2	0.024798	0.34785
GO_PROTEIN_HETERODIMERIZATION_ACTIVITY	24	8628.8	0.12439	0.31458	18	7009.5	0.18058	0.46303	6	1619.4	0.58714	1
GO_MONOVALENT_INORGANIC_CATION_TRANSMEMBRANE_TRANSPORTER_ACTIVITY	24	7377	0.72713	0.974	5	1487.6	0.83872	0.88286	19	5889.4	0.21538	0.89889
GO_OXIDOREDUCTASE_ACTIVITY_ACTING_ON_NAD_P_H	21	4670.8	0.9995	1	5	1625.4	0.72553	0.83245	16	3045.4	0.9953	1
GO_PROTEIN_DIMERIZATION_ACTIVITY	76	24287	0.65113	0.9134	48	17270	0.51445	0.7261	28	7017.4	0.89371	1
GO_KINASE_BINDING	30	10127	0.33017	0.59761	20	8144.5	0.048595	0.22295	10	1982.6	0.9675	1
GO_HEPARIN_BINDING	20	8275.2	0.0018998	0.022843	14	5763.8	0.070593	0.25764	6	2511.5	0.0073993	0.19188
GO_PROTEIN_HOMODIMERIZATION_ACTIVITY	58	17682	0.86911	1	33	11601	0.65413	0.7929	25	6080.9	0.92491	1
GO_REGULATORY_REGION_NUCLEIC_ACID_BINDING	26	9251	0.14099	0.33711	20	8503.5	0.0085991	0.14582	6	747.52	0.9972	1
GO_CALCIUM_ION_BINDING	24	7676.8	0.57994	0.85886	20	6785.4	0.76062	0.84337	4	891.4	0.78782	1
GO_CATION_TRANSMEMBRANE_TRANSPORTER_ACTIVITY	32	10898	0.27467	0.53525	13	5008.5	0.27477	0.58138	19	5889.4	0.21538	0.89889
GO_KINASE_ACTIVITY	25	9818.8	0.0070993	0.042772	21	8603.8	0.039496	0.20151	4	1215	0.39216	1
GO_HYDROLASE_ACTIVITY_ACTING_ON_ESTER_BONDS	42	14060	0.34147	0.61129	27	9909.9	0.40266	0.66595	15	4149.6	0.57314	1
GO_GLYCOSAMINOGLYCAN_BINDING	21	8516.8	0.0034997	0.028973	15	6005.3	0.12229	0.36395	6	2511.5	0.0073993	0.19188
GO_HYDROLASE_ACTIVITY_ACTING_ON_ACID_ANHYDRIDES	37	10833	0.91191	1	26	8268.5	0.93431	0.95974	11	2564.6	0.87271	1
GO_RNA_POLYMERASE_II_TRANSCRIPTION_FACTOR_ACTIVITY_SEQUENCE_SPECIFIC_DNA_BINDING	22	7752.9	0.19088	0.41371	18	7208.3	0.09529	0.31619	4	544.58	0.9805	1
GO_SIGNALING_RECEPTOR_ACTIVITY	26	7594.3	0.87951	1	20	6606	0.83592	0.88286	6	988.32	0.9795	1
GO_ENZYME_ACTIVATOR_ACTIVITY	29	10582	0.064994	0.19654	17	6432.5	0.29497	0.59953	12	4149.8	0.068493	0.54903
GO_PROTEIN_COMPLEX_BINDING	49	16299	0.36586	0.64602	37	13581	0.38126	0.65213	12	2718.3	0.91231	1
GO_NUCLEIC_ACID_BINDING_TRANSCRIPTION_FACTOR_ACTIVITY	31	11197	0.079092	0.22566	26	10521	0.039396	0.20151	5	676.33	0.9903	1
GO_STRUCTURAL_CONSTITUENT_OF_RIBOSOME	28	6324.4	0.9997	1	6	2308	0.35356	0.64269	22	4016.4	0.9996	1
GO_MOLECULAR_FUNCTION_REGULATOR	78	29512	0.00039996	0.009017	58	22784	0.021498	0.16691	20	6727.6	0.049595	0.45355
GO_DOUBLE_STRANDED_DNA_BINDING	26	9251	0.14099	0.33711	20	8503.5	0.0085991	0.14582	6	747.52	0.9972	1
GO_TRANSITION_METAL_ION_BINDING	48	15587	0.52255	0.80453	28	10697	0.20008	0.488	20	4890	0.89331	1
GO_ELECTRON_CARRIER_ACTIVITY	24	6837.9	0.91271	1	6	1986.8	0.70293	0.82792	18	4851.1	0.65873	1
GO_AMIDE_BINDING	20	6603	0.45485	0.75066	10	3432.3	0.66343	0.80125	10	3170.7	0.24148	0.94531
GO_INORGANIC_CATION_TRANSMEMBRANE_TRANSPORTER_ACTIVITY	28	9187.3	0.46785	0.76215	9	3297.8	0.47025	0.70774	19	5889.4	0.21538	0.89889
GO_IDENTICAL_PROTEIN_BINDING	93	30047	0.55784	0.84183	54	19906	0.31857	0.61978	39	10140	0.85491	1
GO_ENZYME_INHIBITOR_ACTIVITY	35	14051	0.00079992	0.012241	27	10826	0.052695	0.22849	8	3225.4	0.0080992	0.19477
GO_ORGANIC_ACID_BINDING	29	10208	0.15968	0.36162	15	5456.7	0.47135	0.70774	14	4750.9	0.073993	0.55771
GO_LYASE_ACTIVITY	21	6736	0.55844	0.84183	10	4252.4	0.058194	0.23305	11	2483.6	0.90491	1
GO_TRANSMEMBRANE_TRANSPORTER_ACTIVITY	48	15555	0.53335	0.81618	23	8447.5	0.40756	0.66595	25	7107.4	0.49865	1
GO_RIBONUCLEOTIDE_BINDING	76	24500	0.58874	0.86717	54	19611	0.43646	0.6906	22	4888.5	0.9809	1
GO_TRANSCRIPTION_FACTOR_BINDING	32	11241	0.15368	0.3496	22	8975.3	0.039496	0.20151	10	2266	0.89381	1
GO_ENZYME_REGULATOR_ACTIVITY	69	26025	0.00049995	0.009017	50	19410	0.056594	0.23087	19	6614.6	0.026097	0.35619
GO_PEPTIDASE_INHIBITOR_ACTIVITY	22	9127.9	0.0013999	0.019106	19	7932.8	0.021698	0.16691	3	1195	0.093691	0.63056
GO_ENZYME_BINDING	95	32373	0.14519	0.33944	68	25631	0.13429	0.38811	27	6742.1	0.89471	1
GO_COFACTOR_BINDING	53	15459	0.9525	1	30	9950.5	0.86911	0.90911	23	5508.3	0.93301	1
GO_ZINC_ION_BINDING	24	7343.8	0.74053	0.98558	15	5384	0.52345	0.7261	9	1959.8	0.91011	1
GO_POLY_A_RNA_BINDING	61	16173	0.9993	1	34	10814	0.9624	0.97658	27	5358.4	0.9995	1
GO_RECEPTOR_ACTIVITY	35	11175	0.60594	0.87222	28	9955.9	0.58164	0.75956	7	1219	0.9791	1
GO_PROTEIN_DOMAIN_SPECIFIC_BINDING	21	7632.9	0.11319	0.29015	19	7107.9	0.33267	0.63005	2	525	0.61624	1
GO_LIPID_BINDING	51	18397	0.037996	0.13325	32	10706	0.86051	0.9039	19	7690.6	0.0001	0.050495
GO_PHOSPHOLIPID_BINDING	21	8590.5	0.0027997	0.02719	12	4659.1	0.24768	0.55172	9	3931.4	0.00049995	0.11782
GO_SEQUENCE_SPECIFIC_DNA_BINDING	26	9600.8	0.058594	0.18683	20	8503.5	0.0085991	0.14582	6	1097.3	0.9551	1
GO_ENDOPEPTIDASE_ACTIVITY	20	6496.1	0.52065	0.80406	15	5642.6	0.33857	0.63221	5	853.49	0.9562	1
GO_OXIDOREDUCTASE_ACTIVITY	99	27482	0.9996	1	32	10324	0.94031	0.96146	67	17158	0.9544	1
GO_ATPASE_ACTIVITY	22	7051.9	0.57394	0.85499	15	5264.5	0.60724	0.76672	7	1787.4	0.69413	1
GO_ADENYL_NUCLEOTIDE_BINDING	61	20442	0.29637	0.56266	44	16463	0.23538	0.54146	17	3978.9	0.92401	1
GO_RECEPTOR_BINDING	89	31170	0.043596	0.14977	65	24033	0.26777	0.57934	24	7137	0.31537	0.96522
GO_TRANSPORTER_ACTIVITY	70	24560	0.061994	0.18974	34	12971	0.17228	0.44865	36	11589	0.050295	0.45355
GO_MACROMOLECULAR_COMPLEX_BINDING	69	23066	0.30797	0.57727	49	17918	0.38816	0.65347	20	5147.5	0.79542	1
GO_STRUCTURAL_MOLECULE_ACTIVITY	42	9852	1	1	19	5737.6	0.962	0.97658	23	4114.4	0.9999	1
GO_RNA_BINDING	71	18017	0.9999	1	39	11985	0.9905	0.9997	32	6032.1	1	1
GO_TRANSFERASE_ACTIVITY_TRANSFERRING_PHOSPHORUS_CONTAINING_GROUPS	27	10431	0.011599	0.062313	22	8970.7	0.040196	0.20301	5	1459.9	0.45025	1
GO_COENZYME_BINDING	33	9438.4	0.93741	1	20	6602.7	0.83742	0.88286	13	2835.7	0.951	1

## Sheet: gsaResTab_PH_Composite_20lim_FD
Name	Genes(tot)	Stat(non-dir.)	p(non-dir.)	padj(non-dir.)	Genes(up)	Stat(mix.dir.up)	p(mix.dir.up)	padj(mix.dir.up)	Genes(down)	Stat(mix.dir.dn)	p(mix.dir.dn)	padj(mix.dir.dn)
KEGG_OXIDATIVE_PHOSPHORYLATION	35	8864.3	0.9981	1	0	NA	NA	NA	35	8864.3	0.89581	1
KEGG_RIBOSOME	21	3711.7	1	1	1	233.97	0.79662	1	20	3477.8	0.9999	1
KEGG_PPAR_SIGNALING_PATHWAY	24	8512.6	0.16278	0.55548	11	3679.5	0.74093	1	13	4833	0.013199	1
KEGG_COMPLEMENT_AND_COAGULATION_CASCADES	23	8517.7	0.063294	0.34481	18	7362.9	0.055894	0.38245	5	1154.9	0.78342	1
KEGG_ALZHEIMERS_DISEASE	41	11564	0.9714	1	5	2187	0.10789	0.48451	36	9376.7	0.84042	1
KEGG_PARKINSONS_DISEASE	37	8846.5	0.9997	1	1	164.49	0.86811	1	36	8682	0.9678	1
KEGG_HUNTINGTONS_DISEASE	37	9871.8	0.9935	1	1	388.03	0.59774	0.94735	36	9483.7	0.80932	1
REACTOME_TRANSLATION	24	4808.4	1	1	3	1140.1	0.44806	0.84039	21	3668.3	0.9998	1
REACTOME_TCA_CYCLE_AND_RESPIRATORY_ELECTRON_TRANSPORT	38	9191.7	0.9999	1	1	217.55	0.81782	1	37	8974.2	0.9598	1
REACTOME_SRP_DEPENDENT_COTRANSLATIONAL_PROTEIN_TARGETING_TO_MEMBRANE	21	3696.3	1	1	1	233.97	0.79662	1	20	3462.3	0.9999	1
REACTOME_PPARA_ACTIVATES_GENE_EXPRESSION	20	7041.2	0.21268	0.63629	13	4166.3	0.84902	1	7	2874.9	0.010299	1
REACTOME_METABOLISM_OF_AMINO_ACIDS_AND_DERIVATIVES	40	11970	0.87011	1	17	6585.8	0.21288	0.67577	23	5384.7	0.9555	1
REACTOME_BIOLOGICAL_OXIDATIONS	23	7214.9	0.65943	1	9	2759.7	0.87611	1	14	4455.2	0.19258	1
REACTOME_PEPTIDE_CHAIN_ELONGATION	22	4500.6	0.9999	1	3	1140.1	0.44806	0.84039	19	3360.5	0.9996	1
REACTOME_METABOLISM_OF_PROTEINS	42	8928.9	1	1	16	4525.2	0.984	1	26	4403.7	1	1
REACTOME_3_UTR_MEDIATED_TRANSLATIONAL_REGULATION	20	3594.5	1	1	1	233.97	0.79662	1	19	3360.5	0.9996	1
REACTOME_METABOLISM_OF_MRNA	25	4591.4	1	1	4	1047.7	0.90721	1	21	3543.8	0.9998	1
REACTOME_METABOLISM_OF_RNA	25	4591.4	1	1	4	1047.7	0.90721	1	21	3543.8	0.9998	1
REACTOME_METABOLISM_OF_LIPIDS_AND_LIPOPROTEINS	70	22837	0.48325	0.96916	43	13894	0.9655	1	27	8942.8	0.040396	1
REACTOME_FATTY_ACID_TRIACYLGLYCEROL_AND_KETONE_BODY_METABOLISM	31	10672	0.24018	0.66412	20	6934.8	0.67333	0.98314	11	3737.3	0.10239	1
REACTOME_RESPIRATORY_ELECTRON_TRANSPORT	30	7275	0.9989	1	0	NA	NA	NA	30	7275	0.94491	1
REACTOME_HEMOSTASIS	34	13565	0.00079992	0.026543	28	11441	0.022298	0.2446	6	2123.5	0.12319	1
REACTOME_INFLUENZA_LIFE_CYCLE	21	4055	1	1	2	694.49	0.60114	0.94735	19	3360.5	0.9996	1
REACTOME_INFLUENZA_VIRAL_RNA_TRANSCRIPTION_AND_REPLICATION	20	3594.5	1	1	1	233.97	0.79662	1	19	3360.5	0.9996	1
REACTOME_RESPIRATORY_ELECTRON_TRANSPORT_ATP_SYNTHESIS_BY_CHEMIOSMOTIC_COUPLING_AND_HEAT_PRODUCTION_BY_UNCOUPLING_PROTEINS_	35	8635.1	0.9993	1	0	NA	NA	NA	35	8635.1	0.93961	1
REACTOME_INNATE_IMMUNE_SYSTEM	22	8165.8	0.066393	0.34619	18	7271.6	0.079692	0.43285	4	894.16	0.77462	1
REACTOME_IMMUNE_SYSTEM	51	17358	0.23128	0.65806	40	15052	0.22358	0.67577	11	2306.4	0.9536	1
REACTOME_ADAPTIVE_IMMUNE_SYSTEM	20	5888.7	0.82522	1	14	4636.3	0.79592	1	6	1252.4	0.88611	1
REACTOME_NONSENSE_MEDIATED_DECAY_ENHANCED_BY_THE_EXON_JUNCTION_COMPLEX	20	3594.5	1	1	1	233.97	0.79662	1	19	3360.5	0.9996	1
REACTOME_PLATELET_ACTIVATION_SIGNALING_AND_AGGREGATION	24	10110	9.999e-05	0.018248	21	8728.6	0.020798	0.24403	3	1381.6	0.033497	1
PARENT_MTOR_SIGNALING_UP	28	8461.5	0.80312	1	18	6576.3	0.45525	0.84249	10	1885.2	0.9808	1
NAKAMURA_TUMOR_ZONE_PERIPHERAL_VS_CENTRAL_DN	51	18416	0.033097	0.23275	40	15981	0.027797	0.26862	11	2435	0.92251	1
PICCALUGA_ANGIOIMMUNOBLASTIC_LYMPHOMA_UP	21	8369.4	0.0089991	0.10949	14	6027.3	0.017798	0.23863	7	2342.1	0.17818	1
LIU_PROSTATE_CANCER_DN	22	8385.1	0.033797	0.23275	17	6439.9	0.30397	0.74378	5	1945.2	0.057394	1
ONKEN_UVEAL_MELANOMA_UP	53	19220	0.028897	0.2283	38	15232	0.020898	0.24403	15	3987.8	0.68583	1
ONKEN_UVEAL_MELANOMA_DN	47	14527	0.78372	1	27	10274	0.22008	0.67577	20	4252.8	0.986	1
SCHUETZ_BREAST_CANCER_DUCTAL_INVASIVE_UP	21	7399.2	0.20868	0.63371	14	5092.9	0.48245	0.8586	7	2306.2	0.20328	1
GAZDA_DIAMOND_BLACKFAN_ANEMIA_ERYTHROID_DN	23	7254	0.63924	1	15	5920.7	0.15868	0.58273	8	1333.3	0.9885	1
FULCHER_INFLAMMATORY_RESPONSE_LECTIN_VS_LPS_UP	35	13429	0.0063994	0.089837	28	11923	0.0014999	0.076415	7	1505.4	0.89151	1
FULCHER_INFLAMMATORY_RESPONSE_LECTIN_VS_LPS_DN	38	13144	0.18418	0.60023	31	11538	0.31637	0.74378	7	1605.8	0.83202	1
GARY_CD5_TARGETS_UP	30	9527.4	0.61734	1	21	7618.1	0.46925	0.85362	9	1909.3	0.92661	1
ZHOU_INFLAMMATORY_RESPONSE_LIVE_UP	30	10926	0.064594	0.34619	26	10005	0.17258	0.59538	4	921.31	0.74853	1
THUM_SYSTOLIC_HEART_FAILURE_UP	26	8038.5	0.71973	1	20	6954	0.66323	0.97996	6	1084.5	0.9574	1
CASORELLI_ACUTE_PROMYELOCYTIC_LEUKEMIA_UP	21	7301.5	0.25037	0.67694	15	6516.8	0.0090991	0.19376	6	784.7	0.9958	1
CASORELLI_ACUTE_PROMYELOCYTIC_LEUKEMIA_DN	52	14208	0.9941	1	33	10240	0.9796	1	19	3967.3	0.9895	1
DIAZ_CHRONIC_MEYLOGENOUS_LEUKEMIA_UP	103	28639	0.9997	1	59	19049	0.9845	1	44	9590.7	0.9993	1
DEURIG_T_CELL_PROLYMPHOCYTIC_LEUKEMIA_UP	21	7187.1	0.30597	0.76195	17	6501.6	0.26377	0.72498	4	685.56	0.93231	1
CHARAFE_BREAST_CANCER_LUMINAL_VS_BASAL_DN	26	9321.1	0.11959	0.485	18	6897.1	0.24628	0.69924	8	2424	0.35306	1
BORCZUK_MALIGNANT_MESOTHELIOMA_UP	20	5186.4	0.9771	1	13	3766.3	0.9595	1	7	1420.1	0.92771	1
HORIUCHI_WTAP_TARGETS_DN	22	4725.8	0.9997	1	13	2391.3	0.9999	1	9	2334.4	0.68753	1
BASAKI_YBX1_TARGETS_DN	24	7981.9	0.41986	0.9094	18	6933.5	0.22588	0.67577	6	1048.4	0.9671	1
WANG_LMO4_TARGETS_UP	24	8589.5	0.13519	0.52249	17	6323.4	0.38466	0.79162	7	2266.1	0.23478	1
VECCHI_GASTRIC_CANCER_EARLY_UP	20	4899.8	0.9927	1	14	4211.3	0.94381	1	6	688.47	0.9984	1
VECCHI_GASTRIC_CANCER_EARLY_DN	23	7231.7	0.65043	1	14	4761.1	0.72123	1	9	2470.7	0.57464	1
SMIRNOV_CIRCULATING_ENDOTHELIOCYTES_IN_CANCER_UP	23	9577.3	0.00049995	0.025547	20	8847	0.0009999	0.072393	3	730.37	0.67343	1
OSMAN_BLADDER_CANCER_UP	21	6391.7	0.74573	1	18	5375.3	0.9676	1	3	1016.4	0.28767	1
OSMAN_BLADDER_CANCER_DN	23	5310.3	0.9985	1	5	2231.5	0.072793	0.427	18	3078.8	0.9997	1
OSWALD_HEMATOPOIETIC_STEM_CELL_IN_COLLAGEN_GEL_UP	22	8666.1	0.011599	0.12304	19	7944.7	0.021598	0.24433	3	721.34	0.68613	1
RHEIN_ALL_GLUCOCORTICOID_THERAPY_DN	34	8809.7	0.9965	1	13	4341.3	0.75762	1	21	4468.4	0.9894	1
MULLIGHAN_MLL_SIGNATURE_1_UP	23	7490.6	0.50725	0.97999	16	5804.6	0.48825	0.86218	7	1686	0.77612	1
MULLIGHAN_MLL_SIGNATURE_2_UP	21	5416	0.9803	1	14	3927.9	0.9809	1	7	1488.2	0.90051	1
UDAYAKUMAR_MED1_TARGETS_DN	20	6821.7	0.31947	0.76714	15	6111.4	0.079592	0.43285	5	710.32	0.9883	1
ODONNELL_TFRC_TARGETS_UP	28	9668.1	0.23398	0.65806	22	8741.2	0.093191	0.45559	6	926.89	0.9863	1
SENESE_HDAC1_TARGETS_UP	25	9082.8	0.094791	0.41685	22	8049.9	0.44386	0.84039	3	1032.9	0.26187	1
SENESE_HDAC3_TARGETS_UP	32	13154	0.00039996	0.025547	29	12280	0.0025997	0.094111	3	874.48	0.46115	1
TIEN_INTESTINE_PROBIOTICS_24HR_UP	47	12041	0.9992	1	26	7685	0.9885	1	21	4356.3	0.9937	1
TIEN_INTESTINE_PROBIOTICS_24HR_DN	30	8817.3	0.88461	1	19	6327.1	0.81192	1	11	2490.1	0.90121	1
ZHOU_INFLAMMATORY_RESPONSE_FIMA_UP	29	10387	0.11159	0.45764	23	8900.5	0.16258	0.58273	6	1486.6	0.71073	1
ZHOU_INFLAMMATORY_RESPONSE_LPS_UP	21	7232.2	0.28517	0.72789	17	6361.5	0.35696	0.77378	4	870.71	0.79852	1
KINSEY_TARGETS_OF_EWSR1_FLII_FUSION_UP	43	11110	0.9986	1	31	8480.5	0.9998	1	12	2629.8	0.94061	1
NAGASHIMA_NRG1_SIGNALING_UP	24	8946.4	0.051995	0.3163	20	8413.1	0.016398	0.22832	4	533.3	0.9824	1
KIM_WT1_TARGETS_UP	20	8324.1	0.0015998	0.038321	19	8164.3	0.0058994	0.16428	1	159.86	0.70573	1
KIM_WT1_TARGETS_DN	23	6272.5	0.9578	1	16	4744.2	0.9623	1	7	1528.2	0.87991	1
ELVIDGE_HYPOXIA_UP	24	9232.8	0.019698	0.17536	20	8633.5	0.0030997	0.096524	4	599.27	0.9651	1
WAMUNYOKOLI_OVARIAN_CANCER_LMP_UP	23	7040.6	0.74183	1	13	4256.5	0.80362	1	10	2784.2	0.55034	1
DODD_NASOPHARYNGEAL_CARCINOMA_UP	57	20527	0.028197	0.2283	38	15795	0.0016998	0.076415	19	4732.3	0.85101	1
DODD_NASOPHARYNGEAL_CARCINOMA_DN	40	10982	0.9856	1	22	6412.6	0.9888	1	18	4568.9	0.80292	1
RODRIGUES_THYROID_CARCINOMA_POORLY_DIFFERENTIATED_UP	23	6915.7	0.79582	1	19	6170.8	0.86581	1	4	744.91	0.90081	1
RODRIGUES_THYROID_CARCINOMA_POORLY_DIFFERENTIATED_DN	34	10156	0.86151	1	25	8742.9	0.66323	0.97996	9	1412.8	0.9962	1
RODRIGUES_THYROID_CARCINOMA_ANAPLASTIC_UP	25	7766	0.70033	1	22	7339.8	0.82442	1	3	426.18	0.94511	1
RODRIGUES_THYROID_CARCINOMA_ANAPLASTIC_DN	27	8741.8	0.52755	0.98447	20	7068.4	0.59424	0.94735	7	1673.5	0.78502	1
GOZGIT_ESR1_TARGETS_DN	36	11028	0.78462	1	30	10107	0.82352	1	6	921.61	0.9866	1
ENK_UV_RESPONSE_EPIDERMIS_UP	20	5691.6	0.89081	1	14	4806.5	0.69133	0.9931	6	885.16	0.9896	1
ENK_UV_RESPONSE_EPIDERMIS_DN	45	16107	0.057694	0.33621	32	12447	0.11079	0.48451	13	3659.1	0.52115	1
ENK_UV_RESPONSE_KERATINOCYTE_UP	63	19212	0.87361	1	37	13582	0.38536	0.79162	26	5629.1	0.9935	1
ENK_UV_RESPONSE_KERATINOCYTE_DN	21	6663.8	0.60294	1	18	6282.5	0.65133	0.97656	3	381.32	0.9671	1
DELYS_THYROID_CANCER_UP	39	13716	0.12969	0.51452	32	11489	0.52705	0.8911	7	2227.2	0.26557	1
DELYS_THYROID_CANCER_DN	20	6012.8	0.77302	1	13	4590.2	0.57984	0.94735	7	1422.6	0.92631	1
LINDGREN_BLADDER_CANCER_CLUSTER_1_DN	22	6575.6	0.80772	1	16	4618.1	0.9768	1	6	1957.5	0.24128	1
LINDGREN_BLADDER_CANCER_CLUSTER_3_UP	22	6689.6	0.76112	1	14	4580.2	0.82272	1	8	2109.4	0.64304	1
MARKEY_RB1_ACUTE_LOF_DN	23	8200.3	0.15248	0.54637	20	7769.9	0.17598	0.59538	3	430.41	0.94301	1
GRAESSMANN_APOPTOSIS_BY_SERUM_DEPRIVATION_UP	43	13274	0.77822	1	33	11553	0.66913	0.98314	10	1721.6	0.9941	1
GRAESSMANN_APOPTOSIS_BY_DOXORUBICIN_UP	71	24869	0.072893	0.35912	56	20512	0.36446	0.77609	15	4357.1	0.43046	1
GRAESSMANN_APOPTOSIS_BY_DOXORUBICIN_DN	78	25480	0.46785	0.9487	61	22071	0.46055	0.8463	17	3408.5	0.9935	1
GRAESSMANN_RESPONSE_TO_MC_AND_DOXORUBICIN_UP	39	13364	0.22968	0.65806	32	11508	0.51775	0.88425	7	1855	0.62854	1
GRAESSMANN_RESPONSE_TO_MC_AND_DOXORUBICIN_DN	23	7290.9	0.61954	1	20	6840.8	0.72563	1	3	450.14	0.93391	1
LANDIS_ERBB2_BREAST_TUMORS_324_DN	21	7049.1	0.37856	0.87453	11	4366.3	0.18728	0.62198	10	2682.9	0.63744	1
BERENJENO_TRANSFORMED_BY_RHOA_UP	30	10150	0.31717	0.76667	25	9090.5	0.46715	0.85362	5	1059	0.85891	1
BERENJENO_TRANSFORMED_BY_RHOA_DN	46	15259	0.38776	0.87909	33	11704	0.59804	0.94735	13	3555.3	0.59684	1
MCBRYAN_PUBERTAL_BREAST_3_4WK_UP	24	7944.4	0.44366	0.92195	19	6267.1	0.83262	1	5	1677.3	0.22758	1
MCBRYAN_PUBERTAL_BREAST_4_5WK_UP	27	9938.8	0.059994	0.33621	21	7940.3	0.26827	0.72498	6	1998.5	0.21048	1
HAMAI_APOPTOSIS_VIA_TRAIL_UP	20	6890	0.28447	0.72789	16	5847.2	0.45615	0.84249	4	1042.8	0.61824	1
LASTOWSKA_NEUROBLASTOMA_COPY_NUMBER_DN	30	7431.4	0.9979	1	18	5228.5	0.981	1	12	2202.9	0.9933	1
PEREZ_TP53_TARGETS	36	13208	0.040996	0.26252	27	10658	0.084292	0.43285	9	2549.6	0.50525	1
LI_AMPLIFIED_IN_LUNG_CANCER	28	8344.1	0.84272	1	13	5149.3	0.17528	0.59538	15	3194.8	0.9722	1
LINDGREN_BLADDER_CANCER_CLUSTER_2B	25	8916.1	0.14029	0.52249	21	7941.5	0.26737	0.72498	4	974.59	0.69223	1
FARMER_BREAST_CANCER_APOCRINE_VS_LUMINAL	33	11451	0.19678	0.62233	25	9352.7	0.31617	0.74378	8	2098.6	0.65253	1
FARMER_BREAST_CANCER_APOCRINE_VS_BASAL	35	10819	0.74533	1	24	7698.3	0.91691	1	11	3120.7	0.49915	1
FARMER_BREAST_CANCER_BASAL_VS_LULMINAL	23	6930.7	0.78972	1	17	5527.4	0.85551	1	6	1403.3	0.78632	1
SCHLOSSER_SERUM_RESPONSE_DN	47	14561	0.77262	1	25	8999	0.51665	0.88425	22	5561.8	0.84202	1
PATIL_LIVER_CANCER	29	7472.6	0.993	1	23	6571.9	0.993	1	6	900.67	0.9888	1
DACOSTA_UV_RESPONSE_VIA_ERCC3_UP	32	9247.8	0.91911	1	18	6298	0.64114	0.97109	14	2949.8	0.9682	1
DACOSTA_UV_RESPONSE_VIA_ERCC3_DN	33	12231	0.033197	0.23275	31	11908	0.16098	0.58273	2	323.22	0.84292	1
DACOSTA_UV_RESPONSE_VIA_ERCC3_COMMON_DN	21	7784.7	0.079092	0.37245	20	7624.8	0.24848	0.69924	1	159.86	0.70573	1
MARTORIATI_MDM4_TARGETS_FETAL_LIVER_DN	37	13929	0.011799	0.12304	29	10866	0.29027	0.74378	8	3062.3	0.025197	1
MOHANKUMAR_HOXA1_TARGETS_UP	31	9518.6	0.76382	1	26	8622.7	0.85571	1	5	895.88	0.94501	1
DAIRKEE_TERT_TARGETS_UP	22	6259.3	0.90541	1	9	3060.6	0.68833	0.99273	13	3198.6	0.81442	1
GRUETZMANN_PANCREATIC_CANCER_UP	24	8135	0.33987	0.80033	18	6104.9	0.75392	1	6	2030.1	0.18538	1
GRUETZMANN_PANCREATIC_CANCER_DN	35	10643	0.80272	1	18	6791.7	0.31077	0.74378	17	3851.7	0.954	1
SHETH_LIVER_CANCER_VS_TXNIP_LOSS_PAM4	51	14084	0.9933	1	14	4188.3	0.94761	1	37	9895.5	0.75552	1
SPIELMAN_LYMPHOBLAST_EUROPEAN_VS_ASIAN_UP	42	12147	0.94231	1	17	5226	0.93731	1	25	6920.7	0.58834	1
SPIELMAN_LYMPHOBLAST_EUROPEAN_VS_ASIAN_DN	34	11496	0.30687	0.76195	24	9253.1	0.18558	0.62198	10	2242.5	0.90461	1
PUJANA_BRCA1_PCC_NETWORK	58	14913	0.9999	1	28	8241	0.9927	1	30	6672.4	0.9905	1
PUJANA_ATM_PCC_NETWORK	40	10911	0.9881	1	24	7258.9	0.9766	1	16	3651.7	0.93731	1
PUJANA_CHEK2_PCC_NETWORK	29	6121.5	1	1	14	2864.2	1	1	15	3257.3	0.9629	1
GROSS_HYPOXIA_VIA_ELK3_DN	25	10062	0.0019998	0.038321	22	9637.4	0.00059994	0.072393	3	424.24	0.94651	1
GROSS_HYPOXIA_VIA_ELK3_AND_HIF1A_UP	20	7693.7	0.030297	0.23038	17	7206.6	0.016298	0.22832	3	487.1	0.91501	1
NUYTTEN_NIPP1_TARGETS_UP	29	9251.7	0.59574	1	19	7303	0.21898	0.67577	10	1948.7	0.9733	1
NUYTTEN_NIPP1_TARGETS_DN	40	13730	0.21448	0.63646	35	12545	0.54395	0.90741	5	1185	0.75872	1
NUYTTEN_EZH2_TARGETS_UP	57	20018	0.079592	0.37245	42	16231	0.094391	0.45559	15	3786.8	0.79662	1
NUYTTEN_EZH2_TARGETS_DN	32	8903.1	0.9658	1	17	5436.4	0.88531	1	15	3466.7	0.92171	1
BUYTAERT_PHOTODYNAMIC_THERAPY_STRESS_UP	50	19370	0.00069993	0.025547	44	18303	0.0011999	0.072393	6	1066.8	0.9623	1
BUYTAERT_PHOTODYNAMIC_THERAPY_STRESS_DN	26	7566.9	0.88401	1	20	6381.8	0.90311	1	6	1185.1	0.92041	1
LOPEZ_MBD_TARGETS	69	21914	0.67953	1	39	13908	0.57044	0.94725	30	8006.6	0.73923	1
WEI_MYCN_TARGETS_WITH_E_BOX	34	8965.9	0.993	1	28	8078.4	0.9959	1	6	887.52	0.9893	1
SCHAEFFER_PROSTATE_DEVELOPMENT_6HR_DN	28	9083.1	0.51835	0.98447	22	7567.2	0.72693	1	6	1515.9	0.68653	1
SCHAEFFER_PROSTATE_DEVELOPMENT_48HR_UP	37	12840	0.17358	0.57598	25	9417.5	0.28237	0.73539	12	3422.3	0.48465	1
GOTZMANN_EPITHELIAL_TO_MESENCHYMAL_TRANSITION_DN	22	8758.1	0.0076992	0.10408	14	5842.8	0.047995	0.35458	8	2915.3	0.058694	1
PASQUALUCCI_LYMPHOMA_BY_GC_STAGE_UP	24	7997.4	0.41136	0.90449	21	7376.2	0.62834	0.97109	3	621.24	0.81652	1
BENPORATH_NANOG_TARGETS	49	16034	0.46425	0.94666	31	11634	0.27127	0.72498	18	4400	0.87161	1
BENPORATH_SOX2_TARGETS	44	13232	0.86831	1	25	9597.3	0.19668	0.64143	19	3634.6	0.9983	1
BENPORATH_SUZ12_TARGETS	26	9126.3	0.18378	0.60023	20	7568.6	0.28127	0.73539	6	1557.7	0.64644	1
BENPORATH_EED_TARGETS	26	9453.4	0.086691	0.39065	21	8311.8	0.10969	0.48451	5	1141.5	0.79442	1
BENPORATH_ES_WITH_H3K27ME3	21	7035.3	0.38506	0.87909	14	5103.1	0.47475	0.85814	7	1932.2	0.55144	1
BENPORATH_MYC_TARGETS_WITH_EBOX	28	8590.9	0.75642	1	16	5642.1	0.60494	0.94735	12	2948.9	0.81732	1
BENPORATH_MYC_MAX_TARGETS	53	13290	0.9998	1	22	7131.1	0.89371	1	31	6158.5	0.9996	1
BENPORATH_CYCLING_GENES	36	10480	0.91941	1	29	8509.2	0.9938	1	7	1971.1	0.50835	1
STARK_PREFRONTAL_CORTEX_22Q11_DELETION_DN	34	7447	1	1	5	1590.8	0.75942	1	29	5856.3	0.9996	1
GEORGES_TARGETS_OF_MIR192_AND_MIR215	29	9695.9	0.37786	0.87453	25	8627.5	0.71793	1	4	1068.4	0.58704	1
ONDER_CDH1_TARGETS_2_DN	25	7811.7	0.67753	1	21	6665.1	0.92031	1	4	1146.6	0.48705	1
LE_EGR2_TARGETS_DN	20	7075.8	0.19778	0.62233	17	6438.9	0.30467	0.74378	3	636.93	0.80142	1
SHEPARD_CRUSH_AND_BURN_MUTANT_UP	22	8196.6	0.060794	0.33621	15	6284.4	0.034997	0.29368	7	1912.1	0.57254	1
LEE_LIVER_CANCER_CIPROFIBRATE_DN	24	6052.4	0.9904	1	13	3144	0.9969	1	11	2908.3	0.66513	1
LEE_LIVER_CANCER_MYC_TGFA_DN	35	12228	0.16528	0.55548	17	6383.9	0.33887	0.75722	18	5844.1	0.11159	1
SHEPARD_BMYB_MORPHOLINO_DN	23	8476.5	0.071693	0.35846	15	5775.3	0.24688	0.69924	8	2701.2	0.15028	1
LEE_LIVER_CANCER_ACOX1_DN	29	9299.2	0.57544	1	14	4523.7	0.84842	1	15	4775.5	0.18568	1
TARTE_PLASMA_CELL_VS_PLASMABLAST_UP	39	12562	0.56024	1	23	8715.8	0.24918	0.69924	16	3846	0.88281	1
PENG_LEUCINE_DEPRIVATION_DN	20	4727.8	0.9969	1	17	4274.6	0.9992	1	3	453.18	0.93191	1
UEDA_PERIFERAL_CLOCK	47	14611	0.75722	1	34	11712	0.75602	1	13	2898.7	0.92891	1
LEE_LIVER_CANCER_MYC_E2F1_DN	37	12575	0.26467	0.71034	18	6678.2	0.38666	0.79162	19	5896.8	0.21858	1
TARTE_PLASMA_CELL_VS_PLASMABLAST_DN	31	8504.6	0.9752	1	20	5456.2	0.9962	1	11	3048.4	0.55574	1
MOOTHA_VOXPHOS	34	8741.7	0.9971	1	1	460.52	0.52525	0.8911	33	8281.2	0.90991	1
LEE_LIVER_CANCER_DENA_DN	30	8366.4	0.9591	1	9	2486.8	0.958	1	21	5879.6	0.55204	1
LEE_LIVER_CANCER_MYC_DN	25	9755.4	0.0089991	0.10949	18	7434.9	0.039796	0.31318	7	2320.5	0.19328	1
BYSTRYKH_HEMATOPOIESIS_STEM_CELL_QTL_TRANS	66	22187	0.27687	0.71673	46	17037	0.30277	0.74378	20	5150	0.78682	1
FLECHNER_BIOPSY_KIDNEY_TRANSPLANT_REJECTED_VS_OK_DN	86	25515	0.9709	1	36	12757	0.60714	0.94735	50	12758	0.92781	1
PENG_RAPAMYCIN_RESPONSE_DN	26	8173.1	0.65603	1	18	6396.5	0.57964	0.94735	8	1776.6	0.87831	1
LEE_LIVER_CANCER_E2F1_DN	30	9605.4	0.58334	1	14	4738.5	0.73693	1	16	4866.9	0.29277	1
PENG_GLUTAMINE_DEPRIVATION_DN	26	7118.7	0.9639	1	19	5877.1	0.94021	1	7	1241.6	0.9738	1
FLECHNER_BIOPSY_KIDNEY_TRANSPLANT_OK_VS_DONOR_UP	52	16284	0.73543	1	35	12823	0.39636	0.79832	17	3461	0.9914	1
BROWN_MYELOID_CELL_DEVELOPMENT_UP	22	8318.2	0.043096	0.26661	18	7329.1	0.063694	0.40451	4	989.09	0.67753	1
SANSOM_APC_TARGETS_DN	28	8773.1	0.67183	1	17	5560.3	0.84152	1	11	3212.8	0.42836	1
MATSUDA_NATURAL_KILLER_DIFFERENTIATION	29	10133	0.18688	0.60364	21	8042.3	0.21578	0.67577	8	2091.2	0.66033	1
HSIAO_LIVER_SPECIFIC_GENES	117	41415	0.0089991	0.10949	66	25512	0.042296	0.32577	51	15903	0.071493	1
LEI_MYB_TARGETS	38	11656	0.78782	1	29	10282	0.59274	0.94735	9	1374.1	0.9968	1
ABBUD_LIF_SIGNALING_1_UP	20	8150.6	0.0041996	0.063869	19	8045.8	0.012499	0.22033	1	104.82	0.87631	1
GERY_CEBP_TARGETS	30	12265	0.00049995	0.025547	27	11422	0.0031997	0.096524	3	842.8	0.50365	1
LI_WILMS_TUMOR_VS_FETAL_KIDNEY_1_UP	24	8675.4	0.10769	0.44667	12	5027	0.055994	0.38245	12	3648.4	0.31827	1
AFFAR_YY1_TARGETS_UP	25	9086	0.093591	0.41659	19	7890.1	0.028197	0.26862	6	1195.8	0.91581	1
IGLESIAS_E2F_TARGETS_UP	21	7537.6	0.15268	0.54637	14	5544	0.16098	0.58273	7	1993.5	0.48805	1
KUMAR_TARGETS_OF_MLL_AF9_FUSION	24	6830.4	0.91141	1	12	4618.1	0.27437	0.72498	12	2212.4	0.9926	1
TAKAO_RESPONSE_TO_UVB_RADIATION_UP	22	6249.7	0.90811	1	6	1692	0.90371	1	16	4557.7	0.48585	1
REN_ALVEOLAR_RHABDOMYOSARCOMA_DN	42	14340	0.23438	0.65806	34	12667	0.29197	0.74378	8	1673.3	0.91981	1
IVANOVA_HEMATOPOIESIS_LATE_PROGENITOR	25	7481.6	0.81482	1	18	5695.4	0.91131	1	7	1786.2	0.69233	1
BLALOCK_ALZHEIMERS_DISEASE_DN	94	26226	0.999	1	36	12249	0.81362	1	58	13977	0.9916	1
WANG_SMARCE1_TARGETS_DN	22	7291	0.43246	0.91241	17	6145	0.51135	0.88425	5	1146	0.79102	1
CUI_TCF21_TARGETS_2_DN	40	14366	0.068993	0.34976	34	13372	0.068593	0.41385	6	993.87	0.9772	1
BLALOCK_ALZHEIMERS_DISEASE_UP	77	26876	0.068193	0.34976	61	22196	0.41146	0.8008	16	4680	0.40686	1
BROWNE_HCMV_INFECTION_48HR_DN	25	9227.4	0.059394	0.33621	20	7865.5	0.13789	0.54255	5	1361.9	0.56444	1
LU_AGING_BRAIN_UP	21	6702.2	0.57894	1	16	5638.6	0.60644	0.94735	5	1063.5	0.85631	1
DAZARD_RESPONSE_TO_UV_NHEK_UP	30	9595.7	0.58794	1	19	7109.1	0.33627	0.75722	11	2486.6	0.90301	1
KAAB_HEART_ATRIUM_VS_VENTRICLE_DN	25	7053.6	0.92701	1	9	3371.3	0.39916	0.79832	16	3682.3	0.93021	1
RODWELL_AGING_KIDNEY_UP	28	10143	0.083792	0.3823	16	6481.8	0.086091	0.43285	12	3661	0.31107	1
WELCSH_BRCA1_TARGETS_UP	21	7144.7	0.32687	0.77978	12	4464.1	0.39776	0.79832	9	2680.5	0.39006	1
SU_LIVER	21	6804.8	0.52185	0.98447	15	4957.5	0.80452	1	6	1847.3	0.34407	1
CUI_TCF21_TARGETS_2_UP	24	7145.8	0.82402	1	16	5560.9	0.65553	0.97656	8	1584.8	0.94991	1
DEBIASI_APOPTOSIS_BY_REOVIRUS_INFECTION_DN	25	7587	0.77462	1	20	5945.4	0.9727	1	5	1641.5	0.26167	1
IVANOVA_HEMATOPOIESIS_STEM_CELL_AND_PROGENITOR	26	7797.6	0.81382	1	16	5461.2	0.71493	1	10	2336.4	0.86591	1
JIANG_HYPOXIA_NORMAL	32	10821	0.31187	0.76397	25	9403.9	0.28877	0.74378	7	1417.5	0.92861	1
BAELDE_DIABETIC_NEPHROPATHY_DN	31	10881	0.16588	0.55548	25	9466.7	0.25587	0.71251	6	1414	0.77782	1
WANG_CISPLATIN_RESPONSE_AND_XPC_UP	26	7698.8	0.84402	1	20	5709.6	0.9879	1	6	1989.2	0.21698	1
ZAMORA_NOS2_TARGETS_DN	26	9055.6	0.20768	0.63371	19	6948.5	0.44276	0.84039	7	2107.1	0.37576	1
SATO_SILENCED_BY_METHYLATION_IN_PANCREATIC_CANCER_1	20	7435.5	0.075792	0.364	13	5083.1	0.21308	0.67577	7	2352.4	0.17168	1
WANG_SMARCE1_TARGETS_UP	22	7752.3	0.19448	0.62233	19	6985.4	0.41756	0.80402	3	766.91	0.61594	1
MCLACHLAN_DENTAL_CARIES_UP	22	8349.6	0.039196	0.25547	16	6574.9	0.059494	0.39158	6	1774.6	0.42256	1
BURTON_ADIPOGENESIS_6	46	13976	0.84832	1	14	5481	0.19668	0.64143	32	8495.5	0.76612	1
BILD_HRAS_ONCOGENIC_SIGNATURE	22	8478.3	0.023098	0.20073	19	7929.6	0.023198	0.24699	3	548.71	0.87541	1
DOUGLAS_BMI1_TARGETS_UP	26	9078.8	0.19968	0.62293	19	7571.6	0.10629	0.48451	7	1507.2	0.89021	1
KRIGE_RESPONSE_TO_TOSEDOSTAT_6HR_UP	49	16005	0.47555	0.95899	37	13596	0.37996	0.79162	12	2409.7	0.9768	1
KRIGE_RESPONSE_TO_TOSEDOSTAT_6HR_DN	44	11873	0.9943	1	22	6957.6	0.93191	1	22	4915.8	0.9753	1
KRIGE_RESPONSE_TO_TOSEDOSTAT_24HR_UP	38	13262	0.15228	0.54637	29	11248	0.13399	0.53892	9	2013.7	0.88781	1
KRIGE_RESPONSE_TO_TOSEDOSTAT_24HR_DN	53	14095	0.9982	1	28	8782.8	0.9613	1	25	5311.9	0.994	1
DURCHDEWALD_SKIN_CARCINOGENESIS_DN	20	7230.8	0.13709	0.52249	18	6799.3	0.30607	0.74378	2	431.56	0.71823	1
ZHONG_SECRETOME_OF_LUNG_CANCER_AND_MACROPHAGE	21	7313	0.24568	0.66919	14	5624	0.12329	0.50146	7	1689	0.77312	1
ZHONG_SECRETOME_OF_LUNG_CANCER_AND_FIBROBLAST	26	9935.9	0.019498	0.17536	16	7290.2	0.00029997	0.072393	10	2645.6	0.66683	1
MONNIER_POSTRADIATION_TUMOR_ESCAPE_DN	37	11958	0.54215	1	26	9713.6	0.31517	0.74378	11	2243.9	0.9642	1
CREIGHTON_ENDOCRINE_THERAPY_RESISTANCE_1	21	6827.8	0.50745	0.97999	16	5811.2	0.48385	0.8586	5	1016.6	0.88811	1
CREIGHTON_ENDOCRINE_THERAPY_RESISTANCE_3	38	13364	0.12479	0.50052	29	10978	0.24038	0.69729	9	2386.5	0.64474	1
CREIGHTON_ENDOCRINE_THERAPY_RESISTANCE_5	21	7263.8	0.26867	0.71581	19	6493.9	0.73103	1	2	769.9	0.17008	1
MARSON_BOUND_BY_FOXP3_STIMULATED	49	14623	0.90291	1	33	11174	0.82172	1	16	3448.4	0.9719	1
MARSON_BOUND_BY_FOXP3_UNSTIMULATED	54	16092	0.92281	1	36	12689	0.63974	0.97109	18	3402.6	0.9975	1
STEIN_ESRRA_TARGETS_UP	41	11131	0.9905	1	19	7006.8	0.40286	0.79886	22	4123.8	0.9999	1
FOSTER_TOLERANT_MACROPHAGE_DN	27	11083	0.00059994	0.025547	25	10701	0.0018998	0.076415	2	382.39	0.77472	1
HELLER_HDAC_TARGETS_UP	24	8529.6	0.15758	0.55341	21	7852.7	0.31817	0.74378	3	676.83	0.75092	1
HELLER_HDAC_TARGETS_DN	20	5961.2	0.79622	1	15	5366	0.54375	0.90741	5	595.2	0.9972	1
HELLER_HDAC_TARGETS_SILENCED_BY_METHYLATION_UP	39	13829	0.10429	0.44262	31	11491	0.33677	0.75722	8	2337.3	0.43626	1
WONG_MITOCHONDRIA_GENE_MODULE	51	13355	0.999	1	6	2607.4	0.085791	0.43285	45	10748	0.986	1
MARTINEZ_RB1_TARGETS_UP	68	22959	0.24008	0.66412	48	17629	0.36116	0.77469	20	5330.2	0.70343	1
MARTINEZ_RB1_TARGETS_DN	55	17243	0.73693	1	29	11327	0.11109	0.48451	26	5916	0.9806	1
MARTINEZ_TP53_TARGETS_UP	64	20468	0.62884	1	39	14365	0.36166	0.77469	25	6103.2	0.91391	1
MARTINEZ_TP53_TARGETS_DN	52	17419	0.31077	0.76397	34	13137	0.12319	0.50146	18	4282.3	0.90811	1
MARTINEZ_RB1_AND_TP53_TARGETS_UP	73	23911	0.44456	0.92195	46	17227	0.23048	0.68008	27	6683.8	0.90691	1
MARTINEZ_RB1_AND_TP53_TARGETS_DN	44	14191	0.55264	1	27	10275	0.21988	0.67577	17	3915.6	0.94261	1
MASSARWEH_TAMOXIFEN_RESISTANCE_UP	30	11524	0.011599	0.12304	25	9989.3	0.066593	0.41385	5	1534.3	0.36986	1
SARRIO_EPITHELIAL_MESENCHYMAL_TRANSITION_DN	24	9313.6	0.013899	0.13711	20	8050.2	0.075492	0.427	4	1263.4	0.32947	1
RIGGI_EWING_SARCOMA_PROGENITOR_UP	24	8042.8	0.38696	0.87909	16	5874	0.43456	0.83233	8	2168.8	0.58704	1
ACEVEDO_NORMAL_TISSUE_ADJACENT_TO_LIVER_TUMOR_DN	46	15343	0.35476	0.83006	26	9707.4	0.31847	0.74378	20	5636	0.52555	1
ACEVEDO_LIVER_CANCER_UP	42	13125	0.71823	1	24	8846.3	0.39816	0.79832	18	4278.4	0.90901	1
ACEVEDO_LIVER_CANCER_DN	92	32840	0.012699	0.12875	63	24200	0.063594	0.40451	29	8639.8	0.30097	1
ACEVEDO_LIVER_TUMOR_VS_NORMAL_ADJACENT_TISSUE_UP	45	12269	0.9913	1	23	8074.8	0.63384	0.97109	22	4194.1	0.9996	1
ACEVEDO_LIVER_TUMOR_VS_NORMAL_ADJACENT_TISSUE_DN	34	12309	0.066193	0.34619	26	10051	0.15638	0.58273	8	2258.7	0.51135	1
ACEVEDO_METHYLATED_IN_LIVER_CANCER_DN	22	8370.6	0.035596	0.23689	14	5893.9	0.037196	0.29922	8	2476.8	0.30647	1
MITSIADES_RESPONSE_TO_APLIDIN_UP	32	11540	0.082092	0.37928	27	10697	0.075292	0.427	5	843.46	0.9625	1
SMID_BREAST_CANCER_LUMINAL_B_DN	27	11089	0.00059994	0.025547	22	9136.5	0.019198	0.24339	5	1952.7	0.055294	1
SMID_BREAST_CANCER_NORMAL_LIKE_UP	26	9757.7	0.035696	0.23689	20	8253.3	0.033297	0.28699	6	1504.4	0.69603	1
SMID_BREAST_CANCER_BASAL_UP	21	7580.6	0.13829	0.52249	18	6934.6	0.22508	0.67577	3	645.96	0.79152	1
SMID_BREAST_CANCER_BASAL_DN	55	18199	0.39126	0.88154	37	13146	0.59574	0.94735	18	5052.8	0.53215	1
ZHANG_BREAST_CANCER_PROGENITORS_UP	20	4556.3	0.9988	1	9	1976.4	0.9968	1	11	2579.9	0.86821	1
ZHENG_GLIOBLASTOMA_PLASTICITY_UP	20	7336.9	0.10259	0.44053	18	6775.3	0.32167	0.74399	2	561.63	0.52095	1
BOCHKIS_FOXA2_TARGETS	78	26922	0.10649	0.44667	41	16282	0.031797	0.28699	37	10640	0.42686	1
GRADE_COLON_CANCER_UP	58	14514	1	1	27	7861.5	0.9949	1	31	6652.3	0.9961	1
BOQUEST_STEM_CELL_UP	23	7390.8	0.56174	1	16	5478.8	0.70543	1	7	1912	0.57284	1
BOQUEST_STEM_CELL_CULTURED_VS_FRESH_UP	53	20174	0.0018998	0.038321	45	17854	0.027497	0.26862	8	2320.5	0.45125	1
LABBE_WNT3A_TARGETS_UP	20	6654.4	0.41616	0.9094	14	5246.2	0.35466	0.77343	6	1408.3	0.78152	1
WEST_ADRENOCORTICAL_TUMOR_DN	53	18362	0.13999	0.52249	36	14223	0.048995	0.35472	17	4139.2	0.88241	1
BLUM_RESPONSE_TO_SALIRASIB_UP	20	8368.3	0.0013999	0.038321	17	7552.9	0.0009999	0.072393	3	815.39	0.54685	1
BLUM_RESPONSE_TO_SALIRASIB_DN	23	6219.9	0.9646	1	18	5088.3	0.9884	1	5	1131.6	0.80372	1
WINTER_HYPOXIA_METAGENE	30	11987	0.0015998	0.038321	26	10793	0.011599	0.22033	4	1193.9	0.42056	1
WANG_TUMOR_INVASIVENESS_UP	46	12703	0.9899	1	26	8417.1	0.90711	1	20	4286.1	0.9839	1
WANG_TUMOR_INVASIVENESS_DN	23	7334.8	0.59524	1	14	5060.2	0.50945	0.88425	9	2274.5	0.73633	1
MOOTHA_HUMAN_MITODB_6_2002	73	19511	0.9997	1	20	7246.4	0.47885	0.85814	53	12264	0.9978	1
MOOTHA_PGC	48	12734	0.998	1	22	7952.6	0.50525	0.88425	26	4781.3	0.9997	1
LEE_LIVER_CANCER_SURVIVAL_UP	39	12631	0.52865	0.98447	15	6005.1	0.12109	0.50146	24	6625.6	0.60494	1
MOOTHA_MITOCHONDRIA	77	20151	0.9998	1	23	7565.2	0.86301	1	54	12586	0.9973	1
BOYLAN_MULTIPLE_MYELOMA_C_D_DN	23	9386.6	0.0020998	0.038321	21	8811.5	0.013999	0.22033	2	575.14	0.48645	1
GOLDRATH_ANTIGEN_RESPONSE	31	9033.5	0.90431	1	22	6884.4	0.94611	1	9	2149	0.81562	1
ICHIBA_GRAFT_VERSUS_HOST_DISEASE_35D_UP	23	9307.5	0.0032997	0.054745	23	9307.5	0.047095	0.35458	0	NA	NA	NA
YOSHIMURA_MAPK8_TARGETS_UP	109	37028	0.13299	0.52194	58	22036	0.11509	0.48486	51	14992	0.29257	1
YOSHIMURA_MAPK8_TARGETS_DN	38	10923	0.94341	1	27	8598.1	0.93581	1	11	2325	0.9503	1
RUTELLA_RESPONSE_TO_CSF2RB_AND_IL4_UP	32	10452	0.48755	0.97244	21	7021.4	0.81262	1	11	3430.7	0.25967	1
RUTELLA_RESPONSE_TO_CSF2RB_AND_IL4_DN	21	7247.2	0.27647	0.71673	18	6701.2	0.36836	0.77981	3	545.98	0.87711	1
RUTELLA_RESPONSE_TO_HGF_UP	38	12589	0.39866	0.88726	26	8950.3	0.73033	1	12	3638.9	0.32427	1
RUTELLA_RESPONSE_TO_HGF_VS_CSF2RB_AND_IL4_UP	33	10871	0.44416	0.92195	24	8320.9	0.69723	0.99762	9	2549.9	0.50495	1
RUTELLA_RESPONSE_TO_HGF_VS_CSF2RB_AND_IL4_DN	20	6828.4	0.31697	0.76667	15	5401.6	0.51785	0.88425	5	1426.7	0.48915	1
SWEET_LUNG_CANCER_KRAS_UP	71	23246	0.46025	0.94378	57	19629	0.82322	1	14	3617.6	0.73093	1
SWEET_LUNG_CANCER_KRAS_DN	43	16178	0.0092991	0.10949	27	11066	0.019498	0.24339	16	5111.8	0.16958	1
ZHANG_TLX_TARGETS_60HR_UP	24	7601.7	0.62234	1	15	6039.9	0.10619	0.48451	9	1561.8	0.9887	1
HAN_SATB1_TARGETS_UP	21	6969.7	0.42356	0.9094	18	6234.6	0.68263	0.98845	3	735.06	0.66593	1
HAN_SATB1_TARGETS_DN	29	9203.7	0.61814	1	21	7169.5	0.74413	1	8	2034.2	0.70903	1
COLINA_TARGETS_OF_4EBP1_AND_4EBP2	33	12335	0.024398	0.20239	25	9848.6	0.10169	0.47807	8	2486.4	0.29917	1
CHEN_METABOLIC_SYNDROM_NETWORK	60	18755	0.75832	1	42	14259	0.84752	1	18	4495.4	0.83672	1
HSIAO_HOUSEKEEPING_GENES	71	21228	0.93831	1	27	10420	0.15978	0.58273	44	10808	0.9643	1
MEISSNER_BRAIN_HCP_WITH_H3K4ME3_AND_H3K27ME3	44	15260	0.15768	0.55341	37	13679	0.33727	0.75722	7	1581	0.84742	1
MILI_PSEUDOPODIA_CHEMOTAXIS_DN	42	13630	0.51915	0.98447	36	12445	0.74653	1	6	1184.6	0.92071	1
MILI_PSEUDOPODIA_HAPTOTAXIS_DN	45	12594	0.9809	1	36	10716	0.9964	1	9	1878.1	0.93661	1
ROME_INSULIN_TARGETS_IN_MUSCLE_UP	30	8257.1	0.9687	1	11	3806.6	0.64594	0.97429	19	4450.5	0.93071	1
JISON_SICKLE_CELL_DISEASE_UP	21	6960.2	0.43036	0.91241	14	5441.9	0.22108	0.67577	7	1518.3	0.88501	1
CHIANG_LIVER_CANCER_SUBCLASS_PROLIFERATION_DN	61	19514	0.62454	1	31	11539	0.31597	0.74378	30	7975.6	0.75162	1
COULOUARN_TEMPORAL_TGFB1_SIGNATURE_DN	22	7715.3	0.21008	0.63371	17	6364.7	0.35446	0.77343	5	1350.6	0.57934	1
YAMASHITA_LIVER_CANCER_STEM_CELL_DN	29	9455.5	0.49755	0.97716	12	4541	0.33357	0.75722	17	4914.5	0.44546	1
WOO_LIVER_CANCER_RECURRENCE_DN	29	9150.2	0.64314	1	14	5744.7	0.074093	0.427	15	3405.6	0.93511	1
YAGI_AML_WITH_T_8_21_TRANSLOCATION	27	7934.4	0.87171	1	18	6340.8	0.61514	0.95571	9	1593.6	0.9869	1
YAGI_AML_WITH_INV_16_TRANSLOCATION	27	8787.6	0.50435	0.97999	16	5942	0.38136	0.79162	11	2845.6	0.70873	1
STEIN_ESRRA_TARGETS	45	12587	0.9811	1	22	8388.3	0.24078	0.69729	23	4198.6	0.9996	1
HOSHIDA_LIVER_CANCER_SUBCLASS_S3	87	28651	0.39696	0.88726	48	18282	0.13599	0.54096	39	10370	0.78232	1
CAIRO_HEPATOBLASTOMA_DN	80	26986	0.22308	0.65226	50	19452	0.055194	0.38245	30	7533.7	0.89761	1
CAIRO_HEPATOBLASTOMA_CLASSES_UP	26	5701.5	0.9999	1	13	2967.4	0.999	1	13	2734.1	0.9637	1
CAIRO_HEPATOBLASTOMA_CLASSES_DN	39	14238	0.042296	0.26617	20	8534.4	0.0076992	0.19376	19	5703.1	0.31697	1
CAIRO_LIVER_DEVELOPMENT_DN	69	25624	0.0017998	0.038321	47	18615	0.025297	0.26165	22	7009.2	0.12189	1
DANG_REGULATED_BY_MYC_DN	27	9859.2	0.073793	0.35912	20	8017.3	0.085491	0.43285	7	1841.9	0.64024	1
DANG_BOUND_BY_MYC	73	21266	0.9789	1	34	12232	0.51695	0.88425	39	9033.9	0.9888	1
WONG_EMBRYONIC_STEM_CELL_CORE	29	5926.1	1	1	11	2567.8	0.9967	1	18	3358.3	0.9979	1
WONG_ADULT_TISSUE_STEM_MODULE	61	24433	9.999e-05	0.018248	51	21112	0.0010999	0.072393	10	3321.1	0.14779	1
MIKKELSEN_ES_ICP_WITH_H3K4ME3	25	8552.7	0.29117	0.73295	16	6393.8	0.11519	0.48486	9	2158.9	0.80932	1
YAO_TEMPORAL_RESPONSE_TO_PROGESTERONE_CLUSTER_13	28	6497.9	0.9995	1	5	1522.7	0.81862	1	23	4975.1	0.9913	1
KARLSSON_TGFB1_TARGETS_DN	30	9626.3	0.57344	1	22	7731.7	0.63814	0.97109	8	1894.6	0.80902	1
LI_INDUCED_T_TO_NATURAL_KILLER_UP	24	8260.1	0.27577	0.71673	18	7176.2	0.11299	0.48486	6	1083.8	0.9575	1
MARTENS_BOUND_BY_PML_RARA_FUSION	22	7048.8	0.57224	1	16	5657.5	0.59364	0.94735	6	1391.3	0.79542	1
MARTENS_TRETINOIN_RESPONSE_UP	30	10209	0.29107	0.73295	24	8234.7	0.73923	1	6	1973.9	0.22958	1
MARTENS_TRETINOIN_RESPONSE_DN	60	16354	0.9975	1	20	7659.3	0.23108	0.68008	40	8695	0.9988	1
KIM_ALL_DISORDERS_OLIGODENDROCYTE_NUMBER_CORR_UP	67	17428	0.9998	1	20	7074.2	0.59064	0.94735	47	10354	0.9995	1
KIM_BIPOLAR_DISORDER_OLIGODENDROCYTE_DENSITY_CORR_UP	66	17030	0.9999	1	19	6596.6	0.67353	0.98314	47	10433	0.9992	1
KIM_ALL_DISORDERS_CALB1_CORR_UP	38	10847	0.9533	1	19	6632.2	0.65293	0.97656	19	4215.2	0.9691	1
HIRSCH_CELLULAR_TRANSFORMATION_SIGNATURE_UP	21	8041.7	0.032897	0.23275	18	7649.8	0.011799	0.22033	3	391.95	0.9627	1
CHICAS_RB1_TARGETS_SENESCENT	22	7584.4	0.27237	0.71673	19	7000.2	0.40756	0.79886	3	584.22	0.85071	1
CHICAS_RB1_TARGETS_CONFLUENT	32	10280	0.56384	1	24	8820.1	0.41526	0.80387	8	1460.2	0.9745	1
WANG_RESPONSE_TO_GSK3_INHIBITOR_SB216763_DN	23	8021.3	0.22818	0.65806	18	6744.6	0.34147	0.75835	5	1276.7	0.66653	1
DUTERTRE_ESTRADIOL_RESPONSE_24HR_DN	30	11563	0.009999	0.11405	28	11148	0.059494	0.39158	2	415.73	0.73573	1
OHGUCHI_LIVER_HNF4A_TARGETS_DN	49	15294	0.74383	1	23	7954.4	0.70323	1	26	7339.3	0.52145	1
CHYLA_CBFA2T3_TARGETS_UP	22	7299.3	0.42806	0.91241	17	6223.9	0.45415	0.84249	5	1075.4	0.84732	1
PILON_KLF1_TARGETS_UP	52	20303	0.00039996	0.025547	37	14780	0.030597	0.284	15	5522.6	0.011199	1
PILON_KLF1_TARGETS_DN	65	19694	0.89731	1	45	15380	0.82532	1	20	4314.2	0.9816	1
BHAT_ESR1_TARGETS_VIA_AKT1_UP	22	8963	0.0026997	0.046924	20	8436.1	0.013999	0.22033	2	526.88	0.59914	1
JOHNSTONE_PARVB_TARGETS_3_UP	49	18445	0.0039996	0.063472	40	15543	0.083392	0.43285	9	2901.9	0.22138	1
JOHNSTONE_PARVB_TARGETS_3_DN	34	9128.5	0.9883	1	22	6914.2	0.94041	1	12	2214.3	0.9926	1
BRUINS_UVC_RESPONSE_VIA_TP53_GROUP_A	43	13964	0.51705	0.98447	31	11959	0.14589	0.56181	12	2004.7	0.9985	1
BRUINS_UVC_RESPONSE_VIA_TP53_GROUP_B	32	10580	0.42216	0.9094	25	8888.3	0.58024	0.94735	7	1691.9	0.77102	1
BRUINS_UVC_RESPONSE_LATE	35	11753	0.33737	0.7996	25	9191.1	0.40826	0.79886	10	2562.4	0.72873	1
PASINI_SUZ12_TARGETS_DN	25	9586.7	0.017998	0.16844	23	8887.4	0.16678	0.58617	2	699.31	0.25817	1
LEE_BMP2_TARGETS_UP	64	20770	0.52565	0.98447	39	14923	0.14449	0.56181	25	5846.2	0.9585	1
LEE_BMP2_TARGETS_DN	36	11261	0.70193	1	31	9970.3	0.93921	1	5	1291.2	0.64764	1
FEVR_CTNNB1_TARGETS_UP	66	22931	0.09889	0.4297	43	17381	0.0090991	0.19376	23	5549.4	0.92781	1
FEVR_CTNNB1_TARGETS_DN	28	8436	0.81452	1	17	5201.1	0.94241	1	11	3234.9	0.41056	1
KOINUMA_TARGETS_OF_SMAD2_OR_SMAD3	51	17424	0.20908	0.63371	42	15531	0.32267	0.74399	9	1893.2	0.93241	1
PURBEY_TARGETS_OF_CTBP1_NOT_SATB1_UP	20	6517.6	0.49795	0.97716	13	4811.2	0.40746	0.79886	7	1706.4	0.75992	1
PURBEY_TARGETS_OF_CTBP1_NOT_SATB1_DN	21	7316.5	0.24448	0.66919	17	6454.3	0.29487	0.74378	4	862.19	0.80702	1
GOBERT_OLIGODENDROCYTE_DIFFERENTIATION_DN	39	12781	0.45985	0.94378	28	10806	0.14919	0.56847	11	1974.7	0.9925	1
SERVITJA_LIVER_HNF1A_TARGETS_DN	43	15960	0.017598	0.16844	29	12049	0.0083992	0.19376	14	3911.3	0.53265	1
WAKABAYASHI_ADIPOGENESIS_PPARG_RXRA_BOUND_8D	63	18638	0.94821	1	31	11230	0.47825	0.85814	32	7408.4	0.9843	1
WAKABAYASHI_ADIPOGENESIS_PPARG_BOUND_8D	50	14732	0.93491	1	32	10693	0.86081	1	18	4038.7	0.9572	1
YANG_BCL3_TARGETS_UP	25	7965.4	0.60234	1	19	6476.5	0.74003	1	6	1488.9	0.70833	1
GUO_TARGETS_OF_IRS1_AND_IRS2	28	9140.9	0.49055	0.9731	25	8531	0.76212	1	3	609.9	0.82882	1
DELACROIX_RARG_BOUND_MEF	31	10291	0.41106	0.90449	20	7538.1	0.29637	0.74378	11	2752.8	0.77232	1
DELACROIX_RAR_BOUND_ES	35	12230	0.16498	0.55548	26	10276	0.083892	0.43285	9	1953.4	0.91241	1
KRIEG_HYPOXIA_NOT_VIA_KDM3A	43	15001	0.14229	0.52459	36	13720	0.16648	0.58617	7	1281.2	0.9672	1
ALFANO_MYC_TARGETS	21	7512.9	0.16168	0.55548	18	6850.5	0.27257	0.72498	3	662.47	0.77042	1
FORTSCHEGGER_PHF8_TARGETS_DN	26	8002.1	0.73483	1	24	7346.9	0.9694	1	2	655.23	0.32547	1
PHONG_TNF_RESPONSE_VIA_P38_PARTIAL	20	7700	0.029397	0.2283	19	7602	0.09599	0.45722	1	98	0.90041	1
PHONG_TNF_RESPONSE_NOT_VIA_P38	29	10825	0.033597	0.23275	25	10154	0.035696	0.29368	4	670.21	0.94001	1
RAO_BOUND_BY_SALL4_ISOFORM_B	23	7367.1	0.57714	1	13	4887.5	0.35136	0.77343	10	2479.6	0.78312	1
PECE_MAMMARY_STEM_CELL_UP	28	6472.3	0.9995	1	5	786.76	0.999	1	23	5685.6	0.89201	1
LIM_MAMMARY_STEM_CELL_UP	25	10289	0.00069993	0.025547	20	8456.6	0.013099	0.22033	5	1831.9	0.11289	1
ZWANG_CLASS_1_TRANSIENTLY_INDUCED_BY_EGF	30	11722	0.0062994	0.089837	27	10928	0.032997	0.28699	3	794.57	0.57444	1
ZWANG_CLASS_3_TRANSIENTLY_INDUCED_BY_EGF	24	9757.9	0.0011999	0.036496	23	9598.1	0.015298	0.22832	1	159.86	0.70573	1
ZWANG_TRANSIENTLY_UP_BY_2ND_EGF_PULSE_ONLY	39	11879	0.81112	1	26	8858.2	0.77272	1	13	3021.3	0.89111	1
ZWANG_TRANSIENTLY_UP_BY_1ST_EGF_PULSE_ONLY	66	20963	0.68253	1	43	14790	0.79092	1	23	6172.8	0.69733	1
NABA_ECM_REGULATORS	25	9265.1	0.053495	0.32009	21	7932	0.27327	0.72498	4	1333.1	0.25327	1
NABA_MATRISOME_ASSOCIATED	40	14428	0.059494	0.33621	34	12475	0.38706	0.79162	6	1953.2	0.24488	1
NABA_MATRISOME	56	21164	0.0020998	0.038321	48	18490	0.087591	0.43436	8	2673.6	0.16728	1
FISCHER_DIRECT_P53_TARGETS_META_ANALYSIS	22	8474.8	0.023698	0.20115	16	6542.2	0.067893	0.41385	6	1932.6	0.26357	1
GRYDER_PAX3FOXO1_ENHANCERS_IN_TADS	50	15752	0.69253	1	34	12205	0.52925	0.8911	16	3546.9	0.9587	1
GRYDER_PAX3FOXO1_TOP_ENHANCERS	25	7825.5	0.67203	1	20	6928.4	0.67783	0.98544	5	897.09	0.94441	1
GRYDER_PAX3FOXO1_ENHANCERS_KO_DOWN	22	6583.8	0.80522	1	16	5289.9	0.80362	1	6	1293.9	0.86151	1
ANDERSEN_LIVER_CANCER_KRT19_DN	28	9691.7	0.22338	0.65226	10	4023	0.17568	0.59538	18	5668.7	0.17778	1
KIM_LIVER_CANCER_POOR_SURVIVAL_DN	20	6396.4	0.57184	1	11	3811.7	0.64104	0.97109	9	2584.7	0.47475	1

## Sheet: gsaResTab_CCNC_10lim_FDR_fi (3)
Name	Genes (tot)	Stat (non-dir.)	p (non-dir.)	p adj (non-dir.)	Genes (up)	Stat (mix.dir.up)	p (mix.dir.up)	p adj (mix.dir.up)	Genes (down)	Stat (mix.dir.dn)	p (mix.dir.dn)	p adj (mix.dir.dn)
HALLMARK_TNFA_SIGNALING_VIA_NFKB	12	81.001	0.45785	0.93391	9	81.001	0.41326	0.85091	3	6.6613e-16	1	1
HALLMARK_HYPOXIA	11	63.964	0.51055	0.94255	7	58.741	0.41746	0.85091	4	5.2221	0.54645	1
HALLMARK_MITOTIC_SPINDLE	42	1376.8	9.999e-05	0.00079992	40	1376.8	9.999e-05	0.00079992	2	4.4409e-16	1	1
HALLMARK_DNA_REPAIR	18	216.75	0.12449	0.42681	18	216.75	0.22418	0.67253	0	NA	NA	NA
HALLMARK_G2M_CHECKPOINT	76	2259.5	9.999e-05	0.00079992	76	2259.5	9.999e-05	0.00079992	0	NA	NA	NA
HALLMARK_APOPTOSIS	19	167.91	0.30167	0.72401	15	160.41	0.30647	0.81725	4	7.4992	0.48155	1
HALLMARK_ADIPOGENESIS	23	42.18	0.9642	1	11	20.692	0.89301	1	12	21.488	0.66353	1
HALLMARK_ESTROGEN_RESPONSE_EARLY	10	9.2839	0.91781	1	6	9.2839	0.79972	1	4	8.8818e-16	1	1
HALLMARK_ESTROGEN_RESPONSE_LATE	14	278.92	0.015898	0.063594	10	271.42	0.0083992	0.033597	4	7.4992	0.48155	1
HALLMARK_APICAL_JUNCTION	11	13.818	0.90421	1	9	13.818	0.88811	1	2	4.4409e-16	1	1
HALLMARK_COMPLEMENT	13	0.13775	0.9946	1	7	0.13775	0.94981	1	6	1.3323e-15	1	1
HALLMARK_MTORC1_SIGNALING	35	249.94	0.46695	0.93391	28	249.94	0.42546	0.85091	7	1.5543e-15	1	1
HALLMARK_E2F_TARGETS	80	1970.9	9.999e-05	0.00079992	80	1970.9	9.999e-05	0.00079992	0	NA	NA	NA
HALLMARK_MYC_TARGETS_V1	49	414.08	0.28617	0.72401	48	414.08	0.47475	0.87647	1	2.2204e-16	1	1
HALLMARK_XENOBIOTIC_METABOLISM	34	102.27	0.94041	1	14	16.541	0.965	1	20	85.725	0.16398	1
HALLMARK_FATTY_ACID_METABOLISM	24	66.513	0.91021	1	11	23.87	0.87381	1	13	42.643	0.36046	1
HALLMARK_OXIDATIVE_PHOSPHORYLATION	25	8.7695	0.9995	1	15	5.3762	0.993	1	10	3.3933	0.90401	1
HALLMARK_GLYCOLYSIS	17	377.67	0.0030997	0.014879	11	377.67	0.0011999	0.0057594	6	1.3323e-15	1	1
HALLMARK_P53_PATHWAY	20	76.623	0.78582	1	13	76.623	0.63744	1	7	1.5543e-15	1	1
HALLMARK_UV_RESPONSE_UP	14	50.218	0.75312	1	13	44.824	0.82362	1	1	5.3933	0.16618	1
HALLMARK_HEME_METABOLISM	16	3.5527e-15	1	1	10	2.2204e-15	1	1	6	1.3323e-15	1	1
HALLMARK_BILE_ACID_METABOLISM	13	51.997	0.70583	1	1	2.2204e-16	1	1	12	51.997	0.21008	1
HALLMARK_PEROXISOME	13	150.74	0.17588	0.52765	6	129.07	0.076992	0.26397	7	21.677	0.38616	1
HALLMARK_SPERMATOGENESIS	16	469.01	0.00039996	0.0023998	14	444.04	0.00039996	0.0023998	2	24.972	0.068893	1

## Sheet: gsaResTab_CCNC_10lim_FDR_fi (2)
Name	Genes (tot)	Stat (non-dir.)	p (non-dir.)	p adj (non-dir.)	Genes (up)	Stat (mix.dir.up)	p (mix.dir.up)	p adj (mix.dir.up)	Genes (down)	Stat (mix.dir.dn)	p (mix.dir.dn)	p adj (mix.dir.dn)
GO_POSITIVE_REGULATION_OF_KINASE_ACTIVITY	24	408.57	0.012199	0.078039	18	408.57	0.0050995	0.048059	6	1.3323e-15	1	1
GO_NEURON_DEVELOPMENT	21	195.19	0.26347	0.65623	15	146.03	0.37026	0.85436	6	49.156	0.050095	0.61472
GO_REGULATION_OF_CELL_ACTIVATION	11	41.382	0.69803	1	7	41.382	0.54985	1	4	8.8818e-16	1	1
GO_ATP_DEPENDENT_CHROMATIN_REMODELING	19	202.68	0.18348	0.52893	19	202.68	0.28717	0.74014	0	NA	NA	NA
GO_ANATOMICAL_STRUCTURE_FORMATION_INVOLVED_IN_MORPHOGENESIS	28	115.45	0.81982	1	23	97.758	0.86041	1	5	17.691	0.33177	0.93236
GO_ION_TRANSPORT	45	195.82	0.86981	1	24	84.756	0.92611	1	21	111.06	0.058494	0.62202
GO_CHROMOSOME_ORGANIZATION	134	2268.5	9.999e-05	0.0014368	133	2268.5	9.999e-05	0.0018292	1	2.2204e-16	1	1
GO_NEUROLOGICAL_SYSTEM_PROCESS	24	63.576	0.92341	1	15	30.982	0.93451	1	9	32.594	0.30357	0.93204
GO_CHROMOSOME_SEGREGATION	61	1843.8	9.999e-05	0.0014368	61	1843.8	9.999e-05	0.0018292	0	NA	NA	NA
GO_STEROID_BIOSYNTHETIC_PROCESS	14	101.74	0.42716	0.91927	3	6.6613e-16	1	1	11	101.74	0.0071993	0.46711
GO_RESPONSE_TO_NITROGEN_COMPOUND	56	390.64	0.50715	1	37	353.51	0.36386	0.85171	19	37.126	0.69073	1
GO_RESPONSE_TO_ETHANOL	10	145.12	0.10569	0.36532	4	122.03	0.039596	0.20238	6	23.084	0.29827	0.93204
GO_SULFUR_COMPOUND_METABOLIC_PROCESS	32	136.39	0.83032	1	12	2.6645e-15	1	1	20	136.39	0.009899	0.46711
GO_POSITIVE_REGULATION_OF_DNA_REPLICATION	10	226.52	0.015898	0.095164	9	226.52	0.022998	0.14596	1	2.2204e-16	1	1
GO_REGULATION_OF_MRNA_METABOLIC_PROCESS	11	39.153	0.71553	1	11	39.153	0.79042	1	0	NA	NA	NA
GO_SENSORY_PERCEPTION	14	36.456	0.84282	1	9	17.006	0.85811	1	5	19.45	0.30187	0.93204
GO_HEPATICOBILIARY_SYSTEM_DEVELOPMENT	13	122.89	0.28027	0.68527	8	103.18	0.24398	0.66977	5	19.707	0.29967	0.93204
GO_EMBRYO_DEVELOPMENT_ENDING_IN_BIRTH_OR_EGG_HATCHING	35	286.05	0.33707	0.77535	28	260.51	0.39786	0.89299	7	25.541	0.31537	0.93204
GO_RESPONSE_TO_IONIZING_RADIATION	13	230.33	0.030897	0.15109	13	230.33	0.064594	0.27521	0	NA	NA	NA
GO_EPITHELIUM_DEVELOPMENT	27	278.61	0.17238	0.50908	20	258.9	0.16408	0.51545	7	19.707	0.42196	0.98937
GO_PHOSPHOLIPID_METABOLIC_PROCESS	17	49.156	0.84912	1	9	1.9984e-15	1	1	8	49.156	0.10029	0.75719
GO_REGULATION_OF_RNA_STABILITY	14	8.7362	0.9742	1	14	8.7362	0.985	1	0	NA	NA	NA
GO_CELLULAR_PROTEIN_COMPLEX_DISASSEMBLY	16	51.244	0.81602	1	16	51.244	0.88021	1	0	NA	NA	NA
GO_NEGATIVE_REGULATION_OF_PROTEOLYSIS	24	432.98	0.0074993	0.055887	21	418.06	0.011599	0.084545	3	14.925	0.23008	0.92957
GO_NEGATIVE_REGULATION_OF_PROTEIN_MODIFICATION_BY_SMALL_PROTEIN_CONJUGATION_OR_REMOVAL	16	286.26	0.020798	0.10913	16	286.26	0.045195	0.2172	0	NA	NA	NA
GO_REGULATION_OF_PROTEASOMAL_UBIQUITIN_DEPENDENT_PROTEIN_CATABOLIC_PROCESS	20	351.4	0.013099	0.083226	19	351.4	0.028997	0.16804	1	2.2204e-16	1	1
GO_MUSCLE_TISSUE_DEVELOPMENT	14	141.36	0.23418	0.62314	11	123.67	0.29227	0.74709	3	17.691	0.19958	0.90229
GO_CELL_PART_MORPHOGENESIS	25	146.13	0.60904	1	20	146.13	0.58004	1	5	1.1102e-15	1	1
GO_RESPONSE_TO_ORGANOPHOSPHORUS	10	77.348	0.37826	0.84207	4	52.248	0.24958	0.67887	6	25.1	0.26677	0.92957
GO_REGULATION_OF_PROTEIN_UBIQUITINATION_INVOLVED_IN_UBIQUITIN_DEPENDENT_PROTEIN_CATABOLIC_PROCESS	15	317.69	0.0088991	0.062495	15	317.69	0.022098	0.14318	0	NA	NA	NA
GO_ORGAN_REGENERATION	12	336.87	0.0025997	0.024041	8	318.49	0.00089991	0.010904	4	18.382	0.26087	0.92957
GO_RIBOSOME_BIOGENESIS	34	37.731	0.9971	1	34	37.731	0.9994	1	0	NA	NA	NA
GO_SINGLE_ORGANISM_BEHAVIOR	11	27.12	0.81052	1	7	13.977	0.79552	1	4	13.143	0.33837	0.93236
GO_NEGATIVE_REGULATION_OF_GENE_EXPRESSION	87	519.16	0.73713	1	79	511.66	0.84702	1	8	7.4992	0.74893	1
GO_CELLULAR_CATABOLIC_PROCESS	135	731.13	0.89681	1	84	495.73	0.92031	1	51	235.4	0.023298	0.5773
GO_REGULATION_OF_CYTOKINE_PRODUCTION	13	18.824	0.92261	1	10	2.2204e-15	1	1	3	18.824	0.17858	0.86987
GO_CHEMICAL_HOMEOSTASIS	38	145.74	0.89831	1	21	53.969	0.94951	1	17	91.775	0.070793	0.6914
GO_REGULATION_OF_MICROTUBULE_BASED_PROCESS	38	978.63	9.999e-05	0.0014368	38	978.63	0.00019998	0.0029153	0	NA	NA	NA
GO_REGULATION_OF_MAPK_CASCADE	21	263.71	0.092691	0.33297	13	255.77	0.039196	0.20238	8	7.9409	0.72433	1
GO_RESPONSE_TO_ESTRADIOL	13	174.01	0.11049	0.37121	10	174.01	0.09739	0.36492	3	6.6613e-16	1	1
GO_IMMUNE_SYSTEM_PROCESS	83	673.56	0.29287	0.70866	68	667.6	0.28277	0.73625	15	5.9591	0.9565	1
GO_NEGATIVE_REGULATION_OF_KINASE_ACTIVITY	17	165.84	0.24418	0.63882	13	158.34	0.23768	0.65802	4	7.4992	0.48365	1
GO_INTRACELLULAR_PROTEIN_TRANSPORT	50	100.91	0.9958	1	46	100.91	0.9986	1	4	8.8818e-16	1	1
GO_CELL_DIVISION	88	2530.1	9.999e-05	0.0014368	88	2530.1	9.999e-05	0.0018292	0	NA	NA	NA
GO_NEGATIVE_REGULATION_OF_CELL_DIVISION	11	231.47	0.018498	0.10223	11	231.47	0.037196	0.19818	0	NA	NA	NA
GO_REGULATION_OF_NUCLEAR_DIVISION	23	805.98	9.999e-05	0.0014368	23	805.98	9.999e-05	0.0018292	0	NA	NA	NA
GO_RESPONSE_TO_ACID_CHEMICAL	24	135	0.62974	1	11	77.552	0.53475	1	13	57.445	0.18678	0.88481
GO_RESPONSE_TO_STEROID_HORMONE	38	360.36	0.19758	0.55697	25	316.88	0.15318	0.49454	13	43.483	0.34197	0.93885
GO_RESPONSE_TO_PEPTIDE	25	128.83	0.68933	1	12	91.702	0.50285	1	13	37.126	0.43556	1
GO_DNA_DEPENDENT_DNA_REPLICATION	23	355.04	0.025297	0.12982	22	355.04	0.049095	0.23018	1	2.2204e-16	1	1
GO_POSITIVE_REGULATION_OF_CELLULAR_PROTEIN_CATABOLIC_PROCESS	25	401.65	0.013999	0.087165	23	401.65	0.029397	0.16931	2	4.4409e-16	1	1
GO_CELLULAR_RESPONSE_TO_LIPID	16	131.55	0.35726	0.806	10	111.84	0.29357	0.7476	6	19.707	0.36996	0.95812
GO_SECRETION_BY_CELL	14	61.693	0.67593	1	10	30.486	0.80382	1	4	31.206	0.087791	0.72327
GO_ALPHA_AMINO_ACID_BIOSYNTHETIC_PROCESS	17	52.739	0.83092	1	7	16.075	0.77232	1	10	36.664	0.28907	0.93204
GO_CHROMOSOME_CONDENSATION	11	545.36	9.999e-05	0.0014368	11	545.36	9.999e-05	0.0018292	0	NA	NA	NA
GO_POSITIVE_REGULATION_OF_RESPONSE_TO_STIMULUS	89	507.86	0.79192	1	69	472.46	0.77032	1	20	35.406	0.74003	1
GO_REGULATION_OF_CANONICAL_WNT_SIGNALING_PATHWAY	10	17.235	0.85361	1	10	17.235	0.89071	1	0	NA	NA	NA
GO_MEMBRANE_DISASSEMBLY	11	201.08	0.040296	0.18227	10	201.08	0.055594	0.25058	1	2.2204e-16	1	1
GO_CELLULAR_RESPONSE_TO_EXTERNAL_STIMULUS	12	75.304	0.49685	0.99704	6	42.439	0.47095	1	6	32.864	0.15478	0.81584
GO_ACTIN_FILAMENT_BASED_PROCESS	27	60.279	0.9643	1	24	60.279	0.9683	1	3	6.6613e-16	1	1
GO_POSITIVE_REGULATION_OF_CELL_COMMUNICATION	62	410.97	0.56864	1	44	371.5	0.50445	1	18	39.466	0.61604	1
GO_RESPONSE_TO_CORTICOSTEROID	16	135.97	0.33657	0.77535	9	110.87	0.25077	0.67926	7	25.1	0.32097	0.93204
GO_PROTEIN_UBIQUITINATION_INVOLVED_IN_UBIQUITIN_DEPENDENT_PROTEIN_CATABOLIC_PROCESS	16	414.2	0.00079992	0.0088943	15	414.2	0.0016998	0.018441	1	2.2204e-16	1	1
GO_CELL_PROJECTION_ASSEMBLY	10	38.653	0.66083	1	9	38.653	0.69783	1	1	2.2204e-16	1	1
GO_PROTEIN_MATURATION	12	3.7826	0.9797	1	9	3.7826	0.9568	1	3	6.6613e-16	1	1
GO_ANAPHASE_PROMOTING_COMPLEX_DEPENDENT_CATABOLIC_PROCESS	17	414.2	0.0015998	0.015896	17	414.2	0.0036996	0.035956	0	NA	NA	NA
GO_VESICLE_ORGANIZATION	11	28.711	0.79902	1	8	28.711	0.72303	1	3	6.6613e-16	1	1
GO_REGULATION_OF_HYDROLASE_ACTIVITY	53	599.98	0.051195	0.21636	45	535.9	0.13519	0.45699	8	64.081	0.037396	0.61472
GO_REGULATION_OF_CELL_MORPHOGENESIS_INVOLVED_IN_DIFFERENTIATION	11	70.519	0.47895	0.97037	7	52.137	0.46095	0.98189	4	18.382	0.26087	0.92957
GO_ALPHA_AMINO_ACID_METABOLIC_PROCESS	41	144.77	0.92781	1	11	44.587	0.75502	1	30	100.18	0.30607	0.93204
GO_CELLULAR_RESPONSE_TO_ORGANIC_CYCLIC_COMPOUND	26	181.79	0.47205	0.96056	19	162.08	0.45315	0.96971	7	19.707	0.42196	0.98937
GO_RESPONSE_TO_ENDOPLASMIC_RETICULUM_STRESS	10	0.70287	0.9777	1	8	0.70287	0.9637	1	2	4.4409e-16	1	1
GO_CYTOSKELETON_ORGANIZATION	68	1205.4	9.999e-05	0.0014368	63	1205.4	9.999e-05	0.0018292	5	1.1102e-15	1	1
GO_TRANSCRIPTION_COUPLED_NUCLEOTIDE_EXCISION_REPAIR	10	69.501	0.42596	0.91927	10	69.501	0.52505	1	0	NA	NA	NA
GO_RESPONSE_TO_WOUNDING	26	239.47	0.25157	0.64504	16	190.32	0.22998	0.64242	10	49.156	0.15488	0.81584
GO_NEGATIVE_REGULATION_OF_CELLULAR_CATABOLIC_PROCESS	14	242.45	0.032797	0.15709	13	242.45	0.051395	0.23738	1	2.2204e-16	1	1
GO_METAL_ION_TRANSPORT	18	29.086	0.9527	1	12	3.7826	0.9854	1	6	25.303	0.26277	0.92957
GO_POSITIVE_REGULATION_OF_INTRACELLULAR_PROTEIN_TRANSPORT	16	257.08	0.041996	0.18768	12	257.08	0.026997	0.16311	4	8.8818e-16	1	1
GO_CHROMOSOME_LOCALIZATION	11	342.41	0.0014999	0.015063	11	342.41	0.0021998	0.023591	0	NA	NA	NA
GO_PEPTIDYL_SERINE_MODIFICATION	11	266.06	0.0082992	0.060089	8	266.06	0.0055994	0.051218	3	6.6613e-16	1	1
GO_CELLULAR_RESPONSE_TO_EXTRACELLULAR_STIMULUS	11	75.304	0.44186	0.93138	5	42.439	0.38546	0.8793	6	32.864	0.15478	0.81584
GO_ESTABLISHMENT_OF_PROTEIN_LOCALIZATION	80	384.84	0.89671	1	70	384.84	0.92571	1	10	2.2204e-15	1	1
GO_POSITIVE_REGULATION_OF_LOCOMOTION	15	53.093	0.77762	1	9	53.093	0.59294	1	6	1.3323e-15	1	1
GO_REGULATION_OF_KINASE_ACTIVITY	43	616.11	0.0083992	0.060345	34	608.61	0.0089991	0.07301	9	7.4992	0.80392	1
GO_SINGLE_ORGANISM_CELL_ADHESION	14	3.1086e-15	1	1	10	2.2204e-15	1	1	4	8.8818e-16	1	1
GO_CELL_CYCLE_PHASE_TRANSITION	54	1282.3	9.999e-05	0.0014368	53	1282.3	9.999e-05	0.0018292	1	2.2204e-16	1	1
GO_TISSUE_MORPHOGENESIS	15	75.201	0.63414	1	12	57.51	0.71043	1	3	17.691	0.19958	0.90229
GO_MRNA_PROCESSING	32	31.857	0.9985	1	32	31.857	0.9993	1	0	NA	NA	NA
GO_POSITIVE_REGULATION_OF_MITOTIC_CELL_CYCLE	16	521.28	0.00039996	0.0049153	16	521.28	0.00019998	0.0029153	0	NA	NA	NA
GO_COFACTOR_METABOLIC_PROCESS	40	157.76	0.89331	1	19	44.587	0.94931	1	21	113.18	0.051995	0.61472
GO_CELL_DEATH	51	643.07	0.017898	0.10223	45	620.64	0.047695	0.22589	6	22.424	0.31397	0.93204
GO_TRANSLATIONAL_INITIATION	22	2.1612	0.9996	1	22	2.1612	0.9998	1	0	NA	NA	NA
GO_POSITIVE_REGULATION_OF_CELLULAR_PROTEIN_LOCALIZATION	31	330.13	0.13799	0.43688	26	330.13	0.15098	0.49255	5	1.1102e-15	1	1
GO_POSITIVE_REGULATION_OF_PROTEIN_CATABOLIC_PROCESS	26	405.43	0.020798	0.10913	24	405.43	0.034897	0.1904	2	4.4409e-16	1	1
GO_CYTOKINE_MEDIATED_SIGNALING_PATHWAY	17	3.7748e-15	1	1	11	2.4425e-15	1	1	6	1.3323e-15	1	1
GO_REGULATION_OF_CELLULAR_COMPONENT_SIZE	13	7.0611	0.9747	1	10	7.0611	0.9533	1	3	6.6613e-16	1	1
GO_MITOCHONDRIAL_TRANSPORT	11	29.764	0.79062	1	11	29.764	0.84962	1	0	NA	NA	NA
GO_SULFUR_COMPOUND_BIOSYNTHETIC_PROCESS	17	43.929	0.87241	1	8	1.7764e-15	1	1	9	43.929	0.17048	0.85741
GO_PROTEIN_TARGETING	40	81.971	0.9894	1	39	81.971	0.9966	1	1	2.2204e-16	1	1
GO_SINGLE_ORGANISM_BIOSYNTHETIC_PROCESS	114	490.34	0.9798	1	65	275.69	0.9822	1	49	214.65	0.044296	0.61472
GO_MITOCHONDRIAL_TRANSLATION	13	2.8866e-15	1	1	13	2.8866e-15	1	1	0	NA	NA	NA
GO_STRIATED_MUSCLE_CELL_DIFFERENTIATION	12	123.67	0.23868	0.62973	11	123.67	0.29227	0.74709	1	2.2204e-16	1	1
GO_POSITIVE_REGULATION_OF_MAPK_CASCADE	15	134.2	0.30157	0.72085	9	134.2	0.16508	0.51686	6	1.3323e-15	1	1
GO_CARBOHYDRATE_DERIVATIVE_CATABOLIC_PROCESS	10	157.31	0.080492	0.29952	4	103.15	0.077192	0.31313	6	54.161	0.033497	0.61472
GO_PROTEIN_MODIFICATION_BY_SMALL_PROTEIN_CONJUGATION_OR_REMOVAL	63	948.61	0.00079992	0.0088943	62	948.61	0.0074993	0.064191	1	2.2204e-16	1	1
GO_REGULATION_OF_BODY_FLUID_LEVELS	14	5.3933	0.9832	1	7	1.5543e-15	1	1	7	5.3933	0.74453	1
GO_REGULATION_OF_HORMONE_LEVELS	17	50.758	0.84052	1	7	1.5543e-15	1	1	10	50.758	0.14229	0.81584
GO_REGULATION_OF_DEFENSE_RESPONSE	28	100.68	0.87261	1	18	63.174	0.87391	1	10	37.507	0.27737	0.93204
GO_POSITIVE_REGULATION_OF_DNA_METABOLIC_PROCESS	22	420.03	0.0042996	0.036178	21	420.03	0.010899	0.08335	1	2.2204e-16	1	1
GO_ESTABLISHMENT_OF_PROTEIN_LOCALIZATION_TO_ENDOPLASMIC_RETICULUM	17	2.1612	0.9974	1	17	2.1612	0.9979	1	0	NA	NA	NA
GO_SMALL_MOLECULE_METABOLIC_PROCESS	140	552.25	0.9944	1	61	250.42	0.9824	1	79	301.83	0.056694	0.61472
GO_HOMEOSTATIC_PROCESS	77	366.45	0.90431	1	54	258.2	0.94561	1	23	108.25	0.09599	0.75719
GO_POSITIVE_REGULATION_OF_CYTOPLASMIC_TRANSPORT	18	233.42	0.091991	0.33174	12	233.42	0.045295	0.2172	6	1.3323e-15	1	1
GO_ORGANIC_HYDROXY_COMPOUND_METABOLIC_PROCESS	38	177.32	0.81272	1	15	29.428	0.94121	1	23	147.9	0.011699	0.47921
GO_REGULATION_OF_LIGASE_ACTIVITY	20	330.46	0.020698	0.10913	19	330.46	0.042296	0.20879	1	2.2204e-16	1	1
GO_REGULATION_OF_OXIDOREDUCTASE_ACTIVITY	11	43.083	0.68313	1	9	43.083	0.66233	1	2	4.4409e-16	1	1
GO_TELOMERE_ORGANIZATION	16	154.73	0.25807	0.64971	16	154.73	0.36606	0.85171	0	NA	NA	NA
GO_IMMUNE_SYSTEM_DEVELOPMENT	24	341.53	0.040396	0.18227	20	341.53	0.042096	0.20879	4	8.8818e-16	1	1
GO_ALPHA_AMINO_ACID_CATABOLIC_PROCESS	25	65.567	0.93071	1	2	2.3544	0.51705	1	23	63.213	0.48575	1
GO_RRNA_METABOLIC_PROCESS	28	28.575	0.9954	1	28	28.575	0.9981	1	0	NA	NA	NA
GO_PROTEIN_CATABOLIC_PROCESS	43	421.99	0.15438	0.47522	39	421.99	0.22998	0.64242	4	8.8818e-16	1	1
GO_PROTEIN_IMPORT	13	40.44	0.78282	1	13	40.44	0.85511	1	0	NA	NA	NA
GO_REGENERATION	18	440.35	0.00059994	0.0070043	13	391.2	0.0014999	0.016463	5	49.156	0.034997	0.61472
GO_REGULATION_OF_TRANSFERASE_ACTIVITY	68	871.07	0.0075992	0.055887	58	863.57	0.011199	0.084263	10	7.4992	0.83852	1
GO_SKELETAL_SYSTEM_DEVELOPMENT	10	50.652	0.56304	1	7	26.157	0.68233	1	3	24.495	0.11609	0.81104
GO_ORGANOPHOSPHATE_METABOLIC_PROCESS	61	356.45	0.71793	1	39	222.68	0.83342	1	22	133.77	0.017998	0.55864
GO_CELLULAR_AMINO_ACID_BIOSYNTHETIC_PROCESS	22	58.132	0.91591	1	7	16.075	0.77232	1	15	42.057	0.45365	1
GO_MONOVALENT_INORGANIC_CATION_TRANSPORT	10	29.086	0.74783	1	6	3.7826	0.87451	1	4	25.303	0.15568	0.81584
GO_REGULATION_OF_INTRACELLULAR_SIGNAL_TRANSDUCTION	80	709.35	0.18168	0.52728	63	683.02	0.17558	0.53381	17	26.323	0.77702	1
GO_POSITIVE_REGULATION_OF_BIOSYNTHETIC_PROCESS	90	800.29	0.16728	0.49918	75	737.44	0.27617	0.72176	15	62.857	0.20598	0.91479
GO_NEGATIVE_REGULATION_OF_NITROGEN_COMPOUND_METABOLIC_PROCESS	88	458.26	0.86631	1	80	437.62	0.94851	1	8	20.642	0.45965	1
GO_CELL_ACTIVATION	14	38.234	0.83122	1	11	38.234	0.79622	1	3	6.6613e-16	1	1
GO_NEGATIVE_REGULATION_OF_CELLULAR_PROTEIN_CATABOLIC_PROCESS	11	242.45	0.014699	0.089146	11	242.45	0.028697	0.16804	0	NA	NA	NA
GO_REGULATION_OF_WNT_SIGNALING_PATHWAY	11	17.235	0.88581	1	11	17.235	0.91951	1	0	NA	NA	NA
GO_ANTIGEN_PROCESSING_AND_PRESENTATION_OF_PEPTIDE_ANTIGEN	14	179.21	0.12329	0.40262	12	179.21	0.13759	0.4601	2	4.4409e-16	1	1
GO_REGULATION_OF_NERVOUS_SYSTEM_DEVELOPMENT	20	391.83	0.0068993	0.05461	16	391.83	0.0033997	0.033743	4	8.8818e-16	1	1
GO_NUCLEOSIDE_PHOSPHATE_BIOSYNTHETIC_PROCESS	14	190.52	0.09809	0.34703	11	180.94	0.10749	0.39016	3	9.5802	0.32417	0.93236
GO_ESTABLISHMENT_OF_LOCALIZATION_IN_CELL	110	734.69	0.59744	1	99	734.69	0.73973	1	11	2.4425e-15	1	1
GO_NEURON_PROJECTION_DEVELOPMENT	21	195.19	0.26347	0.65623	15	146.03	0.37026	0.85436	6	49.156	0.050095	0.61472
GO_MALE_GAMETE_GENERATION	22	152.84	0.47405	0.96253	20	152.84	0.54755	1	2	4.4409e-16	1	1
GO_MITOTIC_SISTER_CHROMATID_SEGREGATION	24	769.51	9.999e-05	0.0014368	24	769.51	9.999e-05	0.0018292	0	NA	NA	NA
GO_ESTABLISHMENT_OF_PROTEIN_LOCALIZATION_TO_ORGANELLE	39	58.244	0.9962	1	39	58.244	0.9995	1	0	NA	NA	NA
GO_SPINDLE_CHECKPOINT	11	340.66	0.0014999	0.015063	11	340.66	0.0023998	0.024878	0	NA	NA	NA
GO_POSITIVE_REGULATION_OF_ORGANELLE_ORGANIZATION	48	524.47	0.074793	0.28397	44	506.09	0.15978	0.5063	4	18.382	0.26087	0.92957
GO_POSITIVE_REGULATION_OF_HOMEOSTATIC_PROCESS	14	120.4	0.32977	0.76427	10	120.4	0.25317	0.68073	4	8.8818e-16	1	1
GO_REGULATION_OF_CELLULAR_COMPONENT_BIOGENESIS	41	143.26	0.93131	1	39	124.88	0.981	1	2	18.382	0.11959	0.81104
GO_POSITIVE_REGULATION_OF_NERVOUS_SYSTEM_DEVELOPMENT	11	272.53	0.0071993	0.055887	9	272.53	0.0081992	0.068917	2	4.4409e-16	1	1
GO_CELLULAR_RESPONSE_TO_OXYGEN_CONTAINING_COMPOUND	38	403.57	0.11749	0.38874	27	368.94	0.09529	0.36437	11	34.632	0.38526	0.95812
GO_CELLULAR_KETONE_METABOLIC_PROCESS	10	33.79	0.70393	1	2	2.3544	0.51705	1	8	31.435	0.26687	0.92957
GO_REGULATION_OF_IMMUNE_RESPONSE	33	78.075	0.9725	1	28	53.733	0.991	1	5	24.342	0.21948	0.92957
GO_NEGATIVE_REGULATION_OF_CELLULAR_AMIDE_METABOLIC_PROCESS	13	12.163	0.9533	1	12	12.163	0.9598	1	1	2.2204e-16	1	1
GO_TRANSLATIONAL_TERMINATION	12	2.6645e-15	1	1	12	2.6645e-15	1	1	0	NA	NA	NA
GO_REGULATION_OF_INNATE_IMMUNE_RESPONSE	15	0.70287	0.9968	1	13	0.70287	0.9954	1	2	4.4409e-16	1	1
GO_VESICLE_MEDIATED_TRANSPORT	64	352.28	0.76842	1	51	319.32	0.81212	1	13	32.966	0.50195	1
GO_REGULATION_OF_DNA_REPAIR	14	125.06	0.30667	0.73069	13	125.06	0.37576	0.86351	1	2.2204e-16	1	1
GO_ORGANOPHOSPHATE_BIOSYNTHETIC_PROCESS	29	237.46	0.33787	0.77535	17	180.94	0.30147	0.7584	12	56.523	0.16238	0.83348
GO_ORGANIC_ACID_BIOSYNTHETIC_PROCESS	36	130.99	0.90361	1	10	18.43	0.88191	1	26	112.56	0.12759	0.81584
GO_WNT_SIGNALING_PATHWAY	14	29.87	0.87941	1	13	29.428	0.90501	1	1	0.44174	0.25217	0.92957
GO_NEGATIVE_REGULATION_OF_CYTOPLASMIC_TRANSPORT	11	40.31	0.70593	1	8	40.31	0.62634	1	3	6.6613e-16	1	1
GO_MICROTUBULE_BASED_PROCESS	57	1446.4	9.999e-05	0.0014368	55	1446.4	9.999e-05	0.0018292	2	4.4409e-16	1	1
GO_NEGATIVE_REGULATION_OF_PROTEIN_CATABOLIC_PROCESS	14	242.45	0.032797	0.15709	12	242.45	0.036596	0.19677	2	4.4409e-16	1	1
GO_CELLULAR_AMINO_ACID_METABOLIC_PROCESS	52	161.33	0.9726	1	15	61.151	0.81742	1	37	100.18	0.51315	1
GO_POSITIVE_REGULATION_OF_CELLULAR_COMPONENT_ORGANIZATION	72	700.73	0.10339	0.36167	64	651.58	0.24728	0.67458	8	49.156	0.10029	0.75719
GO_POSITIVE_REGULATION_OF_GENE_EXPRESSION	83	616.02	0.42526	0.91927	71	602.32	0.51115	1	12	13.701	0.78182	1
GO_FOREBRAIN_DEVELOPMENT	13	157.15	0.15648	0.47764	12	157.15	0.19998	0.57765	1	2.2204e-16	1	1
GO_CARBOHYDRATE_DERIVATIVE_METABOLIC_PROCESS	46	442.98	0.16598	0.49689	31	371.55	0.16608	0.51825	15	71.423	0.13369	0.81584
GO_MONOCARBOXYLIC_ACID_METABOLIC_PROCESS	36	107.15	0.94931	1	8	2.3544	0.94971	1	28	104.8	0.22458	0.92957
GO_DICARBOXYLIC_ACID_METABOLIC_PROCESS	23	45.409	0.9556	1	9	14.921	0.87331	1	14	30.488	0.59504	1
GO_POSITIVE_REGULATION_OF_PROTEASOMAL_PROTEIN_CATABOLIC_PROCESS	10	111.88	0.20998	0.58024	9	111.88	0.24698	0.67458	1	2.2204e-16	1	1
GO_REGULATION_OF_GROWTH	24	277.66	0.11779	0.38874	19	259.97	0.13189	0.45073	5	17.691	0.33177	0.93236
GO_CATION_TRANSPORT	21	29.086	0.9755	1	14	3.7826	0.9937	1	7	25.303	0.31867	0.93204
GO_MACROAUTOPHAGY	13	18.433	0.92421	1	7	3.5081	0.90881	1	6	14.925	0.45485	1
GO_GLUTAMINE_FAMILY_AMINO_ACID_METABOLIC_PROCESS	14	43.082	0.79772	1	4	8.8818e-16	1	1	10	43.082	0.21378	0.92957
GO_RESPONSE_TO_INORGANIC_SUBSTANCE	46	496.84	0.087891	0.32192	30	447.5	0.050395	0.23509	16	49.346	0.39216	0.95819
GO_REGULATION_OF_VESICLE_MEDIATED_TRANSPORT	12	47.314	0.69403	1	7	16.541	0.76842	1	5	30.773	0.13749	0.81584
GO_ORGANONITROGEN_COMPOUND_CATABOLIC_PROCESS	43	248.26	0.67303	1	8	105.5	0.23288	0.64858	35	142.76	0.13259	0.81584
GO_POSITIVE_REGULATION_OF_CELL_PROLIFERATION	38	645.82	0.0013999	0.014527	34	630.89	0.0054995	0.050802	4	14.925	0.31047	0.93204
GO_ORGANIC_ACID_TRANSPORT	13	53.052	0.69223	1	3	6.6613e-16	1	1	10	53.052	0.12519	0.81584
GO_RESPONSE_TO_METAL_ION	33	339.08	0.14749	0.46071	19	304.66	0.064794	0.27521	14	34.421	0.52585	1
GO_NEGATIVE_REGULATION_OF_INTRACELLULAR_SIGNAL_TRANSDUCTION	22	155.16	0.46205	0.95176	18	147.22	0.49575	1	4	7.9409	0.44946	1
GO_REGULATION_OF_ACTIN_FILAMENT_BASED_PROCESS	14	18.382	0.93611	1	12	2.6645e-15	1	1	2	18.382	0.11959	0.81104
GO_WOUND_HEALING	20	107.74	0.63574	1	12	76.965	0.58854	1	8	30.773	0.28067	0.93204
GO_RNA_PROCESSING	62	60.432	1	1	61	60.432	1	1	1	2.2204e-16	1	1
GO_NUCLEOBASE_CONTAINING_SMALL_MOLECULE_METABOLIC_PROCESS	48	287.97	0.65623	1	29	194.94	0.67443	1	19	93.02	0.09659	0.75719
GO_CELLULAR_PROTEIN_COMPLEX_ASSEMBLY	28	256.05	0.25497	0.64692	25	256.05	0.31727	0.77898	3	6.6613e-16	1	1
GO_DEFENSE_RESPONSE	42	136.93	0.94871	1	29	112.41	0.92231	1	13	24.518	0.64754	1
GO_POSITIVE_REGULATION_OF_HYDROLASE_ACTIVITY	32	381.42	0.074793	0.28397	26	317.34	0.17748	0.53381	6	64.081	0.014399	0.47921
GO_POSITIVE_REGULATION_OF_INTRACELLULAR_TRANSPORT	27	312.69	0.10679	0.36535	20	303.84	0.084492	0.33688	7	8.8534	0.64684	1
GO_CELL_MOTILITY	27	180.89	0.51985	1	19	162.51	0.45155	0.96851	8	18.382	0.50495	1
GO_MICROTUBULE_CYTOSKELETON_ORGANIZATION	43	1161.5	9.999e-05	0.0014368	43	1161.5	9.999e-05	0.0018292	0	NA	NA	NA
GO_PROTEIN_LOCALIZATION_TO_ENDOPLASMIC_RETICULUM	19	2.1612	0.9983	1	18	2.1612	0.9984	1	1	2.2204e-16	1	1
GO_HISTONE_EXCHANGE	14	202.68	0.078292	0.2925	14	202.68	0.14239	0.47276	0	NA	NA	NA
GO_CELLULAR_RESPIRATION	14	3.1086e-15	1	1	8	1.7764e-15	1	1	6	1.3323e-15	1	1
GO_NUCLEAR_TRANSPORT	28	56.549	0.9698	1	28	56.549	0.9893	1	0	NA	NA	NA
GO_PEPTIDE_METABOLIC_PROCESS	56	18.726	1	1	49	18.726	1	1	7	1.5543e-15	1	1
GO_GLYCEROLIPID_METABOLIC_PROCESS	26	95.814	0.85181	1	9	1.9984e-15	1	1	17	95.814	0.056994	0.61472
GO_PEPTIDYL_AMINO_ACID_MODIFICATION	65	788.37	0.016998	0.099191	55	769.98	0.028297	0.1671	10	18.382	0.61864	1
GO_SECRETION	17	88.484	0.63004	1	10	30.486	0.80382	1	7	57.998	0.036596	0.61472
GO_ANION_TRANSPORT	25	162.61	0.53445	1	8	51.545	0.53815	1	17	111.06	0.023898	0.5773
GO_CELL_CELL_ADHESION	16	3.5527e-15	1	1	12	2.6645e-15	1	1	4	8.8818e-16	1	1
GO_PROTEIN_OLIGOMERIZATION	28	258.2	0.24878	0.64187	20	254.5	0.17628	0.53381	8	3.6982	0.83132	1
GO_REGULATION_OF_EPITHELIAL_CELL_PROLIFERATION	11	7.2907	0.95	1	8	7.2907	0.90971	1	3	6.6613e-16	1	1
GO_CHROMATIN_ASSEMBLY_OR_DISASSEMBLY	27	280.19	0.16918	0.50324	27	280.19	0.30157	0.7584	0	NA	NA	NA
GO_REGULATION_OF_LIPID_BIOSYNTHETIC_PROCESS	12	73.328	0.51075	1	3	6.6613e-16	1	1	9	73.328	0.025697	0.5773
GO_AGING	23	219.87	0.22998	0.61724	18	212.37	0.23428	0.65054	5	7.4992	0.56774	1
GO_POSTTRANSCRIPTIONAL_REGULATION_OF_GENE_EXPRESSION	40	37.464	0.9989	1	38	37.464	0.9996	1	2	4.4409e-16	1	1
GO_TRANSCRIPTION_FROM_RNA_POLYMERASE_II_PROMOTER	29	116.84	0.83262	1	28	116.84	0.90021	1	1	2.2204e-16	1	1
GO_RESPONSE_TO_ENDOGENOUS_STIMULUS	85	588.94	0.52455	1	56	533.43	0.35256	0.83488	29	55.509	0.75922	1
GO_EMBRYO_DEVELOPMENT	46	461.34	0.13629	0.43296	36	428.99	0.15658	0.49861	10	32.345	0.35526	0.95795
GO_DNA_CONFORMATION_CHANGE	47	941.33	9.999e-05	0.0014368	47	941.33	9.999e-05	0.0018292	0	NA	NA	NA
GO_SEXUAL_REPRODUCTION	31	248.71	0.36046	0.80931	28	248.71	0.44186	0.95429	3	6.6613e-16	1	1
GO_TAXIS	15	18.382	0.9565	1	9	1.9984e-15	1	1	6	18.382	0.39086	0.95812
GO_SMALL_MOLECULE_BIOSYNTHETIC_PROCESS	58	209.86	0.9601	1	20	18.43	0.9926	1	38	191.43	0.023098	0.5773
GO_NUCLEIC_ACID_PHOSPHODIESTER_BOND_HYDROLYSIS	26	96.297	0.85031	1	24	96.297	0.89431	1	2	4.4409e-16	1	1
GO_REGULATION_OF_RESPONSE_TO_EXTERNAL_STIMULUS	29	129.41	0.78522	1	14	91.9	0.60874	1	15	37.507	0.52865	1
GO_REGULATION_OF_MITOCHONDRION_ORGANIZATION	15	26.834	0.92001	1	11	26.834	0.86631	1	4	8.8818e-16	1	1
GO_POSITIVE_REGULATION_OF_PROTEIN_LOCALIZATION_TO_NUCLEUS	14	225.91	0.048095	0.20797	12	225.91	0.053595	0.24512	2	4.4409e-16	1	1
GO_NEGATIVE_REGULATION_OF_GENE_EXPRESSION_EPIGENETIC	15	107.99	0.43456	0.92245	15	107.99	0.56854	1	0	NA	NA	NA
GO_REGULATION_OF_ANATOMICAL_STRUCTURE_SIZE	17	26.768	0.94591	1	12	7.0611	0.9768	1	5	19.707	0.29967	0.93204
GO_POSITIVE_REGULATION_OF_MITOCHONDRION_ORGANIZATION	10	26.834	0.76772	1	8	26.834	0.74023	1	2	4.4409e-16	1	1
GO_POSITIVE_REGULATION_OF_CATALYTIC_ACTIVITY	79	1013.3	0.0042996	0.036178	67	949.26	0.011399	0.084406	12	64.081	0.11249	0.80885
GO_PEPTIDYL_LYSINE_MODIFICATION	41	495.08	0.048795	0.20949	40	495.08	0.10789	0.39016	1	2.2204e-16	1	1
GO_REGULATION_OF_LIPID_METABOLIC_PROCESS	19	107.09	0.59474	1	8	9.9823	0.89041	1	11	97.107	0.009699	0.46711
GO_RESPONSE_TO_EXTERNAL_STIMULUS	78	264.63	0.9888	1	51	178.75	0.9865	1	27	85.879	0.36176	0.95812
GO_MITOCHONDRIAL_MEMBRANE_ORGANIZATION	10	29.764	0.74073	1	10	29.764	0.80862	1	0	NA	NA	NA
GO_ENERGY_DERIVATION_BY_OXIDATION_OF_ORGANIC_COMPOUNDS	19	52.833	0.87851	1	10	29.428	0.81202	1	9	23.405	0.46085	1
GO_ION_TRANSMEMBRANE_TRANSPORT	23	54.731	0.93271	1	14	29.428	0.92751	1	9	25.303	0.43106	0.99831
GO_INTRACELLULAR_SIGNAL_TRANSDUCTION	71	636.85	0.18128	0.52728	58	618.46	0.20628	0.59036	13	18.382	0.75212	1
GO_REGULATION_OF_HOMEOSTATIC_PROCESS	24	182.08	0.40466	0.8893	18	168.93	0.39816	0.89299	6	13.143	0.48985	1
GO_PROTEIN_TARGETING_TO_MEMBRANE	19	40.473	0.92601	1	19	40.473	0.9586	1	0	NA	NA	NA
GO_MITOTIC_CELL_CYCLE	146	3319	9.999e-05	0.0014368	144	3319	9.999e-05	0.0018292	2	4.4409e-16	1	1
GO_PROTEIN_COMPLEX_BIOGENESIS	98	1310.6	0.00039996	0.0049153	83	1306.9	0.0009999	0.011661	15	3.6982	0.9738	1
GO_MACROMOLECULAR_COMPLEX_DISASSEMBLY	18	51.244	0.86751	1	18	51.244	0.91331	1	0	NA	NA	NA
GO_POSITIVE_REGULATION_OF_CELLULAR_COMPONENT_BIOGENESIS	27	59.917	0.9651	1	26	41.534	0.9922	1	1	18.382	0.056894	0.61472
GO_NCRNA_PROCESSING	31	36.702	0.9951	1	30	36.702	0.9982	1	1	2.2204e-16	1	1
GO_NEGATIVE_REGULATION_OF_TRANSPORT	21	71.835	0.83712	1	13	40.31	0.85591	1	8	31.526	0.26627	0.92957
GO_AMINE_METABOLIC_PROCESS	11	88.224	0.36776	0.82175	3	2.3544	0.66203	1	8	85.87	0.0067993	0.46711
GO_PROTEIN_LOCALIZATION_TO_MEMBRANE	27	58.148	0.9685	1	24	47.535	0.9835	1	3	10.613	0.30407	0.93204
GO_AUTOPHAGY	18	26.552	0.9599	1	12	11.627	0.9616	1	6	14.925	0.45485	1
GO_REGULATION_OF_CELL_PROJECTION_ORGANIZATION	17	134.23	0.37896	0.84207	14	134.23	0.39156	0.8866	3	6.6613e-16	1	1
GO_REGULATION_OF_TRANSPORTER_ACTIVITY	10	43.247	0.62294	1	8	43.247	0.60294	1	2	4.4409e-16	1	1
GO_POSITIVE_REGULATION_OF_MOLECULAR_FUNCTION	90	1017.4	0.016098	0.095164	74	953.3	0.030297	0.17342	16	64.081	0.22678	0.92957
GO_NITROGEN_COMPOUND_TRANSPORT	26	32.187	0.9895	1	21	28.282	0.9878	1	5	3.9046	0.65863	1
GO_DEFENSE_RESPONSE_TO_OTHER_ORGANISM	15	37.771	0.86501	1	10	22.846	0.85441	1	5	14.925	0.37516	0.95812
GO_IN_UTERO_EMBRYONIC_DEVELOPMENT	27	192.26	0.46935	0.95715	22	184.41	0.47605	1	5	7.8506	0.54185	1
GO_REGULATION_OF_SMALL_GTPASE_MEDIATED_SIGNAL_TRANSDUCTION	13	222.94	0.036196	0.16736	12	204.56	0.084192	0.33688	1	18.382	0.056894	0.61472
GO_ORGANELLE_FISSION	86	2443.8	9.999e-05	0.0014368	86	2443.8	9.999e-05	0.0018292	0	NA	NA	NA
GO_MUSCLE_STRUCTURE_DEVELOPMENT	21	197.88	0.25497	0.64692	18	197.88	0.28467	0.73625	3	6.6613e-16	1	1
GO_NEGATIVE_REGULATION_OF_CELL_CYCLE_PROCESS	35	600.89	0.0025997	0.024041	35	600.89	0.011299	0.084335	0	NA	NA	NA
GO_CELLULAR_RESPONSE_TO_HORMONE_STIMULUS	20	114.63	0.60164	1	11	94.924	0.43626	0.94874	9	19.707	0.53805	1
GO_DNA_REPAIR	46	464.19	0.13289	0.4236	46	464.19	0.29407	0.7476	0	NA	NA	NA
GO_SIGNAL_TRANSDUCTION_IN_RESPONSE_TO_DNA_DAMAGE	15	295.21	0.013999	0.087165	15	295.21	0.032197	0.18206	0	NA	NA	NA
GO_ENZYME_LINKED_RECEPTOR_PROTEIN_SIGNALING_PATHWAY	33	57.374	0.9895	1	27	37.232	0.995	1	6	20.142	0.35406	0.95795
GO_RESPONSE_TO_BACTERIUM	18	49.391	0.87681	1	10	16.541	0.89541	1	8	32.85	0.24968	0.92957
GO_REGULATION_OF_SECRETION	19	52.61	0.87931	1	9	1.9984e-15	1	1	10	52.61	0.12759	0.81584
GO_APOPTOTIC_SIGNALING_PATHWAY	14	47.461	0.77302	1	13	47.461	0.81512	1	1	2.2204e-16	1	1
GO_FC_EPSILON_RECEPTOR_SIGNALING_PATHWAY	10	29.428	0.74523	1	9	29.428	0.76492	1	1	2.2204e-16	1	1
GO_REGULATION_OF_CHROMOSOME_SEGREGATION	23	575.38	0.00029997	0.0039461	23	575.38	0.00089991	0.010904	0	NA	NA	NA
GO_PROTEIN_ACETYLATION	12	136.39	0.18838	0.53807	10	131.17	0.21358	0.60938	2	5.2221	0.31997	0.93204
GO_REGULATION_OF_NUCLEOCYTOPLASMIC_TRANSPORT	16	251.87	0.046795	0.2052	14	251.87	0.057694	0.25633	2	4.4409e-16	1	1
GO_REGULATION_OF_PROTEIN_SECRETION	14	39.466	0.82312	1	7	1.5543e-15	1	1	7	39.466	0.13669	0.81584
GO_RESPONSE_TO_INSULIN	13	12.026	0.9537	1	5	1.1102e-15	1	1	8	12.026	0.63514	1
GO_REGULATION_OF_CATABOLIC_PROCESS	59	645.57	0.056894	0.23617	48	581.49	0.11529	0.41212	11	64.081	0.086191	0.72327
GO_REGULATION_OF_NEURON_DIFFERENTIATION	16	242.19	0.055594	0.23285	12	242.19	0.036696	0.19677	4	8.8818e-16	1	1
GO_PROTEIN_POLYUBIQUITINATION	13	48.53	0.72503	1	13	48.53	0.80912	1	0	NA	NA	NA
GO_RIBONUCLEOPROTEIN_COMPLEX_LOCALIZATION	13	25.244	0.88431	1	13	25.244	0.92141	1	0	NA	NA	NA
GO_REGULATION_OF_PEPTIDE_TRANSPORT	11	21.084	0.85651	1	5	1.1102e-15	1	1	6	21.084	0.33717	0.93236
GO_POSITIVE_REGULATION_OF_ION_TRANSPORT	13	69.416	0.57824	1	8	67.741	0.42786	0.93684	5	1.675	0.75202	1
GO_CHROMATIN_MODIFICATION	61	562.69	0.17278	0.50908	60	562.69	0.35876	0.84741	1	2.2204e-16	1	1
GO_POSITIVE_REGULATION_OF_CELL_DIVISION	14	551.23	9.999e-05	0.0014368	13	551.23	0.00019998	0.0029153	1	2.2204e-16	1	1
GO_REPRODUCTIVE_SYSTEM_DEVELOPMENT	20	109.14	0.62944	1	13	83.599	0.60244	1	7	25.541	0.31537	0.93204
GO_POSITIVE_REGULATION_OF_CATABOLIC_PROCESS	35	469.51	0.031997	0.15484	29	405.43	0.084892	0.33704	6	64.081	0.014399	0.47921
GO_ANTIGEN_PROCESSING_AND_PRESENTATION	15	179.21	0.14389	0.45249	13	179.21	0.17068	0.52507	2	4.4409e-16	1	1
GO_CELLULAR_AMINO_ACID_CATABOLIC_PROCESS	29	65.567	0.9616	1	3	2.3544	0.66203	1	26	63.213	0.58554	1
GO_POSITIVE_REGULATION_OF_CYTOSKELETON_ORGANIZATION	14	77.094	0.58284	1	13	58.711	0.75022	1	1	18.382	0.056894	0.61472
GO_RESPONSE_TO_KETONE	13	137.39	0.21898	0.59455	7	117.68	0.14179	0.47245	6	19.707	0.36996	0.95812
GO_CELLULAR_MODIFIED_AMINO_ACID_BIOSYNTHETIC_PROCESS	11	35.782	0.74033	1	7	16.075	0.77232	1	4	19.707	0.24368	0.92957
GO_CELLULAR_RESPONSE_TO_ORGANIC_SUBSTANCE	79	302.2	0.9744	1	59	264.11	0.9671	1	20	38.089	0.70233	1
GO_POSITIVE_REGULATION_OF_CELL_ADHESION	13	21.109	0.90841	1	9	2.7268	0.9611	1	4	18.382	0.26087	0.92957
GO_RNA_PHOSPHODIESTER_BOND_HYDROLYSIS	13	30.077	0.85191	1	11	30.077	0.84842	1	2	4.4409e-16	1	1
GO_ORGANIC_ACID_METABOLIC_PROCESS	82	235.16	0.9973	1	27	61.151	0.9808	1	55	174.01	0.32937	0.93236
GO_G1_DNA_DAMAGE_CHECKPOINT	14	271.58	0.018198	0.10223	14	271.58	0.039696	0.20238	0	NA	NA	NA
GO_RESPONSE_TO_OXYGEN_LEVELS	18	162.88	0.28237	0.6886	14	147.95	0.32647	0.79115	4	14.925	0.31047	0.93204
GO_POSITIVE_REGULATION_OF_IMMUNE_SYSTEM_PROCESS	35	87.576	0.9713	1	29	65.686	0.9852	1	6	21.89	0.32067	0.93204
GO_CELLULAR_AMIDE_METABOLIC_PROCESS	71	100.65	1	1	55	60.958	1	1	16	39.689	0.53845	1
GO_POSITIVE_REGULATION_OF_PHOSPHORUS_METABOLIC_PROCESS	36	523.78	0.014399	0.087897	27	523.78	0.0071993	0.062194	9	1.9984e-15	1	1
GO_REGULATION_OF_METAL_ION_TRANSPORT	12	43.247	0.72633	1	9	43.247	0.66113	1	3	6.6613e-16	1	1
GO_SISTER_CHROMATID_SEGREGATION	50	1609.1	9.999e-05	0.0014368	50	1609.1	9.999e-05	0.0018292	0	NA	NA	NA
GO_MONOSACCHARIDE_BIOSYNTHETIC_PROCESS	10	22.913	0.80072	1	4	8.8818e-16	1	1	6	22.913	0.30157	0.93204
GO_CARBOHYDRATE_DERIVATIVE_BIOSYNTHETIC_PROCESS	18	180.48	0.21878	0.59455	15	172.79	0.26327	0.69782	3	7.6901	0.37106	0.95812
GO_RAS_PROTEIN_SIGNAL_TRANSDUCTION	12	120.29	0.25567	0.64692	12	120.29	0.34597	0.82721	0	NA	NA	NA
GO_CELL_PROLIFERATION	50	700.75	0.0075992	0.055887	44	682.37	0.016098	0.11113	6	18.382	0.39086	0.95812
GO_RESPONSE_TO_HORMONE	62	409.36	0.57344	1	37	353.85	0.36286	0.85171	25	55.509	0.64064	1
GO_REGULATION_OF_CELL_GROWTH	19	119.76	0.52645	1	15	119.76	0.50125	1	4	8.8818e-16	1	1
GO_REGULATION_OF_CELLULAR_LOCALIZATION	67	584.96	0.21848	0.59455	50	531.5	0.22278	0.63347	17	53.456	0.37686	0.95812
GO_REGULATION_OF_MULTICELLULAR_ORGANISMAL_DEVELOPMENT	51	523.63	0.11089	0.37122	42	487.55	0.16008	0.5063	9	36.073	0.25307	0.92957
GO_MACROMOLECULAR_COMPLEX_ASSEMBLY	129	1409.9	0.0067993	0.05461	111	1357.1	0.020298	0.13431	18	52.854	0.42606	0.99282
GO_PROTEIN_STABILIZATION	12	82.841	0.44956	0.94144	10	63.028	0.57154	1	2	19.813	0.10479	0.76073
GO_REGULATION_OF_CELLULAR_KETONE_METABOLIC_PROCESS	15	96.27	0.50025	1	7	1.5543e-15	1	1	8	96.27	0.0020998	0.26422
GO_MIDBRAIN_DEVELOPMENT	10	47.082	0.59004	1	7	43.247	0.53515	1	3	3.8351	0.46915	1
GO_ORGANIC_ACID_CATABOLIC_PROCESS	35	74.421	0.9842	1	4	2.3544	0.76052	1	31	72.066	0.64894	1
GO_REGULATION_OF_NEURON_APOPTOTIC_PROCESS	10	2.2204e-15	1	1	9	1.9984e-15	1	1	1	2.2204e-16	1	1
GO_AMIDE_BIOSYNTHETIC_PROCESS	55	54.508	1	1	49	34.801	1	1	6	19.707	0.36996	0.95812
GO_SISTER_CHROMATID_COHESION	37	953.17	9.999e-05	0.0014368	37	953.17	9.999e-05	0.0018292	0	NA	NA	NA
GO_REGULATION_OF_I_KAPPAB_KINASE_NF_KAPPAB_SIGNALING	11	97.184	0.32027	0.7497	8	97.184	0.27037	0.70859	3	6.6613e-16	1	1
GO_ORGAN_MORPHOGENESIS	25	124.27	0.70613	1	19	99.771	0.75202	1	6	24.495	0.28097	0.93204
GO_POSITIVE_REGULATION_OF_MULTICELLULAR_ORGANISMAL_PROCESS	41	531.61	0.027497	0.13661	28	468.31	0.026297	0.16036	13	63.304	0.13989	0.81584
GO_PROTEIN_LOCALIZATION_TO_CHROMOSOME	15	422.34	0.00069993	0.0079724	15	422.34	0.0012999	0.01479	0	NA	NA	NA
GO_NUCLEOSIDE_TRIPHOSPHATE_METABOLIC_PROCESS	18	54.283	0.85201	1	15	54.283	0.84832	1	3	6.6613e-16	1	1
GO_REGULATION_OF_RESPONSE_TO_WOUNDING	12	85.053	0.43636	0.92417	5	62.471	0.25937	0.6934	7	22.582	0.36376	0.95812
GO_INNATE_IMMUNE_RESPONSE	19	110.3	0.57804	1	15	106.1	0.57774	1	4	4.1992	0.56364	1
GO_G_PROTEIN_COUPLED_RECEPTOR_SIGNALING_PATHWAY	12	50.538	0.67033	1	7	32.155	0.62864	1	5	18.382	0.31787	0.93204
GO_REGULATION_OF_PROTEIN_MODIFICATION_BY_SMALL_PROTEIN_CONJUGATION_OR_REMOVAL	26	337.52	0.065493	0.2592	25	337.52	0.11759	0.414	1	2.2204e-16	1	1
GO_COVALENT_CHROMATIN_MODIFICATION	33	323.54	0.17868	0.52316	32	323.54	0.30697	0.75965	1	2.2204e-16	1	1
GO_FC_RECEPTOR_SIGNALING_PATHWAY	20	38.249	0.94611	1	18	36.489	0.9549	1	2	1.7599	0.41346	0.98474
GO_NEGATIVE_REGULATION_OF_HOMEOSTATIC_PROCESS	11	42.572	0.68673	1	8	29.428	0.71723	1	3	13.143	0.25677	0.92957
GO_NEGATIVE_REGULATION_OF_PHOSPHORUS_METABOLIC_PROCESS	31	351.51	0.10439	0.36245	26	343.57	0.12549	0.43686	5	7.9409	0.53435	1
GO_REGULATION_OF_CELL_CYCLE_G1_S_PHASE_TRANSITION	18	309.9	0.021998	0.11478	17	309.9	0.037496	0.19818	1	2.2204e-16	1	1
GO_RESPONSE_TO_ORGANIC_CYCLIC_COMPOUND	70	678.43	0.10619	0.36532	47	621.81	0.059694	0.26148	23	56.626	0.56934	1
GO_MITOTIC_NUCLEAR_DIVISION	79	2194.6	9.999e-05	0.0014368	79	2194.6	9.999e-05	0.0018292	0	NA	NA	NA
GO_POSITIVE_REGULATION_OF_CELL_CYCLE_PROCESS	29	800.7	9.999e-05	0.0014368	29	800.7	9.999e-05	0.0018292	0	NA	NA	NA
GO_REGULATION_OF_RESPONSE_TO_STRESS	78	304.32	0.9712	1	60	259.31	0.9719	1	18	45.006	0.53435	1
GO_TELOMERE_MAINTENANCE_VIA_RECOMBINATION	13	154.73	0.16458	0.49428	13	154.73	0.25117	0.67926	0	NA	NA	NA
GO_PHOSPHATE_CONTAINING_COMPOUND_METABOLIC_PROCESS	110	995.15	0.11659	0.38752	79	861.39	0.14319	0.47373	31	133.77	0.10299	0.76073
GO_CELLULAR_LIPID_CATABOLIC_PROCESS	13	92.641	0.43436	0.92245	2	4.4409e-16	1	1	11	92.641	0.012599	0.47921
GO_NCRNA_METABOLIC_PROCESS	36	53.267	0.9961	1	35	53.267	0.9976	1	1	2.2204e-16	1	1
GO_CARBOHYDRATE_BIOSYNTHETIC_PROCESS	13	22.913	0.89801	1	6	1.3323e-15	1	1	7	22.913	0.35286	0.95795
GO_CELL_CYCLE_G1_S_PHASE_TRANSITION	26	509.73	0.0021998	0.020753	25	509.73	0.0068993	0.060727	1	2.2204e-16	1	1
GO_RNA_SPLICING_VIA_TRANSESTERIFICATION_REACTIONS	30	31.857	0.9962	1	30	31.857	0.9992	1	0	NA	NA	NA
GO_PROTEIN_PHOSPHORYLATION	43	652.92	0.0040996	0.035129	35	634.54	0.0070993	0.061903	8	18.382	0.50495	1
GO_REGULATION_OF_CELL_DIFFERENTIATION	47	482.76	0.12079	0.39585	35	456.88	0.09739	0.36492	12	25.882	0.58004	1
GO_DOUBLE_STRAND_BREAK_REPAIR	18	233.31	0.091991	0.33174	18	233.31	0.16978	0.52507	0	NA	NA	NA
GO_NUCLEOBASE_CONTAINING_COMPOUND_TRANSPORT	17	28.282	0.94121	1	16	28.282	0.9544	1	1	2.2204e-16	1	1
GO_DNA_REPLICATION_INITIATION	11	127.14	0.19168	0.54416	10	127.14	0.22818	0.64123	1	2.2204e-16	1	1
GO_RESPONSE_TO_ESTROGEN	20	210.57	0.18518	0.53218	15	192.19	0.19548	0.56904	5	18.382	0.31787	0.93204
GO_DETOXIFICATION	12	41.904	0.73543	1	8	14.155	0.85071	1	4	27.749	0.13239	0.81584
GO_ESTABLISHMENT_OF_PROTEIN_LOCALIZATION_TO_MEMBRANE	24	47.535	0.9589	1	23	47.535	0.9761	1	1	2.2204e-16	1	1
GO_SMALL_GTPASE_MEDIATED_SIGNAL_TRANSDUCTION	15	124.33	0.34677	0.78939	14	124.33	0.43726	0.94874	1	2.2204e-16	1	1
GO_REGULATION_OF_PEPTIDASE_ACTIVITY	20	194.31	0.23188	0.61878	16	179.38	0.26897	0.70859	4	14.925	0.31047	0.93204
GO_POSITIVE_REGULATION_OF_PROTEIN_SERINE_THREONINE_KINASE_ACTIVITY	16	167.41	0.21078	0.58073	12	167.41	0.16998	0.52507	4	8.8818e-16	1	1
GO_REGULATION_OF_CENTROSOME_CYCLE	11	207.94	0.033497	0.15929	11	207.94	0.063394	0.27256	0	NA	NA	NA
GO_POSITIVE_REGULATION_OF_TRANSFERASE_ACTIVITY	49	742.8	0.0021998	0.020753	42	742.8	0.0038996	0.037509	7	1.5543e-15	1	1
GO_REGULATION_OF_IMMUNE_SYSTEM_PROCESS	50	152.07	0.9751	1	37	95.115	0.9893	1	13	56.957	0.19028	0.8868
GO_PROTEIN_SUMOYLATION	22	421.45	0.0040996	0.035129	22	421.45	0.014899	0.10451	0	NA	NA	NA
GO_NEGATIVE_REGULATION_OF_MITOTIC_CELL_CYCLE	30	711.73	9.999e-05	0.0014368	30	711.73	9.999e-05	0.0018292	0	NA	NA	NA
GO_NEGATIVE_REGULATION_OF_MOLECULAR_FUNCTION	70	871.97	0.0075992	0.055887	59	831.16	0.022898	0.14596	11	40.807	0.29217	0.93204
GO_NEGATIVE_REGULATION_OF_TRANSFERASE_ACTIVITY	31	404.27	0.047595	0.20773	27	396.77	0.062494	0.26994	4	7.4992	0.48365	1
GO_RIBONUCLEOPROTEIN_COMPLEX_SUBUNIT_ORGANIZATION	23	13.128	0.9971	1	23	13.128	0.9988	1	0	NA	NA	NA
GO_CHROMATIN_ORGANIZATION	70	606.02	0.21638	0.5944	69	606.02	0.44646	0.95978	1	2.2204e-16	1	1
GO_ORGANIC_ANION_TRANSPORT	21	111.06	0.64884	1	6	1.3323e-15	1	1	15	111.06	0.011599	0.47921
GO_RESPONSE_TO_OXYGEN_CONTAINING_COMPOUND	86	695.89	0.28737	0.69897	54	605.15	0.16198	0.51058	32	90.736	0.47195	1
GO_RESPONSE_TO_UV	14	203.31	0.077292	0.29109	12	203.31	0.086291	0.3397	2	4.4409e-16	1	1
GO_NUCLEOTIDE_EXCISION_REPAIR	14	69.501	0.63044	1	14	69.501	0.73043	1	0	NA	NA	NA
GO_HOMEOSTASIS_OF_NUMBER_OF_CELLS	11	47.809	0.64384	1	10	47.809	0.68003	1	1	2.2204e-16	1	1
GO_NEURON_PROJECTION_MORPHOGENESIS	14	139.44	0.24088	0.63374	10	139.44	0.18458	0.54326	4	8.8818e-16	1	1
GO_REGULATION_OF_CELL_DIVISION	33	1032.5	9.999e-05	0.0014368	32	1032.5	9.999e-05	0.0018292	1	2.2204e-16	1	1
GO_RESPONSE_TO_RADIATION	30	392.25	0.045295	0.20146	28	392.25	0.085991	0.3397	2	4.4409e-16	1	1
GO_HEART_DEVELOPMENT	21	177.28	0.32917	0.76427	17	159.59	0.38946	0.88592	4	17.691	0.27147	0.93204
GO_INFLAMMATORY_RESPONSE	14	21.934	0.91991	1	8	16.541	0.83042	1	6	5.3933	0.69493	1
GO_POSITIVE_REGULATION_OF_LIGASE_ACTIVITY	18	330.46	0.014299	0.087897	17	330.46	0.025397	0.15754	1	2.2204e-16	1	1
GO_REGULATION_OF_INTRACELLULAR_PROTEIN_TRANSPORT	25	317.97	0.069193	0.26928	20	317.97	0.065893	0.27818	5	1.1102e-15	1	1
GO_REGULATION_OF_CELL_CYCLE	95	1773.5	9.999e-05	0.0014368	92	1766	9.999e-05	0.0018292	3	7.4992	0.38696	0.95812
GO_TUBE_DEVELOPMENT	26	198.42	0.40116	0.88578	16	161.02	0.33977	0.81701	10	37.397	0.27967	0.93204
GO_LOCOMOTION	31	180.89	0.62484	1	22	162.51	0.57494	1	9	18.382	0.56184	1
GO_RESPONSE_TO_EXTRACELLULAR_STIMULUS	32	177.76	0.67383	1	17	106.8	0.64614	1	15	70.954	0.13709	0.81584
GO_REGULATION_OF_PROTEIN_COMPLEX_ASSEMBLY	24	94.845	0.81422	1	23	94.845	0.87021	1	1	2.2204e-16	1	1
GO_ORGANELLE_ASSEMBLY	41	719.96	0.0010999	0.011808	39	719.96	0.0036996	0.035956	2	4.4409e-16	1	1
GO_MITOTIC_DNA_INTEGRITY_CHECKPOINT	17	468.67	0.00069993	0.0079724	17	468.67	0.00089991	0.010904	0	NA	NA	NA
GO_GLYCEROLIPID_BIOSYNTHETIC_PROCESS	10	23.605	0.79422	1	3	6.6613e-16	1	1	7	23.605	0.34337	0.93928
GO_MITOTIC_SPINDLE_ORGANIZATION	18	690.85	9.999e-05	0.0014368	18	690.85	9.999e-05	0.0018292	0	NA	NA	NA
GO_REGULATION_OF_PROTEIN_CATABOLIC_PROCESS	39	581.49	0.0080992	0.059099	35	581.49	0.016198	0.11113	4	8.8818e-16	1	1
GO_PYRIMIDINE_CONTAINING_COMPOUND_METABOLIC_PROCESS	11	122.77	0.20738	0.57819	5	95.374	0.13309	0.45317	6	27.397	0.23928	0.92957
GO_OXIDATION_REDUCTION_PROCESS	69	301.45	0.92591	1	31	178.66	0.78152	1	38	122.79	0.33047	0.93236
GO_VIRAL_LIFE_CYCLE	31	29.807	0.9968	1	31	29.807	0.9991	1	0	NA	NA	NA
GO_PROTEIN_UBIQUITINATION	38	670.66	0.0009999	0.010859	37	670.66	0.0042996	0.040934	1	2.2204e-16	1	1
GO_CELL_MORPHOGENESIS_INVOLVED_IN_DIFFERENTIATION	13	44.784	0.75172	1	10	44.784	0.70473	1	3	6.6613e-16	1	1
GO_NEGATIVE_REGULATION_OF_CHROMOSOME_ORGANIZATION	15	199.07	0.10049	0.35418	15	199.07	0.17868	0.53381	0	NA	NA	NA
GO_COENZYME_BIOSYNTHETIC_PROCESS	18	45.292	0.89371	1	9	18.43	0.84912	1	9	26.862	0.41016	0.98474
GO_POSITIVE_REGULATION_OF_CELL_DEATH	25	279.51	0.12779	0.41557	22	272.01	0.18228	0.54162	3	7.4992	0.38696	0.95812
GO_DNA_RECOMBINATION	27	328.92	0.082892	0.30481	27	328.92	0.16688	0.51901	0	NA	NA	NA
GO_PROTEIN_FOLDING	21	9.1123	0.9961	1	19	9.1123	0.9958	1	2	4.4409e-16	1	1
GO_REGULATION_OF_PROTEASOMAL_PROTEIN_CATABOLIC_PROCESS	23	351.4	0.026797	0.13529	22	351.4	0.054295	0.24591	1	2.2204e-16	1	1
GO_CELLULAR_RESPONSE_TO_NITROGEN_COMPOUND	26	143.23	0.65203	1	19	123.53	0.63824	1	7	19.707	0.42196	0.98937
GO_DNA_BIOSYNTHETIC_PROCESS	17	218.38	0.10809	0.36711	17	218.38	0.17798	0.53381	0	NA	NA	NA
GO_NEGATIVE_REGULATION_OF_CELL_DEATH	52	530.72	0.10869	0.36781	40	495.47	0.10759	0.39016	12	35.248	0.42436	0.99192
GO_NEUROGENESIS	42	613.23	0.0085991	0.06131	34	564.07	0.018498	0.12483	8	49.156	0.10029	0.75719
GO_ENDOMEMBRANE_SYSTEM_ORGANIZATION	26	282.83	0.14279	0.45055	23	273.98	0.19578	0.56904	3	8.8534	0.33467	0.93236
GO_GLYCEROPHOSPHOLIPID_METABOLIC_PROCESS	16	49.156	0.82682	1	8	1.7764e-15	1	1	8	49.156	0.10029	0.75719
GO_REGULATION_OF_PROTEIN_STABILITY	19	180.37	0.25207	0.64504	17	160.56	0.38516	0.8793	2	19.813	0.10479	0.76073
GO_REGULATION_OF_DNA_METABOLIC_PROCESS	40	598.12	0.0070993	0.05572	39	598.12	0.026097	0.16019	1	2.2204e-16	1	1
GO_POSITIVE_REGULATION_OF_NUCLEOCYTOPLASMIC_TRANSPORT	10	194.48	0.034797	0.16169	8	194.48	0.034497	0.18933	2	4.4409e-16	1	1
GO_GROWTH	22	282.11	0.074693	0.28397	20	251.34	0.18328	0.54203	2	30.773	0.029797	0.61472
GO_EMBRYONIC_MORPHOGENESIS	14	79.278	0.56834	1	10	54.783	0.62564	1	4	24.495	0.16908	0.85676
GO_NEGATIVE_REGULATION_OF_CATALYTIC_ACTIVITY	55	648.2	0.031497	0.15322	47	607.39	0.072293	0.29583	8	40.807	0.16338	0.83348
GO_RESPONSE_TO_CARBOHYDRATE	14	3.7826	0.9878	1	6	3.7826	0.87451	1	8	1.7764e-15	1	1
GO_SYSTEM_PROCESS	41	134.7	0.94401	1	27	67.472	0.9739	1	14	67.226	0.13769	0.81584
GO_MONOCARBOXYLIC_ACID_BIOSYNTHETIC_PROCESS	10	68.61	0.43006	0.92194	0	NA	NA	NA	10	68.61	0.046995	0.61472
GO_MOVEMENT_OF_CELL_OR_SUBCELLULAR_COMPONENT	51	579.78	0.049195	0.20981	41	561.4	0.056494	0.25264	10	18.382	0.61864	1
GO_MITOTIC_CELL_CYCLE_CHECKPOINT	28	673.41	0.00019998	0.0026683	28	673.41	0.00039996	0.0053309	0	NA	NA	NA
GO_RESPONSE_TO_LIPID	57	482.11	0.26617	0.66041	34	393.14	0.18888	0.55243	23	88.971	0.21368	0.92957
GO_FATTY_ACID_METABOLIC_PROCESS	16	47.211	0.83772	1	5	1.1102e-15	1	1	11	47.211	0.21698	0.92957
GO_ACTIVATION_OF_IMMUNE_RESPONSE	24	27.801	0.9881	1	21	23.602	0.9911	1	3	4.1992	0.46175	1
GO_VASCULATURE_DEVELOPMENT	12	7.9332	0.9624	1	9	7.9332	0.92691	1	3	6.6613e-16	1	1
GO_POSITIVE_REGULATION_OF_PROTEIN_METABOLIC_PROCESS	68	797.68	0.022798	0.11829	57	797.68	0.025497	0.15754	11	2.4425e-15	1	1
GO_CELL_CYCLE_G2_M_PHASE_TRANSITION	27	852.27	9.999e-05	0.0014368	27	852.27	9.999e-05	0.0018292	0	NA	NA	NA
GO_POSITIVE_REGULATION_OF_INNATE_IMMUNE_RESPONSE	15	0.70287	0.9968	1	13	0.70287	0.9954	1	2	4.4409e-16	1	1
GO_LIPID_METABOLIC_PROCESS	61	288.44	0.87401	1	23	13.818	0.9988	1	38	274.63	0.00019998	0.15098
GO_REGULATION_OF_PROTEIN_LOCALIZATION	61	542.6	0.20948	0.58024	49	503.13	0.26137	0.69675	12	39.466	0.36106	0.95812
GO_SIGNAL_TRANSDUCTION_BY_P53_CLASS_MEDIATOR	16	295.21	0.016098	0.095164	16	295.21	0.038096	0.19968	0	NA	NA	NA
GO_STEROID_METABOLIC_PROCESS	20	128.7	0.52595	1	5	13.818	0.67803	1	15	114.88	0.009799	0.46711
GO_REGULATION_OF_PROTEIN_IMPORT	14	236.92	0.036996	0.16939	12	236.92	0.042796	0.21015	2	4.4409e-16	1	1
GO_CELLULAR_RESPONSE_TO_CYTOKINE_STIMULUS	29	41.253	0.9896	1	20	41.253	0.9646	1	9	1.9984e-15	1	1
GO_RESPONSE_TO_ABIOTIC_STIMULUS	60	632.08	0.076792	0.29038	50	610.25	0.09609	0.36444	10	21.822	0.54555	1
GO_CELLULAR_RESPONSE_TO_INORGANIC_SUBSTANCE	10	216.79	0.020598	0.10913	8	216.79	0.018598	0.12483	2	4.4409e-16	1	1
GO_GENE_SILENCING	21	86.707	0.77512	1	21	86.707	0.85721	1	0	NA	NA	NA
GO_DNA_SYNTHESIS_INVOLVED_IN_DNA_REPAIR	12	94.205	0.38876	0.86043	12	94.205	0.48685	1	0	NA	NA	NA
GO_REGULATION_OF_CYTOPLASMIC_TRANSPORT	28	294.31	0.15488	0.47522	20	294.31	0.09829	0.36682	8	1.7764e-15	1	1
GO_OSSIFICATION	10	10.364	0.91141	1	7	10.364	0.84082	1	3	6.6613e-16	1	1
GO_ALCOHOL_METABOLIC_PROCESS	28	142.78	0.71323	1	11	29.428	0.85211	1	17	113.35	0.021298	0.5773
GO_POSITIVE_REGULATION_OF_INTRACELLULAR_SIGNAL_TRANSDUCTION	39	273.55	0.49375	0.99389	26	255.17	0.35086	0.83297	13	18.382	0.75212	1
GO_NEGATIVE_REGULATION_OF_GROWTH	11	113.31	0.24708	0.64028	9	95.62	0.32527	0.79115	2	17.691	0.12699	0.81584
GO_REGULATION_OF_SYSTEM_PROCESS	17	118.5	0.45955	0.95176	9	36.489	0.71323	1	8	82.006	0.0089991	0.46711
GO_SMALL_MOLECULE_CATABOLIC_PROCESS	39	86.663	0.9841	1	4	2.3544	0.76052	1	35	84.308	0.63564	1
GO_RESPONSE_TO_TEMPERATURE_STIMULUS	10	150.46	0.093391	0.3342	9	150.46	0.11689	0.414	1	2.2204e-16	1	1
GO_CELLULAR_MODIFIED_AMINO_ACID_METABOLIC_PROCESS	33	104.14	0.92781	1	14	44.587	0.85911	1	19	59.551	0.37856	0.95812
GO_HEAD_DEVELOPMENT	39	299.23	0.40336	0.88853	30	293.72	0.34457	0.82643	9	5.51	0.83542	1
GO_TRANSLATIONAL_ELONGATION	14	3.1086e-15	1	1	14	3.1086e-15	1	1	0	NA	NA	NA
GO_ORGANIC_CYCLIC_COMPOUND_CATABOLIC_PROCESS	57	187.53	0.9772	1	35	58.126	0.997	1	22	129.41	0.023698	0.5773
GO_NEUTRAL_LIPID_METABOLIC_PROCESS	14	95.814	0.46365	0.95176	1	2.2204e-16	1	1	13	95.814	0.020098	0.5773
GO_CELLULAR_ALDEHYDE_METABOLIC_PROCESS	13	3.6982	0.9841	1	4	8.8818e-16	1	1	9	3.6982	0.87391	1
GO_CARBOHYDRATE_METABOLIC_PROCESS	38	76.539	0.9887	1	18	30.221	0.9705	1	20	46.318	0.58374	1
GO_REGULATION_OF_CELL_CELL_ADHESION	10	18.382	0.84262	1	5	1.1102e-15	1	1	5	18.382	0.31787	0.93204
GO_IMMUNE_RESPONSE	27	112.06	0.80862	1	19	106.1	0.72053	1	8	5.9591	0.77392	1
GO_OXIDOREDUCTION_COENZYME_METABOLIC_PROCESS	10	4.2445	0.9549	1	4	2.3544	0.76052	1	6	1.8901	0.79542	1
GO_POSITIVE_REGULATION_OF_PROTEIN_COMPLEX_ASSEMBLY	13	13.378	0.94741	1	13	13.378	0.9646	1	0	NA	NA	NA
GO_NEGATIVE_REGULATION_OF_PROTEIN_COMPLEX_DISASSEMBLY	26	803.82	9.999e-05	0.0014368	26	803.82	9.999e-05	0.0018292	0	NA	NA	NA
GO_RIBONUCLEOPROTEIN_COMPLEX_BIOGENESIS	48	50.859	0.9996	1	48	50.859	1	1	0	NA	NA	NA
GO_MEIOTIC_CELL_CYCLE	19	653.28	9.999e-05	0.0014368	19	653.28	9.999e-05	0.0018292	0	NA	NA	NA
GO_COENZYME_METABOLIC_PROCESS	33	157.76	0.76952	1	12	44.587	0.79032	1	21	113.18	0.051995	0.61472
GO_CELLULAR_LIPID_METABOLIC_PROCESS	50	207.19	0.90641	1	20	4.4409e-15	1	1	30	207.19	0.00079992	0.19628
GO_INTERSPECIES_INTERACTION_BETWEEN_ORGANISMS	63	286.72	0.89631	1	61	273.9	0.9688	1	2	12.824	0.17148	0.85741
GO_REGULATION_OF_DEPHOSPHORYLATION	10	92.687	0.29687	0.71279	10	92.687	0.39246	0.8866	0	NA	NA	NA
GO_REGULATION_OF_CYTOSKELETON_ORGANIZATION	51	997.02	9.999e-05	0.0014368	50	978.63	0.00029997	0.0040561	1	18.382	0.056894	0.61472
GO_CELL_CYCLE	179	3882.1	9.999e-05	0.0014368	176	3882.1	9.999e-05	0.0018292	3	6.6613e-16	1	1
GO_NUCLEAR_IMPORT	13	28.003	0.86661	1	13	28.003	0.91091	1	0	NA	NA	NA
GO_NEGATIVE_REGULATION_OF_CYTOSKELETON_ORGANIZATION	30	812.75	9.999e-05	0.0014368	30	812.75	9.999e-05	0.0018292	0	NA	NA	NA
GO_CELLULAR_CARBOHYDRATE_METABOLIC_PROCESS	13	58.056	0.65683	1	6	29.428	0.58674	1	7	28.627	0.26497	0.92957
GO_RESPONSE_TO_DRUG	28	351.98	0.064594	0.25672	17	300.75	0.044496	0.2172	11	51.233	0.17658	0.86816
GO_LIPID_BIOSYNTHETIC_PROCESS	30	145.32	0.74503	1	9	1.9984e-15	1	1	21	145.32	0.0085991	0.46711
GO_ORGANONITROGEN_COMPOUND_METABOLIC_PROCESS	154	547.94	0.9986	1	94	331.3	0.999	1	60	216.64	0.14899	0.81584
GO_MITOTIC_RECOMBINATION	14	269.98	0.018998	0.10438	14	269.98	0.041196	0.20664	0	NA	NA	NA
GO_REGULATION_OF_NEURON_PROJECTION_DEVELOPMENT	10	126.11	0.15768	0.47817	7	126.11	0.11749	0.414	3	6.6613e-16	1	1
GO_MICROTUBULE_ORGANIZING_CENTER_ORGANIZATION	16	342.71	0.0052995	0.043803	16	342.71	0.013699	0.097531	0	NA	NA	NA
GO_RESPONSE_TO_GROWTH_FACTOR	22	154.17	0.46725	0.95496	17	116.08	0.60264	1	5	38.089	0.081192	0.72327
GO_NEGATIVE_REGULATION_OF_CELL_CYCLE_PHASE_TRANSITION	26	556.07	0.00049995	0.0059866	26	556.07	0.0024998	0.025629	0	NA	NA	NA
GO_MITOCHONDRION_ORGANIZATION	46	44.689	0.9998	1	38	29.764	0.9997	1	8	14.925	0.56904	1
GO_REGULATION_OF_CHROMATIN_ORGANIZATION	11	61.466	0.53835	1	11	61.466	0.64214	1	0	NA	NA	NA
GO_NEGATIVE_REGULATION_OF_HYDROLASE_ACTIVITY	21	251.86	0.11289	0.37656	17	218.56	0.17768	0.53381	4	33.308	0.074293	0.6914
GO_MULTI_ORGANISM_REPRODUCTIVE_PROCESS	37	273.4	0.43136	0.92194	29	258.58	0.44006	0.9526	8	14.818	0.57184	1
GO_DETECTION_OF_STIMULUS	15	90.239	0.53625	1	13	88.479	0.57604	1	2	1.7599	0.41346	0.98474
GO_DNA_GEOMETRIC_CHANGE	12	231.88	0.024098	0.12435	12	231.88	0.047095	0.22418	0	NA	NA	NA
GO_GLYCOSYL_COMPOUND_METABOLIC_PROCESS	28	123.56	0.78762	1	17	52.139	0.89531	1	11	71.423	0.053895	0.61472
GO_PROTEIN_LOCALIZATION_TO_ORGANELLE	61	591.81	0.12949	0.41704	60	591.81	0.28937	0.74376	1	2.2204e-16	1	1
GO_CELLULAR_RESPONSE_TO_RADIATION	15	315.97	0.0091991	0.063397	15	315.97	0.022898	0.14596	0	NA	NA	NA
GO_NEGATIVE_REGULATION_OF_APOPTOTIC_SIGNALING_PATHWAY	12	23.587	0.86701	1	10	23.587	0.85041	1	2	4.4409e-16	1	1
GO_MULTICELLULAR_ORGANISMAL_HOMEOSTASIS	12	32.274	0.80822	1	7	1.5543e-15	1	1	5	32.274	0.11999	0.81104
GO_NEGATIVE_REGULATION_OF_CELL_CYCLE_G1_S_PHASE_TRANSITION	16	309.9	0.011999	0.077289	16	309.9	0.027697	0.16565	0	NA	NA	NA
GO_REGULATION_OF_SIGNAL_TRANSDUCTION_BY_P53_CLASS_MEDIATOR	18	190.13	0.18928	0.53899	18	190.13	0.31277	0.76996	0	NA	NA	NA
GO_GAMETE_GENERATION	25	152.84	0.57814	1	23	152.84	0.64904	1	2	4.4409e-16	1	1
GO_REGULATION_OF_CELLULAR_AMIDE_METABOLIC_PROCESS	25	28.728	0.9892	1	23	28.728	0.9924	1	2	4.4409e-16	1	1
GO_CELLULAR_COMPONENT_MORPHOGENESIS	34	287.84	0.30177	0.72085	28	287.84	0.30687	0.75965	6	1.3323e-15	1	1
GO_GLUTATHIONE_METABOLIC_PROCESS	10	2.2204e-15	1	1	6	1.3323e-15	1	1	4	8.8818e-16	1	1
GO_POSITIVE_REGULATION_OF_PROTEIN_MODIFICATION_PROCESS	52	713.72	0.0075992	0.055887	43	713.72	0.0080992	0.068696	9	1.9984e-15	1	1
GO_DEPHOSPHORYLATION	12	33.595	0.79782	1	11	33.595	0.82632	1	1	2.2204e-16	1	1
GO_NEGATIVE_REGULATION_OF_DEVELOPMENTAL_PROCESS	26	132.41	0.70773	1	21	107.22	0.77942	1	5	25.19	0.20388	0.91082
GO_ORGANIC_HYDROXY_COMPOUND_BIOSYNTHETIC_PROCESS	20	91.434	0.72503	1	9	1.9984e-15	1	1	11	91.434	0.013799	0.47921
GO_RHYTHMIC_PROCESS	11	188.53	0.055294	0.23264	8	188.53	0.040696	0.20524	3	6.6613e-16	1	1
GO_REGULATION_OF_DNA_BIOSYNTHETIC_PROCESS	13	141.02	0.20898	0.58024	13	141.02	0.30497	0.75876	0	NA	NA	NA
GO_REGULATION_OF_CELL_CYCLE_ARREST	15	295.21	0.013999	0.087165	15	295.21	0.032197	0.18206	0	NA	NA	NA
GO_REGULATION_OF_ANATOMICAL_STRUCTURE_MORPHOGENESIS	25	73.252	0.91081	1	19	54.869	0.92111	1	6	18.382	0.39086	0.95812
GO_PROTEIN_HOMOOLIGOMERIZATION	17	136.99	0.36656	0.82103	10	133.29	0.20498	0.58845	7	3.6982	0.79092	1
GO_POSITIVE_REGULATION_OF_CHROMOSOME_ORGANIZATION	17	180.19	0.19798	0.55697	17	180.19	0.30427	0.75876	0	NA	NA	NA
GO_REGULATION_OF_CYSTEINE_TYPE_ENDOPEPTIDASE_ACTIVITY	15	172.78	0.16158	0.48684	13	157.85	0.23968	0.66159	2	14.925	0.14779	0.81584
GO_REGULATION_OF_CELLULAR_RESPONSE_TO_STRESS	50	266.11	0.77432	1	44	258.61	0.83332	1	6	7.4992	0.64614	1
GO_UROGENITAL_SYSTEM_DEVELOPMENT	12	80.774	0.46075	0.95176	7	63.083	0.38336	0.87881	5	17.691	0.33177	0.93236
GO_MACROMOLECULE_CATABOLIC_PROCESS	75	605.96	0.30807	0.73215	70	586.25	0.51845	1	5	19.707	0.29967	0.93204
GO_DEVELOPMENTAL_PROCESS_INVOLVED_IN_REPRODUCTION	23	167.65	0.43056	0.92194	16	142.11	0.42296	0.93071	7	25.541	0.31537	0.93204
GO_REGULATION_OF_CELLULAR_PROTEIN_CATABOLIC_PROCESS	34	572.59	0.0032997	0.029921	32	572.59	0.0082992	0.069135	2	4.4409e-16	1	1
GO_REGULATION_OF_NEURON_DEATH	12	2.6645e-15	1	1	10	2.2204e-15	1	1	2	4.4409e-16	1	1
GO_REGULATION_OF_CYCLIN_DEPENDENT_PROTEIN_KINASE_ACTIVITY	13	235.22	0.027197	0.13584	11	235.22	0.033997	0.18879	2	4.4409e-16	1	1
GO_REGULATION_OF_CELL_DEATH	78	757.56	0.09769	0.34703	61	722.32	0.10039	0.37021	17	35.248	0.64384	1
GO_MULTI_ORGANISM_METABOLIC_PROCESS	22	2.1612	0.9996	1	22	2.1612	0.9998	1	0	NA	NA	NA
GO_POSITIVE_REGULATION_OF_PROTEOLYSIS	33	405.43	0.060494	0.24566	30	405.43	0.093991	0.36088	3	6.6613e-16	1	1
GO_REGULATION_OF_MAP_KINASE_ACTIVITY	12	141.69	0.17068	0.50609	7	134.2	0.09929	0.36761	5	7.4992	0.56774	1
GO_NEGATIVE_REGULATION_OF_RESPONSE_TO_STIMULUS	59	213.49	0.9602	1	45	187.17	0.9577	1	14	26.323	0.65973	1
GO_MEIOTIC_CELL_CYCLE_PROCESS	15	570.18	9.999e-05	0.0014368	15	570.18	9.999e-05	0.0018292	0	NA	NA	NA
GO_SPINDLE_ASSEMBLY	13	469.29	9.999e-05	0.0014368	13	469.29	0.00019998	0.0029153	0	NA	NA	NA
GO_REGULATION_OF_MULTI_ORGANISM_PROCESS	14	218.07	0.057494	0.23761	9	203.14	0.039496	0.20238	5	14.925	0.37516	0.95812
GO_POSITIVE_REGULATION_OF_CELL_CYCLE_ARREST	12	269.12	0.011399	0.073934	12	269.12	0.020598	0.13504	0	NA	NA	NA
GO_PROTEIN_LOCALIZATION	106	995.01	0.091791	0.33174	93	984.39	0.15478	0.49787	13	10.613	0.87031	1
GO_NUCLEAR_ENVELOPE_ORGANIZATION	15	208.99	0.082792	0.30481	14	208.99	0.12679	0.43975	1	2.2204e-16	1	1
GO_CELLULAR_RESPONSE_TO_ENDOGENOUS_STIMULUS	37	210.12	0.66543	1	25	172.03	0.64284	1	12	38.089	0.38056	0.95812
GO_MRNA_METABOLIC_PROCESS	54	38.889	1	1	54	38.889	1	1	0	NA	NA	NA
GO_NEGATIVE_REGULATION_OF_PHOSPHORYLATION	27	312.06	0.10749	0.3664	22	304.12	0.11849	0.4156	5	7.9409	0.53435	1
GO_LIPID_CATABOLIC_PROCESS	19	114.14	0.55464	1	6	13.818	0.75402	1	13	100.32	0.014599	0.47921
GO_ION_HOMEOSTASIS	25	40.816	0.9762	1	18	2.7268	0.9982	1	7	38.089	0.14919	0.81584
GO_NUCLEOSIDE_MONOPHOSPHATE_METABOLIC_PROCESS	19	70.95	0.78912	1	16	63.26	0.82672	1	3	7.6901	0.37106	0.95812
GO_MEMBRANE_ORGANIZATION	59	289.84	0.84432	1	52	279.22	0.90531	1	7	10.613	0.60484	1
GO_ORGANONITROGEN_COMPOUND_BIOSYNTHETIC_PROCESS	99	159.01	1	1	72	88.993	1	1	27	70.02	0.54005	1
GO_REGULATION_OF_CHROMOSOME_ORGANIZATION	31	431.53	0.030297	0.14972	31	431.53	0.075192	0.30635	0	NA	NA	NA
GO_REGULATION_OF_CELL_ADHESION	17	21.109	0.9638	1	11	2.7268	0.9823	1	6	18.382	0.39086	0.95812
GO_POSITIVE_REGULATION_OF_TRANSCRIPTION_FROM_RNA_POLYMERASE_II_PROMOTER	43	363.61	0.29027	0.70419	35	349.9	0.31927	0.78183	8	13.701	0.58684	1
GO_REGULATION_OF_STEROID_METABOLIC_PROCESS	10	64.813	0.45845	0.95176	2	4.4409e-16	1	1	8	64.813	0.035996	0.61472
GO_DNA_INTEGRITY_CHECKPOINT	22	516.12	0.00039996	0.0049153	22	516.12	0.0014999	0.016463	0	NA	NA	NA
GO_SENSORY_ORGAN_DEVELOPMENT	14	138	0.24748	0.64028	8	113.51	0.20138	0.5799	6	24.495	0.28097	0.93204
GO_CELL_PROJECTION_ORGANIZATION	35	234.89	0.52625	1	28	185.74	0.68553	1	7	49.156	0.075092	0.6914
GO_NEGATIVE_REGULATION_OF_PROTEIN_METABOLIC_PROCESS	79	859.38	0.033897	0.1599	68	836.51	0.060694	0.26461	11	22.866	0.58894	1
GO_MICROTUBULE_BASED_MOVEMENT	15	309.33	0.010399	0.068884	13	309.33	0.011999	0.086114	2	4.4409e-16	1	1
GO_PROTEIN_DNA_COMPLEX_SUBUNIT_ORGANIZATION	35	421.51	0.065893	0.25968	35	421.51	0.15158	0.49278	0	NA	NA	NA
GO_PROTEIN_COMPLEX_SUBUNIT_ORGANIZATION	137	1750.1	0.00019998	0.0026683	121	1746.4	0.00059994	0.0078837	16	3.6982	0.9786	1
GO_CHROMATIN_SILENCING	11	69.673	0.48515	0.97869	11	69.673	0.58684	1	0	NA	NA	NA
GO_REGULATION_OF_PROTEIN_LOCALIZATION_TO_NUCLEUS	19	267.3	0.061194	0.24742	17	267.3	0.084492	0.33688	2	4.4409e-16	1	1
GO_NUCLEUS_ORGANIZATION	17	208.99	0.12839	0.41557	16	208.99	0.17478	0.53381	1	2.2204e-16	1	1
GO_NEURON_DIFFERENTIATION	24	195.86	0.34717	0.78939	18	146.71	0.49755	1	6	49.156	0.050095	0.61472
GO_PROTEASOMAL_PROTEIN_CATABOLIC_PROCESS	29	414.9	0.025797	0.13167	27	414.9	0.048695	0.22946	2	4.4409e-16	1	1
GO_ACTIVATION_OF_INNATE_IMMUNE_RESPONSE	12	2.6645e-15	1	1	10	2.2204e-15	1	1	2	4.4409e-16	1	1
GO_GOLGI_VESICLE_TRANSPORT	19	179.21	0.25627	0.64692	12	179.21	0.13759	0.4601	7	1.5543e-15	1	1
GO_REGULATION_OF_CELL_CYCLE_PHASE_TRANSITION	42	875.65	9.999e-05	0.0014368	41	875.65	0.00019998	0.0029153	1	2.2204e-16	1	1
GO_POSITIVE_REGULATION_OF_DEVELOPMENTAL_PROCESS	32	480.68	0.015398	0.092788	23	462.3	0.0094991	0.073855	9	18.382	0.56184	1
GO_RESPONSE_TO_BIOTIC_STIMULUS	35	91.921	0.9647	1	23	44.146	0.9804	1	12	47.775	0.25437	0.92957
GO_NUCLEAR_EXPORT	13	26.548	0.87631	1	13	26.548	0.91761	1	0	NA	NA	NA
GO_RESPONSE_TO_TRANSITION_METAL_NANOPARTICLE	16	195.44	0.13229	0.42314	9	161.02	0.093391	0.36088	7	34.421	0.18588	0.88481
GO_ER_TO_GOLGI_VESICLE_MEDIATED_TRANSPORT	11	2.4425e-15	1	1	4	8.8818e-16	1	1	7	1.5543e-15	1	1
GO_RESPONSE_TO_TOXIC_SUBSTANCE	30	301.01	0.17748	0.52128	23	253.56	0.25307	0.68073	7	47.456	0.086991	0.72327
GO_REGULATION_OF_PROTEIN_MODIFICATION_PROCESS	88	1033.6	0.010399	0.068884	74	1007.3	0.016098	0.11113	14	26.323	0.65973	1
GO_CELL_MORPHOGENESIS_INVOLVED_IN_NEURON_DIFFERENTIATION	10	21.3	0.81552	1	7	21.3	0.72403	1	3	6.6613e-16	1	1
GO_CELLULAR_CHEMICAL_HOMEOSTASIS	23	2.7268	0.9995	1	18	2.7268	0.9982	1	5	1.1102e-15	1	1
GO_POSITIVE_REGULATION_OF_CELL_DEVELOPMENT	15	281.98	0.018098	0.10223	11	263.6	0.016698	0.11372	4	18.382	0.26087	0.92957
GO_MONOSACCHARIDE_METABOLIC_PROCESS	14	22.913	0.91441	1	5	1.1102e-15	1	1	9	22.913	0.46835	1
GO_TRANSMEMBRANE_RECEPTOR_PROTEIN_TYROSINE_KINASE_SIGNALING_PATHWAY	28	38.992	0.9884	1	24	37.232	0.9915	1	4	1.7599	0.66183	1
GO_RECOMBINATIONAL_REPAIR	12	89.856	0.40986	0.89559	12	89.856	0.51305	1	0	NA	NA	NA
GO_REGULATION_OF_MICROTUBULE_POLYMERIZATION_OR_DEPOLYMERIZATION	30	852.99	9.999e-05	0.0014368	30	852.99	9.999e-05	0.0018292	0	NA	NA	NA
GO_CELLULAR_RESPONSE_TO_PEPTIDE	13	107.63	0.35496	0.80275	9	87.919	0.36566	0.85171	4	19.707	0.24368	0.92957
GO_REGULATION_OF_DNA_REPLICATION	21	351	0.017098	0.099191	20	351	0.035896	0.19472	1	2.2204e-16	1	1
GO_NUCLEAR_TRANSCRIBED_MRNA_CATABOLIC_PROCESS_NONSENSE_MEDIATED_DECAY	17	2.1612	0.9974	1	17	2.1612	0.9979	1	0	NA	NA	NA
GO_NEGATIVE_REGULATION_OF_DNA_METABOLIC_PROCESS	10	8.1563	0.92711	1	10	8.1563	0.94631	1	0	NA	NA	NA
GO_POSITIVE_REGULATION_OF_TRANSPORT	49	421.08	0.26087	0.65499	34	358.69	0.26777	0.70774	15	62.386	0.20958	0.92533
GO_MYELOID_CELL_DIFFERENTIATION	10	3.5081	0.9599	1	6	3.5081	0.87581	1	4	8.8818e-16	1	1
GO_REGULATION_OF_CELLULAR_COMPONENT_MOVEMENT	32	78.175	0.9667	1	21	78.175	0.88681	1	11	2.4425e-15	1	1
GO_PLACENTA_DEVELOPMENT	10	32.315	0.71553	1	5	24.464	0.54855	1	5	7.8506	0.54185	1
GO_GENERATION_OF_PRECURSOR_METABOLITES_AND_ENERGY	23	56.342	0.92881	1	13	32.937	0.88861	1	10	23.405	0.51465	1
GO_PROTEIN_ACYLATION	13	136.39	0.22358	0.60528	11	131.17	0.26267	0.69782	2	5.2221	0.31997	0.93204
GO_CYTOKINESIS	16	671.6	9.999e-05	0.0014368	16	671.6	9.999e-05	0.0018292	0	NA	NA	NA
GO_REGULATION_OF_PROTEIN_SERINE_THREONINE_KINASE_ACTIVITY	33	406.34	0.059694	0.24561	26	398.84	0.058894	0.26042	7	7.4992	0.69493	1
GO_REGULATION_OF_TRANSPORT	75	516.18	0.53645	1	53	417.13	0.58454	1	22	99.047	0.12139	0.81104
GO_DNA_DAMAGE_RESPONSE_DETECTION_OF_DNA_DAMAGE	10	59.051	0.49745	0.99704	10	59.051	0.59784	1	0	NA	NA	NA
GO_REGULATION_OF_IMMUNE_EFFECTOR_PROCESS	14	55.198	0.72343	1	5	1.1102e-15	1	1	9	55.198	0.086291	0.72327
GO_EXOCYTOSIS	11	60.635	0.54475	1	8	29.428	0.71723	1	3	31.206	0.047595	0.61472
GO_REGULATION_OF_PROTEIN_COMPLEX_DISASSEMBLY	30	835.25	9.999e-05	0.0014368	29	835.25	9.999e-05	0.0018292	1	2.2204e-16	1	1
GO_CHROMATIN_REMODELING	24	230.06	0.22808	0.61471	24	230.06	0.36826	0.85436	0	NA	NA	NA
GO_HEXOSE_METABOLIC_PROCESS	10	22.913	0.80072	1	2	4.4409e-16	1	1	8	22.913	0.41056	0.98474
GO_PURINE_CONTAINING_COMPOUND_METABOLIC_PROCESS	23	75.155	0.86321	1	14	11.422	0.9795	1	9	63.733	0.050295	0.61472
GO_LIPID_LOCALIZATION	15	124.85	0.34447	0.78856	3	6.6613e-16	1	1	12	124.85	0.0010999	0.19628
GO_GLAND_DEVELOPMENT	23	193.69	0.31987	0.7497	15	150.21	0.34807	0.82843	8	43.483	0.14069	0.81584
GO_ACTIVATION_OF_PROTEIN_KINASE_ACTIVITY	11	259.79	0.009799	0.066321	6	259.79	0.0023998	0.024878	5	1.1102e-15	1	1
GO_REGULATION_OF_CELL_CYCLE_PROCESS	68	1430.2	9.999e-05	0.0014368	67	1430.2	0.00019998	0.0029153	1	2.2204e-16	1	1
GO_IMMUNE_RESPONSE_REGULATING_CELL_SURFACE_RECEPTOR_SIGNALING_PATHWAY	20	38.249	0.94611	1	18	36.489	0.9549	1	2	1.7599	0.41346	0.98474
GO_CELL_CYCLE_CHECKPOINT	36	850.11	9.999e-05	0.0014368	36	850.11	0.00029997	0.0040561	0	NA	NA	NA
GO_RESPONSE_TO_CYTOKINE	36	67.41	0.9896	1	26	67.41	0.9703	1	10	2.2204e-15	1	1
GO_POSITIVE_REGULATION_OF_CELL_DIFFERENTIATION	24	281.98	0.11049	0.37121	16	263.6	0.070593	0.29143	8	18.382	0.50495	1
GO_STEROL_METABOLIC_PROCESS	12	55.96	0.62934	1	4	8.8818e-16	1	1	8	55.96	0.064394	0.65699
GO_REPRODUCTION	67	988.6	0.0013999	0.014527	52	948.24	0.00079992	0.010224	15	40.36	0.47955	1
GO_REGULATION_OF_ION_TRANSPORT	17	83.234	0.66223	1	11	81.559	0.51365	1	6	1.675	0.80982	1
GO_SIGNAL_TRANSDUCTION_BY_PROTEIN_PHOSPHORYLATION	16	80.825	0.63764	1	11	62.443	0.63414	1	5	18.382	0.31787	0.93204
GO_RECEPTOR_MEDIATED_ENDOCYTOSIS	11	38.268	0.72213	1	8	7.0611	0.91291	1	3	31.206	0.047595	0.61472
GO_CELLULAR_MACROMOLECULE_LOCALIZATION	82	654.56	0.32397	0.75646	75	643.94	0.49745	1	7	10.613	0.60484	1
GO_CELLULAR_RESPONSE_TO_STRESS	112	1190.4	0.018098	0.10223	91	1086.7	0.051095	0.23717	21	103.75	0.084592	0.72327
GO_EPITHELIAL_CELL_DIFFERENTIATION	15	222.79	0.062794	0.25171	11	203.08	0.069693	0.29028	4	19.707	0.24368	0.92957
GO_METHYLATION	21	106.67	0.67163	1	15	76.27	0.73673	1	6	30.405	0.19228	0.89063
GO_RNA_CATABOLIC_PROCESS	26	25.288	0.9945	1	26	25.288	0.9974	1	0	NA	NA	NA
GO_RESPONSE_TO_NUTRIENT	17	85.029	0.65183	1	7	53.822	0.44556	0.95978	10	31.206	0.37306	0.95812
GO_ORGANELLE_LOCALIZATION	39	564.47	0.011199	0.073145	31	551.64	0.011199	0.084263	8	12.824	0.61564	1
GO_CELL_DEVELOPMENT	43	456.19	0.10269	0.36057	35	407.04	0.17788	0.53381	8	49.156	0.10029	0.75719
GO_TELENCEPHALON_DEVELOPMENT	11	113.62	0.24598	0.64028	10	113.62	0.28447	0.73625	1	2.2204e-16	1	1
GO_MACROMOLECULE_METHYLATION	14	62.354	0.67113	1	13	50.112	0.80072	1	1	12.242	0.089091	0.72327
GO_REGULATION_OF_BINDING	14	241.53	0.033597	0.15929	13	241.53	0.052595	0.24173	1	2.2204e-16	1	1
GO_POSITIVE_REGULATION_OF_IMMUNE_RESPONSE	28	28.504	0.9954	1	25	24.305	0.9974	1	3	4.1992	0.46175	1
GO_CELLULAR_COMPONENT_DISASSEMBLY	44	397.09	0.22838	0.61471	38	382.17	0.30457	0.75876	6	14.925	0.45485	1
GO_MUSCLE_CELL_DIFFERENTIATION	14	134.79	0.26197	0.65599	13	134.79	0.33067	0.79719	1	2.2204e-16	1	1
GO_RNA_LOCALIZATION	21	34.072	0.9653	1	20	34.072	0.9757	1	1	2.2204e-16	1	1
GO_MULTICELLULAR_ORGANISM_REPRODUCTION	30	175.85	0.61934	1	24	162.7	0.64764	1	6	13.143	0.48985	1
GO_REGULATION_OF_ORGANELLE_ORGANIZATION	101	1497.5	9.999e-05	0.0014368	94	1479.1	0.00019998	0.0029153	7	18.382	0.44316	1
GO_PHOSPHORYLATION	60	673.91	0.046595	0.2052	46	655.53	0.037596	0.19818	14	18.382	0.78992	1
GO_REGULATION_OF_RAS_PROTEIN_SIGNAL_TRANSDUCTION	10	136.02	0.12859	0.41557	9	117.64	0.22458	0.63494	1	18.382	0.056894	0.61472
GO_REGULATION_OF_PROTEOLYSIS	53	771.09	0.0040996	0.035129	46	751.97	0.0084992	0.070174	7	19.125	0.42776	0.99371
GO_ENDOCYTOSIS	31	90.283	0.93461	1	28	59.077	0.988	1	3	31.206	0.047595	0.61472
GO_PROTEIN_LOCALIZATION_TO_NUCLEUS	14	33.122	0.86121	1	14	33.122	0.91351	1	0	NA	NA	NA
GO_POSITIVE_REGULATION_OF_SECRETION	11	21.084	0.85651	1	6	1.3323e-15	1	1	5	21.084	0.26487	0.92957
GO_NEGATIVE_REGULATION_OF_WNT_SIGNALING_PATHWAY	10	1.6356	0.973	1	10	1.6356	0.9777	1	0	NA	NA	NA
GO_POSITIVE_REGULATION_OF_CELL_CYCLE	34	800.7	9.999e-05	0.0014368	33	800.7	0.00019998	0.0029153	1	2.2204e-16	1	1
GO_REGULATION_OF_CELLULAR_PROTEIN_LOCALIZATION	45	502.08	0.073093	0.28094	39	502.08	0.09599	0.36444	6	1.3323e-15	1	1
GO_RNA_SPLICING	30	31.857	0.9962	1	30	31.857	0.9992	1	0	NA	NA	NA
GO_NEGATIVE_REGULATION_OF_MULTICELLULAR_ORGANISMAL_PROCESS	30	130.79	0.80452	1	20	81.13	0.85871	1	10	49.658	0.15068	0.81584
GO_RESPONSE_TO_TUMOR_NECROSIS_FACTOR	12	2.6645e-15	1	1	10	2.2204e-15	1	1	2	4.4409e-16	1	1
GO_PROTEIN_ALKYLATION	11	62.354	0.53335	1	10	50.112	0.66253	1	1	12.242	0.089091	0.72327
GO_REGULATION_OF_INTRACELLULAR_TRANSPORT	37	375.21	0.14459	0.45316	27	361.22	0.10669	0.39016	10	13.989	0.69403	1
GO_RESPONSE_TO_ALCOHOL	30	471.07	0.010399	0.068884	20	428.27	0.0093991	0.073855	10	42.791	0.21698	0.92957
GO_CELLULAR_HOMEOSTASIS	34	41.549	0.996	1	27	39.659	0.9942	1	7	1.8901	0.84622	1
GO_EMBRYONIC_ORGAN_DEVELOPMENT	13	48.959	0.72233	1	7	24.464	0.69643	1	6	24.495	0.28097	0.93204
GO_PROTEIN_TETRAMERIZATION	14	138.12	0.24658	0.64028	8	134.42	0.13159	0.45073	6	3.6982	0.73913	1
GO_DNA_PACKAGING	37	825.55	9.999e-05	0.0014368	37	825.55	0.00019998	0.0029153	0	NA	NA	NA
GO_NEGATIVE_REGULATION_OF_TRANSCRIPTION_FROM_RNA_POLYMERASE_II_PROMOTER	42	182.01	0.86461	1	39	182.01	0.91651	1	3	6.6613e-16	1	1
GO_SINGLE_ORGANISM_CATABOLIC_PROCESS	81	383.08	0.91621	1	27	153.15	0.77572	1	54	229.93	0.039796	0.61472
GO_REGULATION_OF_CELL_DEVELOPMENT	30	475.26	0.0092991	0.063397	24	456.88	0.013799	0.097531	6	18.382	0.39086	0.95812
GO_NEGATIVE_REGULATION_OF_ORGANELLE_ORGANIZATION	48	980.36	9.999e-05	0.0014368	47	980.36	9.999e-05	0.0018292	1	2.2204e-16	1	1
GO_NEGATIVE_REGULATION_OF_CELL_DIFFERENTIATION	15	84.847	0.57234	1	12	77.348	0.58574	1	3	7.4992	0.38696	0.95812
GO_REGULATION_OF_MITOTIC_CELL_CYCLE	55	1326.8	9.999e-05	0.0014368	54	1326.8	9.999e-05	0.0018292	1	2.2204e-16	1	1
GO_CATABOLIC_PROCESS	154	854.59	0.90221	1	93	611.51	0.86061	1	61	243.08	0.063094	0.65699
GO_TRANSMEMBRANE_TRANSPORT	36	86.609	0.974	1	22	42.923	0.9759	1	14	43.685	0.38026	0.95812
GO_REGULATION_OF_GENE_EXPRESSION_EPIGENETIC	27	146.64	0.66793	1	27	146.64	0.79812	1	0	NA	NA	NA
GO_NEGATIVE_REGULATION_OF_NEURON_DEATH	10	2.2204e-15	1	1	8	1.7764e-15	1	1	2	4.4409e-16	1	1
GO_NEGATIVE_REGULATION_OF_CELLULAR_COMPONENT_ORGANIZATION	61	1013.6	0.00019998	0.0026683	58	995.23	0.0011999	0.013821	3	18.382	0.18868	0.88481
GO_RESPONSE_TO_LIGHT_STIMULUS	21	203.31	0.23808	0.62973	19	203.31	0.28487	0.73625	2	4.4409e-16	1	1
GO_POSITIVE_REGULATION_OF_DEFENSE_RESPONSE	16	0.70287	0.9983	1	14	0.70287	0.997	1	2	4.4409e-16	1	1
GO_PHAGOCYTOSIS	13	26.329	0.87751	1	13	26.329	0.91821	1	0	NA	NA	NA
GO_CENTROMERE_COMPLEX_ASSEMBLY	16	323.73	0.0090991	0.063397	16	323.73	0.020698	0.13504	0	NA	NA	NA
GO_INORGANIC_ION_TRANSMEMBRANE_TRANSPORT	14	21.398	0.92291	1	11	2.4425e-15	1	1	3	21.398	0.14229	0.81584
GO_NEGATIVE_REGULATION_OF_CELL_CYCLE	51	922.43	9.999e-05	0.0014368	49	914.93	0.00079992	0.010224	2	7.4992	0.27377	0.93204
GO_CENTRAL_NERVOUS_SYSTEM_DEVELOPMENT	42	319.92	0.40586	0.88984	33	314.41	0.36606	0.85171	9	5.51	0.83542	1
GO_RESPONSE_TO_OXIDATIVE_STRESS	29	361.53	0.063094	0.25184	22	346.6	0.059694	0.26148	7	14.925	0.50475	1
GO_REGULATION_OF_PHOSPHORUS_METABOLIC_PROCESS	74	919.32	0.0087991	0.06226	59	892.99	0.0094991	0.073855	15	26.323	0.70633	1
GO_GENE_SILENCING_BY_RNA	11	17.035	0.88751	1	11	17.035	0.92021	1	0	NA	NA	NA
GO_CIRCULATORY_SYSTEM_DEVELOPMENT	29	185.21	0.54755	1	24	167.52	0.62764	1	5	17.691	0.33177	0.93236
GO_REGULATION_OF_CELL_PROLIFERATION	66	793.7	0.016598	0.097502	52	747.5	0.025097	0.15715	14	46.201	0.34917	0.9517
GO_BEHAVIOR	13	41.247	0.77672	1	9	28.104	0.77452	1	4	13.143	0.33837	0.93236
GO_CYTOSKELETON_DEPENDENT_INTRACELLULAR_TRANSPORT	12	62.348	0.58394	1	10	62.348	0.57614	1	2	4.4409e-16	1	1
GO_DNA_REPLICATION_INDEPENDENT_NUCLEOSOME_ORGANIZATION	15	211.83	0.078292	0.2925	15	211.83	0.14699	0.48282	0	NA	NA	NA
GO_RESPONSE_TO_VIRUS	11	27.605	0.80672	1	9	27.605	0.77962	1	2	4.4409e-16	1	1
GO_ALCOHOL_BIOSYNTHETIC_PROCESS	14	70.035	0.62804	1	6	1.3323e-15	1	1	8	70.035	0.025997	0.5773
GO_ISOPRENOID_METABOLIC_PROCESS	10	49.459	0.57284	1	3	6.6613e-16	1	1	7	49.459	0.073593	0.6914
GO_NEGATIVE_REGULATION_OF_PROTEIN_MODIFICATION_PROCESS	46	562.15	0.036796	0.1693	41	554.21	0.061994	0.26902	5	7.9409	0.53435	1
GO_REGULATION_OF_RESPONSE_TO_DNA_DAMAGE_STIMULUS	22	141.27	0.53255	1	21	141.27	0.62394	1	1	2.2204e-16	1	1
GO_CELLULAR_RESPONSE_TO_DNA_DAMAGE_STIMULUS	64	845.23	0.0067993	0.05461	63	845.23	0.028997	0.16804	1	2.2204e-16	1	1
GO_RESPONSE_TO_STARVATION	11	95.011	0.33207	0.7677	4	42.439	0.30777	0.75965	7	52.571	0.056394	0.61472
GO_REGULATION_OF_GTPASE_ACTIVITY	15	264.19	0.026997	0.13557	14	264.19	0.045395	0.2172	1	2.2204e-16	1	1
GO_BIOLOGICAL_ADHESION	26	5.7732e-15	1	1	19	4.2188e-15	1	1	7	1.5543e-15	1	1
GO_RESPONSE_TO_PURINE_CONTAINING_COMPOUND	11	51.191	0.61674	1	5	26.091	0.53675	1	6	25.1	0.26677	0.92957
GO_DNA_REPLICATION	40	650.38	0.0019998	0.019256	39	650.38	0.011799	0.085336	1	2.2204e-16	1	1
GO_REGULATION_OF_SISTER_CHROMATID_SEGREGATION	17	306.88	0.018098	0.10223	17	306.88	0.040196	0.20382	0	NA	NA	NA
GO_CELL_CYCLE_PROCESS	164	3653.1	9.999e-05	0.0014368	161	3653.1	9.999e-05	0.0018292	3	6.6613e-16	1	1
GO_TISSUE_DEVELOPMENT	54	418.36	0.37956	0.84207	39	350.19	0.42836	0.93684	15	68.171	0.15988	0.8268
GO_POSITIVE_REGULATION_OF_ESTABLISHMENT_OF_PROTEIN_LOCALIZATION	35	291.99	0.31647	0.74454	26	270.9	0.29957	0.75745	9	21.084	0.50385	1
GO_COFACTOR_BIOSYNTHETIC_PROCESS	23	45.292	0.9558	1	14	18.43	0.9623	1	9	26.862	0.41016	0.98474
GO_CELLULAR_RESPONSE_TO_REACTIVE_OXYGEN_SPECIES	12	317.7	0.0034997	0.03113	11	302.78	0.0065993	0.05864	1	14.925	0.070793	0.6914
GO_NEGATIVE_REGULATION_OF_CELL_COMMUNICATION	53	213.49	0.92061	1	44	187.17	0.9563	1	9	26.323	0.41856	0.98937
GO_HEMOSTASIS	12	2.6645e-15	1	1	7	1.5543e-15	1	1	5	1.1102e-15	1	1
GO_CELLULAR_MACROMOLECULAR_COMPLEX_ASSEMBLY	79	539.99	0.55514	1	76	539.99	0.75612	1	3	6.6613e-16	1	1
GO_CELLULAR_RESPONSE_TO_OXIDATIVE_STRESS	14	317.7	0.0073993	0.055887	11	302.78	0.0065993	0.05864	3	14.925	0.23008	0.92957
GO_REGULATION_OF_CATION_TRANSMEMBRANE_TRANSPORT	10	43.247	0.62294	1	8	43.247	0.60294	1	2	4.4409e-16	1	1
GO_PROTEOLYSIS	61	462.02	0.41326	0.89764	53	442.32	0.51045	1	8	19.707	0.48385	1
GO_ORGANELLE_DISASSEMBLY	11	115.99	0.23538	0.62455	6	101.06	0.15248	0.49399	5	14.925	0.37516	0.95812
GO_NUCLEAR_CHROMOSOME_SEGREGATION	52	1609.1	9.999e-05	0.0014368	52	1609.1	9.999e-05	0.0018292	0	NA	NA	NA
GO_RESPONSE_TO_TOPOLOGICALLY_INCORRECT_PROTEIN	11	8.1189	0.94431	1	10	8.1189	0.94681	1	1	2.2204e-16	1	1
GO_POSITIVE_REGULATION_OF_APOPTOTIC_SIGNALING_PATHWAY	12	17.326	0.90771	1	10	17.326	0.89031	1	2	4.4409e-16	1	1
GO_CELLULAR_RESPONSE_TO_ABIOTIC_STIMULUS	19	322.87	0.020498	0.10913	17	315.97	0.034197	0.18879	2	6.8971	0.28157	0.93204
GO_RESPONSE_TO_HYDROGEN_PEROXIDE	13	251.52	0.018298	0.10223	11	236.59	0.033397	0.18771	2	14.925	0.14779	0.81584
GO_RESPONSE_TO_MOLECULE_OF_BACTERIAL_ORIGIN	14	32.85	0.86311	1	7	1.5543e-15	1	1	7	32.85	0.20158	0.90591
GO_DEVELOPMENTAL_GROWTH	16	232.02	0.067293	0.26298	14	201.25	0.14589	0.48096	2	30.773	0.029797	0.61472
GO_REGULATION_OF_PROTEIN_TARGETING	17	248.88	0.061994	0.24958	13	248.88	0.045095	0.2172	4	8.8818e-16	1	1
GO_SINGLE_ORGANISM_CELLULAR_LOCALIZATION	69	411.27	0.71233	1	60	387.83	0.80442	1	9	23.437	0.46035	1
GO_NEGATIVE_REGULATION_OF_CATABOLIC_PROCESS	17	242.45	0.070693	0.27397	14	242.45	0.068093	0.28618	3	6.6613e-16	1	1
GO_NEGATIVE_REGULATION_OF_INTRACELLULAR_TRANSPORT	12	40.31	0.74733	1	8	40.31	0.62634	1	4	8.8818e-16	1	1
GO_DNA_METABOLIC_PROCESS	81	1144.2	0.00089991	0.0098884	80	1144.2	0.0054995	0.050802	1	2.2204e-16	1	1
GO_ANATOMICAL_STRUCTURE_HOMEOSTASIS	26	188.9	0.44276	0.93138	21	154.73	0.56224	1	5	34.165	0.10449	0.76073
GO_REGULATION_OF_TRANSMEMBRANE_TRANSPORT	10	43.247	0.62294	1	8	43.247	0.60294	1	2	4.4409e-16	1	1
GO_REGULATION_OF_BLOOD_CIRCULATION	10	56.196	0.51825	1	6	36.489	0.52505	1	4	19.707	0.24368	0.92957
GO_REGULATION_OF_CELL_MORPHOGENESIS	16	73.252	0.68633	1	12	54.869	0.72673	1	4	18.382	0.26087	0.92957
GO_NEGATIVE_REGULATION_OF_PROTEIN_SERINE_THREONINE_KINASE_ACTIVITY	12	165.84	0.10639	0.36532	10	158.34	0.13139	0.45073	2	7.4992	0.27377	0.93204
GO_NEGATIVE_REGULATION_OF_PEPTIDASE_ACTIVITY	13	190.53	0.080892	0.29981	10	175.6	0.093891	0.36088	3	14.925	0.23008	0.92957
GO_CYTOSKELETON_DEPENDENT_CYTOKINESIS	10	352.53	0.00059994	0.0070043	10	352.53	0.00089991	0.010904	0	NA	NA	NA
GO_IMMUNE_EFFECTOR_PROCESS	19	123.67	0.50605	1	17	119.47	0.58344	1	2	4.1992	0.33447	0.93236
GO_POSITIVE_REGULATION_OF_CELL_PROJECTION_ORGANIZATION	11	46.435	0.65563	1	10	46.435	0.69253	1	1	2.2204e-16	1	1
GO_REGULATION_OF_TRANSCRIPTION_FROM_RNA_POLYMERASE_II_PROMOTER	82	525.69	0.64634	1	71	511.99	0.73553	1	11	13.701	0.74703	1
GO_REGULATION_OF_APOPTOTIC_SIGNALING_PATHWAY	24	40.914	0.9714	1	19	40.914	0.9573	1	5	1.1102e-15	1	1
GO_POSITIVE_REGULATION_OF_PROTEIN_MODIFICATION_BY_SMALL_PROTEIN_CONJUGATION_OR_REMOVAL	20	330.46	0.020698	0.10913	19	330.46	0.042296	0.20879	1	2.2204e-16	1	1
GO_NEGATIVE_REGULATION_OF_CELL_PROLIFERATION	31	124.56	0.84772	1	21	93.28	0.83312	1	10	31.276	0.37196	0.95812
GO_RESPONSE_TO_REACTIVE_OXYGEN_SPECIES	20	331.68	0.019998	0.10913	17	316.75	0.033897	0.18879	3	14.925	0.23008	0.92957
GO_NUCLEAR_CHROMOSOME_TELOMERIC_REGION	19	268.36	0.060494	0.24566	19	268.36	0.11679	0.414	0	NA	NA	NA
GO_CHROMOSOME	129	2251.6	9.999e-05	0.0014368	127	2251.6	9.999e-05	0.0018292	2	4.4409e-16	1	1
GO_CONDENSED_NUCLEAR_CHROMOSOME	20	421.83	0.0030997	0.028383	19	421.83	0.0059994	0.054344	1	2.2204e-16	1	1
GO_NUCLEAR_ENVELOPE	37	217.21	0.63774	1	32	217.21	0.68133	1	5	1.1102e-15	1	1
GO_CENTRIOLE	10	306.91	0.0019998	0.019256	9	306.91	0.0033997	0.033743	1	2.2204e-16	1	1
GO_MICROTUBULE_CYTOSKELETON	109	2148.8	9.999e-05	0.0014368	102	2148.3	9.999e-05	0.0018292	7	0.44174	0.87621	1
GO_SECRETORY_GRANULE	13	109.43	0.34737	0.78939	9	78.221	0.41846	0.92517	4	31.206	0.087791	0.72327
GO_OXIDOREDUCTASE_COMPLEX	11	120.16	0.21708	0.59455	7	120.16	0.13439	0.45594	4	8.8818e-16	1	1
GO_VESICLE_MEMBRANE	22	16.91	0.9946	1	15	16.91	0.9749	1	7	1.5543e-15	1	1
GO_LARGE_RIBOSOMAL_SUBUNIT	14	3.1086e-15	1	1	14	3.1086e-15	1	1	0	NA	NA	NA
GO_TRANSFERASE_COMPLEX_TRANSFERRING_PHOSPHORUS_CONTAINING_GROUPS	10	50.451	0.56444	1	10	50.451	0.65953	1	0	NA	NA	NA
GO_CHROMOSOME_CENTROMERIC_REGION	53	1321.4	9.999e-05	0.0014368	53	1321.4	9.999e-05	0.0018292	0	NA	NA	NA
GO_INTRINSIC_COMPONENT_OF_ORGANELLE_MEMBRANE	15	45.116	0.82582	1	9	38.312	0.70133	1	6	6.8041	0.66633	1
GO_CYTOPLASMIC_REGION	18	70.831	0.76472	1	14	55.906	0.80162	1	4	14.925	0.31047	0.93204
GO_RIBOSOME	37	2.1612	1	1	36	2.1612	1	1	1	2.2204e-16	1	1
GO_ACTIN_CYTOSKELETON	22	128.79	0.59284	1	19	128.79	0.61324	1	3	6.6613e-16	1	1
GO_PERINUCLEAR_REGION_OF_CYTOPLASM	33	395.29	0.071493	0.27593	27	394.85	0.064894	0.27521	6	0.44174	0.83042	1
GO_CYTOSOLIC_PART	30	122.32	0.83442	1	30	122.32	0.91821	1	0	NA	NA	NA
GO_VACUOLE	42	75.539	0.9953	1	32	49.479	0.997	1	10	26.06	0.46975	1
GO_SECRETORY_VESICLE	15	109.43	0.42666	0.91927	11	78.221	0.53095	1	4	31.206	0.087791	0.72327
GO_NUCLEAR_SPECK	13	12.043	0.9537	1	13	12.043	0.9701	1	0	NA	NA	NA
GO_ENDOCYTIC_VESICLE	14	25.444	0.90401	1	11	7.0611	0.966	1	3	18.382	0.18868	0.88481
GO_CHROMOSOMAL_REGION	74	1605.8	9.999e-05	0.0014368	74	1605.8	9.999e-05	0.0018292	0	NA	NA	NA
GO_MITOTIC_SPINDLE	14	472.6	0.00019998	0.0026683	14	472.6	0.00029997	0.0040561	0	NA	NA	NA
GO_CELL_PROJECTION_MEMBRANE	10	7.0611	0.93561	1	9	7.0611	0.93481	1	1	2.2204e-16	1	1
GO_APICAL_PART_OF_CELL	13	49.576	0.71773	1	8	8.117	0.90471	1	5	41.459	0.064394	0.65699
GO_INTRINSIC_COMPONENT_OF_ENDOPLASMIC_RETICULUM_MEMBRANE	10	45.116	0.60464	1	4	38.312	0.34667	0.82721	6	6.8041	0.66633	1
GO_SPINDLE_POLE	24	861.25	9.999e-05	0.0014368	24	861.25	9.999e-05	0.0018292	0	NA	NA	NA
GO_NEURON_PART	40	322.49	0.34857	0.79019	28	303.77	0.25767	0.69083	12	18.721	0.70363	1
GO_TRANSFERASE_COMPLEX	46	231.49	0.79472	1	43	231.49	0.87391	1	3	6.6613e-16	1	1
GO_MICROBODY	17	83.636	0.66043	1	4	8.8818e-16	1	1	13	83.636	0.046095	0.61472
GO_INTRINSIC_COMPONENT_OF_PLASMA_MEMBRANE	32	63.417	0.9819	1	16	32.155	0.94461	1	16	31.262	0.66433	1
GO_AXON	12	214.53	0.037296	0.16993	7	201.39	0.019798	0.13194	5	13.143	0.40806	0.98474
GO_NUCLEAR_BODY	25	78.866	0.89331	1	25	78.866	0.94231	1	0	NA	NA	NA
GO_VESICLE_LUMEN	10	38.268	0.66383	1	5	7.0611	0.77232	1	5	31.206	0.12749	0.81584
GO_CYTOSOLIC_SMALL_RIBOSOMAL_SUBUNIT	12	2.1612	0.9854	1	12	2.1612	0.988	1	0	NA	NA	NA
GO_UBIQUITIN_LIGASE_COMPLEX	16	141.92	0.30947	0.73361	15	141.92	0.39026	0.88592	1	2.2204e-16	1	1
GO_ORGANELLE_INNER_MEMBRANE	50	91.639	0.9975	1	40	71.932	0.9984	1	10	19.707	0.59504	1
GO_GOLGI_APPARATUS_PART	27	1.6769	1	1	17	1.6769	0.9984	1	10	2.2204e-15	1	1
GO_SMALL_RIBOSOMAL_SUBUNIT	15	2.1612	0.9944	1	15	2.1612	0.9959	1	0	NA	NA	NA
GO_CENTROSOME	53	1116.9	9.999e-05	0.0014368	50	1116.4	9.999e-05	0.0018292	3	0.44174	0.58334	1
GO_ENDOPLASMIC_RETICULUM_PART	56	155.81	0.9898	1	29	92.67	0.9571	1	27	63.145	0.62674	1
GO_NUCLEAR_CHROMOSOME	67	1182	9.999e-05	0.0014368	65	1182	0.00029997	0.0040561	2	4.4409e-16	1	1
GO_BLOOD_MICROPARTICLE	14	68.667	0.63484	1	7	1.0578	0.93121	1	7	67.609	0.018498	0.55864
GO_PROTEIN_DNA_COMPLEX	21	192.86	0.27237	0.67123	21	192.86	0.39466	0.88942	0	NA	NA	NA
GO_ORGANELLAR_RIBOSOME	12	2.6645e-15	1	1	12	2.6645e-15	1	1	0	NA	NA	NA
GO_CHROMATIN	47	556.04	0.046295	0.20493	47	556.04	0.13159	0.45073	0	NA	NA	NA
GO_MITOCHONDRIAL_MATRIX	43	93.833	0.9909	1	27	70.733	0.9705	1	16	23.1	0.78182	1
GO_CELL_JUNCTION	57	177.49	0.9826	1	48	156.09	0.9895	1	9	21.398	0.50015	1
GO_NUCLEAR_CHROMATIN	24	221.98	0.25327	0.64633	24	221.98	0.39946	0.89376	0	NA	NA	NA
GO_TRANSCRIPTION_FACTOR_COMPLEX	14	37.892	0.83392	1	13	37.892	0.86581	1	1	2.2204e-16	1	1
GO_MYELIN_SHEATH	16	150.21	0.27497	0.67585	13	137.38	0.32107	0.78418	3	12.824	0.26717	0.92957
GO_RIBONUCLEOPROTEIN_GRANULE	12	4.1951	0.9784	1	12	4.1951	0.9847	1	0	NA	NA	NA
GO_CONTRACTILE_FIBER	10	36.834	0.67613	1	9	36.834	0.70963	1	1	2.2204e-16	1	1
GO_CYTOSKELETAL_PART	121	2177.8	9.999e-05	0.0014368	110	2169.7	9.999e-05	0.0018292	11	8.1319	0.84432	1
GO_MICROTUBULE	51	1311.5	9.999e-05	0.0014368	48	1311.5	9.999e-05	0.0018292	3	6.6613e-16	1	1
GO_CYTOSKELETON	139	2257.7	9.999e-05	0.0014368	127	2249.5	9.999e-05	0.0018292	12	8.1319	0.87151	1
GO_ENDOPLASMIC_RETICULUM_LUMEN	12	30.663	0.82032	1	5	12.281	0.70153	1	7	18.382	0.44316	1
GO_INTRACELLULAR_VESICLE	55	142.72	0.991	1	40	111.52	0.99	1	15	31.206	0.62604	1
GO_CELL_SUBSTRATE_JUNCTION	40	41.791	0.9989	1	36	41.791	0.9992	1	4	8.8818e-16	1	1
GO_HISTONE_METHYLTRANSFERASE_COMPLEX	10	38.318	0.66343	1	10	38.318	0.75202	1	0	NA	NA	NA
GO_SYNAPSE	11	14.201	0.90481	1	8	1.0578	0.958	1	3	13.143	0.25677	0.92957
GO_METHYLTRANSFERASE_COMPLEX	13	38.318	0.79822	1	13	38.318	0.86471	1	0	NA	NA	NA
GO_NUCLEOPLASM_PART	47	142.02	0.97	1	47	142.02	0.9919	1	0	NA	NA	NA
GO_GOLGI_MEMBRANE	18	3.9968e-15	1	1	11	2.4425e-15	1	1	7	1.5543e-15	1	1
GO_MITOCHONDRIAL_MEMBRANE_PART	13	8.8843	0.9668	1	11	8.8843	0.9592	1	2	4.4409e-16	1	1
GO_INNER_MITOCHONDRIAL_MEMBRANE_PROTEIN_COMPLEX	11	8.8843	0.93961	1	9	8.8843	0.92011	1	2	4.4409e-16	1	1
GO_NEURON_PROJECTION	31	277.9	0.26727	0.66041	21	259.18	0.17908	0.53381	10	18.721	0.60864	1
GO_CATALYTIC_COMPLEX	71	361.15	0.84732	1	64	361.15	0.90371	1	7	1.5543e-15	1	1
GO_KINETOCHORE	37	890.07	9.999e-05	0.0014368	37	890.07	9.999e-05	0.0018292	0	NA	NA	NA
GO_EXTRACELLULAR_SPACE	46	146.29	0.9654	1	25	59.229	0.9733	1	21	87.06	0.17708	0.86816
GO_CATALYTIC_STEP_2_SPLICEOSOME	12	12.939	0.93711	1	12	12.939	0.9569	1	0	NA	NA	NA
GO_VACUOLAR_PART	21	16.589	0.991	1	16	8.9114	0.9916	1	5	7.6771	0.55824	1
GO_MITOCHONDRIAL_PART	76	105.07	1	1	51	81.972	0.9998	1	25	23.1	0.94921	1
GO_MITOCHONDRION	120	305.8	1	1	74	247.32	0.9978	1	46	58.483	0.9705	1
GO_CELL_SURFACE	25	320.9	0.066493	0.26094	21	302.52	0.09649	0.36448	4	18.382	0.26087	0.92957
GO_CONDENSED_CHROMOSOME_CENTROMERIC_REGION	33	947.53	9.999e-05	0.0014368	33	947.53	9.999e-05	0.0018292	0	NA	NA	NA
GO_DNA_PACKAGING_COMPLEX	13	309.98	0.0047995	0.040025	13	309.98	0.011599	0.084545	0	NA	NA	NA
GO_MEMBRANE_PROTEIN_COMPLEX	41	88.421	0.9893	1	29	77.418	0.9767	1	12	11.003	0.82802	1
GO_NUCLEAR_OUTER_MEMBRANE_ENDOPLASMIC_RETICULUM_MEMBRANE_NETWORK	49	119.19	0.9887	1	25	74.425	0.9526	1	24	44.762	0.75642	1
GO_LAMELLIPODIUM	12	2.6645e-15	1	1	11	2.4425e-15	1	1	1	2.2204e-16	1	1
GO_MIDBODY	25	913.2	9.999e-05	0.0014368	25	913.2	9.999e-05	0.0018292	0	NA	NA	NA
GO_HETEROCHROMATIN	12	202.38	0.048895	0.20949	12	202.38	0.088091	0.34533	0	NA	NA	NA
GO_SPLICEOSOMAL_COMPLEX	18	16.556	0.9821	1	18	16.556	0.9897	1	0	NA	NA	NA
GO_CELL_CELL_JUNCTION	18	126.76	0.45375	0.94811	13	105.36	0.47695	1	5	21.398	0.26217	0.92957
GO_REPLICATION_FORK	15	139.54	0.27757	0.68045	14	139.54	0.36526	0.85171	1	2.2204e-16	1	1
GO_ANCHORING_JUNCTION	43	41.791	0.9996	1	38	41.791	0.9994	1	5	1.1102e-15	1	1
GO_SPINDLE_MICROTUBULE	14	556.74	9.999e-05	0.0014368	14	556.74	9.999e-05	0.0018292	0	NA	NA	NA
GO_OUTER_MEMBRANE	12	2.3544	0.984	1	7	2.3544	0.91831	1	5	1.1102e-15	1	1
GO_RIBOSOMAL_SUBUNIT	29	2.1612	1	1	29	2.1612	1	1	0	NA	NA	NA
GO_SUPRAMOLECULAR_FIBER	59	1337.1	9.999e-05	0.0014368	54	1329.4	9.999e-05	0.0018292	5	7.6901	0.55054	1
GO_NUCLEAR_MATRIX	14	99.9	0.43866	0.92693	14	99.9	0.56764	1	0	NA	NA	NA
GO_MICROTUBULE_ASSOCIATED_COMPLEX	16	485.32	0.00039996	0.0049153	15	485.32	0.00019998	0.0029153	1	2.2204e-16	1	1
GO_CELL_CORTEX	15	59.95	0.73063	1	12	45.024	0.78822	1	3	14.925	0.23008	0.92957
GO_CYTOPLASMIC_VESICLE_PART	30	55.178	0.9811	1	20	23.972	0.987	1	10	31.206	0.37306	0.95812
GO_ENDOSOMAL_PART	13	7.6771	0.9715	1	9	1.9984e-15	1	1	4	7.6771	0.47375	1
GO_PLASMA_MEMBRANE_REGION	23	22.935	0.9903	1	17	8.117	0.9957	1	6	14.818	0.45715	1
GO_CELL_BODY	18	201.15	0.16028	0.48448	13	188.01	0.14749	0.48282	5	13.143	0.40806	0.98474
GO_LYTIC_VACUOLE	17	8.1189	0.9919	1	13	8.1189	0.9809	1	4	8.8818e-16	1	1
GO_CONDENSED_CHROMOSOME	51	1436.4	9.999e-05	0.0014368	50	1436.4	9.999e-05	0.0018292	1	2.2204e-16	1	1
GO_NUCLEAR_PERIPHERY	20	132.91	0.50565	1	20	132.91	0.64274	1	0	NA	NA	NA
GO_CULLIN_RING_UBIQUITIN_LIGASE_COMPLEX	10	135.32	0.13019	0.41785	10	135.32	0.19838	0.57481	0	NA	NA	NA
GO_CHROMOSOME_TELOMERIC_REGION	23	284.38	0.088591	0.32322	23	284.38	0.17108	0.52507	0	NA	NA	NA
GO_CELL_PROJECTION	61	395.95	0.60924	1	47	377.23	0.56104	1	14	18.721	0.78452	1
GO_COATED_VESICLE	11	1.0578	0.9842	1	4	1.0578	0.78922	1	7	1.5543e-15	1	1
GO_CELL_PROJECTION_PART	33	316.3	0.19728	0.55697	25	302.72	0.18358	0.54203	8	13.585	0.58894	1
GO_SOMATODENDRITIC_COMPARTMENT	16	212.03	0.09799	0.34703	12	198.89	0.093091	0.36088	4	13.143	0.33837	0.93236
GO_ENVELOPE	90	285.44	0.9959	1	74	265.73	0.9969	1	16	19.707	0.83012	1
GO_RUFFLE	10	7.0611	0.93561	1	10	7.0611	0.9533	1	0	NA	NA	NA
GO_MICROBODY_PART	12	83.636	0.44476	0.93349	1	2.2204e-16	1	1	11	83.636	0.024798	0.5773
GO_GOLGI_APPARATUS	49	264.26	0.75342	1	35	251	0.64694	1	14	13.266	0.85581	1
GO_NUCLEOLUS	72	760.68	0.050495	0.21437	68	740.97	0.15598	0.4984	4	19.707	0.24368	0.92957
GO_NUCLEAR_PORE	11	49.492	0.62964	1	11	49.492	0.72283	1	0	NA	NA	NA
GO_MICROTUBULE_ORGANIZING_CENTER_PART	14	317.58	0.0073993	0.055887	13	317.58	0.0090991	0.073185	1	2.2204e-16	1	1
GO_NUCLEAR_MEMBRANE	25	75.974	0.90331	1	20	75.974	0.87661	1	5	1.1102e-15	1	1
GO_SPINDLE	50	1505.3	9.999e-05	0.0014368	50	1505.3	9.999e-05	0.0018292	0	NA	NA	NA
GO_MITOCHONDRIAL_ENVELOPE	54	68.224	1	1	42	48.517	1	1	12	19.707	0.69043	1
GO_RIBONUCLEOPROTEIN_COMPLEX	83	59.617	1	1	81	59.617	1	1	2	4.4409e-16	1	1
GO_CELL_LEADING_EDGE	22	7.0611	0.9982	1	21	7.0611	0.9981	1	1	2.2204e-16	1	1
GO_ENDOPLASMIC_RETICULUM	73	179.04	0.9983	1	43	95.397	0.9981	1	30	83.646	0.47085	1
GO_MITOCHONDRIAL_PROTEIN_COMPLEX	12	8.8843	0.9582	1	9	8.8843	0.92011	1	3	6.6613e-16	1	1
GO_MICROTUBULE_ORGANIZING_CENTER	62	1167.2	9.999e-05	0.0014368	58	1166.8	9.999e-05	0.0018292	4	0.44174	0.69473	1
GO_MEMBRANE_REGION	30	28.054	0.9973	1	24	13.236	0.9992	1	6	14.818	0.45715	1
GO_CILIUM	11	138.86	0.15518	0.47522	10	138.86	0.18588	0.54537	1	2.2204e-16	1	1
GO_SYNAPSE_PART	10	14.201	0.87661	1	7	1.0578	0.93121	1	3	13.143	0.25677	0.92957
GO_EARLY_ENDOSOME	13	56.773	0.66603	1	8	30.714	0.70573	1	5	26.06	0.19688	0.90088
GO_CYTOSOLIC_RIBOSOME	21	2.1612	0.9991	1	21	2.1612	0.9992	1	0	NA	NA	NA
GO_ENDOSOME	29	67.685	0.959	1	22	41.625	0.9776	1	7	26.06	0.30897	0.93204
GO_PLASMA_MEMBRANE_PROTEIN_COMPLEX	12	33.628	0.79772	1	8	29.428	0.71723	1	4	4.1992	0.56364	1
GO_ORGANELLE_SUBCOMPARTMENT	11	12.761	0.91531	1	9	12.761	0.89191	1	2	4.4409e-16	1	1
GO_VACUOLAR_MEMBRANE	20	9.5274	0.9952	1	15	1.8503	0.9968	1	5	7.6771	0.55824	1
GO_PEPTIDASE_ACTIVITY	21	36.248	0.96	1	16	16.541	0.9804	1	5	19.707	0.29967	0.93204
GO_SIGNAL_TRANSDUCER_ACTIVITY	26	151.4	0.61394	1	17	149.64	0.43386	0.94577	9	1.7599	0.91391	1
GO_UBIQUITIN_LIKE_PROTEIN_TRANSFERASE_ACTIVITY	13	156.62	0.15758	0.47817	13	156.62	0.24408	0.66977	0	NA	NA	NA
GO_HEAT_SHOCK_PROTEIN_BINDING	13	125.93	0.26657	0.66041	13	125.93	0.37086	0.85436	0	NA	NA	NA
GO_GTPASE_ACTIVITY	18	203.59	0.15408	0.47522	17	203.59	0.22338	0.63347	1	2.2204e-16	1	1
GO_AMINO_ACID_BINDING	16	83.188	0.62354	1	6	33.808	0.54625	1	10	49.38	0.15278	0.81584
GO_PEPTIDASE_REGULATOR_ACTIVITY	10	127.85	0.15178	0.47256	7	127.85	0.11329	0.40653	3	6.6613e-16	1	1
GO_CYTOSKELETAL_PROTEIN_BINDING	50	705.63	0.0068993	0.05461	43	705.63	0.0091991	0.073357	7	1.5543e-15	1	1
GO_LIPID_TRANSPORTER_ACTIVITY	12	112.02	0.29467	0.70934	3	6.6613e-16	1	1	9	112.02	0.00089991	0.19628
GO_HISTONE_BINDING	26	127.82	0.72693	1	26	127.82	0.83712	1	0	NA	NA	NA
GO_MAGNESIUM_ION_BINDING	19	202.01	0.18598	0.53284	15	137.17	0.41196	0.91296	4	64.837	0.0042996	0.40577
GO_SULFUR_COMPOUND_BINDING	12	39.627	0.75182	1	7	1.5543e-15	1	1	5	39.627	0.071993	0.6914
GO_OXIDOREDUCTASE_ACTIVITY_ACTING_ON_THE_CH_OH_GROUP_OF_DONORS_NAD_OR_NADP_AS_ACCEPTOR	11	15.528	0.89631	1	5	1.1102e-15	1	1	6	15.528	0.43876	1
GO_CARBOHYDRATE_BINDING	10	16.541	0.85931	1	5	16.541	0.63824	1	5	1.1102e-15	1	1
GO_PROTEIN_HETERODIMERIZATION_ACTIVITY	28	490.42	0.0033997	0.030532	24	472.73	0.010399	0.080184	4	17.691	0.27147	0.93204
GO_PROTEIN_PHOSPHATASE_BINDING	12	85.583	0.43386	0.92245	11	85.583	0.49165	1	1	2.2204e-16	1	1
GO_OXIDOREDUCTASE_ACTIVITY_ACTING_ON_NAD_P_H	10	4.0451	0.9563	1	7	4.0451	0.90431	1	3	6.6613e-16	1	1
GO_ENHANCER_BINDING	10	2.2204e-15	1	1	10	2.2204e-15	1	1	0	NA	NA	NA
GO_ATPASE_ACTIVITY_COUPLED	27	228.06	0.32617	0.7597	26	206.66	0.53555	1	1	21.398	0.038896	0.61472
GO_PROTEIN_DIMERIZATION_ACTIVITY	84	792.91	0.12059	0.39585	61	757.85	0.070093	0.29065	23	35.059	0.82782	1
GO_UNFOLDED_PROTEIN_BINDING	10	107.2	0.23168	0.61878	9	107.2	0.26997	0.70859	1	2.2204e-16	1	1
GO_NUCLEOSOME_BINDING	10	1.6769	0.9723	1	10	1.6769	0.9774	1	0	NA	NA	NA
GO_ACTIN_BINDING	18	62.484	0.80982	1	15	62.484	0.80982	1	3	6.6613e-16	1	1
GO_KINASE_BINDING	42	757.82	0.00039996	0.0049153	36	757.82	0.0009999	0.011661	6	1.3323e-15	1	1
GO_METAL_ION_TRANSMEMBRANE_TRANSPORTER_ACTIVITY	10	21.398	0.81452	1	7	1.5543e-15	1	1	3	21.398	0.14229	0.81584
GO_ACTIN_FILAMENT_BINDING	10	2.2204e-15	1	1	8	1.7764e-15	1	1	2	4.4409e-16	1	1
GO_PROTEIN_KINASE_ACTIVITY	31	588.26	0.0017998	0.017695	26	588.26	0.0013999	0.015736	5	1.1102e-15	1	1
GO_PROTEIN_HOMODIMERIZATION_ACTIVITY	59	507.52	0.25147	0.64504	41	490.15	0.13759	0.4601	18	17.369	0.90251	1
GO_REGULATORY_REGION_NUCLEIC_ACID_BINDING	35	69.6	0.9868	1	34	69.6	0.9954	1	1	2.2204e-16	1	1
GO_TRANSCRIPTIONAL_ACTIVATOR_ACTIVITY_RNA_POLYMERASE_II_TRANSCRIPTION_REGULATORY_REGION_SEQUENCE_SPECIFIC_BINDING	11	80.496	0.41136	0.89559	10	80.496	0.45565	0.97283	1	2.2204e-16	1	1
GO_KINASE_REGULATOR_ACTIVITY	12	108.51	0.31307	0.7384	12	108.51	0.40746	0.90947	0	NA	NA	NA
GO_MRNA_BINDING	21	75.23	0.82242	1	21	75.23	0.89511	1	0	NA	NA	NA
GO_CALCIUM_ION_BINDING	12	65.676	0.56224	1	9	45.969	0.64064	1	3	19.707	0.17528	0.86816
GO_PROTEIN_C_TERMINUS_BINDING	16	393.84	0.0014999	0.015063	16	393.84	0.0031997	0.032449	0	NA	NA	NA
GO_CATION_TRANSMEMBRANE_TRANSPORTER_ACTIVITY	16	23.073	0.951	1	11	2.4425e-15	1	1	5	23.073	0.23258	0.92957
GO_KINASE_ACTIVITY	41	638.67	0.0036996	0.032599	32	638.67	0.0022998	0.024383	9	1.9984e-15	1	1
GO_HYDROLASE_ACTIVITY_ACTING_ON_ESTER_BONDS	41	155.82	0.90821	1	31	109.35	0.94851	1	10	46.471	0.18118	0.87687
GO_HYDROLASE_ACTIVITY_ACTING_ON_ACID_ANHYDRIDES	68	830.55	0.014399	0.087897	64	762.68	0.092091	0.3595	4	67.87	0.0036996	0.39903
GO_RNA_POLYMERASE_II_TRANSCRIPTION_FACTOR_ACTIVITY_SEQUENCE_SPECIFIC_DNA_BINDING	16	111.01	0.46105	0.95176	15	111.01	0.55064	1	1	2.2204e-16	1	1
GO_NUCLEASE_ACTIVITY	17	59.193	0.79552	1	15	59.193	0.82552	1	2	4.4409e-16	1	1
GO_PHOSPHORIC_ESTER_HYDROLASE_ACTIVITY	13	33.595	0.82872	1	11	33.595	0.82632	1	2	4.4409e-16	1	1
GO_SIGNALING_RECEPTOR_ACTIVITY	12	1.7599	0.9869	1	5	1.1102e-15	1	1	7	1.7599	0.85291	1
GO_PHOSPHATASE_BINDING	15	85.583	0.56684	1	13	85.583	0.59204	1	2	4.4409e-16	1	1
GO_ENZYME_ACTIVATOR_ACTIVITY	23	365.8	0.020698	0.10913	18	316.64	0.039596	0.20238	5	49.156	0.034997	0.61472
GO_PROTEIN_COMPLEX_BINDING	72	794.78	0.034497	0.16169	62	770.87	0.068993	0.28866	10	23.906	0.50625	1
GO_TRANSFERASE_ACTIVITY_TRANSFERRING_ACYL_GROUPS	16	158.65	0.24288	0.63721	12	124.83	0.32597	0.79115	4	33.825	0.071693	0.6914
GO_NUCLEIC_ACID_BINDING_TRANSCRIPTION_FACTOR_ACTIVITY	23	160.37	0.46615	0.9548	22	160.37	0.58524	1	1	2.2204e-16	1	1
GO_STRUCTURAL_CONSTITUENT_OF_RIBOSOME	31	2.1612	1	1	31	2.1612	1	1	0	NA	NA	NA
GO_HELICASE_ACTIVITY	14	127.69	0.29447	0.70934	14	127.69	0.42196	0.9307	0	NA	NA	NA
GO_PYRIDOXAL_PHOSPHATE_BINDING	11	12.824	0.91481	1	3	6.6613e-16	1	1	8	12.824	0.61564	1
GO_CHROMATIN_DNA_BINDING	16	52.904	0.80652	1	16	52.904	0.87431	1	0	NA	NA	NA
GO_TRANSFERASE_ACTIVITY_TRANSFERRING_ACYL_GROUPS_OTHER_THAN_AMINO_ACYL_GROUPS	14	155.92	0.18258	0.52796	11	122.1	0.29897	0.75745	3	33.825	0.039996	0.61472
GO_MOLECULAR_FUNCTION_REGULATOR	58	664.1	0.041496	0.18633	48	613.51	0.078192	0.31582	10	50.586	0.14349	0.81584
GO_DOUBLE_STRANDED_DNA_BINDING	39	174.55	0.83512	1	36	174.55	0.88841	1	3	6.6613e-16	1	1
GO_TRANSITION_METAL_ION_BINDING	50	314.49	0.61864	1	37	229.13	0.76572	1	13	85.365	0.040196	0.61472
GO_NUCLEOSIDE_TRIPHOSPHATASE_REGULATOR_ACTIVITY	10	199.95	0.030497	0.14992	10	199.95	0.056594	0.25264	0	NA	NA	NA
GO_ELECTRON_CARRIER_ACTIVITY	10	11.258	0.90401	1	5	1.6906	0.85511	1	5	9.5672	0.49635	1
GO_ACTIVE_TRANSMEMBRANE_TRANSPORTER_ACTIVITY	12	25.303	0.85801	1	6	1.3323e-15	1	1	6	25.303	0.26277	0.92957
GO_AMIDE_BINDING	15	65.915	0.68963	1	11	43.834	0.76192	1	4	22.081	0.19428	0.8944
GO_MODIFIED_AMINO_ACID_BINDING	10	57.213	0.51035	1	7	33.808	0.61674	1	3	23.405	0.12079	0.81104
GO_TRANSCRIPTION_FACTOR_ACTIVITY_RNA_POLYMERASE_II_CORE_PROMOTER_PROXIMAL_REGION_SEQUENCE_SPECIFIC_BINDING	14	64.784	0.65563	1	13	64.784	0.71393	1	1	2.2204e-16	1	1
GO_INORGANIC_CATION_TRANSMEMBRANE_TRANSPORTER_ACTIVITY	13	21.398	0.90701	1	10	2.2204e-15	1	1	3	21.398	0.14229	0.81584
GO_ANION_TRANSMEMBRANE_TRANSPORTER_ACTIVITY	11	25.303	0.82342	1	5	1.1102e-15	1	1	6	25.303	0.26277	0.92957
GO_IDENTICAL_PROTEIN_BINDING	92	805.9	0.18178	0.52728	66	753.93	0.12089	0.42243	26	51.968	0.71703	1
GO_ENZYME_INHIBITOR_ACTIVITY	23	230.32	0.20018	0.56147	20	211.94	0.30457	0.75876	3	18.382	0.18868	0.88481
GO_ORGANIC_ACID_BINDING	21	125.01	0.57764	1	6	33.808	0.54625	1	15	91.205	0.045095	0.61472
GO_LYASE_ACTIVITY	17	25.204	0.9509	1	5	1.1102e-15	1	1	12	25.204	0.59084	1
GO_TRANSMEMBRANE_TRANSPORTER_ACTIVITY	30	54.731	0.9816	1	18	29.428	0.9717	1	12	25.303	0.58954	1
GO_UBIQUITIN_LIKE_PROTEIN_LIGASE_BINDING	21	214.6	0.20218	0.56538	18	214.6	0.22548	0.63556	3	6.6613e-16	1	1
GO_DNA_DEPENDENT_ATPASE_ACTIVITY	12	195.24	0.056594	0.23598	12	195.24	0.09919	0.36761	0	NA	NA	NA
GO_GUANYL_NUCLEOTIDE_BINDING	25	292.69	0.10379	0.36171	22	284.08	0.15528	0.49787	3	8.6154	0.33537	0.93236
GO_TRANSCRIPTION_FACTOR_ACTIVITY_PROTEIN_BINDING	29	32.737	0.9949	1	26	32.737	0.995	1	3	6.6613e-16	1	1
GO_SINGLE_STRANDED_DNA_BINDING	13	84.419	0.48395	0.97838	11	84.419	0.49795	1	2	4.4409e-16	1	1
GO_RIBONUCLEOTIDE_BINDING	125	1719.1	9.999e-05	0.0014368	106	1669.3	0.00019998	0.0029153	19	49.721	0.51175	1
GO_MICROTUBULE_BINDING	23	597.11	0.00019998	0.0026683	19	597.11	0.00019998	0.0029153	4	8.8818e-16	1	1
GO_TUBULIN_BINDING	28	618.41	0.00049995	0.0059866	24	618.41	0.00029997	0.0040561	4	8.8818e-16	1	1
GO_S_ADENOSYLMETHIONINE_DEPENDENT_METHYLTRANSFERASE_ACTIVITY	11	80.518	0.41106	0.89559	6	50.112	0.41186	0.91296	5	30.405	0.14799	0.81584
GO_MOTOR_ACTIVITY	11	231.3	0.018498	0.10223	10	231.3	0.027097	0.16311	1	2.2204e-16	1	1
GO_TRANSCRIPTION_FACTOR_BINDING	29	106.94	0.86481	1	27	100.14	0.92221	1	2	6.8041	0.29037	0.93204
GO_ENZYME_REGULATOR_ACTIVITY	53	650.28	0.026497	0.1345	44	599.7	0.054095	0.24591	9	50.586	0.11469	0.81104
GO_ENZYME_BINDING	136	1458.3	0.0092991	0.063397	116	1396.3	0.024298	0.15317	20	61.98	0.38126	0.95812
GO_COFACTOR_BINDING	38	164.4	0.85091	1	17	139.33	0.48375	1	21	25.071	0.87941	1
GO_OXIDOREDUCTASE_ACTIVITY_ACTING_ON_CH_OH_GROUP_OF_DONORS	11	15.528	0.89631	1	5	1.1102e-15	1	1	6	15.528	0.43876	1
GO_ZINC_ION_BINDING	38	255.51	0.52405	1	31	229.13	0.60604	1	7	26.388	0.30497	0.93204
GO_POLY_A_RNA_BINDING	115	452.61	0.9904	1	109	452.61	0.9975	1	6	1.3323e-15	1	1
GO_PROTEIN_SERINE_THREONINE_KINASE_ACTIVITY	27	539.81	0.0012999	0.013796	22	539.81	0.0009999	0.011661	5	1.1102e-15	1	1
GO_RECEPTOR_ACTIVITY	19	31.188	0.9548	1	11	29.428	0.85211	1	8	1.7599	0.88101	1
GO_CHROMATIN_BINDING	48	464.75	0.15508	0.47522	46	449.83	0.32997	0.79719	2	14.925	0.14779	0.81584
GO_PROTEIN_DOMAIN_SPECIFIC_BINDING	33	182	0.67573	1	33	182	0.82092	1	0	NA	NA	NA
GO_LIPID_BINDING	25	177.79	0.46325	0.95176	13	54.637	0.77572	1	12	123.16	0.0012999	0.19628
GO_STRUCTURAL_CONSTITUENT_OF_CYTOSKELETON	13	211.91	0.048095	0.20797	12	211.91	0.072093	0.29583	1	2.2204e-16	1	1
GO_TRANSFERASE_ACTIVITY_TRANSFERRING_ONE_CARBON_GROUPS	18	126.38	0.45635	0.95142	9	76.27	0.42876	0.93684	9	50.112	0.11819	0.81104
GO_PHOSPHOLIPID_BINDING	17	138.42	0.35956	0.80924	9	54.637	0.57864	1	8	83.788	0.0079992	0.46711
GO_SEQUENCE_SPECIFIC_DNA_BINDING	42	183.02	0.86191	1	40	183.02	0.91841	1	2	4.4409e-16	1	1
GO_TRANSCRIPTION_COREPRESSOR_ACTIVITY	14	15.572	0.94941	1	13	15.572	0.9571	1	1	2.2204e-16	1	1
GO_RIBONUCLEASE_ACTIVITY	10	18.255	0.84372	1	8	18.255	0.81362	1	2	4.4409e-16	1	1
GO_ENDOPEPTIDASE_ACTIVITY	16	36.248	0.89541	1	12	16.541	0.94201	1	4	19.707	0.24368	0.92957
GO_TRANSCRIPTION_COACTIVATOR_ACTIVITY	13	17.165	0.93001	1	11	17.165	0.91971	1	2	4.4409e-16	1	1
GO_OXIDOREDUCTASE_ACTIVITY	58	221.38	0.94921	1	27	149.23	0.78952	1	31	72.144	0.64824	1
GO_CORE_PROMOTER_PROXIMAL_REGION_DNA_BINDING	17	13.542	0.985	1	16	13.542	0.9853	1	1	2.2204e-16	1	1
GO_ATPASE_ACTIVITY	38	485.5	0.034697	0.16169	36	464.1	0.10769	0.39016	2	21.398	0.086691	0.72327
GO_GTPASE_BINDING	16	237.88	0.060294	0.24566	16	237.88	0.11149	0.40162	0	NA	NA	NA
GO_G_PROTEIN_COUPLED_RECEPTOR_BINDING	12	30.486	0.82222	1	10	30.486	0.80382	1	2	4.4409e-16	1	1
GO_ADENYL_NUCLEOTIDE_BINDING	102	1509.2	9.999e-05	0.0014368	86	1464.7	0.00019998	0.0029153	16	44.498	0.46305	1
GO_RECEPTOR_BINDING	59	347.79	0.70133	1	38	229.92	0.79082	1	21	117.87	0.041596	0.61472
GO_DNA_HELICASE_ACTIVITY	10	89.149	0.31287	0.7384	10	89.149	0.41136	0.91296	0	NA	NA	NA
GO_HYDROLASE_ACTIVITY_ACTING_ON_CARBON_NITROGEN_BUT_NOT_PEPTIDE_BONDS	14	25.681	0.90221	1	7	5.9738	0.88511	1	7	19.707	0.42196	0.98937
GO_TRANSPORTER_ACTIVITY	52	216.13	0.90731	1	32	100.21	0.9642	1	20	115.93	0.032797	0.61472
GO_MACROMOLECULAR_COMPLEX_BINDING	108	1248	0.0061994	0.050791	96	1190.8	0.027997	0.16638	12	57.214	0.15668	0.81584
GO_STRUCTURAL_MOLECULE_ACTIVITY	56	233.01	0.91831	1	51	233.01	0.9515	1	5	1.1102e-15	1	1
GO_RNA_BINDING	138	689.53	0.9519	1	130	635.56	0.9962	1	8	53.971	0.072593	0.6914
GO_TRANSFERASE_ACTIVITY_TRANSFERRING_PHOSPHORUS_CONTAINING_GROUPS	52	691.52	0.011199	0.073145	41	691.52	0.0088991	0.072832	11	2.4425e-15	1	1
GO_LIGASE_ACTIVITY	21	107.52	0.66763	1	17	87.816	0.73533	1	4	19.707	0.24368	0.92957
GO_STRUCTURE_SPECIFIC_DNA_BINDING	20	99.062	0.68293	1	20	99.062	0.78912	1	0	NA	NA	NA
GO_COENZYME_BINDING	23	22.885	0.9904	1	11	10.638	0.9512	1	12	12.247	0.80992	1
GO_NUCLEOTIDYLTRANSFERASE_ACTIVITY	10	52.843	0.54475	1	9	52.843	0.59444	1	1	2.2204e-16	1	1

## Sheet: gsaResTab_CCNC_10lim_FDR_fisher
Name	Genes (tot)	Stat (non-dir.)	p (non-dir.)	p adj (non-dir.)	Genes (up)	Stat (mix.dir.up)	p (mix.dir.up)	p adj (mix.dir.up)	Genes (down)	Stat (mix.dir.dn)	p (mix.dir.dn)	p adj (mix.dir.dn)
KEGG_PURINE_METABOLISM	10	173	0.059494	0.17818	10	173	0.09949	0.2787	0	NA	NA	NA
KEGG_PYRIMIDINE_METABOLISM	18	234.22	0.093791	0.24936	14	226.53	0.092891	0.26467	4	7.6901	0.46645	1
KEGG_ARGININE_AND_PROLINE_METABOLISM	11	23.1	0.83992	1	3	6.6613e-16	1	1	8	23.1	0.41056	1
KEGG_GLUTATHIONE_METABOLISM	13	132.44	0.24078	0.52276	10	132.44	0.20638	0.47717	3	6.6613e-16	1	1
KEGG_RIBOSOME	20	2.1612	0.9995	1	20	2.1612	0.9995	1	0	NA	NA	NA
KEGG_DNA_REPLICATION	19	212.35	0.15768	0.3734	19	212.35	0.25777	0.56659	0	NA	NA	NA
KEGG_SPLICEOSOME	16	8.0427	0.9879	1	16	8.0427	0.9923	1	0	NA	NA	NA
KEGG_CELL_CYCLE	33	691.14	0.00049995	0.0023998	33	691.14	0.0011999	0.0057907	0	NA	NA	NA
KEGG_OOCYTE_MEIOSIS	18	418.38	0.0017998	0.0078345	18	418.38	0.0049995	0.021447	0	NA	NA	NA
KEGG_P53_SIGNALING_PATHWAY	10	285.98	0.0020998	0.0090078	10	285.98	0.0057994	0.024641	0	NA	NA	NA
KEGG_UBIQUITIN_MEDIATED_PROTEOLYSIS	11	132.01	0.17828	0.41444	11	132.01	0.25257	0.55793	0	NA	NA	NA
KEGG_ENDOCYTOSIS	10	1.0578	0.9715	1	9	1.0578	0.9704	1	1	2.2204e-16	1	1
KEGG_PEROXISOME	10	22.24	0.80552	1	1	2.2204e-16	1	1	9	22.24	0.49835	1
KEGG_GAP_JUNCTION	10	295.43	0.0013999	0.0063422	9	295.43	0.0039996	0.017847	1	2.2204e-16	1	1
KEGG_REGULATION_OF_ACTIN_CYTOSKELETON	13	2.8866e-15	1	1	12	2.6645e-15	1	1	1	2.2204e-16	1	1
KEGG_PROGESTERONE_MEDIATED_OOCYTE_MATURATION	13	309.36	0.0049995	0.019908	13	309.36	0.011999	0.046528	0	NA	NA	NA
KEGG_ALZHEIMERS_DISEASE	10	29.428	0.74443	1	8	29.428	0.71483	1	2	4.4409e-16	1	1
KEGG_HUNTINGTONS_DISEASE	10	2.7268	0.9612	1	8	2.7268	0.94611	1	2	4.4409e-16	1	1
KEGG_PATHOGENIC_ESCHERICHIA_COLI_INFECTION	10	199.55	0.029897	0.098328	10	199.55	0.055994	0.17758	0	NA	NA	NA
KEGG_PATHWAYS_IN_CANCER	17	182.24	0.19378	0.4401	15	182.24	0.23518	0.52737	2	4.4409e-16	1	1
PID_AURORA_B_PATHWAY	20	721.76	9.999e-05	0.0005515	20	721.76	9.999e-05	0.00059994	0	NA	NA	NA
PID_P73PATHWAY	13	310.93	0.0045995	0.018481	11	310.93	0.0049995	0.021447	2	4.4409e-16	1	1
PID_E2F_PATHWAY	19	407.77	0.0033997	0.014173	18	407.77	0.0065993	0.027513	1	2.2204e-16	1	1
PID_ATR_PATHWAY	12	152.81	0.14269	0.35196	12	152.81	0.21868	0.49919	0	NA	NA	NA
PID_MYC_ACTIV_PATHWAY	12	147.26	0.15758	0.3734	12	147.26	0.23778	0.53052	0	NA	NA	NA
PID_PLK1_PATHWAY	17	780.86	9.999e-05	0.0005515	17	780.86	9.999e-05	0.00059994	0	NA	NA	NA
PID_P53_DOWNSTREAM_PATHWAY	13	137.43	0.22058	0.48364	12	137.43	0.27467	0.59016	1	2.2204e-16	1	1
PID_ERBB1_DOWNSTREAM_PATHWAY	12	13.818	0.93491	1	10	13.818	0.91281	1	2	4.4409e-16	1	1
PID_FOXM1_PATHWAY	13	594.74	9.999e-05	0.0005515	13	594.74	9.999e-05	0.00059994	0	NA	NA	NA
PID_PDGFRB_PATHWAY	11	13.818	0.91061	1	11	13.818	0.93621	1	0	NA	NA	NA
PID_CMYB_PATHWAY	11	74.018	0.45735	0.82715	10	74.018	0.49415	0.86707	1	2.2204e-16	1	1
PID_AURORA_A_PATHWAY	10	378.69	0.00019998	0.0010148	10	378.69	0.00059994	0.0029762	0	NA	NA	NA
REACTOME_TRANSLATION	23	2.9537	0.9996	1	23	2.9537	1	1	0	NA	NA	NA
REACTOME_FORMATION_OF_THE_TERNARY_COMPLEX_AND_SUBSEQUENTLY_THE_43S_COMPLEX	13	2.1612	0.9895	1	13	2.1612	0.9921	1	0	NA	NA	NA
REACTOME_ACTIVATION_OF_THE_PRE_REPLICATIVE_COMPLEX	12	172.38	0.093491	0.24931	11	172.38	0.12649	0.33529	1	2.2204e-16	1	1
REACTOME_SIGNALLING_BY_NGF	13	262.02	0.015798	0.055232	12	262.02	0.029097	0.10173	1	2.2204e-16	1	1
REACTOME_DEVELOPMENTAL_BIOLOGY	19	108.16	0.59914	0.96734	14	102.94	0.54115	0.90497	5	5.2221	0.62834	1
REACTOME_MEIOSIS	14	91.114	0.49085	0.86655	14	91.114	0.60554	0.95172	0	NA	NA	NA
REACTOME_CELL_CYCLE	99	1966.6	9.999e-05	0.0005515	98	1966.6	9.999e-05	0.00059994	1	2.2204e-16	1	1
REACTOME_ORC1_REMOVAL_FROM_CHROMATIN	14	194.26	0.092991	0.24872	14	194.26	0.16078	0.3966	0	NA	NA	NA
REACTOME_SIGNALING_BY_ERBB2	13	177.53	0.10549	0.27551	11	177.53	0.11459	0.30889	2	4.4409e-16	1	1
REACTOME_SIGNALING_BY_EGFR_IN_CANCER	12	177.53	0.083592	0.23197	10	177.53	0.088991	0.25741	2	4.4409e-16	1	1
REACTOME_SRP_DEPENDENT_COTRANSLATIONAL_PROTEIN_TARGETING_TO_MEMBRANE	18	2.9537	0.9975	1	18	2.9537	0.9987	1	0	NA	NA	NA
REACTOME_PPARA_ACTIVATES_GENE_EXPRESSION	11	65.772	0.51145	0.88017	6	1.6906	0.89881	1	5	64.081	0.0088991	1
REACTOME_DOWNSTREAM_SIGNALING_EVENTS_OF_B_CELL_RECEPTOR_BCR	11	45.164	0.66463	1	10	45.164	0.69193	1	1	2.2204e-16	1	1
REACTOME_SIGNALING_BY_THE_B_CELL_RECEPTOR_BCR	13	74.593	0.55004	0.92326	12	74.593	0.60744	0.95193	1	2.2204e-16	1	1
REACTOME_NGF_SIGNALLING_VIA_TRKA_FROM_THE_PLASMA_MEMBRANE	11	170.47	0.082892	0.23075	10	170.47	0.10479	0.28898	1	2.2204e-16	1	1
REACTOME_SIGNALING_BY_FGFR_IN_DISEASE	10	170.47	0.063694	0.18484	9	170.47	0.080892	0.24024	1	2.2204e-16	1	1
REACTOME_PROCESSING_OF_CAPPED_INTRON_CONTAINING_PRE_MRNA	23	16.678	0.9949	1	23	16.678	0.9986	1	0	NA	NA	NA
REACTOME_ACTIVATION_OF_THE_MRNA_UPON_BINDING_OF_THE_CAP_BINDING_COMPLEX_AND_EIFS_AND_SUBSEQUENT_BINDING_TO_43S	13	2.1612	0.9895	1	13	2.1612	0.9921	1	0	NA	NA	NA
REACTOME_METABOLISM_OF_AMINO_ACIDS_AND_DERIVATIVES	35	97.516	0.9514	1	12	2.3544	0.9877	1	23	95.162	0.16488	1
REACTOME_TRANSMISSION_ACROSS_CHEMICAL_SYNAPSES	11	43.63	0.67713	1	6	30.486	0.58264	0.93624	5	13.143	0.40716	1
REACTOME_NEURONAL_SYSTEM	11	43.63	0.67713	1	6	30.486	0.58264	0.93624	5	13.143	0.40716	1
REACTOME_PEPTIDE_CHAIN_ELONGATION	17	2.1612	0.9979	1	17	2.1612	0.9988	1	0	NA	NA	NA
REACTOME_SIGNALING_BY_GPCR	14	216.85	0.058594	0.17638	10	216.85	0.039896	0.13369	4	8.8818e-16	1	1
REACTOME_CELL_CYCLE_MITOTIC	87	1889.9	9.999e-05	0.0005515	86	1889.9	9.999e-05	0.00059994	1	2.2204e-16	1	1
REACTOME_RECRUITMENT_OF_MITOTIC_CENTROSOME_PROTEINS_AND_COMPLEXES	12	341.95	0.0012999	0.0060119	12	341.95	0.0045995	0.02032	0	NA	NA	NA
REACTOME_LOSS_OF_NLP_FROM_MITOTIC_CENTROSOMES	11	314.15	0.0015998	0.0070679	11	314.15	0.0048995	0.021327	0	NA	NA	NA
REACTOME_CELL_CYCLE_CHECKPOINTS	32	512.99	0.0076992	0.029093	31	512.99	0.025597	0.091655	1	2.2204e-16	1	1
REACTOME_TRANSMEMBRANE_TRANSPORT_OF_SMALL_MOLECULES	19	35.111	0.94261	1	11	2.4425e-15	1	1	8	35.111	0.21878	1
REACTOME_MRNA_PROCESSING	24	16.678	0.9961	1	24	16.678	0.998	1	0	NA	NA	NA
REACTOME_SIGNALING_BY_PDGF	10	170.47	0.063694	0.18484	9	170.47	0.080892	0.24024	1	2.2204e-16	1	1
REACTOME_PROTEIN_FOLDING	10	199.55	0.029897	0.098328	10	199.55	0.055994	0.17758	0	NA	NA	NA
REACTOME_METABOLISM_OF_NUCLEOTIDES	14	181.37	0.11949	0.30578	9	173.68	0.076192	0.23013	5	7.6901	0.54775	1
REACTOME_METABOLISM_OF_PROTEINS	45	207.88	0.83682	1	41	207.88	0.89021	1	4	8.8818e-16	1	1
REACTOME_DOWNSTREAM_SIGNAL_TRANSDUCTION	10	170.47	0.063694	0.18484	9	170.47	0.080892	0.24024	1	2.2204e-16	1	1
REACTOME_M_G1_TRANSITION	18	180.53	0.21908	0.48154	17	180.53	0.30737	0.63181	1	2.2204e-16	1	1
REACTOME_MRNA_SPLICING	20	16.678	0.9903	1	20	16.678	0.995	1	0	NA	NA	NA
REACTOME_3_UTR_MEDIATED_TRANSLATIONAL_REGULATION	20	2.1612	0.9995	1	20	2.1612	0.9995	1	0	NA	NA	NA
REACTOME_G1_S_TRANSITION	27	552.02	0.0009999	0.0046487	26	552.02	0.0034997	0.015775	1	2.2204e-16	1	1
REACTOME_TRANSCRIPTION	12	18.194	0.90971	1	12	18.194	0.92971	1	0	NA	NA	NA
REACTOME_AXON_GUIDANCE	12	102.94	0.33117	0.66383	9	102.94	0.28687	0.60798	3	6.6613e-16	1	1
REACTOME_SLC_MEDIATED_TRANSMEMBRANE_TRANSPORT	13	16.729	0.93161	1	7	1.5543e-15	1	1	6	16.729	0.42096	1
REACTOME_SYNTHESIS_OF_DNA	27	337.28	0.070393	0.20028	27	337.28	0.15168	0.38308	0	NA	NA	NA
REACTOME_METABOLISM_OF_MRNA	28	8.3378	0.9996	1	28	8.3378	0.9999	1	0	NA	NA	NA
REACTOME_METABOLISM_OF_RNA	34	8.3378	1	1	34	8.3378	1	1	0	NA	NA	NA
REACTOME_MITOTIC_G1_G1_S_PHASES	32	601.03	0.0015998	0.0070679	31	601.03	0.0060994	0.025669	1	2.2204e-16	1	1
REACTOME_DOWNSTREAM_SIGNALING_OF_ACTIVATED_FGFR	10	170.47	0.063694	0.18484	9	170.47	0.080892	0.24024	1	2.2204e-16	1	1
REACTOME_REGULATION_OF_MITOTIC_CELL_CYCLE	18	480.39	0.00029997	0.0014799	18	480.39	0.0013999	0.0066832	0	NA	NA	NA
REACTOME_MITOTIC_M_M_G1_PHASES	51	1064.6	9.999e-05	0.0005515	50	1064.6	0.00019998	0.0011239	1	2.2204e-16	1	1
REACTOME_MITOTIC_G2_G2_M_PHASES	15	457.56	0.00019998	0.0010148	15	457.56	0.00059994	0.0029762	0	NA	NA	NA
REACTOME_DNA_REPAIR	16	142.64	0.30687	0.63118	16	142.64	0.41936	0.79401	0	NA	NA	NA
REACTOME_CHROMOSOME_MAINTENANCE	30	355.88	0.082192	0.22952	30	355.88	0.18138	0.43182	0	NA	NA	NA
REACTOME_DEPOSITION_OF_NEW_CENPA_CONTAINING_NUCLEOSOMES_AT_THE_CENTROMERE	12	190.61	0.062494	0.18437	12	190.61	0.11289	0.30563	0	NA	NA	NA
REACTOME_METABOLISM_OF_LIPIDS_AND_LIPOPROTEINS	33	133.82	0.85291	1	12	1.6906	0.9903	1	21	132.13	0.018698	1
REACTOME_FATTY_ACID_TRIACYLGLYCEROL_AND_KETONE_BODY_METABOLISM	16	90.743	0.57294	0.94217	6	1.6906	0.89881	1	10	89.053	0.011299	1
REACTOME_ASSEMBLY_OF_THE_PRE_REPLICATIVE_COMPLEX	12	91.064	0.39296	0.7553	12	91.064	0.50785	0.87664	0	NA	NA	NA
REACTOME_LAGGING_STRAND_SYNTHESIS	11	127.25	0.19348	0.4401	11	127.25	0.27417	0.59016	0	NA	NA	NA
REACTOME_DNA_REPLICATION	63	1265.6	9.999e-05	0.0005515	62	1265.6	9.999e-05	0.00059994	1	2.2204e-16	1	1
REACTOME_METABOLISM_OF_CARBOHYDRATES	14	133.11	0.27297	0.57358	8	127.89	0.15158	0.38308	6	5.2221	0.70273	1
REACTOME_APOPTOSIS	16	43.549	0.85871	1	15	43.549	0.89531	1	1	2.2204e-16	1	1
REACTOME_HEMOSTASIS	25	254.52	0.18198	0.42083	18	223.31	0.19188	0.44958	7	31.206	0.22788	1
REACTOME_INFLUENZA_LIFE_CYCLE	26	29.462	0.9921	1	26	29.462	0.9975	1	0	NA	NA	NA
REACTOME_INFLUENZA_VIRAL_RNA_TRANSCRIPTION_AND_REPLICATION	20	9.2222	0.9962	1	20	9.2222	0.9978	1	0	NA	NA	NA
REACTOME_HIV_INFECTION	22	81.318	0.82072	1	22	81.318	0.89601	1	0	NA	NA	NA
REACTOME_HIV_LIFE_CYCLE	15	70.235	0.65063	1	15	70.235	0.75852	1	0	NA	NA	NA
REACTOME_HOST_INTERACTIONS_OF_HIV_FACTORS	16	51.342	0.81302	1	16	51.342	0.87861	1	0	NA	NA	NA
REACTOME_LATE_PHASE_OF_HIV_LIFE_CYCLE	11	27.13	0.81042	1	11	27.13	0.86301	1	0	NA	NA	NA
REACTOME_APC_C_CDH1_MEDIATED_DEGRADATION_OF_CDC20_AND_OTHER_APC_C_CDH1_TARGETED_PROTEINS_IN_LATE_MITOSIS_EARLY_G1	12	249.74	0.016298	0.056757	12	249.74	0.037296	0.12641	0	NA	NA	NA
REACTOME_ACTIVATION_OF_ATR_IN_RESPONSE_TO_REPLICATION_STRESS	13	137.27	0.22118	0.48376	12	137.27	0.27607	0.59016	1	2.2204e-16	1	1
REACTOME_APC_C_CDC20_MEDIATED_DEGRADATION_OF_MITOTIC_PROTEINS	14	286.26	0.012099	0.043674	14	286.26	0.028897	0.10173	0	NA	NA	NA
REACTOME_MITOTIC_PROMETAPHASE	32	833.5	9.999e-05	0.0005515	32	833.5	9.999e-05	0.00059994	0	NA	NA	NA
REACTOME_IMMUNE_SYSTEM	47	528.18	0.064094	0.18537	42	523.99	0.10949	0.29916	5	4.1992	0.64704	1
REACTOME_ADAPTIVE_IMMUNE_SYSTEM	33	400.48	0.062394	0.18437	30	400.48	0.10239	0.28502	3	6.6613e-16	1	1
REACTOME_CYTOKINE_SIGNALING_IN_IMMUNE_SYSTEM	10	106.96	0.23038	0.50141	9	106.96	0.26777	0.58138	1	2.2204e-16	1	1
REACTOME_CLASS_I_MHC_MEDIATED_ANTIGEN_PROCESSING_PRESENTATION	16	132.01	0.35406	0.69869	15	132.01	0.43716	0.81383	1	2.2204e-16	1	1
REACTOME_NONSENSE_MEDIATED_DECAY_ENHANCED_BY_THE_EXON_JUNCTION_COMPLEX	17	2.1612	0.9979	1	17	2.1612	0.9988	1	0	NA	NA	NA
REACTOME_ANTIGEN_PROCESSING_UBIQUITINATION_PROTEASOME_DEGRADATION	15	132.01	0.31177	0.63498	15	132.01	0.43716	0.81383	0	NA	NA	NA
REACTOME_TELOMERE_MAINTENANCE	13	143.27	0.19878	0.44755	13	143.27	0.29647	0.61862	0	NA	NA	NA
REACTOME_PLATELET_ACTIVATION_SIGNALING_AND_AGGREGATION	10	60.635	0.48765	0.86593	6	29.428	0.59124	0.93626	4	31.206	0.084392	1
REACTOME_EXTENSION_OF_TELOMERES	11	127.25	0.19348	0.4401	11	127.25	0.27417	0.59016	0	NA	NA	NA
REACTOME_G2_M_CHECKPOINTS	16	305.24	0.014599	0.052062	15	305.24	0.023998	0.087336	1	2.2204e-16	1	1
REACTOME_S_PHASE	28	337.28	0.077792	0.21861	28	337.28	0.17148	0.41492	0	NA	NA	NA
REACTOME_DNA_STRAND_ELONGATION	19	225.93	0.12759	0.32005	19	225.93	0.21548	0.49316	0	NA	NA	NA
REACTOME_SIGNALING_BY_FGFR	10	170.47	0.063694	0.18484	9	170.47	0.080892	0.24024	1	2.2204e-16	1	1
REACTOME_APOPTOTIC_EXECUTION_PHASE	10	43.549	0.61844	0.98418	9	43.549	0.65323	0.99669	1	2.2204e-16	1	1
NAKAMURA_CANCER_MICROENVIRONMENT_DN	13	265.19	0.014899	0.05292	12	265.19	0.027797	0.098342	1	2.2204e-16	1	1
PARENT_MTOR_SIGNALING_UP	36	112.97	0.94241	1	25	75.447	0.94861	1	11	37.523	0.33347	1
PYEON_HPV_POSITIVE_TUMORS_UP	18	278.53	0.040996	0.13048	17	278.53	0.066593	0.20462	1	2.2204e-16	1	1
NAKAMURA_TUMOR_ZONE_PERIPHERAL_VS_CENTRAL_UP	40	1063.8	9.999e-05	0.0005515	39	1063.8	9.999e-05	0.00059994	1	2.2204e-16	1	1
NAKAMURA_TUMOR_ZONE_PERIPHERAL_VS_CENTRAL_DN	27	37.435	0.9874	1	17	8.1265	0.9945	1	10	29.309	0.42026	1
HOLLMANN_APOPTOSIS_VIA_CD40_UP	19	260.81	0.071693	0.20275	17	260.81	0.093591	0.26552	2	4.4409e-16	1	1
HOLLMANN_APOPTOSIS_VIA_CD40_DN	17	3.7826	0.9968	1	9	3.7826	0.9572	1	8	1.7764e-15	1	1
LIU_PROSTATE_CANCER_DN	13	90.844	0.45095	0.82337	11	73.153	0.56614	0.92585	2	17.691	0.13039	1
LIU_SOX4_TARGETS_DN	13	48.259	0.72743	1	10	40.76	0.72483	1	3	7.4992	0.37636	1
ONKEN_UVEAL_MELANOMA_UP	57	411.45	0.45635	0.82715	48	398.31	0.51465	0.87717	9	13.143	0.67733	1
ONKEN_UVEAL_MELANOMA_DN	35	40.908	0.997	1	27	13.703	0.9996	1	8	27.206	0.34547	1
BERTUCCI_MEDULLARY_VS_DUCTAL_BREAST_CANCER_UP	10	290.58	0.0016998	0.0074725	8	290.58	0.0026997	0.012486	2	4.4409e-16	1	1
SCHUETZ_BREAST_CANCER_DUCTAL_INVASIVE_UP	12	118.69	0.25567	0.54577	8	88.427	0.31347	0.63776	4	30.259	0.10389	1
KIM_RESPONSE_TO_TSA_AND_DECITABINE_UP	11	68.974	0.49075	0.86655	5	55.904	0.29387	0.61546	6	13.07	0.48805	1
SENGUPTA_NASOPHARYNGEAL_CARCINOMA_UP	64	1681.8	9.999e-05	0.0005515	60	1681.8	9.999e-05	0.00059994	4	8.8818e-16	1	1
SOTIRIOU_BREAST_CANCER_GRADE_1_VS_3_UP	67	2398.8	9.999e-05	0.0005515	66	2398.8	9.999e-05	0.00059994	1	2.2204e-16	1	1
GAZDA_DIAMOND_BLACKFAN_ANEMIA_ERYTHROID_DN	26	114.67	0.77542	1	22	114.67	0.77492	1	4	8.8818e-16	1	1
CHEMNITZ_RESPONSE_TO_PROSTAGLANDIN_E2_UP	39	1332.4	9.999e-05	0.0005515	39	1332.4	9.999e-05	0.00059994	0	NA	NA	NA
CHEMNITZ_RESPONSE_TO_PROSTAGLANDIN_E2_DN	12	62.466	0.57734	0.94265	8	41.382	0.61104	0.95193	4	21.084	0.20208	1
ZHONG_RESPONSE_TO_AZACITIDINE_AND_TSA_UP	15	86.71	0.54885	0.92326	10	73.639	0.49665	0.86802	5	13.07	0.40786	1
DAVICIONI_MOLECULAR_ARMS_VS_ERMS_UP	18	91.671	0.64044	1	13	91.671	0.55544	0.92021	5	1.1102e-15	1	1
SENGUPTA_NASOPHARYNGEAL_CARCINOMA_WITH_LMP1_UP	34	303.72	0.25437	0.5443	28	301.62	0.25907	0.56804	6	2.1029	0.79062	1
TURASHVILI_BREAST_DUCTAL_CARCINOMA_VS_LOBULAR_NORMAL_UP	10	396.1	0.00019998	0.0010148	10	396.1	0.00029997	0.0016047	0	NA	NA	NA
WILCOX_RESPONSE_TO_PROGESTERONE_UP	32	1204.4	9.999e-05	0.0005515	28	1181.9	9.999e-05	0.00059994	4	22.582	0.18378	1
FULCHER_INFLAMMATORY_RESPONSE_LECTIN_VS_LPS_UP	30	88.415	0.93081	1	26	88.415	0.93741	1	4	8.8818e-16	1	1
FULCHER_INFLAMMATORY_RESPONSE_LECTIN_VS_LPS_DN	25	60.963	0.94221	1	19	45.717	0.94491	1	6	15.246	0.44176	1
GARY_CD5_TARGETS_UP	30	109.97	0.87671	1	21	100.37	0.80712	1	9	9.6021	0.74963	1
GARY_CD5_TARGETS_DN	58	398.59	0.52005	0.88825	57	398.59	0.72943	1	1	2.2204e-16	1	1
ZHOU_INFLAMMATORY_RESPONSE_LIVE_UP	12	140.04	0.17808	0.41444	8	140.04	0.11859	0.31719	4	8.8818e-16	1	1
ZHOU_INFLAMMATORY_RESPONSE_LIVE_DN	14	25.752	0.90161	1	9	25.31	0.79662	1	5	0.44174	0.76932	1
PRAMOONJAGO_SOX4_TARGETS_DN	13	215.52	0.051595	0.1586	11	208.03	0.063194	0.19553	2	7.4992	0.27017	1
PUIFFE_INVASION_INHIBITED_BY_ASCITES_UP	15	264.26	0.025197	0.084755	15	264.26	0.056294	0.1779	0	NA	NA	NA
PUIFFE_INVASION_INHIBITED_BY_ASCITES_DN	11	128.12	0.19028	0.43549	9	128.12	0.17918	0.42772	2	4.4409e-16	1	1
THUM_SYSTOLIC_HEART_FAILURE_UP	29	99.418	0.88591	1	24	99.418	0.87871	1	5	1.1102e-15	1	1
THUM_SYSTOLIC_HEART_FAILURE_DN	12	36.173	0.77982	1	10	34.07	0.77612	1	2	2.1029	0.40236	1
CASORELLI_ACUTE_PROMYELOCYTIC_LEUKEMIA_DN	122	1988.7	9.999e-05	0.0005515	110	1972.4	9.999e-05	0.00059994	12	16.217	0.75472	1
HUTTMANN_B_CLL_POOR_SURVIVAL_UP	11	41.382	0.69713	1	8	41.382	0.61104	0.95193	3	6.6613e-16	1	1
DIAZ_CHRONIC_MEYLOGENOUS_LEUKEMIA_UP	156	508.84	0.9996	1	129	475.95	0.9999	1	27	32.889	0.91561	1
DEURIG_T_CELL_PROLYMPHOCYTIC_LEUKEMIA_UP	26	338.15	0.059594	0.17818	24	338.15	0.09509	0.26806	2	4.4409e-16	1	1
DEURIG_T_CELL_PROLYMPHOCYTIC_LEUKEMIA_DN	16	35.134	0.89861	1	16	35.134	0.93401	1	0	NA	NA	NA
LIU_CMYB_TARGETS_UP	16	137.56	0.32897	0.66241	12	130.06	0.30717	0.63181	4	7.4992	0.48525	1
CHARAFE_BREAST_CANCER_LUMINAL_VS_BASAL_UP	10	8.1265	0.92741	1	6	8.1265	0.81952	1	4	8.8818e-16	1	1
CHARAFE_BREAST_CANCER_LUMINAL_VS_BASAL_DN	18	79.971	0.70883	1	9	79.971	0.41286	0.78505	9	1.9984e-15	1	1
CHARAFE_BREAST_CANCER_LUMINAL_VS_MESENCHYMAL_UP	10	7.4992	0.93181	1	4	8.8818e-16	1	1	6	7.4992	0.63864	1
CHARAFE_BREAST_CANCER_LUMINAL_VS_MESENCHYMAL_DN	32	547.4	0.0040996	0.016776	27	547.4	0.0048995	0.021327	5	1.1102e-15	1	1
DOANE_RESPONSE_TO_ANDROGEN_DN	26	402.16	0.018498	0.064165	21	379.58	0.029297	0.10202	5	22.582	0.24168	1
LAIHO_COLORECTAL_CANCER_SERRATED_UP	12	6.3468	0.9705	1	11	6.3468	0.9692	1	1	2.2204e-16	1	1
BORCZUK_MALIGNANT_MESOTHELIOMA_UP	56	572.45	0.10019	0.264	54	572.45	0.21928	0.49928	2	4.4409e-16	1	1
HORIUCHI_WTAP_TARGETS_DN	91	2684.7	9.999e-05	0.0005515	88	2684.7	9.999e-05	0.00059994	3	6.6613e-16	1	1
GAL_LEUKEMIC_STEM_CELL_DN	37	1263.8	9.999e-05	0.0005515	33	1243.4	9.999e-05	0.00059994	4	20.424	0.21728	1
BASAKI_YBX1_TARGETS_UP	81	2139.7	9.999e-05	0.0005515	77	2139.7	9.999e-05	0.00059994	4	8.8818e-16	1	1
BASAKI_YBX1_TARGETS_DN	22	14.3	0.9951	1	12	4.6975	0.9834	1	10	9.6021	0.78812	1
WANG_LMO4_TARGETS_UP	25	189.24	0.40256	0.76711	20	178.34	0.43116	0.81076	5	10.892	0.44736	1
WANG_LMO4_TARGETS_DN	20	164.18	0.34787	0.69106	19	164.18	0.44556	0.82256	1	2.2204e-16	1	1
WANG_CLIM2_TARGETS_UP	12	138.63	0.18258	0.42112	10	138.63	0.18788	0.4449	2	4.4409e-16	1	1
VECCHI_GASTRIC_CANCER_ADVANCED_VS_EARLY_DN	12	238.81	0.021998	0.074557	7	206.11	0.015898	0.059821	5	32.693	0.11369	1
VECCHI_GASTRIC_CANCER_EARLY_UP	82	2466.5	9.999e-05	0.0005515	79	2466.5	9.999e-05	0.00059994	3	6.6613e-16	1	1
VECCHI_GASTRIC_CANCER_EARLY_DN	14	88.98	0.50545	0.87922	7	70.597	0.34837	0.68897	7	18.382	0.45225	1
SLEBOS_HEAD_AND_NECK_CANCER_WITH_HPV_UP	12	151.79	0.14499	0.35614	12	151.79	0.22288	0.50383	0	NA	NA	NA
OSMAN_BLADDER_CANCER_UP	43	319.78	0.41476	0.7853	33	305.43	0.39256	0.75453	10	14.35	0.69223	1
OSMAN_BLADDER_CANCER_DN	24	16.8	0.9961	1	23	9.3009	0.9996	1	1	7.4992	0.14029	1
GINESTIER_BREAST_CANCER_ZNF217_AMPLIFIED_DN	15	40.068	0.84132	1	13	40.068	0.85341	1	2	4.4409e-16	1	1
GINESTIER_BREAST_CANCER_20Q13_AMPLIFICATION_DN	10	206.07	0.025297	0.08477	10	206.07	0.049395	0.1595	0	NA	NA	NA
OSWALD_HEMATOPOIETIC_STEM_CELL_IN_COLLAGEN_GEL_UP	18	88.071	0.65953	1	15	88.071	0.66673	1	3	6.6613e-16	1	1
OSWALD_HEMATOPOIETIC_STEM_CELL_IN_COLLAGEN_GEL_DN	16	36.073	0.89441	1	12	23.249	0.90491	1	4	12.824	0.34427	1
GARGALOVIC_RESPONSE_TO_OXIDIZED_PHOSPHOLIPIDS_TURQUOISE_DN	15	513.8	9.999e-05	0.0005515	15	513.8	9.999e-05	0.00059994	0	NA	NA	NA
TAKEDA_TARGETS_OF_NUP98_HOXA9_FUSION_8D_DN	10	51.803	0.55574	0.92739	5	26.676	0.53575	0.89932	5	25.127	0.20338	1
RHEIN_ALL_GLUCOCORTICOID_THERAPY_DN	77	1512.1	9.999e-05	0.0005515	70	1503.3	9.999e-05	0.00059994	7	8.8534	0.65643	1
MULLIGHAN_NPM1_MUTATED_SIGNATURE_1_UP	19	147.46	0.39496	0.75751	13	147.46	0.27917	0.5945	6	1.3323e-15	1	1
MULLIGHAN_NPM1_MUTATED_SIGNATURE_2_UP	15	164.12	0.18398	0.42325	11	164.12	0.14649	0.38035	4	8.8818e-16	1	1
MULLIGHAN_MLL_SIGNATURE_1_UP	17	56.908	0.81022	1	12	56.908	0.71313	1	5	1.1102e-15	1	1
MULLIGHAN_MLL_SIGNATURE_1_DN	11	2.4425e-15	1	1	10	2.2204e-15	1	1	1	2.2204e-16	1	1
MULLIGHAN_MLL_SIGNATURE_2_UP	20	62.916	0.85481	1	14	62.916	0.75812	1	6	1.3323e-15	1	1
MULLIGHAN_MLL_SIGNATURE_2_DN	12	7.4992	0.9664	1	10	2.2204e-15	1	1	2	7.4992	0.27017	1
MULLIGHAN_NPM1_SIGNATURE_3_UP	23	199.49	0.30177	0.62464	17	199.49	0.23648	0.52894	6	1.3323e-15	1	1
DITTMER_PTHLH_TARGETS_UP	16	290.67	0.020398	0.070207	16	290.67	0.042996	0.14246	0	NA	NA	NA
UDAYAKUMAR_MED1_TARGETS_UP	19	114.22	0.56474	0.93388	17	114.22	0.61094	0.95193	2	4.4409e-16	1	1
UDAYAKUMAR_MED1_TARGETS_DN	14	42.057	0.81032	1	9	42.057	0.66473	1	5	1.1102e-15	1	1
ODONNELL_TFRC_TARGETS_UP	13	54.335	0.68553	1	8	52.232	0.53005	0.89601	5	2.1029	0.72133	1
ODONNELL_TFRC_TARGETS_DN	46	1851.4	9.999e-05	0.0005515	45	1851.4	9.999e-05	0.00059994	1	2.2204e-16	1	1
ODONNELL_TARGETS_OF_MYC_AND_TFRC_DN	22	879.23	9.999e-05	0.0005515	21	879.23	9.999e-05	0.00059994	1	2.2204e-16	1	1
SENESE_HDAC1_TARGETS_UP	27	190.11	0.46645	0.8384	22	190.11	0.45145	0.82488	5	1.1102e-15	1	1
SENESE_HDAC1_TARGETS_DN	14	8.66	0.9772	1	11	6.5571	0.969	1	3	2.1029	0.53055	1
SENESE_HDAC3_TARGETS_UP	24	54.394	0.94511	1	18	52.291	0.91011	1	6	2.1029	0.79062	1
SENESE_HDAC3_TARGETS_DN	36	471.64	0.036296	0.1172	34	471.64	0.067293	0.20606	2	4.4409e-16	1	1
TIEN_INTESTINE_PROBIOTICS_6HR_UP	10	1.0578	0.9715	1	10	1.0578	0.9811	1	0	NA	NA	NA
TIEN_INTESTINE_PROBIOTICS_6HR_DN	16	155.9	0.25667	0.54655	14	155.9	0.28947	0.61039	2	4.4409e-16	1	1
TIEN_INTESTINE_PROBIOTICS_24HR_UP	95	1506.1	9.999e-05	0.0005515	89	1491.2	0.00039996	0.002053	6	14.925	0.45265	1
TIEN_INTESTINE_PROBIOTICS_24HR_DN	20	16.221	0.9907	1	18	8.7223	0.9963	1	2	7.4992	0.27017	1
ZHOU_INFLAMMATORY_RESPONSE_FIMA_UP	17	188.71	0.17518	0.41045	11	167.05	0.13979	0.36725	6	21.657	0.31787	1
ZHOU_INFLAMMATORY_RESPONSE_LPS_UP	15	133.02	0.30737	0.63118	9	113.03	0.24058	0.53542	6	19.982	0.36246	1
KINSEY_TARGETS_OF_EWSR1_FLII_FUSION_UP	204	3471.1	9.999e-05	0.0005515	194	3449.8	9.999e-05	0.00059994	10	21.237	0.56564	1
SCIBETTA_KDM5B_TARGETS_DN	21	816.13	9.999e-05	0.0005515	20	816.13	9.999e-05	0.00059994	1	2.2204e-16	1	1
KIM_WT1_TARGETS_DN	64	1505.1	9.999e-05	0.0005515	63	1505.1	9.999e-05	0.00059994	1	2.2204e-16	1	1
KIM_WT1_TARGETS_12HR_DN	14	102.01	0.42876	0.80024	13	102.01	0.49465	0.86707	1	2.2204e-16	1	1
ELVIDGE_HYPOXIA_DN	12	109.61	0.29907	0.62154	11	109.61	0.35436	0.69773	1	2.2204e-16	1	1
JAATINEN_HEMATOPOIETIC_STEM_CELL_UP	15	59.67	0.71923	1	10	59.67	0.58744	0.93626	5	1.1102e-15	1	1
GRAHAM_CML_QUIESCENT_VS_NORMAL_QUIESCENT_UP	26	978.49	9.999e-05	0.0005515	26	978.49	9.999e-05	0.00059994	0	NA	NA	NA
GRAHAM_CML_DIVIDING_VS_NORMAL_QUIESCENT_UP	66	2265.8	9.999e-05	0.0005515	64	2265.8	9.999e-05	0.00059994	2	4.4409e-16	1	1
GRAHAM_NORMAL_QUIESCENT_VS_NORMAL_DIVIDING_DN	41	1345.4	9.999e-05	0.0005515	40	1345.4	9.999e-05	0.00059994	1	2.2204e-16	1	1
BIDUS_METASTASIS_UP	52	1390.1	9.999e-05	0.0005515	49	1390.1	9.999e-05	0.00059994	3	6.6613e-16	1	1
WAMUNYOKOLI_OVARIAN_CANCER_LMP_UP	14	12.85	0.9635	1	12	12.85	0.9525	1	2	4.4409e-16	1	1
WAMUNYOKOLI_OVARIAN_CANCER_LMP_DN	14	76.881	0.57854	0.94265	10	74.778	0.49005	0.8643	4	2.1029	0.64564	1
DODD_NASOPHARYNGEAL_CARCINOMA_UP	33	174.63	0.70583	1	16	96.801	0.65233	0.99669	17	77.83	0.14239	1
DODD_NASOPHARYNGEAL_CARCINOMA_DN	199	3324	9.999e-05	0.0005515	183	3301.4	9.999e-05	0.00059994	16	22.582	0.79222	1
RODRIGUES_THYROID_CARCINOMA_POORLY_DIFFERENTIATED_UP	110	1929.5	9.999e-05	0.0005515	104	1929.5	9.999e-05	0.00059994	6	1.3323e-15	1	1
RODRIGUES_THYROID_CARCINOMA_POORLY_DIFFERENTIATED_DN	33	30.302	0.9986	1	23	13.023	0.9992	1	10	17.279	0.64314	1
RODRIGUES_THYROID_CARCINOMA_ANAPLASTIC_UP	94	1897.2	9.999e-05	0.0005515	90	1897.2	9.999e-05	0.00059994	4	8.8818e-16	1	1
RODRIGUES_THYROID_CARCINOMA_ANAPLASTIC_DN	23	3.5081	0.9995	1	18	3.5081	0.9984	1	5	1.1102e-15	1	1
GOZGIT_ESR1_TARGETS_DN	21	4.8297	0.9983	1	13	2.7268	0.991	1	8	2.1029	0.87511	1
HAHTOLA_SEZARY_SYNDROM_UP	10	395.08	0.00019998	0.0010148	10	395.08	0.00029997	0.0016047	0	NA	NA	NA
HAHTOLA_MYCOSIS_FUNGOIDES_SKIN_UP	17	97.321	0.57534	0.94265	14	86.429	0.62884	0.97577	3	10.892	0.27547	1
HAHTOLA_MYCOSIS_FUNGOIDES_CD4_DN	11	76.071	0.44616	0.81893	11	76.071	0.54905	0.91302	0	NA	NA	NA
PROVENZANI_METASTASIS_UP	19	229.35	0.12049	0.30745	14	229.35	0.087591	0.25615	5	1.1102e-15	1	1
KOKKINAKIS_METHIONINE_DEPRIVATION_48HR_UP	18	251.11	0.070593	0.20028	15	238.87	0.092791	0.26467	3	12.242	0.26917	1
KOKKINAKIS_METHIONINE_DEPRIVATION_96HR_UP	13	88.255	0.46485	0.8373	10	76.013	0.48205	0.85784	3	12.242	0.26917	1
KOKKINAKIS_METHIONINE_DEPRIVATION_96HR_DN	14	387.54	0.00069993	0.0032886	13	387.54	0.0020998	0.0098657	1	2.2204e-16	1	1
ENK_UV_RESPONSE_EPIDERMIS_UP	11	192.08	0.052195	0.15927	10	192.08	0.064994	0.2004	1	2.2204e-16	1	1
ENK_UV_RESPONSE_EPIDERMIS_DN	23	203.77	0.28617	0.59793	14	196.27	0.15518	0.38928	9	7.4992	0.80272	1
ENK_UV_RESPONSE_KERATINOCYTE_UP	40	205.61	0.75852	1	30	192.47	0.71093	1	10	13.143	0.71603	1
ENK_UV_RESPONSE_KERATINOCYTE_DN	52	406.92	0.37696	0.73088	50	406.92	0.54355	0.90727	2	4.4409e-16	1	1
DELYS_THYROID_CANCER_UP	20	125.59	0.54035	0.91745	15	103.01	0.58304	0.93624	5	22.582	0.24168	1
DELYS_THYROID_CANCER_DN	14	3.1086e-15	1	1	8	1.7764e-15	1	1	6	1.3323e-15	1	1
CHIARADONNA_NEOPLASTIC_TRANSFORMATION_KRAS_UP	26	618.6	0.00019998	0.0010148	25	618.6	0.00039996	0.002053	1	2.2204e-16	1	1
LINDGREN_BLADDER_CANCER_CLUSTER_1_DN	66	1555.3	9.999e-05	0.0005515	59	1554.8	9.999e-05	0.00059994	7	0.44174	0.87601	1
LINDGREN_BLADDER_CANCER_CLUSTER_3_UP	75	1789.8	9.999e-05	0.0005515	70	1784.6	9.999e-05	0.00059994	5	5.1357	0.63514	1
MARKEY_RB1_CHRONIC_LOF_UP	19	404.1	0.0034997	0.014454	19	404.1	0.011699	0.045967	0	NA	NA	NA
MARKEY_RB1_ACUTE_LOF_UP	84	1951.9	9.999e-05	0.0005515	83	1951.9	9.999e-05	0.00059994	1	2.2204e-16	1	1
GRAESSMANN_APOPTOSIS_BY_SERUM_DEPRIVATION_UP	26	274.02	0.16458	0.38767	20	274.02	0.12869	0.33936	6	1.3323e-15	1	1
GRAESSMANN_APOPTOSIS_BY_SERUM_DEPRIVATION_DN	17	66.476	0.75712	1	10	49.108	0.66403	1	7	17.369	0.47685	1
CONCANNON_APOPTOSIS_BY_EPOXOMICIN_UP	21	73.762	0.83122	1	17	73.762	0.81122	1	4	8.8818e-16	1	1
CONCANNON_APOPTOSIS_BY_EPOXOMICIN_DN	25	1010.8	9.999e-05	0.0005515	24	1010.8	9.999e-05	0.00059994	1	2.2204e-16	1	1
GRAESSMANN_RESPONSE_TO_MC_AND_SERUM_DEPRIVATION_UP	10	213.67	0.020998	0.071716	7	213.67	0.013299	0.050683	3	6.6613e-16	1	1
GRAESSMANN_APOPTOSIS_BY_DOXORUBICIN_UP	70	453.6	0.60844	0.97702	48	450.2	0.36966	0.71987	22	3.3933	0.9971	1
GRAESSMANN_APOPTOSIS_BY_DOXORUBICIN_DN	146	1103.3	0.37436	0.72743	129	1074	0.55944	0.92372	17	29.308	0.73753	1
GRAESSMANN_RESPONSE_TO_MC_AND_DOXORUBICIN_UP	46	302.48	0.56674	0.93544	31	299.09	0.36156	0.70876	15	3.3933	0.9732	1
GRAESSMANN_RESPONSE_TO_MC_AND_DOXORUBICIN_DN	66	375.35	0.74803	1	60	375.35	0.83552	1	6	1.3323e-15	1	1
GAUSSMANN_MLL_AF4_FUSION_TARGETS_A_UP	11	46.285	0.65633	1	8	46.285	0.57614	0.93531	3	6.6613e-16	1	1
GAUSSMANN_MLL_AF4_FUSION_TARGETS_C_UP	12	11.827	0.94631	1	9	9.7239	0.91661	1	3	2.1029	0.53055	1
GAUSSMANN_MLL_AF4_FUSION_TARGETS_F_UP	13	2.8866e-15	1	1	7	1.5543e-15	1	1	6	1.3323e-15	1	1
OUELLET_OVARIAN_CANCER_INVASIVE_VS_LMP_UP	13	47.973	0.72853	1	10	47.973	0.67213	1	3	6.6613e-16	1	1
LANDIS_ERBB2_BREAST_TUMORS_324_UP	16	203.75	0.11639	0.29896	13	203.75	0.10869	0.29789	3	6.6613e-16	1	1
LANDIS_ERBB2_BREAST_TUMORS_324_DN	13	8.8534	0.9694	1	4	8.8818e-16	1	1	9	8.8534	0.76632	1
BERENJENO_TRANSFORMED_BY_RHOA_UP	127	2387.8	9.999e-05	0.0005515	123	2387.8	9.999e-05	0.00059994	4	8.8818e-16	1	1
BERENJENO_TRANSFORMED_BY_RHOA_DN	24	21.746	0.9934	1	14	3.1086e-15	1	1	10	21.746	0.55264	1
MISSIAGLIA_REGULATED_BY_METHYLATION_DN	54	1396.5	9.999e-05	0.0005515	54	1396.5	9.999e-05	0.00059994	0	NA	NA	NA
TANG_SENESCENCE_TP53_TARGETS_DN	30	1485.8	9.999e-05	0.0005515	29	1485.8	9.999e-05	0.00059994	1	2.2204e-16	1	1
JOHANSSON_GLIOMAGENESIS_BY_PDGFB_UP	14	594.01	9.999e-05	0.0005515	14	594.01	9.999e-05	0.00059994	0	NA	NA	NA
MCBRYAN_PUBERTAL_BREAST_3_4WK_UP	11	129	0.18758	0.43042	4	95.877	0.094291	0.26666	7	33.126	0.20568	1
MCBRYAN_PUBERTAL_BREAST_4_5WK_UP	12	52.722	0.65153	1	10	52.722	0.63724	0.97901	2	4.4409e-16	1	1
MCBRYAN_PUBERTAL_BREAST_4_5WK_DN	17	5.1357	0.9954	1	11	2.4425e-15	1	1	6	5.1357	0.70853	1
MCBRYAN_PUBERTAL_BREAST_5_6WK_DN	16	2.1029	0.9959	1	12	2.6645e-15	1	1	4	2.1029	0.64564	1
MCBRYAN_PUBERTAL_BREAST_6_7WK_UP	17	13.143	0.9848	1	13	2.8866e-15	1	1	4	13.143	0.33217	1
MCBRYAN_PUBERTAL_BREAST_6_7WK_DN	10	462.53	9.999e-05	0.0005515	8	462.53	9.999e-05	0.00059994	2	4.4409e-16	1	1
HAMAI_APOPTOSIS_VIA_TRAIL_UP	65	1153.8	9.999e-05	0.0005515	62	1145	0.00039996	0.002053	3	8.8534	0.32587	1
KAN_RESPONSE_TO_ARSENIC_TRIOXIDE	13	355.89	0.0013999	0.0063422	10	355.89	0.00079992	0.0039029	3	6.6613e-16	1	1
DARWICHE_SKIN_TUMOR_PROMOTER_UP	10	100.92	0.25727	0.54655	9	100.92	0.29677	0.61862	1	2.2204e-16	1	1
DARWICHE_SKIN_TUMOR_PROMOTER_DN	12	141.69	0.17228	0.40473	10	141.69	0.17918	0.42772	2	4.4409e-16	1	1
DARWICHE_PAPILLOMA_RISK_LOW_UP	15	108.69	0.42416	0.79743	13	108.69	0.45725	0.83035	2	4.4409e-16	1	1
DARWICHE_PAPILLOMA_RISK_HIGH_UP	14	99.372	0.44426	0.81846	13	99.372	0.50915	0.87664	1	2.2204e-16	1	1
DARWICHE_SQUAMOUS_CELL_CARCINOMA_UP	13	47.827	0.73043	1	12	47.827	0.77062	1	1	2.2204e-16	1	1
HU_ANGIOGENESIS_DN	11	38.528	0.71993	1	9	38.528	0.69463	1	2	4.4409e-16	1	1
OLSSON_E2F3_TARGETS_DN	13	516.94	9.999e-05	0.0005515	12	516.94	0.00019998	0.0011239	1	2.2204e-16	1	1
KONG_E2F3_TARGETS	51	1945.9	9.999e-05	0.0005515	51	1945.9	9.999e-05	0.00059994	0	NA	NA	NA
EGUCHI_CELL_CYCLE_RB1_TARGETS	19	691.63	9.999e-05	0.0005515	19	691.63	9.999e-05	0.00059994	0	NA	NA	NA
RIZ_ERYTHROID_DIFFERENTIATION	15	299.14	0.011099	0.040559	15	299.14	0.027797	0.098342	0	NA	NA	NA
LASTOWSKA_NEUROBLASTOMA_COPY_NUMBER_UP	14	264.49	0.021098	0.071781	13	264.49	0.034797	0.11884	1	2.2204e-16	1	1
LASTOWSKA_NEUROBLASTOMA_COPY_NUMBER_DN	47	308.26	0.56214	0.93131	40	288.51	0.65853	0.99962	7	19.746	0.42316	1
PEREZ_TP53_TARGETS	36	81.397	0.9801	1	21	52.727	0.9518	1	15	28.67	0.66353	1
SEIDEN_ONCOGENESIS_BY_MET	13	169.77	0.12209	0.31064	12	160.92	0.18998	0.4463	1	8.8534	0.11059	1
RASHI_RESPONSE_TO_IONIZING_RADIATION_2	10	59.472	0.49615	0.87071	8	59.472	0.48075	0.85724	2	4.4409e-16	1	1
RASHI_RESPONSE_TO_IONIZING_RADIATION_5	11	93.977	0.34967	0.69309	9	71.395	0.46445	0.83828	2	22.582	0.079792	1
LI_AMPLIFIED_IN_LUNG_CANCER	24	94.028	0.81412	1	22	94.028	0.85241	1	2	4.4409e-16	1	1
LINDGREN_BLADDER_CANCER_CLUSTER_2B	10	62.176	0.47685	0.852	8	62.176	0.46375	0.83828	2	4.4409e-16	1	1
MATTIOLI_MGUS_VS_PCL	18	271.16	0.047795	0.1484	18	271.16	0.092991	0.26467	0	NA	NA	NA
FARMER_BREAST_CANCER_APOCRINE_VS_LUMINAL	29	72.757	0.94791	1	17	48.065	0.91511	1	12	24.692	0.60364	1
FARMER_BREAST_CANCER_APOCRINE_VS_BASAL	33	550.89	0.0056994	0.022198	23	547.19	0.0019998	0.0094459	10	3.6982	0.89621	1
FARMER_BREAST_CANCER_BASAL_VS_LULMINAL	26	359.1	0.042296	0.13414	21	359.1	0.041196	0.13701	5	1.1102e-15	1	1
SCHLOSSER_SERUM_RESPONSE_UP	10	33.014	0.71413	1	8	33.014	0.68393	1	2	4.4409e-16	1	1
SCHLOSSER_MYC_TARGETS_REPRESSED_BY_SERUM	25	57.929	0.9502	1	25	57.929	0.9743	1	0	NA	NA	NA
SCHLOSSER_SERUM_RESPONSE_DN	57	119.98	0.9982	1	45	111.13	0.9952	1	12	8.8534	0.87381	1
FARMER_BREAST_CANCER_CLUSTER_2	17	695.44	9.999e-05	0.0005515	17	695.44	9.999e-05	0.00059994	0	NA	NA	NA
ROSTY_CERVICAL_CANCER_PROLIFERATION_CLUSTER	71	2726.4	9.999e-05	0.0005515	70	2726.4	9.999e-05	0.00059994	1	2.2204e-16	1	1
PATIL_LIVER_CANCER	96	2195.8	9.999e-05	0.0005515	93	2195.8	9.999e-05	0.00059994	3	6.6613e-16	1	1
KORKOLA_TERATOMA	11	331.74	0.00089991	0.0042059	10	329.98	0.0012999	0.0062394	1	1.7599	0.23278	1
DACOSTA_UV_RESPONSE_VIA_ERCC3_UP	32	151.87	0.76812	1	26	143.08	0.78092	1	6	8.7867	0.58934	1
DACOSTA_UV_RESPONSE_VIA_ERCC3_DN	66	802.39	0.015598	0.054966	60	802.39	0.032597	0.11219	6	1.3323e-15	1	1
DACOSTA_UV_RESPONSE_VIA_ERCC3_COMMON_DN	40	457.96	0.069893	0.19957	36	457.96	0.10799	0.29689	4	8.8818e-16	1	1
AMUNDSON_GENOTOXIC_SIGNATURE	11	202.71	0.038996	0.12456	10	202.71	0.051895	0.16697	1	2.2204e-16	1	1
AMUNDSON_RESPONSE_TO_ARSENITE	13	72.675	0.56064	0.93056	9	67.453	0.48825	0.8643	4	5.2221	0.54615	1
MARTORIATI_MDM4_TARGETS_FETAL_LIVER_UP	11	59.964	0.55104	0.92326	10	59.964	0.58554	0.93626	1	2.2204e-16	1	1
MARTORIATI_MDM4_TARGETS_FETAL_LIVER_DN	60	354.22	0.70393	1	47	305.33	0.76442	1	13	48.897	0.27247	1
LI_WILMS_TUMOR_ANAPLASTIC_UP	13	559.94	9.999e-05	0.0005515	13	559.94	9.999e-05	0.00059994	0	NA	NA	NA
BORLAK_LIVER_CANCER_EGF_UP	10	382.68	0.00019998	0.0010148	10	382.68	0.00039996	0.002053	0	NA	NA	NA
OXFORD_RALA_OR_RALB_TARGETS_UP	21	576.97	9.999e-05	0.0005515	21	576.97	0.00029997	0.0016047	0	NA	NA	NA
MOHANKUMAR_HOXA1_TARGETS_UP	44	663.46	0.0042996	0.017434	39	663.46	0.0088991	0.035758	5	1.1102e-15	1	1
DAIRKEE_TERT_TARGETS_UP	25	164.55	0.50895	0.87979	21	164.55	0.51045	0.87664	4	8.8818e-16	1	1
GRUETZMANN_PANCREATIC_CANCER_UP	27	500.31	0.0034997	0.014454	23	496.92	0.0048995	0.021327	4	3.3933	0.59654	1
GRUETZMANN_PANCREATIC_CANCER_DN	10	5.3933	0.94631	1	8	1.7764e-15	1	1	2	5.3933	0.31207	1
JAZAG_TGFB1_SIGNALING_UP	10	2.2204e-15	1	1	10	2.2204e-15	1	1	0	NA	NA	NA
JAZAG_TGFB1_SIGNALING_VIA_SMAD4_UP	10	12.471	0.89361	1	8	12.471	0.86861	1	2	4.4409e-16	1	1
KIM_MYC_AMPLIFICATION_TARGETS_UP	10	1.6769	0.9685	1	9	1.6769	0.9687	1	1	2.2204e-16	1	1
TSAI_RESPONSE_TO_IONIZING_RADIATION	13	311.94	0.0044996	0.018162	13	311.94	0.011499	0.045382	0	NA	NA	NA
HATADA_METHYLATED_IN_LUNG_CANCER_UP	12	1.8901	0.988	1	8	1.7764e-15	1	1	4	1.8901	0.65483	1
FURUKAWA_DUSP6_TARGETS_PCI35_DN	28	1157.1	9.999e-05	0.0005515	28	1157.1	9.999e-05	0.00059994	0	NA	NA	NA
SHETH_LIVER_CANCER_VS_TXNIP_LOSS_PAM1	18	512.98	0.00019998	0.0010148	17	512.98	0.00039996	0.002053	1	2.2204e-16	1	1
SHETH_LIVER_CANCER_VS_TXNIP_LOSS_PAM2	12	278.18	0.0086991	0.032457	12	278.18	0.021698	0.079949	0	NA	NA	NA
SHETH_LIVER_CANCER_VS_TXNIP_LOSS_PAM4	42	67.078	0.997	1	11	26.408	0.86591	1	31	40.67	0.92121	1
SPIELMAN_LYMPHOBLAST_EUROPEAN_VS_ASIAN_UP	52	669.41	0.018798	0.064952	46	666.02	0.027297	0.097349	6	3.3933	0.74653	1
SPIELMAN_LYMPHOBLAST_EUROPEAN_VS_ASIAN_DN	49	36.321	1	1	41	27.468	1	1	8	8.8534	0.71143	1
PUJANA_BREAST_CANCER_LIT_INT_NETWORK	22	371.57	0.012799	0.046013	22	371.57	0.039696	0.13352	0	NA	NA	NA
PUJANA_XPRSS_INT_NETWORK	66	1477.4	9.999e-05	0.0005515	66	1477.4	9.999e-05	0.00059994	0	NA	NA	NA
PUJANA_BRCA1_PCC_NETWORK	217	2498.6	0.00019998	0.0010148	212	2498.6	0.0028997	0.013342	5	1.1102e-15	1	1
PUJANA_BRCA2_PCC_NETWORK	109	2166.6	9.999e-05	0.0005515	108	2166.6	9.999e-05	0.00059994	1	2.2204e-16	1	1
PUJANA_ATM_PCC_NETWORK	148	1634.5	0.0028997	0.012204	143	1627.7	0.036396	0.12383	5	6.8041	0.58694	1
PUJANA_CHEK2_PCC_NETWORK	153	2263.8	9.999e-05	0.0005515	151	2263.8	9.999e-05	0.00059994	2	4.4409e-16	1	1
PUJANA_BRCA_CENTERED_NETWORK	46	1082.8	9.999e-05	0.0005515	46	1082.8	9.999e-05	0.00059994	0	NA	NA	NA
KAUFFMANN_MELANOMA_RELAPSE_UP	19	586.46	9.999e-05	0.0005515	19	586.46	0.00019998	0.0011239	0	NA	NA	NA
GROSS_HYPOXIA_VIA_ELK3_UP	32	950.75	9.999e-05	0.0005515	31	943.25	9.999e-05	0.00059994	1	7.4992	0.14029	1
GROSS_HYPOXIA_VIA_HIF1A_UP	10	84.045	0.34057	0.6796	9	84.045	0.38796	0.74731	1	2.2204e-16	1	1
GROSS_HYPOXIA_VIA_ELK3_AND_HIF1A_DN	11	153.88	0.11649	0.29896	10	153.88	0.14419	0.37547	1	2.2204e-16	1	1
NUYTTEN_NIPP1_TARGETS_UP	36	86.237	0.9759	1	28	79.433	0.9658	1	8	6.8041	0.77002	1
NUYTTEN_NIPP1_TARGETS_DN	76	969.87	0.0052995	0.020915	65	940.94	0.012599	0.048432	11	28.935	0.47255	1
NUYTTEN_EZH2_TARGETS_UP	41	131.29	0.94971	1	27	115.64	0.89391	1	14	15.657	0.81902	1
NUYTTEN_EZH2_TARGETS_DN	145	3063.9	9.999e-05	0.0005515	131	3028.6	9.999e-05	0.00059994	14	35.234	0.50885	1
BUYTAERT_PHOTODYNAMIC_THERAPY_STRESS_UP	34	88.74	0.9598	1	29	81.24	0.969	1	5	7.4992	0.56574	1
BUYTAERT_PHOTODYNAMIC_THERAPY_STRESS_DN	61	1169.5	9.999e-05	0.0005515	52	1169.5	9.999e-05	0.00059994	9	1.9984e-15	1	1
FERREIRA_EWINGS_SARCOMA_UNSTABLE_VS_STABLE_UP	42	1115	9.999e-05	0.0005515	42	1115	9.999e-05	0.00059994	0	NA	NA	NA
LOPEZ_MBD_TARGETS	75	775.58	0.057094	0.17304	64	760.66	0.087591	0.25615	11	14.925	0.73903	1
LOCKWOOD_AMPLIFIED_IN_LUNG_CANCER	13	18.967	0.92071	1	11	18.967	0.90861	1	2	4.4409e-16	1	1
WEI_MYCN_TARGETS_WITH_E_BOX	91	907.89	0.065793	0.18908	87	907.89	0.17878	0.42772	4	8.8818e-16	1	1
LIAO_METASTASIS	32	501.57	0.0087991	0.032693	29	499.47	0.015498	0.058564	3	2.1029	0.53055	1
SCIAN_CELL_CYCLE_TARGETS_OF_TP53_AND_TP73_DN	13	436.42	0.00049995	0.0023998	13	436.42	0.00059994	0.0029762	0	NA	NA	NA
CAFFAREL_RESPONSE_TO_THC_DN	10	276.7	0.0031997	0.013402	10	276.7	0.0079992	0.032435	0	NA	NA	NA
CAFFAREL_RESPONSE_TO_THC_24HR_5_DN	13	310.02	0.0047995	0.019198	13	310.02	0.011799	0.046156	0	NA	NA	NA
GARCIA_TARGETS_OF_FLI1_AND_DAX1_DN	27	349.76	0.056194	0.17089	25	349.76	0.10299	0.2858	2	4.4409e-16	1	1
RICKMAN_TUMOR_DIFFERENTIATED_WELL_VS_POORLY_UP	31	232.86	0.42126	0.79422	27	225.37	0.49505	0.86707	4	7.4992	0.48525	1
RICKMAN_TUMOR_DIFFERENTIATED_WELL_VS_POORLY_DN	14	104.43	0.41316	0.78394	11	104.43	0.38226	0.73832	3	6.6613e-16	1	1
RICKMAN_METASTASIS_UP	18	182.07	0.21518	0.4762	13	135.6	0.32937	0.65873	5	46.471	0.048395	1
SCHAEFFER_PROSTATE_DEVELOPMENT_6HR_UP	11	0.67555	0.9849	1	9	0.67555	0.9764	1	2	4.4409e-16	1	1
SCHAEFFER_PROSTATE_DEVELOPMENT_6HR_DN	38	172.92	0.82152	1	36	172.92	0.89061	1	2	4.4409e-16	1	1
SCHAEFFER_PROSTATE_DEVELOPMENT_48HR_UP	17	52.445	0.83532	1	11	5.9738	0.9706	1	6	46.471	0.072993	1
SCHAEFFER_PROSTATE_DEVELOPMENT_48HR_DN	13	48.742	0.72393	1	9	41.243	0.67153	1	4	7.4992	0.48525	1
KOYAMA_SEMA3B_TARGETS_UP	17	23.487	0.9615	1	12	23.487	0.90371	1	5	1.1102e-15	1	1
KOYAMA_SEMA3B_TARGETS_DN	27	166.66	0.57184	0.94211	23	166.66	0.59254	0.93626	4	8.8818e-16	1	1
GOTZMANN_EPITHELIAL_TO_MESENCHYMAL_TRANSITION_DN	26	340.41	0.057394	0.17335	19	331.55	0.039396	0.13302	7	8.8534	0.65643	1
PASQUALUCCI_LYMPHOMA_BY_GC_STAGE_UP	10	18.216	0.84322	1	4	2.7268	0.75802	1	6	15.489	0.43806	1
PASQUALUCCI_LYMPHOMA_BY_GC_STAGE_DN	10	143.38	0.11159	0.28889	10	143.38	0.17408	0.42007	0	NA	NA	NA
BENPORATH_ES_1	57	1222.9	9.999e-05	0.0005515	53	1222.9	9.999e-05	0.00059994	4	8.8818e-16	1	1
BENPORATH_NANOG_TARGETS	67	751.14	0.037596	0.12053	58	747.75	0.046895	0.1531	9	3.3933	0.87941	1
BENPORATH_OCT4_TARGETS	22	242.76	0.14849	0.36125	18	242.76	0.14759	0.38123	4	8.8818e-16	1	1
BENPORATH_SOX2_TARGETS	66	711.29	0.046895	0.14612	59	711.29	0.090191	0.26003	7	1.5543e-15	1	1
BENPORATH_NOS_TARGETS	13	228.63	0.036896	0.11871	11	228.63	0.041096	0.13701	2	4.4409e-16	1	1
BENPORATH_SUZ12_TARGETS	25	61.512	0.94041	1	14	22.726	0.94181	1	11	38.786	0.31467	1
BENPORATH_EED_TARGETS	26	74.658	0.91361	1	18	56.967	0.89531	1	8	17.691	0.51975	1
BENPORATH_ES_WITH_H3K27ME3	18	63.354	0.80262	1	11	20.692	0.89821	1	7	42.662	0.11989	1
BENPORATH_PRC2_TARGETS	12	38.383	0.76372	1	6	20.692	0.67223	1	6	17.691	0.40376	1
BENPORATH_MYC_TARGETS_WITH_EBOX	29	131.47	0.77692	1	26	131.47	0.82242	1	3	6.6613e-16	1	1
BENPORATH_MYC_MAX_TARGETS	78	543.44	0.52215	0.88996	70	543.44	0.63514	0.97901	8	1.7764e-15	1	1
BENPORATH_CYCLING_GENES	136	3176.6	9.999e-05	0.0005515	130	3154.9	9.999e-05	0.00059994	6	21.729	0.31717	1
BENPORATH_PROLIFERATION	47	1430.5	9.999e-05	0.0005515	47	1430.5	9.999e-05	0.00059994	0	NA	NA	NA
STARK_PREFRONTAL_CORTEX_22Q11_DELETION_UP	12	2.1029	0.9871	1	11	2.4425e-15	1	1	1	2.1029	0.22278	1
STARK_PREFRONTAL_CORTEX_22Q11_DELETION_DN	46	43.957	0.9998	1	36	30.814	0.9999	1	10	13.143	0.71603	1
BENPORATH_ES_CORE_NINE_CORRELATED	13	95.34	0.42476	0.79743	13	95.34	0.53505	0.89932	0	NA	NA	NA
GEORGES_CELL_CYCLE_MIR192_TARGETS	13	314.96	0.0041996	0.017107	12	314.96	0.0094991	0.037826	1	2.2204e-16	1	1
GEORGES_TARGETS_OF_MIR192_AND_MIR215	83	1698.4	9.999e-05	0.0005515	71	1698.4	9.999e-05	0.00059994	12	2.6645e-15	1	1
SHEN_SMARCA2_TARGETS_UP	33	54.603	0.9914	1	28	47.799	0.9916	1	5	6.8041	0.58694	1
SHEN_SMARCA2_TARGETS_DN	11	210.96	0.031697	0.1031	6	151.35	0.046395	0.15203	5	59.615	0.012599	1
SAKAI_TUMOR_INFILTRATING_MONOCYTES_DN	10	178.47	0.051795	0.1586	10	178.47	0.087691	0.25615	0	NA	NA	NA
SUNG_METASTASIS_STROMA_DN	13	188.93	0.087691	0.24023	12	188.93	0.11739	0.31493	1	2.2204e-16	1	1
ZHANG_RESPONSE_TO_IKK_INHIBITOR_AND_TNF_UP	11	59.472	0.55604	0.92739	7	59.472	0.41526	0.78793	4	8.8818e-16	1	1
ZHANG_RESPONSE_TO_IKK_INHIBITOR_AND_TNF_DN	11	16.795	0.88801	1	8	16.795	0.82462	1	3	6.6613e-16	1	1
MORI_PRE_BI_LYMPHOCYTE_UP	36	1495.1	9.999e-05	0.0005515	36	1495.1	9.999e-05	0.00059994	0	NA	NA	NA
MORI_LARGE_PRE_BII_LYMPHOCYTE_UP	51	1840.5	9.999e-05	0.0005515	50	1840.5	9.999e-05	0.00059994	1	2.2204e-16	1	1
MORI_SMALL_PRE_BII_LYMPHOCYTE_DN	13	236.92	0.029397	0.097405	12	236.92	0.047295	0.15328	1	2.2204e-16	1	1
MORI_IMMATURE_B_LYMPHOCYTE_DN	51	1870.2	9.999e-05	0.0005515	50	1870.2	9.999e-05	0.00059994	1	2.2204e-16	1	1
MORI_MATURE_B_LYMPHOCYTE_DN	19	418.43	0.0023998	0.010196	18	418.43	0.0049995	0.021447	1	2.2204e-16	1	1
MORI_EMU_MYC_LYMPHOMA_BY_ONSET_TIME_UP	15	152.23	0.22638	0.49391	14	152.23	0.30497	0.6298	1	2.2204e-16	1	1
KAUFFMANN_DNA_REPAIR_GENES	33	634.63	0.0017998	0.0078345	33	634.63	0.0034997	0.015775	0	NA	NA	NA
KAUFFMANN_DNA_REPLICATION_GENES	34	602.49	0.0013999	0.0063422	34	602.49	0.0075992	0.030955	0	NA	NA	NA
NIKOLSKY_BREAST_CANCER_17Q21_Q25_AMPLICON	13	138.16	0.21768	0.47965	9	138.16	0.14899	0.38237	4	8.8818e-16	1	1
ONDER_CDH1_TARGETS_2_UP	12	36.186	0.77982	1	7	36.186	0.59214	0.93626	5	1.1102e-15	1	1
ONDER_CDH1_TARGETS_2_DN	13	2.8866e-15	1	1	8	1.7764e-15	1	1	5	1.1102e-15	1	1
ONDER_CDH1_TARGETS_1_UP	13	3.7826	0.9845	1	8	3.7826	0.93991	1	5	1.1102e-15	1	1
ONDER_CDH1_TARGETS_1_DN	19	57.029	0.85671	1	17	57.029	0.88251	1	2	4.4409e-16	1	1
ROZANOV_MMP14_TARGETS_UP	10	30.259	0.73843	1	4	8.8818e-16	1	1	6	30.259	0.19998	1
SHEPARD_CRUSH_AND_BURN_MUTANT_UP	17	21.199	0.9677	1	13	3.5081	0.9902	1	4	17.691	0.26547	1
LEE_LIVER_CANCER_CIPROFIBRATE_DN	19	72.562	0.78502	1	4	25.144	0.45135	0.82488	15	47.418	0.37996	1
ASTON_MAJOR_DEPRESSIVE_DISORDER_DN	12	24.258	0.86881	1	10	24.258	0.84052	1	2	4.4409e-16	1	1
BASSO_B_LYMPHOCYTE_NETWORK	20	400.28	0.0055994	0.021904	19	400.28	0.012099	0.046712	1	2.2204e-16	1	1
BYSTRYKH_HEMATOPOIESIS_STEM_CELL_AND_BRAIN_QTL_TRANS	16	139.94	0.31787	0.64298	11	108.97	0.35846	0.70424	5	30.966	0.12549	1
PENG_LEUCINE_DEPRIVATION_UP	12	76.242	0.48125	0.85642	9	76.242	0.43476	0.81383	3	6.6613e-16	1	1
LEE_LIVER_CANCER_MYC_TGFA_DN	19	84.925	0.72493	1	3	6.6613e-16	1	1	16	84.925	0.079392	1
GOLDRATH_HOMEOSTATIC_PROLIFERATION	22	4.885e-15	1	1	20	4.4409e-15	1	1	2	4.4409e-16	1	1
SHEPARD_BMYB_MORPHOLINO_DN	43	1250.1	9.999e-05	0.0005515	37	1227.2	9.999e-05	0.00059994	6	22.913	0.29717	1
LEE_LIVER_CANCER_ACOX1_DN	18	69.077	0.77032	1	5	16.541	0.63704	0.97901	13	52.536	0.22998	1
SMITH_TERT_TARGETS_UP	14	18.401	0.93781	1	12	18.401	0.92821	1	2	4.4409e-16	1	1
LEE_LIVER_CANCER_MYC_UP	13	333.61	0.0022998	0.0098182	13	333.61	0.0070993	0.029186	0	NA	NA	NA
MENSSEN_MYC_TARGETS	10	35.915	0.68653	1	10	35.915	0.76362	1	0	NA	NA	NA
NING_CHRONIC_OBSTRUCTIVE_PULMONARY_DISEASE_DN	12	18.944	0.90451	1	9	17.622	0.85531	1	3	1.3218	0.57294	1
SHEPARD_BMYB_TARGETS	21	1038.8	9.999e-05	0.0005515	21	1038.8	9.999e-05	0.00059994	0	NA	NA	NA
TARTE_PLASMA_CELL_VS_PLASMABLAST_UP	13	5.2221	0.9801	1	11	2.4425e-15	1	1	2	5.2221	0.31877	1
PENG_LEUCINE_DEPRIVATION_DN	25	282.07	0.12619	0.31834	23	282.07	0.17818	0.42772	2	4.4409e-16	1	1
SHEPARD_CRUSH_AND_BURN_MUTANT_DN	38	1392.2	9.999e-05	0.0005515	38	1392.2	9.999e-05	0.00059994	0	NA	NA	NA
UEDA_PERIFERAL_CLOCK	25	136.99	0.64484	1	13	78.545	0.63214	0.9767	12	58.446	0.15548	1
WIELAND_UP_BY_HBV_INFECTION	11	399.29	0.00019998	0.0010148	9	399.29	9.999e-05	0.00059994	2	4.4409e-16	1	1
SHEPARD_BMYB_MORPHOLINO_UP	18	133.31	0.41826	0.79024	11	109.77	0.35386	0.69773	7	23.541	0.34837	1
MANALO_HYPOXIA_DN	51	1009.9	9.999e-05	0.0005515	47	1008.4	9.999e-05	0.00059994	4	1.4303	0.67783	1
LEE_LIVER_CANCER_MYC_E2F1_DN	19	84.925	0.72493	1	3	6.6613e-16	1	1	16	84.925	0.079392	1
NELSON_RESPONSE_TO_ANDROGEN_UP	10	2.2204e-15	1	1	7	1.5543e-15	1	1	3	6.6613e-16	1	1
VANTVEER_BREAST_CANCER_METASTASIS_DN	29	948.95	9.999e-05	0.0005515	29	948.95	9.999e-05	0.00059994	0	NA	NA	NA
TARTE_PLASMA_CELL_VS_PLASMABLAST_DN	67	1381.5	9.999e-05	0.0005515	66	1381.5	9.999e-05	0.00059994	1	2.2204e-16	1	1
LE_EGR2_TARGETS_UP	46	1680.5	9.999e-05	0.0005515	46	1680.5	9.999e-05	0.00059994	0	NA	NA	NA
FERNANDEZ_BOUND_BY_MYC	22	65.178	0.88601	1	20	65.178	0.90771	1	2	4.4409e-16	1	1
FLECHNER_PBL_KIDNEY_TRANSPLANT_OK_VS_DONOR_UP	13	15.184	0.93921	1	12	15.184	0.94291	1	1	2.2204e-16	1	1
SMITH_TERT_TARGETS_DN	10	35.242	0.69253	1	7	35.242	0.60234	0.94836	3	6.6613e-16	1	1
LEE_LIVER_CANCER_DENA_DN	15	42.803	0.82442	1	3	6.6613e-16	1	1	12	42.803	0.31577	1
SANA_RESPONSE_TO_IFNG_DN	10	76.405	0.38126	0.736	10	76.405	0.47935	0.85647	0	NA	NA	NA
LEE_LIVER_CANCER_MYC_DN	14	60.028	0.68933	1	1	2.2204e-16	1	1	13	60.028	0.16498	1
BYSTRYKH_HEMATOPOIESIS_STEM_CELL_QTL_TRANS	58	337.71	0.71113	1	49	319.17	0.77642	1	9	18.537	0.56994	1
PENG_GLUCOSE_DEPRIVATION_DN	21	447.1	0.0020998	0.0090078	19	433.96	0.0067993	0.028214	2	13.143	0.16528	1
REN_BOUND_BY_E2F	27	858.18	9.999e-05	0.0005515	27	858.18	9.999e-05	0.00059994	0	NA	NA	NA
FLECHNER_BIOPSY_KIDNEY_TRANSPLANT_REJECTED_VS_OK_DN	61	107.15	0.9997	1	32	12.28	1	1	29	94.872	0.32927	1
SHIPP_DLBCL_VS_FOLLICULAR_LYMPHOMA_UP	12	121.99	0.24248	0.52517	12	121.99	0.34437	0.68411	0	NA	NA	NA
PEART_HDAC_PROLIFERATION_CLUSTER_DN	18	295.58	0.030097	0.09862	18	295.58	0.062094	0.19415	0	NA	NA	NA
NING_CHRONIC_OBSTRUCTIVE_PULMONARY_DISEASE_UP	19	44.073	0.91161	1	18	44.073	0.93671	1	1	2.2204e-16	1	1
SASAKI_ADULT_T_CELL_LEUKEMIA	33	829.25	9.999e-05	0.0005515	31	829.25	0.00019998	0.0011239	2	4.4409e-16	1	1
PENG_RAPAMYCIN_RESPONSE_DN	16	8.1189	0.9875	1	14	8.1189	0.9863	1	2	4.4409e-16	1	1
LEE_LIVER_CANCER_E2F1_DN	21	84.925	0.78172	1	3	6.6613e-16	1	1	18	84.925	0.11829	1
PENG_RAPAMYCIN_RESPONSE_UP	16	345.56	0.0054995	0.021608	13	345.56	0.0064994	0.027224	3	6.6613e-16	1	1
PENG_GLUTAMINE_DEPRIVATION_DN	41	223.47	0.72243	1	39	223.47	0.83012	1	2	4.4409e-16	1	1
FLECHNER_BIOPSY_KIDNEY_TRANSPLANT_OK_VS_DONOR_UP	63	147.29	0.9974	1	51	102.38	0.9993	1	12	44.909	0.29167	1
BHATTACHARYA_EMBRYONIC_STEM_CELL	15	320.36	0.0063994	0.024707	14	320.36	0.013999	0.053123	1	2.2204e-16	1	1
SANSOM_APC_TARGETS_UP	11	140.17	0.15058	0.36337	11	140.17	0.22298	0.50383	0	NA	NA	NA
SANSOM_APC_TARGETS_DN	18	58.846	0.82242	1	10	13.406	0.91471	1	8	45.44	0.12979	1
YU_MYC_TARGETS_UP	24	940.48	9.999e-05	0.0005515	24	940.48	9.999e-05	0.00059994	0	NA	NA	NA
MOREAUX_B_LYMPHOCYTE_MATURATION_BY_TACI_DN	15	241.41	0.043996	0.13885	14	241.41	0.072193	0.2188	1	2.2204e-16	1	1
MATSUDA_NATURAL_KILLER_DIFFERENTIATION	39	409.29	0.12369	0.31381	34	409.29	0.15628	0.38983	5	1.1102e-15	1	1
HSIAO_LIVER_SPECIFIC_GENES	49	186.16	0.92861	1	7	16.541	0.77462	1	42	169.62	0.10569	1
LEI_MYB_TARGETS	33	366.73	0.10239	0.269	30	366.73	0.15908	0.3946	3	6.6613e-16	1	1
LI_WILMS_TUMOR_VS_FETAL_KIDNEY_1_DN	45	1242.6	9.999e-05	0.0005515	44	1242.6	9.999e-05	0.00059994	1	2.2204e-16	1	1
FERRANDO_T_ALL_WITH_MLL_ENL_FUSION_DN	18	355.54	0.0069993	0.026906	18	355.54	0.019898	0.073623	0	NA	NA	NA
ZHAN_MULTIPLE_MYELOMA_PR_UP	31	1321.1	9.999e-05	0.0005515	30	1321.1	9.999e-05	0.00059994	1	2.2204e-16	1	1
LENAOUR_DENDRITIC_CELL_MATURATION_UP	10	17.593	0.85021	1	6	17.593	0.70403	1	4	8.8818e-16	1	1
HADDAD_B_LYMPHOCYTE_PROGENITOR	11	284.6	0.0036996	0.01521	10	284.6	0.0060994	0.025669	1	2.2204e-16	1	1
PETROVA_ENDOTHELIUM_LYMPHATIC_VS_BLOOD_UP	28	840.75	9.999e-05	0.0005515	27	840.75	9.999e-05	0.00059994	1	2.2204e-16	1	1
LI_WILMS_TUMOR_VS_FETAL_KIDNEY_1_UP	11	8.8534	0.94341	1	4	8.8818e-16	1	1	7	8.8534	0.65643	1
AFFAR_YY1_TARGETS_UP	13	51.605	0.70463	1	7	44.108	0.52315	0.88825	6	7.4963	0.63884	1
THEILGAARD_NEUTROPHIL_AT_SKIN_WOUND_DN	20	82.216	0.76952	1	20	82.216	0.85481	1	0	NA	NA	NA
AFFAR_YY1_TARGETS_DN	52	1619.6	9.999e-05	0.0005515	48	1619.6	9.999e-05	0.00059994	4	8.8818e-16	1	1
VERNELL_RETINOBLASTOMA_PATHWAY_UP	22	460.33	0.0024998	0.01057	22	460.33	0.0093991	0.037596	0	NA	NA	NA
ALCALAY_AML_BY_NPM1_LOCALIZATION_DN	37	989.25	9.999e-05	0.0005515	33	987.36	9.999e-05	0.00059994	4	1.8901	0.65483	1
HESS_TARGETS_OF_HOXA9_AND_MEIS1_UP	12	73.741	0.49915	0.87425	11	73.741	0.56294	0.92573	1	2.2204e-16	1	1
MOREAUX_MULTIPLE_MYELOMA_BY_TACI_UP	15	11.162	0.9729	1	8	11.162	0.87991	1	7	1.5543e-15	1	1
YAGI_AML_FAB_MARKERS	12	45.416	0.71043	1	12	45.416	0.78542	1	0	NA	NA	NA
MOREAUX_MULTIPLE_MYELOMA_BY_TACI_DN	23	285.07	0.090791	0.24357	22	285.07	0.14999	0.38308	1	2.2204e-16	1	1
IGLESIAS_E2F_TARGETS_UP	22	250.73	0.13249	0.33047	20	245.34	0.19758	0.45999	2	5.3933	0.31207	1
KAMMINGA_EZH2_TARGETS	24	1058.9	9.999e-05	0.0005515	24	1058.9	9.999e-05	0.00059994	0	NA	NA	NA
GREENBAUM_E2A_TARGETS_UP	20	870.33	9.999e-05	0.0005515	20	870.33	9.999e-05	0.00059994	0	NA	NA	NA
PETROVA_PROX1_TARGETS_UP	13	406.06	0.00059994	0.0028338	12	406.06	0.0010999	0.0053372	1	2.2204e-16	1	1
KUMAR_TARGETS_OF_MLL_AF9_FUSION	15	29.364	0.90051	1	9	29.364	0.76732	1	6	1.3323e-15	1	1
IVANOVA_HEMATOPOIESIS_EARLY_PROGENITOR	35	94.6	0.9556	1	29	94.6	0.9511	1	6	1.3323e-15	1	1
BROWNE_HCMV_INFECTION_20HR_UP	11	34.85	0.74903	1	10	34.85	0.77102	1	1	2.2204e-16	1	1
REN_ALVEOLAR_RHABDOMYOSARCOMA_DN	21	21.738	0.9844	1	13	12.885	0.9671	1	8	8.8534	0.71143	1
BLALOCK_ALZHEIMERS_DISEASE_INCIPIENT_UP	25	157.65	0.54265	0.91835	22	157.65	0.59174	0.93626	3	6.6613e-16	1	1
IVANOVA_HEMATOPOIESIS_MATURE_CELL	28	363.76	0.051795	0.1586	20	363.76	0.029097	0.10173	8	1.7764e-15	1	1
KAAB_FAILED_HEART_ATRIUM_DN	19	14.57	0.9878	1	18	11.177	0.9945	1	1	3.3933	0.19418	1
ZAMORA_NOS2_TARGETS_UP	16	238.27	0.060694	0.18086	16	238.27	0.11229	0.30493	0	NA	NA	NA
DEBIASI_APOPTOSIS_BY_REOVIRUS_INFECTION_UP	16	47.821	0.83482	1	14	42.599	0.86061	1	2	5.2221	0.31877	1
IVANOVA_HEMATOPOIESIS_LATE_PROGENITOR	45	620.42	0.010199	0.03758	38	613.62	0.016698	0.062566	7	6.8041	0.72243	1
LU_AGING_BRAIN_DN	10	22.923	0.79972	1	8	5.2324	0.92951	1	2	17.691	0.13039	1
BLALOCK_ALZHEIMERS_DISEASE_DN	88	314.91	0.9875	1	75	297.27	0.9938	1	13	17.64	0.75922	1
RHODES_CANCER_META_SIGNATURE	18	347.11	0.0086991	0.032457	18	347.11	0.024598	0.089154	0	NA	NA	NA
RAMALHO_STEMNESS_UP	19	83.94	0.73053	1	16	83.94	0.72153	1	3	6.6613e-16	1	1
WANG_SMARCE1_TARGETS_DN	35	222.31	0.55904	0.92965	27	222.31	0.50685	0.87664	8	1.7764e-15	1	1
SU_TESTIS	18	598.86	9.999e-05	0.0005515	18	598.86	9.999e-05	0.00059994	0	NA	NA	NA
CUI_TCF21_TARGETS_2_DN	27	50.941	0.9729	1	18	48.711	0.92311	1	9	2.2297	0.90691	1
PAL_PRMT5_TARGETS_UP	50	846.25	0.00059994	0.0028338	49	844.02	0.0044996	0.019978	1	2.2297	0.21838	1
KAYO_AGING_MUSCLE_UP	12	223.6	0.030697	0.10022	8	220.2	0.018798	0.069844	4	3.3933	0.59654	1
BROWNE_HCMV_INFECTION_14HR_DN	20	232.45	0.13229	0.33047	17	232.45	0.14769	0.38123	3	6.6613e-16	1	1
HU_GENOTOXIN_ACTION_DIRECT_VS_INDIRECT_24HR	10	146.07	0.10549	0.27551	10	146.07	0.16578	0.40468	0	NA	NA	NA
JIANG_VHL_TARGETS	11	139.47	0.15258	0.36692	9	126.09	0.18788	0.4449	2	13.386	0.15658	1
WANG_CISPLATIN_RESPONSE_AND_XPC_DN	10	51.675	0.55664	0.92739	8	51.675	0.53415	0.89932	2	4.4409e-16	1	1
IVANOVA_HEMATOPOIESIS_STEM_CELL	10	26.752	0.76622	1	8	21.53	0.78322	1	2	5.2221	0.31877	1
BLALOCK_ALZHEIMERS_DISEASE_UP	101	470.17	0.94681	1	80	448.21	0.93971	1	21	21.964	0.91161	1
KAYO_AGING_MUSCLE_DN	12	23.115	0.87691	1	7	1.5543e-15	1	1	5	23.115	0.23038	1
KANG_DOXORUBICIN_RESISTANCE_UP	36	1493.8	9.999e-05	0.0005515	36	1493.8	9.999e-05	0.00059994	0	NA	NA	NA
BROWNE_HCMV_INFECTION_48HR_DN	15	11.815	0.9714	1	10	6.5932	0.9562	1	5	5.2221	0.62834	1
BROWNE_HCMV_INFECTION_48HR_UP	16	80.219	0.64114	1	13	62.528	0.72303	1	3	17.691	0.19638	1
BURTON_ADIPOGENESIS_5	12	8.8534	0.9599	1	7	1.5543e-15	1	1	5	8.8534	0.50915	1
RHODES_UNDIFFERENTIATED_CANCER	28	866.49	9.999e-05	0.0005515	28	866.49	9.999e-05	0.00059994	0	NA	NA	NA
BROWNE_HCMV_INFECTION_14HR_UP	14	64.437	0.66043	1	14	64.437	0.75062	1	0	NA	NA	NA
YAMAZAKI_TCEB3_TARGETS_DN	35	892.16	9.999e-05	0.0005515	32	892.16	9.999e-05	0.00059994	3	6.6613e-16	1	1
LU_AGING_BRAIN_UP	14	19.257	0.93361	1	11	2.7268	0.9826	1	3	16.53	0.20918	1
BURTON_ADIPOGENESIS_3	54	1736	9.999e-05	0.0005515	53	1736	9.999e-05	0.00059994	1	2.2204e-16	1	1
DAZARD_RESPONSE_TO_UV_NHEK_UP	20	129.78	0.51885	0.88825	15	129.78	0.44866	0.82407	5	1.1102e-15	1	1
ZHU_CMV_ALL_UP	12	14.333	0.93211	1	12	14.333	0.94661	1	0	NA	NA	NA
BROWNE_HCMV_INFECTION_18HR_DN	10	14.444	0.87621	1	6	6.5932	0.83892	1	4	7.8506	0.45655	1
KAAB_HEART_ATRIUM_VS_VENTRICLE_DN	16	18.382	0.9639	1	9	1.9984e-15	1	1	7	18.382	0.45225	1
BROWNE_HCMV_INFECTION_18HR_UP	16	59.144	0.76642	1	13	46.073	0.81732	1	3	13.07	0.24978	1
ZHANG_RESPONSE_TO_CANTHARIDIN_DN	12	174.45	0.089691	0.24208	10	174.45	0.09559	0.26862	2	4.4409e-16	1	1
BURTON_ADIPOGENESIS_PEAK_AT_24HR	26	984.11	9.999e-05	0.0005515	26	984.11	9.999e-05	0.00059994	0	NA	NA	NA
GENTILE_UV_HIGH_DOSE_DN	24	263.21	0.14989	0.36266	24	263.21	0.25997	0.56861	0	NA	NA	NA
SESTO_RESPONSE_TO_UV_C0	12	87.372	0.41316	0.78394	11	87.372	0.47735	0.85647	1	2.2204e-16	1	1
RODWELL_AGING_KIDNEY_UP	17	31.624	0.93471	1	14	24.47	0.93431	1	3	7.1532	0.38566	1
WELCSH_BRCA1_TARGETS_UP	24	554.19	0.00029997	0.0014799	20	554.19	0.00059994	0.0029762	4	8.8818e-16	1	1
MODY_HIPPOCAMPUS_PRENATAL	10	260.99	0.0059994	0.023264	10	260.99	0.011899	0.046343	0	NA	NA	NA
IVANOVA_HEMATOPOIESIS_INTERMEDIATE_PROGENITOR	11	6.0607	0.9612	1	10	6.0607	0.9585	1	1	2.2204e-16	1	1
SU_LIVER	10	41.877	0.63254	1	2	16.541	0.31237	0.63766	8	25.336	0.37086	1
SONG_TARGETS_OF_IE86_CMV_PROTEIN	26	566.16	0.00029997	0.0014799	26	566.16	0.0029997	0.013731	0	NA	NA	NA
CUI_TCF21_TARGETS_2_UP	61	1155.6	9.999e-05	0.0005515	57	1155.6	9.999e-05	0.00059994	4	8.8818e-16	1	1
HEDENFALK_BREAST_CANCER_BRCA1_VS_BRCA2	17	176.67	0.21258	0.47192	16	176.67	0.27647	0.59016	1	2.2204e-16	1	1
DEBIASI_APOPTOSIS_BY_REOVIRUS_INFECTION_DN	19	107.23	0.60414	0.97188	11	107.23	0.36896	0.71987	8	1.7764e-15	1	1
DAZARD_RESPONSE_TO_UV_NHEK_DN	29	682.66	0.00039996	0.0019408	26	675.85	0.00029997	0.0016047	3	6.8041	0.39646	1
ZHU_CMV_24_HR_UP	11	14.333	0.90571	1	11	14.333	0.93281	1	0	NA	NA	NA
IVANOVA_HEMATOPOIESIS_STEM_CELL_AND_PROGENITOR	30	121.17	0.84292	1	19	61.503	0.89841	1	11	59.671	0.10789	1
DAZARD_RESPONSE_TO_UV_SCC_UP	18	203.96	0.15668	0.3734	12	195.1	0.10399	0.28767	6	8.8534	0.58834	1
JIANG_HYPOXIA_NORMAL	24	116.05	0.71723	1	20	115.6	0.71893	1	4	0.44174	0.69193	1
XU_GH1_AUTOCRINE_TARGETS_UP	10	154.66	0.089091	0.24194	8	154.66	0.088291	0.25706	2	4.4409e-16	1	1
BAELDE_DIABETIC_NEPHROPATHY_DN	25	88.753	0.85521	1	24	83.531	0.91821	1	1	5.2221	0.16788	1
LY_AGING_OLD_DN	19	541.02	0.00019998	0.0010148	18	541.02	0.00029997	0.0016047	1	2.2204e-16	1	1
WANG_CISPLATIN_RESPONSE_AND_XPC_UP	32	741.82	9.999e-05	0.0005515	27	728.99	0.00019998	0.0011239	5	12.824	0.41856	1
DAZARD_UV_RESPONSE_CLUSTER_G6	17	518.84	0.00019998	0.0010148	16	512.03	0.00039996	0.002053	1	6.8041	0.14909	1
SESTO_RESPONSE_TO_UV_C7	13	190.03	0.086191	0.23844	11	190.03	0.088591	0.25709	2	4.4409e-16	1	1
JIANG_HYPOXIA_CANCER	10	97.382	0.27367	0.57358	10	97.382	0.36466	0.71326	0	NA	NA	NA
ZAMORA_NOS2_TARGETS_DN	10	14.925	0.87211	1	6	1.3323e-15	1	1	4	14.925	0.30067	1
BANDRES_RESPONSE_TO_CARMUSTIN_MGMT_48HR_DN	11	68.158	0.49535	0.87071	8	68.158	0.42836	0.8076	3	6.6613e-16	1	1
LY_AGING_MIDDLE_DN	12	469.95	9.999e-05	0.0005515	12	469.95	0.00029997	0.0016047	0	NA	NA	NA
HU_GENOTOXIC_DAMAGE_4HR	11	494.29	9.999e-05	0.0005515	11	494.29	9.999e-05	0.00059994	0	NA	NA	NA
BROWNE_HCMV_INFECTION_24HR_UP	11	163.24	0.09649	0.25501	8	163.24	0.072193	0.2188	3	6.6613e-16	1	1
MARTINEZ_RESPONSE_TO_TRABECTEDIN_DN	30	585.38	0.0013999	0.0063422	28	585.38	0.0035996	0.016144	2	4.4409e-16	1	1
MCLACHLAN_DENTAL_CARIES_UP	11	76.571	0.44346	0.81846	7	76.571	0.31457	0.63776	4	8.8818e-16	1	1
BURTON_ADIPOGENESIS_6	24	88.055	0.83942	1	13	56.697	0.75892	1	11	31.358	0.42906	1
BURTON_ADIPOGENESIS_PEAK_AT_16HR	15	316.58	0.0071993	0.02732	15	316.58	0.017798	0.066407	0	NA	NA	NA
BILD_E2F3_ONCOGENIC_SIGNATURE	18	165.85	0.27387	0.57358	16	165.85	0.31877	0.64333	2	4.4409e-16	1	1
BILD_HRAS_ONCOGENIC_SIGNATURE	11	42.244	0.68913	1	6	40.141	0.48605	0.86323	5	2.1029	0.72133	1
DOUGLAS_BMI1_TARGETS_UP	30	309.68	0.15758	0.3734	23	287.1	0.16588	0.40468	7	22.582	0.36646	1
DOUGLAS_BMI1_TARGETS_DN	15	45.116	0.81092	1	11	38.312	0.79482	1	4	6.8041	0.50415	1
KRIGE_RESPONSE_TO_TOSEDOSTAT_6HR_UP	47	116.87	0.9891	1	32	107.27	0.9576	1	15	9.6021	0.91981	1
KRIGE_RESPONSE_TO_TOSEDOSTAT_6HR_DN	69	305.5	0.92151	1	56	259.03	0.9591	1	13	46.471	0.30457	1
KRIGE_RESPONSE_TO_TOSEDOSTAT_24HR_UP	35	90.353	0.9617	1	23	80.751	0.91731	1	12	9.6021	0.86151	1
KRIGE_RESPONSE_TO_TOSEDOSTAT_24HR_DN	74	304.57	0.9568	1	60	258.1	0.9764	1	14	46.471	0.34437	1
DURCHDEWALD_SKIN_CARCINOGENESIS_DN	15	142.32	0.26197	0.55521	12	142.32	0.25537	0.56271	3	6.6613e-16	1	1
ZHONG_SECRETOME_OF_LUNG_CANCER_AND_FIBROBLAST	15	27.375	0.91081	1	12	27.375	0.88601	1	3	6.6613e-16	1	1
MONNIER_POSTRADIATION_TUMOR_ESCAPE_UP	21	95.237	0.72853	1	20	95.237	0.80622	1	1	2.2204e-16	1	1
MONNIER_POSTRADIATION_TUMOR_ESCAPE_DN	21	76.459	0.81952	1	15	76.459	0.72623	1	6	1.3323e-15	1	1
CREIGHTON_ENDOCRINE_THERAPY_RESISTANCE_1	42	600.36	0.011199	0.040757	35	592.86	0.012699	0.048605	7	7.4992	0.70453	1
CREIGHTON_ENDOCRINE_THERAPY_RESISTANCE_2	16	219.11	0.088091	0.24023	16	219.11	0.15138	0.38308	0	NA	NA	NA
CREIGHTON_ENDOCRINE_THERAPY_RESISTANCE_3	24	2.0346	0.9999	1	11	2.0346	0.9857	1	13	2.8866e-15	1	1
CREIGHTON_ENDOCRINE_THERAPY_RESISTANCE_4	21	148.97	0.45335	0.82496	13	141.47	0.30497	0.6298	8	7.4992	0.75262	1
CREIGHTON_ENDOCRINE_THERAPY_RESISTANCE_5	15	3.3307e-15	1	1	13	2.8866e-15	1	1	2	4.4409e-16	1	1
DACOSTA_UV_RESPONSE_VIA_ERCC3_COMMON_UP	10	136.58	0.12709	0.3197	9	136.58	0.15228	0.38308	1	2.2204e-16	1	1
GAVIN_FOXP3_TARGETS_CLUSTER_P6	36	1655.8	9.999e-05	0.0005515	35	1655.8	9.999e-05	0.00059994	1	2.2204e-16	1	1
ZHENG_BOUND_BY_FOXP3	19	152.24	0.37336	0.72707	18	152.24	0.45955	0.83282	1	2.2204e-16	1	1
MARSON_BOUND_BY_FOXP3_STIMULATED	68	367.49	0.79672	1	58	358.63	0.83232	1	10	8.8534	0.80192	1
MARSON_BOUND_BY_FOXP3_UNSTIMULATED	86	806.16	0.11559	0.29838	75	806.16	0.16728	0.40587	11	2.4425e-15	1	1
MARSON_BOUND_BY_E2F4_UNSTIMULATED	149	3388.2	9.999e-05	0.0005515	145	3380.5	9.999e-05	0.00059994	4	7.6771	0.47415	1
SANSOM_APC_MYC_TARGETS	16	111.37	0.45655	0.82715	13	109.27	0.45435	0.82847	3	2.1029	0.53055	1
SANSOM_APC_TARGETS_REQUIRE_MYC	15	93.78	0.50785	0.87979	13	93.78	0.54475	0.90757	2	4.4409e-16	1	1
YEGNASUBRAMANIAN_PROSTATE_CANCER	12	57.413	0.61184	0.98071	8	44.589	0.58644	0.93626	4	12.824	0.34427	1
RIGGINS_TAMOXIFEN_RESISTANCE_DN	15	22.288	0.93321	1	9	2.6602	0.9619	1	6	19.628	0.37246	1
STEIN_ESRRA_TARGETS_RESPONSIVE_TO_ESTROGEN_DN	16	348.29	0.0051995	0.020612	14	348.29	0.0086991	0.035113	2	4.4409e-16	1	1
STEIN_ESRRA_TARGETS_UP	19	146.53	0.39896	0.76189	12	146.09	0.24178	0.53674	7	0.44174	0.87601	1
FOSTER_TOLERANT_MACROPHAGE_DN	12	93.941	0.37846	0.73219	10	93.941	0.38176	0.73832	2	4.4409e-16	1	1
KYNG_DNA_DAMAGE_DN	15	119.54	0.36966	0.72223	15	119.54	0.49755	0.86802	0	NA	NA	NA
KYNG_DNA_DAMAGE_UP	10	17.691	0.84902	1	7	1.5543e-15	1	1	3	17.691	0.19638	1
STEARMAN_LUNG_CANCER_EARLY_VS_LATE_UP	13	2.347	0.9887	1	12	2.347	0.9878	1	1	2.2204e-16	1	1
HELLER_SILENCED_BY_METHYLATION_UP	16	457.27	0.00039996	0.0019408	12	457.27	0.00029997	0.0016047	4	8.8818e-16	1	1
HELLER_HDAC_TARGETS_UP	23	491.18	0.0014999	0.0067607	19	491.18	0.0022998	0.010748	4	8.8818e-16	1	1
HELLER_HDAC_TARGETS_DN	22	105.46	0.70783	1	18	105.46	0.68423	1	4	8.8818e-16	1	1
HELLER_HDAC_TARGETS_SILENCED_BY_METHYLATION_UP	25	282.08	0.12619	0.31834	16	273.22	0.062394	0.19441	9	8.8534	0.76632	1
HELLER_HDAC_TARGETS_SILENCED_BY_METHYLATION_DN	16	50.632	0.81722	1	14	50.632	0.81872	1	2	4.4409e-16	1	1
WONG_MITOCHONDRIA_GENE_MODULE	26	22.912	0.9966	1	16	10.666	0.9893	1	10	12.247	0.73193	1
AMUNDSON_GAMMA_RADIATION_RESPONSE	23	891.11	9.999e-05	0.0005515	23	891.11	9.999e-05	0.00059994	0	NA	NA	NA
AMUNDSON_POOR_SURVIVAL_AFTER_GAMMA_RADIATION_2G	10	48.829	0.58114	0.94515	10	48.829	0.66663	1	0	NA	NA	NA
MARTINEZ_RB1_TARGETS_UP	69	697.18	0.081692	0.22884	49	634.69	0.069293	0.21145	20	62.488	0.37886	1
MARTINEZ_RB1_TARGETS_DN	35	101.28	0.94581	1	27	51.111	0.989	1	8	50.17	0.093191	1
MARTINEZ_TP53_TARGETS_UP	58	497.55	0.25007	0.539	41	413.56	0.29887	0.62154	17	83.987	0.10429	1
MARTINEZ_TP53_TARGETS_DN	44	300.91	0.52015	0.88825	35	272.24	0.56584	0.92585	9	28.67	0.38226	1
MARTINEZ_RB1_AND_TP53_TARGETS_UP	59	479.3	0.31697	0.64262	40	395.32	0.32907	0.65873	19	83.987	0.14949	1
MARTINEZ_RB1_AND_TP53_TARGETS_DN	45	319.16	0.46855	0.83886	36	290.49	0.52765	0.89418	9	28.67	0.38226	1
FINETTI_BREAST_CANCER_KINOME_RED	12	434.7	9.999e-05	0.0005515	12	434.7	0.00029997	0.0016047	0	NA	NA	NA
MASSARWEH_TAMOXIFEN_RESISTANCE_UP	20	7.2399	0.9973	1	14	7.2399	0.9895	1	6	1.3323e-15	1	1
MASSARWEH_TAMOXIFEN_RESISTANCE_DN	17	215.39	0.11089	0.28792	10	207.89	0.047295	0.15328	7	7.4992	0.70453	1
SARRIO_EPITHELIAL_MESENCHYMAL_TRANSITION_UP	49	1520.6	9.999e-05	0.0005515	49	1520.6	9.999e-05	0.00059994	0	NA	NA	NA
SARRIO_EPITHELIAL_MESENCHYMAL_TRANSITION_DN	15	60.647	0.71373	1	7	55.151	0.43956	0.81658	8	5.4962	0.79072	1
IWANAGA_CARCINOGENESIS_BY_KRAS_PTEN_UP	10	48.412	0.58404	0.94813	6	17.88	0.70013	1	4	30.532	0.10269	1
IWANAGA_CARCINOGENESIS_BY_KRAS_PTEN_DN	11	15.699	0.89611	1	9	15.699	0.86971	1	2	4.4409e-16	1	1
RIZKI_TUMOR_INVASIVENESS_3D_DN	16	196.21	0.13609	0.33756	13	188.71	0.14319	0.37397	3	7.4992	0.37636	1
FUJII_YBX1_TARGETS_DN	56	980.57	0.00039996	0.0019408	54	980.57	0.00069993	0.003453	2	4.4409e-16	1	1
DE_YY1_TARGETS_DN	11	228.87	0.020898	0.07165	9	228.87	0.023498	0.085868	2	4.4409e-16	1	1
MCCABE_BOUND_BY_HOXC6	12	45.469	0.70973	1	11	45.469	0.74483	1	1	2.2204e-16	1	1
DAIRKEE_CANCER_PRONE_RESPONSE_BPA_E2	17	109.91	0.50485	0.87922	16	109.91	0.58424	0.93626	1	2.2204e-16	1	1
RIGGI_EWING_SARCOMA_PROGENITOR_UP	14	73.208	0.60254	0.97106	10	40.673	0.72543	1	4	32.535	0.076592	1
RIGGI_EWING_SARCOMA_PROGENITOR_DN	16	724.01	9.999e-05	0.0005515	14	724.01	9.999e-05	0.00059994	2	4.4409e-16	1	1
MOLENAAR_TARGETS_OF_CCND1_AND_CDK4_DN	21	616.81	9.999e-05	0.0005515	21	616.81	0.00019998	0.0011239	0	NA	NA	NA
ACEVEDO_NORMAL_TISSUE_ADJACENT_TO_LIVER_TUMOR_UP	14	98.1	0.45155	0.82337	9	76.702	0.43186	0.81076	5	21.398	0.25897	1
ACEVEDO_NORMAL_TISSUE_ADJACENT_TO_LIVER_TUMOR_DN	31	122.72	0.85011	1	14	98.632	0.56584	0.92585	17	24.089	0.80212	1
ACEVEDO_LIVER_CANCER_UP	68	554.72	0.30867	0.63154	60	531.56	0.43656	0.81383	8	23.158	0.40956	1
ACEVEDO_LIVER_CANCER_DN	50	96.392	0.9969	1	22	40.667	0.9796	1	28	55.725	0.73623	1
ACEVEDO_LIVER_TUMOR_VS_NORMAL_ADJACENT_TISSUE_UP	74	682.3	0.15338	0.36713	68	678.6	0.26727	0.58138	6	3.6982	0.73803	1
ACEVEDO_LIVER_TUMOR_VS_NORMAL_ADJACENT_TISSUE_DN	21	72.446	0.83652	1	9	51.242	0.59784	0.94295	12	21.204	0.66503	1
ACEVEDO_METHYLATED_IN_LIVER_CANCER_DN	17	74.927	0.70683	1	13	66.074	0.70283	1	4	8.8534	0.42776	1
MITSIADES_RESPONSE_TO_APLIDIN_UP	15	13.205	0.9673	1	12	13.205	0.9509	1	3	6.6613e-16	1	1
MITSIADES_RESPONSE_TO_APLIDIN_DN	65	1667	9.999e-05	0.0005515	61	1667	9.999e-05	0.00059994	4	8.8818e-16	1	1
SMID_BREAST_CANCER_RELAPSE_IN_BONE_DN	17	161.77	0.26367	0.55748	13	139.19	0.31387	0.63776	4	22.582	0.18378	1
SMID_BREAST_CANCER_LUMINAL_B_DN	20	172.1	0.31467	0.63942	11	123.54	0.29117	0.61125	9	48.565	0.13619	1
SMID_BREAST_CANCER_BASAL_UP	56	1424.8	9.999e-05	0.0005515	51	1424.3	9.999e-05	0.00059994	5	0.44174	0.76932	1
SMID_BREAST_CANCER_BASAL_DN	31	49.289	0.9889	1	12	2.3544	0.9877	1	19	46.934	0.54475	1
BONOME_OVARIAN_CANCER_SURVIVAL_SUBOPTIMAL_DEBULKING	21	35.295	0.9633	1	18	35.295	0.9575	1	3	6.6613e-16	1	1
TOYOTA_TARGETS_OF_MIR34B_AND_MIR34C	65	1302.9	9.999e-05	0.0005515	65	1302.9	9.999e-05	0.00059994	0	NA	NA	NA
ZHANG_BREAST_CANCER_PROGENITORS_UP	75	1427.5	9.999e-05	0.0005515	71	1427.5	9.999e-05	0.00059994	4	8.8818e-16	1	1
ZHANG_BREAST_CANCER_PROGENITORS_DN	14	88.879	0.50595	0.87922	12	88.879	0.52105	0.88638	2	4.4409e-16	1	1
ZHENG_GLIOBLASTOMA_PLASTICITY_UP	59	1846.2	9.999e-05	0.0005515	54	1828.8	9.999e-05	0.00059994	5	17.369	0.34337	1
BOCHKIS_FOXA2_TARGETS	47	273.51	0.67803	1	19	197.98	0.30937	0.63299	28	75.533	0.51095	1
CHUNG_BLISTER_CYTOTOXICITY_UP	14	257.14	0.024798	0.083727	12	257.14	0.032497	0.11219	2	4.4409e-16	1	1
WHITEFORD_PEDIATRIC_CANCER_MARKERS	53	1951.6	9.999e-05	0.0005515	53	1951.6	9.999e-05	0.00059994	0	NA	NA	NA
GRADE_COLON_CANCER_UP	77	541.31	0.51105	0.88017	71	541.31	0.65633	0.99799	6	1.3323e-15	1	1
GRADE_COLON_AND_RECTAL_CANCER_UP	44	560.5	0.028297	0.094466	40	560.5	0.052695	0.16864	4	8.8818e-16	1	1
BOQUEST_STEM_CELL_CULTURED_VS_FRESH_UP	27	435.43	0.012899	0.046186	19	429.6	0.0072993	0.02987	8	5.8351	0.77802	1
LABBE_WNT3A_TARGETS_UP	28	902.31	9.999e-05	0.0005515	22	902.31	9.999e-05	0.00059994	6	1.3323e-15	1	1
LABBE_TGFB1_TARGETS_UP	10	1.0578	0.9715	1	9	1.0578	0.9704	1	1	2.2204e-16	1	1
LABBE_TGFB1_TARGETS_DN	11	174	0.075892	0.21394	8	156.31	0.085191	0.25133	3	17.691	0.19638	1
LABBE_TARGETS_OF_TGFB1_AND_WNT3A_DN	12	61.074	0.58624	0.94997	9	43.383	0.65543	0.99799	3	17.691	0.19638	1
WEST_ADRENOCORTICAL_TUMOR_UP	53	1433.2	9.999e-05	0.0005515	50	1433.2	9.999e-05	0.00059994	3	6.6613e-16	1	1
WEST_ADRENOCORTICAL_TUMOR_DN	29	14.685	0.9987	1	16	10.85	0.9888	1	13	3.8351	0.952	1
BHATI_G2M_ARREST_BY_2METHOXYESTRADIOL_UP	18	565.51	9.999e-05	0.0005515	17	565.51	0.00019998	0.0011239	1	2.2204e-16	1	1
RAY_TUMORIGENESIS_BY_ERBB2_CDC25A_UP	17	470.45	0.00029997	0.0014799	13	466.75	0.00019998	0.0011239	4	3.6982	0.58614	1
CADWELL_ATG16L1_TARGETS_UP	11	77.22	0.43876	0.81339	3	6.6613e-16	1	1	8	77.22	0.013799	1
QI_PLASMACYTOMA_UP	16	66.136	0.72803	1	14	48.445	0.83062	1	2	17.691	0.13039	1
MALONEY_RESPONSE_TO_17AAG_DN	18	256.88	0.064294	0.18537	17	256.88	0.10039	0.28033	1	2.2204e-16	1	1
BLUM_RESPONSE_TO_SALIRASIB_UP	18	68.885	0.77122	1	15	68.885	0.76592	1	3	6.6613e-16	1	1
BLUM_RESPONSE_TO_SALIRASIB_DN	101	2488.8	9.999e-05	0.0005515	99	2469.1	9.999e-05	0.00059994	2	19.707	0.11159	1
WINTER_HYPOXIA_METAGENE	10	143.77	0.11079	0.28792	8	143.77	0.11019	0.30015	2	4.4409e-16	1	1
ALONSO_METASTASIS_UP	21	234.75	0.14559	0.35614	18	234.75	0.16488	0.40447	3	6.6613e-16	1	1
MUELLER_PLURINET	55	916.14	9.999e-05	0.0005515	54	916.14	0.0017998	0.0085467	1	2.2204e-16	1	1
WANG_TUMOR_INVASIVENESS_UP	57	471.92	0.28837	0.60111	54	468.52	0.47485	0.85531	3	3.3933	0.47715	1
WANG_TUMOR_INVASIVENESS_DN	27	141.72	0.68153	1	25	134.91	0.78132	1	2	6.8041	0.28527	1
GRESHOCK_CANCER_COPY_NUMBER_UP	22	77.03	0.83972	1	19	77.03	0.84202	1	3	6.6613e-16	1	1
MOOTHA_HUMAN_MITODB_6_2002	50	55.995	0.9997	1	34	24.041	1	1	16	31.954	0.65613	1
MOOTHA_PGC	42	195.13	0.82792	1	33	176.33	0.82882	1	9	18.807	0.56494	1
LEE_LIVER_CANCER_SURVIVAL_DN	44	767.56	0.00029997	0.0014799	43	767.56	0.0023998	0.011157	1	2.2204e-16	1	1
LEE_LIVER_CANCER_SURVIVAL_UP	28	62.585	0.9606	1	4	8.8818e-16	1	1	24	62.585	0.52805	1
MOOTHA_MITOCHONDRIA	47	41.311	0.9998	1	32	18.211	0.9999	1	15	23.1	0.74743	1
BOHN_PRIMARY_IMMUNODEFICIENCY_SYNDROM_UP	14	451.26	0.00019998	0.0010148	14	451.26	0.00079992	0.0039029	0	NA	NA	NA
FRASOR_RESPONSE_TO_SERM_OR_FULVESTRANT_DN	23	748.53	9.999e-05	0.0005515	23	748.53	9.999e-05	0.00059994	0	NA	NA	NA
GOLDRATH_ANTIGEN_RESPONSE	87	2310.6	9.999e-05	0.0005515	84	2310.6	9.999e-05	0.00059994	3	6.6613e-16	1	1
ICHIBA_GRAFT_VERSUS_HOST_DISEASE_35D_UP	12	133.97	0.19788	0.44712	10	133.97	0.20158	0.46737	2	4.4409e-16	1	1
YOSHIMURA_MAPK8_TARGETS_UP	76	352.73	0.91661	1	39	207.65	0.86561	1	37	145.08	0.14609	1
YOSHIMURA_MAPK8_TARGETS_DN	31	186.25	0.61304	0.98086	23	186.25	0.51235	0.87664	8	1.7764e-15	1	1
RUIZ_TNC_TARGETS_DN	50	1207.3	9.999e-05	0.0005515	47	1207.3	9.999e-05	0.00059994	3	6.6613e-16	1	1
RUTELLA_RESPONSE_TO_CSF2RB_AND_IL4_UP	23	156.2	0.48855	0.86593	18	156.2	0.44166	0.81877	5	1.1102e-15	1	1
RUTELLA_RESPONSE_TO_CSF2RB_AND_IL4_DN	13	3.3041	0.9861	1	11	3.3041	0.9809	1	2	4.4409e-16	1	1
RUTELLA_RESPONSE_TO_HGF_UP	24	63.925	0.92031	1	19	63.925	0.88981	1	5	1.1102e-15	1	1
RUTELLA_RESPONSE_TO_HGF_DN	12	95.58	0.37006	0.72223	10	95.58	0.37286	0.72451	2	4.4409e-16	1	1
RUTELLA_RESPONSE_TO_HGF_VS_CSF2RB_AND_IL4_UP	20	7.0386	0.9975	1	15	7.0386	0.9924	1	5	1.1102e-15	1	1
RUTELLA_RESPONSE_TO_HGF_VS_CSF2RB_AND_IL4_DN	16	152.47	0.26897	0.56734	14	152.47	0.30357	0.6298	2	4.4409e-16	1	1
CHANG_CORE_SERUM_RESPONSE_UP	28	188.06	0.50925	0.87979	25	188.06	0.57264	0.93476	3	6.6613e-16	1	1
CHANG_CORE_SERUM_RESPONSE_DN	10	43.729	0.61714	0.98418	6	43.729	0.45695	0.83035	4	8.8818e-16	1	1
CHANG_CYCLING_GENES	66	2353.6	9.999e-05	0.0005515	66	2353.6	9.999e-05	0.00059994	0	NA	NA	NA
VANTVEER_BREAST_CANCER_ESR1_DN	23	423.02	0.0071993	0.02732	20	423.02	0.010499	0.041621	3	6.6613e-16	1	1
AGUIRRE_PANCREATIC_CANCER_COPY_NUMBER_UP	23	45.663	0.9572	1	18	45.663	0.93301	1	5	1.1102e-15	1	1
AGUIRRE_PANCREATIC_CANCER_COPY_NUMBER_DN	17	104.88	0.53185	0.90475	14	104.88	0.53075	0.89601	3	6.6613e-16	1	1
SWEET_LUNG_CANCER_KRAS_UP	41	97.755	0.983	1	28	44.397	0.9935	1	13	53.358	0.22168	1
SWEET_LUNG_CANCER_KRAS_DN	16	172.07	0.20328	0.45355	8	157.62	0.082792	0.24506	8	14.45	0.58094	1
HINATA_NFKB_TARGETS_FIBROBLAST_UP	11	36.809	0.73233	1	8	36.809	0.65293	0.99669	3	6.6613e-16	1	1
HOFFMANN_LARGE_TO_SMALL_PRE_BII_LYMPHOCYTE_UP	81	2439.8	9.999e-05	0.0005515	80	2439.8	9.999e-05	0.00059994	1	2.2204e-16	1	1
LEE_EARLY_T_LYMPHOCYTE_UP	42	1764.5	9.999e-05	0.0005515	41	1764.5	9.999e-05	0.00059994	1	2.2204e-16	1	1
LEE_RECENT_THYMIC_EMIGRANT	15	238.07	0.046795	0.14612	12	230.57	0.052795	0.16864	3	7.4992	0.37636	1
SHEDDEN_LUNG_CANCER_POOR_SURVIVAL_A6	120	2951	9.999e-05	0.0005515	114	2951	9.999e-05	0.00059994	6	1.3323e-15	1	1
ZHANG_TLX_TARGETS_36HR_UP	18	41.565	0.90201	1	13	41.565	0.84462	1	5	1.1102e-15	1	1
ZHANG_TLX_TARGETS_36HR_DN	61	1520.6	9.999e-05	0.0005515	60	1520.6	9.999e-05	0.00059994	1	2.2204e-16	1	1
ZHANG_TLX_TARGETS_60HR_UP	16	65.559	0.73123	1	10	52.415	0.63964	0.981	6	13.143	0.48715	1
ZHANG_TLX_TARGETS_60HR_DN	87	2181.4	9.999e-05	0.0005515	86	2181.4	9.999e-05	0.00059994	1	2.2204e-16	1	1
ZHANG_TLX_TARGETS_DN	40	1132.9	9.999e-05	0.0005515	39	1132.9	9.999e-05	0.00059994	1	2.2204e-16	1	1
HAN_SATB1_TARGETS_UP	20	28.653	0.9705	1	15	28.653	0.94561	1	5	1.1102e-15	1	1
HAN_SATB1_TARGETS_DN	18	48.35	0.87181	1	13	34.046	0.88261	1	5	14.303	0.38386	1
COLINA_TARGETS_OF_4EBP1_AND_4EBP2	49	1403.7	9.999e-05	0.0005515	45	1398.3	9.999e-05	0.00059994	4	5.3933	0.53745	1
CHEN_METABOLIC_SYNDROM_NETWORK	60	617.13	0.088191	0.24023	49	577.74	0.12879	0.33936	11	39.399	0.30797	1
SHAFFER_IRF4_TARGETS_IN_MYELOMA_VS_MATURE_B_LYMPHOCYTE	11	7.0611	0.957	1	9	7.0611	0.93441	1	2	4.4409e-16	1	1
HSIAO_HOUSEKEEPING_GENES	57	181.68	0.9778	1	53	168.54	0.9937	1	4	13.143	0.33217	1
MEISSNER_NPC_HCP_WITH_H3_UNMETHYLATED	10	21.814	0.81002	1	4	12.281	0.60934	0.95193	6	9.5333	0.57084	1
MEISSNER_BRAIN_HCP_WITH_H3K4ME3_AND_H3K27ME3	38	852.45	0.00019998	0.0010148	28	834.31	9.999e-05	0.00059994	10	18.132	0.62554	1
MILI_PSEUDOPODIA_CHEMOTAXIS_UP	10	14.011	0.87961	1	10	14.011	0.91061	1	0	NA	NA	NA
MILI_PSEUDOPODIA_CHEMOTAXIS_DN	27	53.556	0.9686	1	21	49.223	0.9597	1	6	4.3326	0.71343	1
MILI_PSEUDOPODIA_HAPTOTAXIS_UP	55	227.22	0.91681	1	53	218.37	0.9725	1	2	8.8534	0.22698	1
MILI_PSEUDOPODIA_HAPTOTAXIS_DN	31	305.04	0.19438	0.44033	26	302.81	0.20688	0.47717	5	2.2297	0.71283	1
CROONQUIST_IL6_DEPRIVATION_DN	50	1683.8	9.999e-05	0.0005515	50	1683.8	9.999e-05	0.00059994	0	NA	NA	NA
CROONQUIST_NRAS_SIGNALING_DN	40	1367.9	9.999e-05	0.0005515	40	1367.9	9.999e-05	0.00059994	0	NA	NA	NA
CROONQUIST_NRAS_VS_STROMAL_STIMULATION_DN	26	907.46	9.999e-05	0.0005515	26	907.46	9.999e-05	0.00059994	0	NA	NA	NA
ISHIDA_E2F_TARGETS	35	1282.5	9.999e-05	0.0005515	35	1282.5	9.999e-05	0.00059994	0	NA	NA	NA
ROME_INSULIN_TARGETS_IN_MUSCLE_UP	31	17.227	0.9993	1	25	17.227	0.9987	1	6	1.3323e-15	1	1
JISON_SICKLE_CELL_DISEASE_UP	15	82.01	0.57694	0.94265	12	82.01	0.56264	0.92573	3	6.6613e-16	1	1
JISON_SICKLE_CELL_DISEASE_DN	17	8.9755	0.9916	1	17	8.9755	0.9936	1	0	NA	NA	NA
POOLA_INVASIVE_BREAST_CANCER_UP	43	1533.9	9.999e-05	0.0005515	39	1509.6	9.999e-05	0.00059994	4	24.342	0.16248	1
BOYAULT_LIVER_CANCER_SUBCLASS_G1_UP	10	61.78	0.48025	0.85635	8	54.281	0.51335	0.87664	2	7.4992	0.27017	1
BOYAULT_LIVER_CANCER_SUBCLASS_G3_UP	41	598.69	0.0090991	0.033667	39	598.69	0.025397	0.091655	2	4.4409e-16	1	1
BOYAULT_LIVER_CANCER_SUBCLASS_G23_UP	19	566.98	9.999e-05	0.0005515	19	566.98	0.00039996	0.002053	0	NA	NA	NA
BOYAULT_LIVER_CANCER_SUBCLASS_G123_UP	13	237.87	0.028497	0.094777	13	237.87	0.059394	0.18637	0	NA	NA	NA
CHIANG_LIVER_CANCER_SUBCLASS_CTNNB1_UP	13	38.174	0.80012	1	6	1.3323e-15	1	1	7	38.174	0.15608	1
CHIANG_LIVER_CANCER_SUBCLASS_PROLIFERATION_UP	50	2134.2	9.999e-05	0.0005515	50	2134.2	9.999e-05	0.00059994	0	NA	NA	NA
CHIANG_LIVER_CANCER_SUBCLASS_PROLIFERATION_DN	35	159.32	0.79972	1	4	8.8818e-16	1	1	31	159.32	0.031997	1
CHIANG_LIVER_CANCER_SUBCLASS_UNANNOTATED_DN	37	526.14	0.015398	0.054477	36	526.14	0.043696	0.14424	1	2.2204e-16	1	1
COULOUARN_TEMPORAL_TGFB1_SIGNATURE_DN	13	8.8534	0.9694	1	6	1.3323e-15	1	1	7	8.8534	0.65643	1
HOSHIDA_LIVER_CANCER_SURVIVAL_DN	12	74.225	0.49555	0.87071	6	44.53	0.44696	0.82344	6	29.694	0.20698	1
WOO_LIVER_CANCER_RECURRENCE_DN	13	33.072	0.83682	1	2	4.4409e-16	1	1	11	33.072	0.40006	1
YAGI_AML_WITH_T_8_21_TRANSLOCATION	19	205.24	0.17748	0.41444	14	192.1	0.16668	0.40552	5	13.143	0.40716	1
YAGI_AML_WITH_INV_16_TRANSLOCATION	32	259.72	0.33097	0.66383	23	227.19	0.34527	0.68437	9	32.531	0.31777	1
YAGI_AML_WITH_11Q23_REARRANGED	15	12.824	0.9686	1	10	2.2204e-15	1	1	5	12.824	0.41856	1
PUJANA_BREAST_CANCER_WITH_BRCA1_MUTATED_UP	24	714.67	9.999e-05	0.0005515	24	714.67	9.999e-05	0.00059994	0	NA	NA	NA
STEIN_ESR1_TARGETS	18	354.04	0.0071993	0.02732	15	354.04	0.0069993	0.028909	3	6.6613e-16	1	1
STEIN_ESRRA_TARGETS	25	214.05	0.30667	0.63118	16	213.61	0.16418	0.40386	9	0.44174	0.93321	1
SAKAI_CHRONIC_HEPATITIS_VS_LIVER_CANCER_UP	10	56.745	0.51815	0.88825	9	56.745	0.55964	0.92372	1	2.2204e-16	1	1
KOBAYASHI_EGFR_SIGNALING_24HR_DN	94	2969.7	9.999e-05	0.0005515	93	2969.7	9.999e-05	0.00059994	1	2.2204e-16	1	1
FOURNIER_ACINAR_DEVELOPMENT_LATE_2	61	1257.5	9.999e-05	0.0005515	60	1257.5	9.999e-05	0.00059994	1	2.2204e-16	1	1
HOSHIDA_LIVER_CANCER_SUBCLASS_S1	19	87.093	0.71233	1	16	87.093	0.70613	1	3	6.6613e-16	1	1
HOSHIDA_LIVER_CANCER_SUBCLASS_S2	14	19.629	0.93241	1	13	16.235	0.9561	1	1	3.3933	0.19418	1
HOSHIDA_LIVER_CANCER_SUBCLASS_S3	37	92.351	0.9707	1	9	2.3544	0.9636	1	28	89.997	0.35316	1
PYEON_CANCER_HEAD_AND_NECK_VS_CERVICAL_UP	29	558.16	0.0015998	0.0070679	29	558.16	0.0054995	0.023478	0	NA	NA	NA
CAIRO_HEPATOBLASTOMA_UP	12	99.855	0.34577	0.68843	11	99.855	0.40616	0.77397	1	2.2204e-16	1	1
CAIRO_HEPATOBLASTOMA_DN	39	132.91	0.93331	1	8	34.734	0.66973	1	31	98.174	0.35526	1
CAIRO_HEPATOBLASTOMA_CLASSES_UP	119	2503.2	9.999e-05	0.0005515	116	2495.7	9.999e-05	0.00059994	3	7.4992	0.37636	1
CAIRO_HEPATOBLASTOMA_CLASSES_DN	15	21.848	0.93471	1	6	1.3323e-15	1	1	9	21.848	0.50335	1
CAIRO_LIVER_DEVELOPMENT_DN	33	64.648	0.984	1	8	1.7764e-15	1	1	25	64.648	0.54235	1
WINNEPENNINCKX_MELANOMA_METASTASIS_UP	54	1682.6	9.999e-05	0.0005515	54	1682.6	9.999e-05	0.00059994	0	NA	NA	NA
VANTVEER_BREAST_CANCER_POOR_PROGNOSIS	10	237.42	0.011499	0.041677	10	237.42	0.023198	0.085122	0	NA	NA	NA
KYNG_WERNER_SYNDROM_AND_NORMAL_AGING_UP	10	184.89	0.044096	0.13885	8	184.89	0.045495	0.14963	2	4.4409e-16	1	1
KYNG_WERNER_SYNDROM_AND_NORMAL_AGING_DN	19	104.34	0.61994	0.9848	15	104.34	0.57614	0.93531	4	8.8818e-16	1	1
DANG_REGULATED_BY_MYC_UP	12	103.78	0.32867	0.66241	10	103.78	0.33107	0.66065	2	4.4409e-16	1	1
DANG_REGULATED_BY_MYC_DN	20	146.66	0.42896	0.80024	15	133.84	0.42836	0.8076	5	12.824	0.41856	1
DANG_MYC_TARGETS_UP	28	159.23	0.63774	1	27	159.23	0.75592	1	1	2.2204e-16	1	1
DANG_BOUND_BY_MYC	110	685.61	0.71623	1	101	685.61	0.84602	1	9	1.9984e-15	1	1
WONG_EMBRYONIC_STEM_CELL_CORE	97	1905	9.999e-05	0.0005515	91	1905	9.999e-05	0.00059994	6	1.3323e-15	1	1
WONG_ADULT_TISSUE_STEM_MODULE	26	124.95	0.72983	1	17	109.6	0.63244	0.9767	9	15.345	0.62794	1
NAKAYAMA_SOFT_TISSUE_TUMORS_PCA2_UP	29	1478.2	9.999e-05	0.0005515	29	1478.2	9.999e-05	0.00059994	0	NA	NA	NA
CHANDRAN_METASTASIS_UP	16	131.58	0.35536	0.6997	14	129.47	0.40506	0.77353	2	2.1029	0.40236	1
CHANDRAN_METASTASIS_DN	15	63.536	0.69363	1	13	63.536	0.71673	1	2	4.4409e-16	1	1
MIKKELSEN_ES_ICP_WITH_H3K4ME3	24	179.87	0.42666	0.79931	14	162.5	0.26277	0.57332	10	17.369	0.64244	1
MIKKELSEN_NPC_ICP_WITH_H3K4ME3	18	183.19	0.21158	0.47088	15	183.19	0.23208	0.52173	3	6.6613e-16	1	1
YAO_TEMPORAL_RESPONSE_TO_PROGESTERONE_CLUSTER_10	12	48.873	0.68343	1	11	48.873	0.71973	1	1	2.2204e-16	1	1
YAO_TEMPORAL_RESPONSE_TO_PROGESTERONE_CLUSTER_11	11	20.595	0.86021	1	10	15.201	0.90501	1	1	5.3933	0.16288	1
YAO_TEMPORAL_RESPONSE_TO_PROGESTERONE_CLUSTER_12	10	5.6389	0.94511	1	8	5.6389	0.92731	1	2	4.4409e-16	1	1
YAO_TEMPORAL_RESPONSE_TO_PROGESTERONE_CLUSTER_13	21	22.012	0.9841	1	19	22.012	0.9885	1	2	4.4409e-16	1	1
YAO_TEMPORAL_RESPONSE_TO_PROGESTERONE_CLUSTER_14	20	80.112	0.78012	1	19	80.112	0.83212	1	1	2.2204e-16	1	1
YAO_TEMPORAL_RESPONSE_TO_PROGESTERONE_CLUSTER_17	16	11.99	0.9808	1	16	11.99	0.9873	1	0	NA	NA	NA
NAKAMURA_ADIPOGENESIS_LATE_UP	11	20.692	0.85941	1	7	20.692	0.72893	1	4	8.8818e-16	1	1
WHITFIELD_CELL_CYCLE_LITERATURE	29	1160	9.999e-05	0.0005515	29	1160	9.999e-05	0.00059994	0	NA	NA	NA
WU_APOPTOSIS_BY_CDKN1A_VIA_TP53	29	1164.9	9.999e-05	0.0005515	29	1164.9	9.999e-05	0.00059994	0	NA	NA	NA
BROWNE_HCMV_INFECTION_30MIN_DN	12	218.25	0.034497	0.1118	9	218.25	0.029997	0.10405	3	6.6613e-16	1	1
BROWNE_HCMV_INFECTION_1HR_DN	13	31.579	0.84602	1	9	31.579	0.74823	1	4	8.8818e-16	1	1
BROWNE_HCMV_INFECTION_4HR_DN	11	90.761	0.36746	0.72033	10	90.761	0.39736	0.76211	1	2.2204e-16	1	1
WHITFIELD_CELL_CYCLE_G1_S	14	174.15	0.13709	0.33909	14	174.15	0.22008	0.49982	0	NA	NA	NA
WHITFIELD_CELL_CYCLE_S	27	694.56	9.999e-05	0.0005515	26	687.75	0.00019998	0.0011239	1	6.8041	0.14909	1
WHITFIELD_CELL_CYCLE_G2	49	1313.5	9.999e-05	0.0005515	47	1311.3	9.999e-05	0.00059994	2	2.1029	0.40236	1
WHITFIELD_CELL_CYCLE_G2_M	59	1832.9	9.999e-05	0.0005515	58	1832.9	9.999e-05	0.00059994	1	2.2204e-16	1	1
WHITFIELD_CELL_CYCLE_M_G1	21	262.93	0.090191	0.2427	20	262.93	0.15098	0.38308	1	2.2204e-16	1	1
KARLSSON_TGFB1_TARGETS_UP	13	100.59	0.39766	0.76104	13	100.59	0.50285	0.87384	0	NA	NA	NA
KARLSSON_TGFB1_TARGETS_DN	23	95.11	0.78422	1	19	85.815	0.80852	1	4	9.2951	0.41406	1
LI_INDUCED_T_TO_NATURAL_KILLER_UP	13	119.47	0.29957	0.62154	10	104.43	0.32857	0.65873	3	15.033	0.21488	1
MARTENS_BOUND_BY_PML_RARA_FUSION	20	65.166	0.84472	1	16	65.166	0.81492	1	4	8.8818e-16	1	1
MARTENS_TRETINOIN_RESPONSE_UP	10	7.9489	0.92841	1	4	2.7268	0.75802	1	6	5.2221	0.70273	1
MARTENS_TRETINOIN_RESPONSE_DN	75	769.97	0.061294	0.18204	70	762.47	0.15878	0.3946	5	7.4992	0.56574	1
KIM_ALL_DISORDERS_OLIGODENDROCYTE_NUMBER_CORR_UP	51	104.15	0.9962	1	44	104.15	0.9969	1	7	1.5543e-15	1	1
KIM_BIPOLAR_DISORDER_OLIGODENDROCYTE_DENSITY_CORR_UP	48	145.24	0.9691	1	42	141.85	0.9823	1	6	3.3933	0.74653	1
KIM_ALL_DISORDERS_CALB1_CORR_UP	32	157.33	0.74623	1	28	157.33	0.78482	1	4	8.8818e-16	1	1
VERHAAK_GLIOBLASTOMA_MESENCHYMAL	11	2.4425e-15	1	1	7	1.5543e-15	1	1	4	8.8818e-16	1	1
HIRSCH_CELLULAR_TRANSFORMATION_SIGNATURE_DN	10	154.35	0.089491	0.24208	10	154.35	0.14279	0.37397	0	NA	NA	NA
CHICAS_RB1_TARGETS_SENESCENT	76	707.19	0.14539	0.35614	68	705.09	0.21448	0.49214	8	2.1029	0.87511	1
CHICAS_RB1_TARGETS_LOW_SERUM	16	157.35	0.25297	0.54261	13	155.25	0.24968	0.5529	3	2.1029	0.53055	1
CHICAS_RB1_TARGETS_GROWING	62	1394.2	9.999e-05	0.0005515	62	1394.2	9.999e-05	0.00059994	0	NA	NA	NA
CHICAS_RB1_TARGETS_CONFLUENT	37	523.46	0.015798	0.055232	34	476.98	0.062894	0.19528	3	46.471	0.020298	1
WANG_RESPONSE_TO_GSK3_INHIBITOR_SB216763_UP	11	18.048	0.87991	1	4	5.9738	0.70563	1	7	12.075	0.57994	1
WANG_RESPONSE_TO_GSK3_INHIBITOR_SB216763_DN	70	1197.2	9.999e-05	0.0005515	61	1189.7	0.00019998	0.0011239	9	7.4992	0.80272	1
QI_HYPOXIA	11	41.823	0.69393	1	3	41.382	0.22838	0.51472	8	0.44174	0.90601	1
LU_EZH2_TARGETS_DN	18	212.2	0.13559	0.33726	13	212.2	0.091991	0.26436	5	1.1102e-15	1	1
DUTERTRE_ESTRADIOL_RESPONSE_6HR_UP	24	256.83	0.16218	0.38303	21	256.83	0.18868	0.44561	3	6.6613e-16	1	1
DUTERTRE_ESTRADIOL_RESPONSE_24HR_UP	97	2510.6	9.999e-05	0.0005515	93	2510.6	9.999e-05	0.00059994	4	8.8818e-16	1	1
DUTERTRE_ESTRADIOL_RESPONSE_24HR_DN	17	87.368	0.63164	1	13	87.368	0.58074	0.93624	4	8.8818e-16	1	1
PANGAS_TUMOR_SUPPRESSION_BY_SMAD1_AND_SMAD5_DN	11	60.715	0.54695	0.92326	10	60.715	0.58054	0.93624	1	2.2204e-16	1	1
OHGUCHI_LIVER_HNF4A_TARGETS_DN	25	105.71	0.78832	1	4	18.895	0.51285	0.87664	21	86.813	0.18278	1
GABRIELY_MIR21_TARGETS	22	155.06	0.45955	0.82944	17	147.56	0.44486	0.82256	5	7.4992	0.56574	1
CHYLA_CBFA2T3_TARGETS_UP	15	3.3307e-15	1	1	11	2.4425e-15	1	1	4	8.8818e-16	1	1
CHYLA_CBFA2T3_TARGETS_DN	11	14.879	0.90251	1	8	14.879	0.84192	1	3	6.6613e-16	1	1
PILON_KLF1_TARGETS_UP	36	189.4	0.72273	1	23	135.73	0.72513	1	13	53.671	0.21858	1
PILON_KLF1_TARGETS_DN	158	1304.2	0.20188	0.45223	139	1293.2	0.31767	0.64257	19	10.956	0.9615	1
BHAT_ESR1_TARGETS_VIA_AKT1_UP	10	26.126	0.77122	1	7	26.126	0.67803	1	3	6.6613e-16	1	1
JOHNSTONE_PARVB_TARGETS_2_DN	32	92.539	0.94221	1	27	86.916	0.9515	1	5	5.623	0.61094	1
JOHNSTONE_PARVB_TARGETS_3_UP	19	21.076	0.9771	1	14	13.577	0.9736	1	5	7.4992	0.56574	1
JOHNSTONE_PARVB_TARGETS_3_DN	146	2603.7	9.999e-05	0.0005515	136	2600.3	9.999e-05	0.00059994	10	3.3933	0.90191	1
BRUINS_UVC_RESPONSE_VIA_TP53_GROUP_A	34	54.387	0.9912	1	18	14.792	0.9914	1	16	39.594	0.53635	1
BRUINS_UVC_RESPONSE_VIA_TP53_GROUP_B	25	87.405	0.86131	1	20	54.607	0.93861	1	5	32.798	0.11309	1
BRUINS_UVC_RESPONSE_LATE	71	523.28	0.43376	0.80581	66	508.36	0.62964	0.97577	5	14.925	0.37606	1
BRUINS_UVC_RESPONSE_EARLY_LATE	18	252.51	0.069393	0.19878	14	199.23	0.14829	0.38167	4	53.275	0.013699	1
MIYAGAWA_TARGETS_OF_EWSR1_ETS_FUSIONS_UP	15	177.84	0.14779	0.36053	13	169.99	0.19788	0.45999	2	7.8506	0.24898	1
LINSLEY_MIR16_TARGETS	10	66.547	0.44636	0.81893	10	66.547	0.54085	0.90497	0	NA	NA	NA
PASINI_SUZ12_TARGETS_DN	15	94.74	0.50225	0.87795	13	92.637	0.55044	0.91364	2	2.1029	0.40236	1
BAKKER_FOXO3_TARGETS_DN	12	107.89	0.30777	0.63118	7	104.19	0.19498	0.45564	5	3.6982	0.66343	1
DELPUECH_FOXO3_TARGETS_DN	15	616	9.999e-05	0.0005515	15	616	9.999e-05	0.00059994	0	NA	NA	NA
LEE_BMP2_TARGETS_UP	34	58.519	0.9886	1	16	2.347	0.9973	1	18	56.172	0.38316	1
LEE_BMP2_TARGETS_DN	102	841.89	0.24928	0.53858	94	807.07	0.49055	0.8643	8	34.824	0.22178	1
FEVR_CTNNB1_TARGETS_UP	43	122.38	0.9708	1	23	41.382	0.9855	1	20	80.995	0.19088	1
FEVR_CTNNB1_TARGETS_DN	120	1892.2	9.999e-05	0.0005515	112	1873.4	9.999e-05	0.00059994	8	18.779	0.49775	1
TORCHIA_TARGETS_OF_EWSR1_FLI1_FUSION_UP	12	50.55	0.66993	1	7	31.726	0.62674	0.97468	5	18.824	0.30447	1
TORCHIA_TARGETS_OF_EWSR1_FLI1_FUSION_DN	18	35.741	0.92551	1	12	35.741	0.84002	1	6	1.3323e-15	1	1
VANLOO_SP3_TARGETS_DN	11	28.882	0.79572	1	7	23.488	0.70233	1	4	5.3933	0.53745	1
KOINUMA_TARGETS_OF_SMAD2_OR_SMAD3	56	411.47	0.44736	0.81908	48	399.17	0.51285	0.87664	8	12.3	0.62684	1
PURBEY_TARGETS_OF_CTBP1_NOT_SATB1_UP	21	110.44	0.65063	1	16	110.44	0.58244	0.93624	5	1.1102e-15	1	1
PURBEY_TARGETS_OF_CTBP1_NOT_SATB1_DN	14	197.57	0.087991	0.24023	14	197.57	0.15228	0.38308	0	NA	NA	NA
GOBERT_OLIGODENDROCYTE_DIFFERENTIATION_UP	165	3988.4	9.999e-05	0.0005515	161	3986.3	9.999e-05	0.00059994	4	2.1029	0.64564	1
GOBERT_OLIGODENDROCYTE_DIFFERENTIATION_DN	37	145.53	0.87561	1	24	135.93	0.75622	1	13	9.6021	0.88491	1
IKEDA_MIR30_TARGETS_UP	11	38.133	0.72333	1	10	38.133	0.74553	1	1	2.2204e-16	1	1
JUBAN_TARGETS_OF_SPI1_AND_FLI1_DN	11	124.73	0.20218	0.45223	11	124.73	0.28647	0.60798	0	NA	NA	NA
SERVITJA_ISLET_HNF1A_TARGETS_DN	10	9.3829	0.91831	1	2	4.4409e-16	1	1	8	9.3829	0.69593	1
SERVITJA_LIVER_HNF1A_TARGETS_UP	28	1071.8	9.999e-05	0.0005515	26	1071.8	9.999e-05	0.00059994	2	4.4409e-16	1	1
SERVITJA_LIVER_HNF1A_TARGETS_DN	24	58.132	0.93521	1	5	4.4251	0.81482	1	19	53.707	0.44806	1
PEDERSEN_METASTASIS_BY_ERBB2_ISOFORM_7	34	434.6	0.046595	0.14612	34	434.6	0.11479	0.30889	0	NA	NA	NA
WAKABAYASHI_ADIPOGENESIS_PPARG_RXRA_BOUND_8D	60	376.79	0.63454	1	41	341.37	0.51135	0.87664	19	35.417	0.70903	1
WAKABAYASHI_ADIPOGENESIS_PPARG_BOUND_8D	41	377.82	0.21558	0.4762	31	377.82	0.15998	0.39573	10	2.2204e-15	1	1
WAKABAYASHI_ADIPOGENESIS_PPARG_RXRA_BOUND_WITH_H4K20ME1_MARK	14	2.9908	0.9923	1	6	2.9908	0.88061	1	8	1.7764e-15	1	1
YANG_BCL3_TARGETS_UP	49	1739.9	9.999e-05	0.0005515	39	1734.5	9.999e-05	0.00059994	10	5.3933	0.86901	1
GUO_TARGETS_OF_IRS1_AND_IRS2	13	148.32	0.18168	0.42083	8	96.623	0.27497	0.59016	5	51.693	0.028297	1
PLASARI_TGFB1_TARGETS_10HR_DN	26	516.95	0.0015998	0.0070679	23	516.95	0.0030997	0.014116	3	6.6613e-16	1	1
WANG_MLL_TARGETS	10	47.22	0.59254	0.95843	3	32.973	0.29007	0.61039	7	14.247	0.52655	1
DELACROIX_RARG_BOUND_MEF	22	178.34	0.35276	0.69767	17	160.97	0.38246	0.73832	5	17.369	0.34337	1
DELACROIX_RAR_BOUND_ES	30	311.98	0.15288	0.36692	27	311.98	0.20948	0.48191	3	6.6613e-16	1	1
KRIEG_HYPOXIA_VIA_KDM3A	10	84.589	0.33747	0.67493	7	84.589	0.27647	0.59016	3	6.6613e-16	1	1
KRIEG_KDM3A_TARGETS_NOT_HYPOXIA	10	2.2204e-15	1	1	5	1.1102e-15	1	1	5	1.1102e-15	1	1
KRIEG_HYPOXIA_NOT_VIA_KDM3A	54	1001.9	0.00019998	0.0010148	48	995.13	9.999e-05	0.00059994	6	6.8041	0.66133	1
ALFANO_MYC_TARGETS	16	94.289	0.55094	0.92326	14	94.289	0.58954	0.93626	2	4.4409e-16	1	1
REICHERT_MITOSIS_LIN9_TARGETS	19	787.72	9.999e-05	0.0005515	19	787.72	9.999e-05	0.00059994	0	NA	NA	NA
FORTSCHEGGER_PHF8_TARGETS_UP	23	67.165	0.89311	1	18	67.165	0.85681	1	5	1.1102e-15	1	1
FORTSCHEGGER_PHF8_TARGETS_DN	32	188.99	0.61744	0.98418	28	188.99	0.66213	1	4	8.8818e-16	1	1
PEDRIOLI_MIR31_TARGETS_DN	11	13.863	0.91001	1	10	12.541	0.92291	1	1	1.3218	0.24708	1
PHONG_TNF_RESPONSE_VIA_P38_COMPLETE	17	102.9	0.54295	0.91835	13	102.9	0.48975	0.8643	4	8.8818e-16	1	1
PHONG_TNF_RESPONSE_NOT_VIA_P38	14	29.041	0.88531	1	10	21.19	0.86331	1	4	7.8506	0.45655	1
RATTENBACHER_BOUND_BY_CELF1	20	145.9	0.43346	0.80581	16	145.9	0.40396	0.7731	4	8.8818e-16	1	1
FOSTER_KDM1A_TARGETS_DN	12	119.36	0.25277	0.54261	11	119.36	0.30917	0.63299	1	2.2204e-16	1	1
RAO_BOUND_BY_SALL4_ISOFORM_B	32	245.58	0.38366	0.73903	29	237.72	0.50145	0.87311	3	7.8506	0.35176	1
RAO_BOUND_BY_SALL4	15	100.71	0.46735	0.8384	9	93.903	0.33467	0.66633	6	6.8041	0.66133	1
VANOEVELEN_MYOGENESIS_SIN3A_TARGETS	11	30.265	0.78382	1	11	30.265	0.84292	1	0	NA	NA	NA
BOUDOUKHA_BOUND_BY_IGF2BP2	11	25.051	0.82572	1	9	18.247	0.85021	1	2	6.8041	0.28527	1
PECE_MAMMARY_STEM_CELL_UP	21	98.963	0.71093	1	21	98.963	0.81292	1	0	NA	NA	NA
ABRAMSON_INTERACT_WITH_AIRE	12	270.03	0.010499	0.038525	12	270.03	0.025497	0.091655	0	NA	NA	NA
KUMAR_PATHOGEN_LOAD_BY_MACROPHAGES	14	168.97	0.14939	0.36244	10	149.27	0.15588	0.38983	4	19.707	0.23758	1
ROESSLER_LIVER_CANCER_METASTASIS_UP	11	163.79	0.09549	0.25312	10	163.79	0.12039	0.32103	1	2.2204e-16	1	1
ACEVEDO_FGFR1_TARGETS_IN_PROSTATE_CANCER_MODEL_UP	22	646.3	9.999e-05	0.0005515	19	628.08	9.999e-05	0.00059994	3	18.217	0.18478	1
ACEVEDO_FGFR1_TARGETS_IN_PROSTATE_CANCER_MODEL_DN	14	27.888	0.89121	1	7	8.7007	0.86031	1	7	19.187	0.43656	1
LIM_MAMMARY_STEM_CELL_UP	12	81.787	0.44326	0.81846	7	81.787	0.28987	0.61039	5	1.1102e-15	1	1
LIM_MAMMARY_STEM_CELL_DN	22	18.713	0.9916	1	13	13.577	0.9646	1	9	5.1357	0.85161	1
SMIRNOV_RESPONSE_TO_IR_6HR_UP	17	96.952	0.57754	0.94265	14	96.952	0.57614	0.93531	3	6.6613e-16	1	1
SMIRNOV_RESPONSE_TO_IR_6HR_DN	22	877.07	9.999e-05	0.0005515	20	870.26	9.999e-05	0.00059994	2	6.8041	0.28527	1
ZHOU_CELL_CYCLE_GENES_IN_IR_RESPONSE_6HR	42	823.64	0.00059994	0.0028338	40	823.64	0.00049995	0.0025515	2	4.4409e-16	1	1
ZHOU_CELL_CYCLE_GENES_IN_IR_RESPONSE_24HR	61	1817.3	9.999e-05	0.0005515	59	1817.3	9.999e-05	0.00059994	2	4.4409e-16	1	1
ZWANG_DOWN_BY_2ND_EGF_PULSE	16	129.66	0.36356	0.71426	15	129.66	0.44916	0.82407	1	2.2204e-16	1	1
ZWANG_TRANSIENTLY_UP_BY_2ND_EGF_PULSE_ONLY	24	71.386	0.89671	1	13	23.189	0.92871	1	11	48.197	0.20298	1
ZWANG_TRANSIENTLY_UP_BY_1ST_EGF_PULSE_ONLY	73	1017.9	0.0020998	0.0090078	53	1008.3	0.00059994	0.0029762	20	9.6021	0.9744	1
NABA_MATRISOME_ASSOCIATED	16	42.228	0.86561	1	6	40.797	0.47885	0.85647	10	1.4303	0.94041	1
NABA_MATRISOME	17	42.228	0.88851	1	6	40.797	0.47885	0.85647	11	1.4303	0.96	1
EPPERT_PROGENITOR	26	222.77	0.30937	0.63154	22	222.77	0.32517	0.65476	4	8.8818e-16	1	1
MACAEVA_PBMC_RESPONSE_TO_IR	11	125.64	0.19908	0.44755	9	125.64	0.18968	0.4463	2	4.4409e-16	1	1
FISCHER_DIRECT_P53_TARGETS_META_ANALYSIS	23	117.03	0.67993	1	20	117.03	0.71243	1	3	6.6613e-16	1	1
FISCHER_G1_S_CELL_CYCLE	32	508.19	0.0078992	0.029722	29	454.91	0.033897	0.11622	3	53.275	0.0065993	1
FISCHER_G2_M_CELL_CYCLE	75	2653.3	9.999e-05	0.0005515	75	2653.3	9.999e-05	0.00059994	0	NA	NA	NA
FISCHER_DREAM_TARGETS	212	4266.5	9.999e-05	0.0005515	208	4266.5	9.999e-05	0.00059994	4	8.8818e-16	1	1
GRYDER_PAX3FOXO1_ENHANCERS_IN_TADS	65	660.66	0.086991	0.2399	57	660.66	0.12219	0.32486	8	1.7764e-15	1	1
GRYDER_PAX3FOXO1_TOP_ENHANCERS	31	397.81	0.050795	0.15716	26	397.81	0.057194	0.1801	5	1.1102e-15	1	1
GRYDER_PAX3FOXO1_ENHANCERS_KO_DOWN	26	118.74	0.75772	1	21	118.74	0.72673	1	5	1.1102e-15	1	1
ANDERSEN_CHOLANGIOCARCINOMA_CLASS2	13	708.34	9.999e-05	0.0005515	13	708.34	9.999e-05	0.00059994	0	NA	NA	NA
OISHI_CHOLANGIOMA_STEM_CELL_LIKE_UP	12	19.038	0.90381	1	10	19.038	0.87771	1	2	4.4409e-16	1	1
VILLANUEVA_LIVER_CANCER_KRT19_UP	36	1222.9	9.999e-05	0.0005515	35	1222.9	9.999e-05	0.00059994	1	2.2204e-16	1	1
ANDERSEN_LIVER_CANCER_KRT19_DN	13	44.443	0.75642	1	2	4.4409e-16	1	1	11	44.443	0.24498	1
FLORIO_NEOCORTEX_BASAL_RADIAL_GLIA_DN	69	2761.7	9.999e-05	0.0005515	69	2761.7	9.999e-05	0.00059994	0	NA	NA	NA

## Sheet: gsaResTab_APAP_Composite_20 (3)
Name	Genes(tot)	Stat(non-dir.)	p(non-dir.)	padj(non-dir.)	Genes(up)	Stat(mix.dir.up)	p(mix.dir.up)	padj(mix.dir.up)	Genes(down)	Stat(mix.dir.dn)	p(mix.dir.dn)	padj(mix.dir.dn)
HALLMARK_TNFA_SIGNALING_VIA_NFKB	42	9013.2	0.41416	0.55911	39	8640	0.55924	0.73163	3	373.19	0.71213	0.9806
HALLMARK_HYPOXIA	31	8219.9	0.027697	0.093478	25	7430.6	0.012999	0.035096	6	789.31	0.80472	0.9806
HALLMARK_CHOLESTEROL_HOMEOSTASIS	23	3451.7	0.9704	0.9999	14	2407.3	0.89341	0.96488	9	1044.4	0.92881	0.9806
HALLMARK_APOPTOSIS	33	8401.4	0.049195	0.13283	25	6540.1	0.12519	0.24143	8	1861.3	0.18528	0.65772
HALLMARK_ADIPOGENESIS	66	17567	0.0016998	0.010259	35	10665	0.0014999	0.005062	31	6901.7	0.084892	0.49189
HALLMARK_ESTROGEN_RESPONSE_EARLY	32	7560.1	0.16328	0.33913	25	6127	0.25747	0.46345	7	1433.1	0.35846	0.87987
HALLMARK_ESTROGEN_RESPONSE_LATE	34	7323.5	0.40656	0.55911	21	4582.6	0.56904	0.73163	13	2740.9	0.26507	0.79522
HALLMARK_ANDROGEN_RESPONSE	27	5755.6	0.44136	0.56486	20	3844	0.81462	0.93703	7	1911.6	0.069493	0.49189
HALLMARK_INTERFERON_GAMMA_RESPONSE	21	5472.4	0.070493	0.17303	14	4179.4	0.042896	0.10529	7	1293	0.49015	0.9417
HALLMARK_APICAL_JUNCTION	22	4674.2	0.46025	0.56486	19	4435.1	0.40746	0.66445	3	239.06	0.87571	0.9806
HALLMARK_COMPLEMENT	44	12696	0.00039996	0.0044996	36	11018	0.0009999	0.005062	8	1677.2	0.31857	0.86013
HALLMARK_UNFOLDED_PROTEIN_RESPONSE	36	7081.9	0.67593	0.76042	32	6328	0.83292	0.93703	4	753.92	0.46015	0.9417
HALLMARK_MTORC1_SIGNALING	50	10141	0.60684	0.71238	38	8227.5	0.63534	0.77973	12	1913.9	0.72193	0.9806
HALLMARK_MYC_TARGETS_V1	39	4810.1	0.9999	0.9999	25	3281.7	0.9992	0.9992	14	1528.4	0.9794	0.9806
HALLMARK_EPITHELIAL_MESENCHYMAL_TRANSITION	21	4645.3	0.35266	0.55911	17	3854.6	0.47785	0.68275	4	790.73	0.41136	0.92556
HALLMARK_INFLAMMATORY_RESPONSE	23	5695.7	0.12309	0.27695	19	5454.4	0.048795	0.10979	4	241.3	0.9806	0.9806
HALLMARK_XENOBIOTIC_METABOLISM	79	23587	9.999e-05	0.0026997	45	15503	9.999e-05	0.0026997	34	8083.6	0.020898	0.49189
HALLMARK_FATTY_ACID_METABOLISM	56	14484	0.0088991	0.034325	29	9552.7	0.00019998	0.0026997	27	4931.3	0.53405	0.9417
HALLMARK_OXIDATIVE_PHOSPHORYLATION	76	16302	0.37126	0.55911	18	6737.1	0.00029997	0.0026997	58	9564.7	0.87041	0.9806
HALLMARK_GLYCOLYSIS	30	7860.3	0.034597	0.10379	20	6682.3	0.0012999	0.005062	10	1178.1	0.92991	0.9806
HALLMARK_P53_PATHWAY	28	6484.6	0.22118	0.42656	20	4639.3	0.41836	0.66445	8	1845.4	0.19488	0.65772
HALLMARK_UV_RESPONSE_UP	28	6298.8	0.28857	0.51943	19	5282.6	0.074593	0.15492	9	1016.2	0.93751	0.9806
HALLMARK_HEME_METABOLISM	32	5036.4	0.9736	0.9999	23	3985.1	0.94041	0.97658	9	1051.3	0.92631	0.9806
HALLMARK_COAGULATION	44	12598	0.00049995	0.0044996	32	9525.8	0.0062994	0.018898	12	3072.3	0.056694	0.49189
HALLMARK_IL2_STAT5_SIGNALING	30	6467.5	0.40556	0.55911	24	5430.6	0.48045	0.68275	6	1036.9	0.55804	0.9417
HALLMARK_BILE_ACID_METABOLISM	47	12770	0.0036996	0.016648	21	7044.5	0.0011999	0.005062	26	5725.9	0.11969	0.5386
HALLMARK_PEROXISOME	38	10857	0.0018998	0.010259	20	6659.5	0.0014999	0.005062	18	4197.5	0.091091	0.49189

## Sheet: gsaResTab_APAP_Composite_20 (2)
Name	Genes(tot)	Stat(non-dir.)	p(non-dir.)	padj(non-dir.)	Genes(up)	Stat(mix.dir.up)	p(mix.dir.up)	padj(mix.dir.up)	Genes(down)	Stat(mix.dir.dn)	p(mix.dir.dn)	padj(mix.dir.dn)
GO_CIRCADIAN_RHYTHM	22	3561.6	0.92741	1	16	2623.4	0.93631	1	6	938.13	0.66323	1
GO_POSITIVE_REGULATION_OF_KINASE_ACTIVITY	42	9107.6	0.36816	0.77849	32	6674.3	0.71853	1	10	2433.3	0.11779	0.66105
GO_NEURON_DEVELOPMENT	39	7496	0.74743	1	31	5346.8	0.9719	1	8	2149.3	0.064794	0.55736
GO_REGULATION_OF_CELL_ACTIVATION	30	7391.7	0.09609	0.32679	24	6094.8	0.18498	0.46645	6	1296.9	0.31087	0.85163
GO_ANATOMICAL_STRUCTURE_FORMATION_INVOLVED_IN_MORPHOGENESIS	56	12790	0.17868	0.48166	49	12024	0.18468	0.46645	7	765.7	0.91741	1
GO_ION_TRANSPORT	127	30257	0.015998	0.099959	71	19030	0.009899	0.069727	56	11226	0.22018	0.75923
GO_LIPID_MODIFICATION	39	10115	0.023298	0.12219	23	6808.4	0.019098	0.10576	16	3306.5	0.28317	0.83903
GO_LEUKOCYTE_ACTIVATION	24	5333.8	0.34727	0.74838	21	4590.4	0.56764	0.97605	3	743.47	0.22818	0.76377
GO_CHROMOSOME_ORGANIZATION	37	4358.7	1	1	31	3692.4	0.9999	1	6	666.35	0.89701	1
GO_NEUROLOGICAL_SYSTEM_PROCESS	45	9702.2	0.39166	0.81067	30	7149.3	0.32577	0.67946	15	2552.8	0.64574	1
GO_STEROID_BIOSYNTHETIC_PROCESS	34	7675	0.26537	0.62359	15	4585.7	0.025397	0.1299	19	3089.3	0.75022	1
GO_RESPONSE_TO_NITROGEN_COMPOUND	103	21480	0.51665	0.95073	69	15363	0.54815	0.95345	34	6117.7	0.58244	1
GO_RESPONSE_TO_ETHANOL	23	6164.8	0.039296	0.17307	16	4512.9	0.079092	0.27026	7	1651.9	0.18708	0.74251
GO_SULFUR_COMPOUND_METABOLIC_PROCESS	75	17430	0.094091	0.32271	34	8581.4	0.15858	0.41752	41	8849	0.09709	0.66027
GO_SENSORY_PERCEPTION	24	5263.5	0.38086	0.79405	14	3429.8	0.31377	0.66299	10	1833.6	0.50035	0.98024
GO_HEPATICOBILIARY_SYSTEM_DEVELOPMENT	31	6619.3	0.43266	0.86747	18	4811	0.13049	0.36895	13	1808.4	0.86771	1
GO_FATTY_ACID_CATABOLIC_PROCESS	28	8125.1	0.0031997	0.02834	15	5489.4	0.00039996	0.0064234	13	2635.7	0.32967	0.86157
GO_MITOCHONDRIAL_RESPIRATORY_CHAIN_COMPLEX_I_BIOGENESIS	22	2456.8	0.9994	1	0	NA	NA	NA	22	2456.8	0.9957	1
GO_EMBRYO_DEVELOPMENT_ENDING_IN_BIRTH_OR_EGG_HATCHING	36	6376.7	0.89381	1	29	5445.2	0.89801	1	7	931.5	0.81762	1
GO_EPITHELIUM_DEVELOPMENT	59	12396	0.48815	0.92145	47	10010	0.69443	1	12	2386.6	0.37476	0.88699
GO_REGULATION_OF_AUTOPHAGY	21	4393.6	0.49865	0.93251	19	4085.2	0.60734	1	2	308.4	0.52905	1
GO_PHOSPHOLIPID_METABOLIC_PROCESS	39	9757.8	0.053795	0.21788	28	8002.3	0.020498	0.11122	11	1755.5	0.70553	1
GO_AMMONIUM_ION_METABOLIC_PROCESS	34	10971	9.999e-05	0.0024422	21	8006.4	9.999e-05	0.0026764	13	2964.8	0.15288	0.70313
GO_REGULATION_OF_RNA_STABILITY	20	2384.7	0.9974	1	11	1583.9	0.9539	1	9	800.81	0.9825	1
GO_NEGATIVE_REGULATION_OF_CELL_DEVELOPMENT	29	5801	0.62114	1	23	4673.3	0.74203	1	6	1127.7	0.46715	0.95583
GO_PROTEIN_ACTIVATION_CASCADE	26	8081.6	0.00049995	0.0077492	20	6676.7	0.0012999	0.015579	6	1404.9	0.22528	0.76043
GO_NEGATIVE_REGULATION_OF_PROTEOLYSIS	44	12042	0.0028997	0.026559	35	10328	0.0045995	0.040146	9	1713.5	0.45695	0.95583
GO_MUSCLE_TISSUE_DEVELOPMENT	21	4032.4	0.68683	1	18	3475.4	0.79932	1	3	557.02	0.49575	0.97685
GO_CELL_PART_MORPHOGENESIS	27	3834.9	0.9896	1	21	2838.1	0.9963	1	6	996.83	0.60434	1
GO_RESPONSE_TO_ORGANOPHOSPHORUS	20	4548.6	0.29437	0.67984	12	3481.3	0.082892	0.28085	8	1067.3	0.83032	1
GO_RIBOSOME_BIOGENESIS	46	6637	0.9988	1	24	3909.7	0.9765	1	22	2727.2	0.9824	1
GO_SINGLE_ORGANISM_BEHAVIOR	23	5426	0.20148	0.52554	16	4191.1	0.18348	0.46645	7	1234.9	0.53775	1
GO_NEGATIVE_REGULATION_OF_GENE_EXPRESSION	107	19351	0.9745	1	79	15638	0.94441	1	28	3713.1	0.978	1
GO_CELLULAR_CATABOLIC_PROCESS	222	47289	0.34137	0.73764	115	27422	0.16438	0.42857	107	19867	0.49465	0.97685
GO_REGULATION_OF_CYTOKINE_PRODUCTION	48	11098	0.16078	0.44841	34	7718.2	0.46855	0.87483	14	3380.1	0.085091	0.62819
GO_CHEMICAL_HOMEOSTASIS	112	29286	0.00049995	0.0077492	77	21417	0.00089991	0.011846	35	7869.4	0.064094	0.55734
GO_REGULATION_OF_WOUND_HEALING	21	6971.3	0.00039996	0.0065789	18	6417.5	0.00039996	0.0064234	3	553.84	0.50305	0.98156
GO_REGULATION_OF_MAPK_CASCADE	56	12222	0.32887	0.72225	45	9128.2	0.83162	1	11	3093.8	0.021598	0.34557
GO_RESPONSE_TO_ESTRADIOL	24	6451.5	0.034797	0.16258	17	4883.3	0.055794	0.20779	7	1568.2	0.23858	0.78544
GO_CIRCULATORY_SYSTEM_PROCESS	35	9220.4	0.021298	0.11817	24	6656	0.057294	0.21104	11	2564.3	0.15008	0.70313
GO_IMMUNE_SYSTEM_PROCESS	167	38611	0.029597	0.14285	128	31116	0.087191	0.29052	39	7495	0.38616	0.89805
GO_NEGATIVE_REGULATION_OF_KINASE_ACTIVITY	36	7536.4	0.49045	0.92145	30	5572.9	0.91821	1	6	1963.5	0.016698	0.34039
GO_INTRACELLULAR_PROTEIN_TRANSPORT	87	14182	0.9978	1	56	10401	0.9709	1	31	3781.4	0.9955	1
GO_RESPONSE_TO_ACID_CHEMICAL	57	14367	0.018898	0.10995	37	10079	0.034097	0.15735	20	4287.5	0.18828	0.74251
GO_RESPONSE_TO_STEROID_HORMONE	74	17011	0.13149	0.39397	53	14066	0.030597	0.14538	21	2945.1	0.92411	1
GO_RESPONSE_TO_PEPTIDE	62	12589	0.62364	1	44	9219.8	0.74663	1	18	3369.5	0.48205	0.97139
GO_POSITIVE_REGULATION_OF_CELLULAR_PROTEIN_CATABOLIC_PROCESS	26	4261.2	0.93131	1	15	2525	0.92181	1	11	1736.2	0.71903	1
GO_STEROL_HOMEOSTASIS	21	5724.2	0.036996	0.16656	11	3125.4	0.11079	0.3401	10	2598.8	0.066993	0.56921
GO_CELLULAR_RESPONSE_TO_LIPID	65	13673	0.47385	0.91152	47	11129	0.29647	0.64126	18	2544.2	0.89851	1
GO_SECRETION_BY_CELL	46	13486	9.999e-05	0.0024422	41	12652	0.00029997	0.005125	5	833.6	0.57194	1
GO_LIPOPROTEIN_METABOLIC_PROCESS	20	6962.1	9.999e-05	0.0024422	14	4586.9	0.0093991	0.069243	6	2375.2	0.00049995	0.09999
GO_EPITHELIAL_CELL_DEVELOPMENT	22	4621.1	0.49265	0.92343	18	3558.6	0.76792	1	4	1062.5	0.15278	0.70313
GO_ALPHA_AMINO_ACID_BIOSYNTHETIC_PROCESS	22	5976.4	0.034397	0.16213	8	2826.9	0.011999	0.079628	14	3149.5	0.16228	0.71334
GO_POSITIVE_REGULATION_OF_RESPONSE_TO_STIMULUS	167	38723	0.026297	0.12973	131	31431	0.12279	0.35887	36	7291.7	0.24828	0.799
GO_REGULATION_OF_CANONICAL_WNT_SIGNALING_PATHWAY	25	3103.6	0.9972	1	14	1675.4	0.9952	1	11	1428.2	0.89141	1
GO_REGULATION_OF_DEVELOPMENTAL_GROWTH	32	6315.7	0.66293	1	25	4727.3	0.87551	1	7	1588.4	0.22438	0.76043
GO_CELLULAR_RESPONSE_TO_EXTERNAL_STIMULUS	37	8696.4	0.15748	0.44368	32	7387.7	0.41376	0.80976	5	1308.7	0.13359	0.68948
GO_FATTY_ACID_BETA_OXIDATION	22	6721	0.0013999	0.015456	12	4678.6	9.999e-05	0.0026764	10	2042.4	0.33817	0.86157
GO_ACTIN_FILAMENT_BASED_PROCESS	35	6430.5	0.82932	1	34	6387.5	0.91401	1	1	43.057	0.90921	1
GO_POSITIVE_REGULATION_OF_CELL_COMMUNICATION	124	25987	0.48265	0.92145	98	21515	0.64134	1	26	4472.5	0.66953	1
GO_RESPONSE_TO_CORTICOSTEROID	33	8704.8	0.025397	0.12844	22	6834.1	0.0053995	0.046125	11	1870.7	0.61554	1
GO_PROTEIN_MATURATION	33	9335.1	0.0049995	0.040703	24	7950.4	0.0011999	0.015055	9	1384.7	0.73423	1
GO_REGULATION_OF_HYDROLASE_ACTIVITY	119	29901	0.0022998	0.022605	93	24191	0.013199	0.083453	26	5710.3	0.12349	0.6675
GO_REGULATION_OF_CELL_MORPHOGENESIS_INVOLVED_IN_DIFFERENTIATION	26	5505.9	0.46265	0.9029	22	4650.5	0.65623	1	4	855.44	0.33377	0.86157
GO_ALPHA_AMINO_ACID_METABOLIC_PROCESS	64	15204	0.069193	0.25894	27	8037.1	0.009899	0.069727	37	7167	0.36576	0.87608
GO_CELLULAR_RESPONSE_TO_ORGANIC_CYCLIC_COMPOUND	64	13284	0.51845	0.95187	47	10752	0.42366	0.82111	17	2532.7	0.84452	1
GO_RESPONSE_TO_ENDOPLASMIC_RETICULUM_STRESS	44	9346.8	0.44426	0.87745	38	8450.6	0.53975	0.94892	6	896.16	0.70703	1
GO_CYTOSKELETON_ORGANIZATION	56	9174.4	0.9869	1	50	7884.3	0.9995	1	6	1290.1	0.31617	0.85163
GO_RESPONSE_TO_WOUNDING	69	17297	0.014799	0.094553	59	15499	0.031697	0.14885	10	1797.4	0.53005	1
GO_NEGATIVE_REGULATION_OF_CELLULAR_CATABOLIC_PROCESS	25	6532.9	0.052495	0.21478	17	4416.2	0.18478	0.46645	8	2116.7	0.074593	0.58946
GO_METAL_ION_TRANSPORT	39	7434.2	0.76652	1	26	5813	0.51125	0.91637	13	1621.2	0.93551	1
GO_POSITIVE_REGULATION_OF_INTRACELLULAR_PROTEIN_TRANSPORT	24	3544.2	0.9775	1	20	2980.8	0.9855	1	4	563.46	0.70343	1
GO_POSITIVE_REGULATION_OF_NEURON_DIFFERENTIATION	20	3953.4	0.62184	1	17	3100.1	0.86421	1	3	853.31	0.14599	0.70313
GO_CELLULAR_RESPONSE_TO_EXTRACELLULAR_STIMULUS	25	5914.2	0.19248	0.50865	20	4605.5	0.44386	0.84717	5	1308.7	0.13359	0.68948
GO_ESTABLISHMENT_OF_PROTEIN_LOCALIZATION	130	23422	0.9858	1	92	18239	0.9531	1	38	5183.5	0.9837	1
GO_POSITIVE_REGULATION_OF_LOCOMOTION	38	11442	0.00019998	0.003504	33	10748	0.00019998	0.0041175	5	693.33	0.73993	1
GO_REGULATION_OF_KINASE_ACTIVITY	73	14933	0.60464	1	58	10793	0.974	1	15	4139.8	0.010299	0.29711
GO_SINGLE_ORGANISM_CELL_ADHESION	39	9421.9	0.10509	0.34292	37	8732.9	0.32727	0.68082	2	689.04	0.075892	0.58946
GO_TISSUE_MORPHOGENESIS	25	4894.6	0.65953	1	24	4445.6	0.89811	1	1	449.05	0.15088	0.70313
GO_MRNA_PROCESSING	26	3025.4	0.9992	1	25	2965.8	0.9999	1	1	59.641	0.76502	1
GO_COFACTOR_METABOLIC_PROCESS	74	15632	0.45655	0.89531	27	7417	0.053595	0.20592	47	8215.2	0.68723	1
GO_CELL_DEATH	94	21427	0.11729	0.37072	73	17426	0.22858	0.54239	21	4000.8	0.42376	0.93265
GO_TRANSLATIONAL_INITIATION	32	4845	0.9851	1	15	2754	0.85251	1	17	2090.9	0.9658	1
GO_POSITIVE_REGULATION_OF_CELLULAR_PROTEIN_LOCALIZATION	32	5010.4	0.9745	1	27	4190	0.9896	1	5	820.48	0.58924	1
GO_PLASMA_MEMBRANE_ORGANIZATION	20	3655.5	0.77022	1	16	2762.9	0.90201	1	4	892.56	0.29877	0.85163
GO_POSITIVE_REGULATION_OF_PROTEIN_CATABOLIC_PROCESS	37	6959.6	0.79422	1	24	4817.2	0.78302	1	13	2142.4	0.68153	1
GO_MITOCHONDRIAL_RESPIRATORY_CHAIN_COMPLEX_ASSEMBLY	24	2676.8	0.9996	1	0	NA	NA	NA	24	2676.8	0.9961	1
GO_CYTOKINE_MEDIATED_SIGNALING_PATHWAY	37	8360.2	0.25527	0.61016	20	5653.6	0.054495	0.20641	17	2706.6	0.76132	1
GO_NEGATIVE_REGULATION_OF_LOCOMOTION	24	5887.2	0.13429	0.39792	18	4438.2	0.28287	0.62403	6	1448.9	0.19328	0.74251
GO_REGULATION_OF_CELLULAR_COMPONENT_SIZE	25	4398	0.85761	1	21	3528	0.9503	1	4	869.96	0.31997	0.85307
GO_MITOCHONDRIAL_TRANSPORT	27	6258.2	0.22908	0.56637	14	4371.7	0.022898	0.1207	13	1886.6	0.83212	1
GO_SULFUR_COMPOUND_BIOSYNTHETIC_PROCESS	44	10432	0.11989	0.37599	20	4829.7	0.32437	0.6783	24	5602.1	0.061394	0.54572
GO_PROTEIN_TARGETING	61	9833.6	0.9942	1	32	6265.9	0.85641	1	29	3567.8	0.9931	1
GO_SINGLE_ORGANISM_BIOSYNTHETIC_PROCESS	211	45506	0.26827	0.62857	94	26078	0.00029997	0.005125	117	19429	0.94361	1
GO_CELL_CELL_SIGNALING	29	5947.1	0.55494	1	23	4679.8	0.73853	1	6	1267.3	0.33497	0.86157
GO_POSITIVE_REGULATION_OF_MAPK_CASCADE	38	8140.1	0.41436	0.83985	30	6390.8	0.66773	1	8	1749.3	0.25527	0.799
GO_ANION_TRANSMEMBRANE_TRANSPORT	22	4912.9	0.33517	0.72837	17	4529.4	0.14349	0.39115	5	383.45	0.9604	1
GO_PROTEIN_MODIFICATION_BY_SMALL_PROTEIN_CONJUGATION_OR_REMOVAL	49	5792.5	1	1	36	4801.7	0.9998	1	13	990.74	0.9989	1
GO_REGULATION_OF_BODY_FLUID_LEVELS	49	13463	0.0016998	0.018027	41	12128	0.0019998	0.022303	8	1335.2	0.61304	1
GO_REGULATION_OF_HORMONE_LEVELS	51	12690	0.036196	0.16483	33	9505.7	0.011399	0.076918	18	3183.9	0.59374	1
GO_REGULATION_OF_DEFENSE_RESPONSE	82	19848	0.024998	0.12752	58	14512	0.10919	0.33784	24	5335.3	0.11469	0.66105
GO_ESTABLISHMENT_OF_PROTEIN_LOCALIZATION_TO_ENDOPLASMIC_RETICULUM	26	4247.3	0.93421	1	8	2114	0.24168	0.56554	18	2133.3	0.9774	1
GO_HOMEOSTATIC_PROCESS	150	38651	9.999e-05	0.0024422	105	28512	0.00079992	0.011075	45	10139	0.036296	0.42281
GO_POSITIVE_REGULATION_OF_CYTOPLASMIC_TRANSPORT	25	4466.4	0.83252	1	22	4173.5	0.85051	1	3	292.88	0.81462	1
GO_ORGANIC_HYDROXY_COMPOUND_METABOLIC_PROCESS	114	29245	0.00059994	0.0083371	62	18749	0.00029997	0.005125	52	10496	0.20768	0.75042
GO_IMMUNE_SYSTEM_DEVELOPMENT	35	7917.8	0.26247	0.62164	28	6476.9	0.41116	0.80802	7	1440.9	0.33657	0.86157
GO_ALPHA_AMINO_ACID_CATABOLIC_PROCESS	36	8023.3	0.29057	0.67299	14	3876.2	0.11389	0.34252	22	4147	0.45595	0.95583
GO_RRNA_METABOLIC_PROCESS	37	5406.1	0.9931	1	17	2763.1	0.9506	1	20	2643	0.951	1
GO_PROTEIN_CATABOLIC_PROCESS	69	10816	0.9985	1	52	8948.3	0.993	1	17	1867.7	0.9883	1
GO_REGENERATION	31	7760.7	0.073493	0.27048	19	4248.5	0.51495	0.92094	12	3512.2	0.011299	0.3013
GO_REGULATION_OF_TRANSFERASE_ACTIVITY	89	16855	0.89301	1	67	12144	0.9905	1	22	4710.4	0.18138	0.73739
GO_SKELETAL_SYSTEM_DEVELOPMENT	35	7155.5	0.56774	1	26	5875.3	0.48155	0.88689	9	1280.2	0.80172	1
GO_ORGANOPHOSPHATE_METABOLIC_PROCESS	143	28913	0.70323	1	55	14606	0.026697	0.13316	88	14308	0.94511	1
GO_CELLULAR_AMINO_ACID_BIOSYNTHETIC_PROCESS	26	6899.1	0.036096	0.16483	10	3414.5	0.012099	0.079634	16	3484.6	0.19348	0.74251
GO_MONOVALENT_INORGANIC_CATION_TRANSPORT	46	10366	0.23998	0.58259	17	4385.7	0.19548	0.48448	29	5979.8	0.22528	0.76043
GO_REGULATION_OF_INTRACELLULAR_SIGNAL_TRANSDUCTION	127	28696	0.10559	0.34317	104	22493	0.72033	1	23	6202.7	0.0059994	0.22855
GO_POSITIVE_REGULATION_OF_BIOSYNTHETIC_PROCESS	140	29795	0.39226	0.81067	106	22820	0.74853	1	34	6975.3	0.21958	0.75923
GO_NEGATIVE_REGULATION_OF_NITROGEN_COMPOUND_METABOLIC_PROCESS	113	19715	0.9932	1	82	14205	0.9993	1	31	5510.1	0.60844	1
GO_CELL_ACTIVATION	42	10820	0.021698	0.11817	38	9615.9	0.13919	0.3854	4	1204	0.074693	0.58946
GO_REGULATION_OF_WNT_SIGNALING_PATHWAY	28	3486.8	0.9988	1	17	2058.6	0.997	1	11	1428.2	0.89141	1
GO_ANTIGEN_PROCESSING_AND_PRESENTATION_OF_PEPTIDE_ANTIGEN	22	4229.6	0.69643	1	14	3237.8	0.43836	0.84412	8	991.85	0.87971	1
GO_REGULATION_OF_NERVOUS_SYSTEM_DEVELOPMENT	46	8681.6	0.81402	1	39	7204	0.94771	1	7	1477.6	0.30587	0.85163
GO_NUCLEOSIDE_PHOSPHATE_BIOSYNTHETIC_PROCESS	25	4484.8	0.82812	1	6	1730.7	0.16898	0.43631	19	2754.1	0.88881	1
GO_ESTABLISHMENT_OF_LOCALIZATION_IN_CELL	165	30419	0.9869	1	114	23285	0.92711	1	51	7134.1	0.9914	1
GO_NEURON_PROJECTION_DEVELOPMENT	32	5626.4	0.89121	1	27	4339.9	0.9828	1	5	1286.5	0.14689	0.70313
GO_MALE_GAMETE_GENERATION	26	4663.3	0.83402	1	20	3517.5	0.91531	1	6	1145.8	0.44906	0.95544
GO_ESTABLISHMENT_OF_PROTEIN_LOCALIZATION_TO_ORGANELLE	55	9100.5	0.9856	1	29	6022.4	0.72563	1	26	3078.1	0.993	1
GO_POSITIVE_REGULATION_OF_ORGANELLE_ORGANIZATION	37	5805.8	0.9821	1	32	5142	0.9913	1	5	663.77	0.77362	1
GO_CELLULAR_RESPONSE_TO_ACID_CHEMICAL	28	6723.9	0.15148	0.42992	21	5386.2	0.17468	0.44958	7	1337.7	0.43456	0.94726
GO_REGULATION_OF_CELLULAR_COMPONENT_BIOGENESIS	51	8833.8	0.9555	1	45	7794.7	0.9895	1	6	1039	0.56024	1
GO_POSITIVE_REGULATION_OF_NERVOUS_SYSTEM_DEVELOPMENT	27	5260.4	0.67883	1	23	4355.7	0.85891	1	4	904.69	0.28577	0.8408
GO_CELLULAR_RESPONSE_TO_OXYGEN_CONTAINING_COMPOUND	102	20587	0.68913	1	71	14840	0.80672	1	31	5747.6	0.49575	0.97685
GO_REGULATION_OF_IMMUNE_RESPONSE	76	16954	0.21128	0.53383	54	12894	0.25997	0.59108	22	4060.6	0.50495	0.98287
GO_THIOESTER_METABOLIC_PROCESS	27	6254.9	0.23068	0.56858	15	3874	0.20968	0.50868	12	2380.8	0.37986	0.89375
GO_REGULATION_OF_INNATE_IMMUNE_RESPONSE	35	5214.3	0.9914	1	24	4286.4	0.93031	1	11	927.83	0.995	1
GO_VESICLE_MEDIATED_TRANSPORT	131	29561	0.10229	0.33928	113	26429	0.26477	0.59723	18	3131.7	0.62324	1
GO_LEUKOCYTE_MEDIATED_IMMUNITY	20	5327.5	0.054495	0.21961	14	3554.9	0.24808	0.57335	6	1772.7	0.045695	0.46274
GO_ORGANOPHOSPHATE_BIOSYNTHETIC_PROCESS	56	11047	0.71503	1	23	6092.1	0.11299	0.34109	33	4955.4	0.92581	1
GO_ORGANIC_ACID_BIOSYNTHETIC_PROCESS	70	17247	0.023198	0.12219	31	9000.5	0.0086991	0.0659	39	8246.8	0.13519	0.69326
GO_WNT_SIGNALING_PATHWAY	31	3613.1	1	1	21	2795.8	0.9969	1	10	817.34	0.9944	1
GO_NEGATIVE_REGULATION_OF_NERVOUS_SYSTEM_DEVELOPMENT	23	4339.8	0.72593	1	18	3255	0.88281	1	5	1084.8	0.30887	0.85163
GO_MICROTUBULE_BASED_PROCESS	30	4288.5	0.9921	1	26	3483.5	0.9991	1	4	805.02	0.38886	0.90118
GO_CELLULAR_AMINO_ACID_METABOLIC_PROCESS	82	18583	0.15028	0.42992	39	10412	0.051195	0.20452	43	8171.2	0.40776	0.92465
GO_CELLULAR_RESPONSE_TO_INSULIN_STIMULUS	23	4233.9	0.76922	1	19	3623.2	0.82502	1	4	610.76	0.65393	1
GO_POSITIVE_REGULATION_OF_CELLULAR_COMPONENT_ORGANIZATION	86	19611	0.12599	0.38556	73	16564	0.46135	0.86558	13	3047	0.12319	0.6675
GO_POSITIVE_REGULATION_OF_GENE_EXPRESSION	132	27960	0.42026	0.84682	103	22685	0.62234	1	29	5274.9	0.54795	1
GO_FOREBRAIN_DEVELOPMENT	21	3659	0.84342	1	17	2770.6	0.94911	1	4	888.44	0.30237	0.85163
GO_CARBOHYDRATE_DERIVATIVE_METABOLIC_PROCESS	144	28502	0.81832	1	64	15266	0.23768	0.55969	80	13236	0.90381	1
GO_MONOCARBOXYLIC_ACID_METABOLIC_PROCESS	115	29179	0.0012999	0.014967	55	17287	9.999e-05	0.0026764	60	11891	0.24968	0.799
GO_CELLULAR_RESPONSE_TO_TOPOLOGICALLY_INCORRECT_PROTEIN	28	6037.1	0.40486	0.82924	24	5428.8	0.48985	0.89601	4	608.3	0.65723	1
GO_DICARBOXYLIC_ACID_METABOLIC_PROCESS	24	5278.1	0.37306	0.78304	10	2828.8	0.12539	0.35959	14	2449.3	0.58674	1
GO_REGULATION_OF_MEMBRANE_POTENTIAL	23	4949	0.41576	0.83985	16	3609	0.49745	0.90374	7	1340	0.43246	0.94526
GO_REGULATION_OF_GROWTH	62	13700	0.27257	0.63679	48	11429	0.27217	0.60879	14	2271	0.71073	1
GO_CATION_TRANSPORT	74	16407	0.24118	0.58375	38	9532.2	0.15928	0.41799	36	6875.1	0.41076	0.92565
GO_MACROAUTOPHAGY	21	4208.3	0.59854	1	13	2290.9	0.86891	1	8	1917.4	0.15538	0.70313
GO_GLUTAMINE_FAMILY_AMINO_ACID_METABOLIC_PROCESS	20	4754.5	0.20418	0.52913	11	3421.2	0.038896	0.17018	9	1333.3	0.76622	1
GO_RESPONSE_TO_INORGANIC_SUBSTANCE	88	23325	0.00059994	0.0083371	59	16459	0.0034997	0.032677	29	6866.6	0.036996	0.42281
GO_REGULATION_OF_VESICLE_MEDIATED_TRANSPORT	35	11452	9.999e-05	0.0024422	29	9486.9	0.00029997	0.005125	6	1964.9	0.016298	0.34039
GO_ORGANONITROGEN_COMPOUND_CATABOLIC_PROCESS	69	17104	0.020798	0.11641	32	9224.9	0.012699	0.082882	37	7879.5	0.12819	0.68594
GO_POSITIVE_REGULATION_OF_CELL_PROLIFERATION	57	11813	0.53085	0.96583	41	9352.7	0.44836	0.85113	16	2460.6	0.80332	1
GO_ORGANIC_ACID_TRANSPORT	40	10409	0.018898	0.10995	26	8184.6	0.0017998	0.020356	14	2224.8	0.74303	1
GO_REGULATION_OF_FATTY_ACID_METABOLIC_PROCESS	21	7277.3	0.00019998	0.003504	14	5138	0.00029997	0.005125	7	2139.3	0.022898	0.3577
GO_RESPONSE_TO_METAL_ION	69	17413	0.011999	0.082658	48	12903	0.024998	0.12867	21	4509.5	0.18558	0.74251
GO_NEGATIVE_REGULATION_OF_INTRACELLULAR_SIGNAL_TRANSDUCTION	45	9957.3	0.30047	0.68606	38	7851.2	0.76182	1	7	2106.1	0.027797	0.37691
GO_ORGANIC_HYDROXY_COMPOUND_TRANSPORT	31	9866.3	0.00019998	0.003504	18	6294.4	0.00069993	0.0098604	13	3571.9	0.019998	0.34039
GO_REGULATION_OF_ACTIN_FILAMENT_BASED_PROCESS	24	4272.7	0.83802	1	21	3866.6	0.88011	1	3	406.16	0.67573	1
GO_WOUND_HEALING	58	15911	0.00069993	0.0090991	51	14585	0.0034997	0.032677	7	1325.9	0.44626	0.95456
GO_RNA_PROCESSING	66	8957.7	1	1	44	5892	1	1	22	3065.7	0.93081	1
GO_NUCLEOBASE_CONTAINING_SMALL_MOLECULE_METABOLIC_PROCESS	106	20453	0.86171	1	30	7711.3	0.13909	0.3854	76	12742	0.86801	1
GO_CELLULAR_PROTEIN_COMPLEX_ASSEMBLY	40	6591.3	0.9686	1	13	3719.5	0.083892	0.28186	27	2871.8	0.9989	1
GO_DEFENSE_RESPONSE	122	33258	9.999e-05	0.0024422	90	25071	0.00069993	0.0098604	32	8187.6	0.0038996	0.19109
GO_PHOSPHOLIPID_BIOSYNTHETIC_PROCESS	23	5020	0.38056	0.79405	16	4108.8	0.21728	0.52082	7	911.24	0.83262	1
GO_POSITIVE_REGULATION_OF_HYDROLASE_ACTIVITY	66	15232	0.12709	0.38654	54	12911	0.25507	0.58515	12	2320.7	0.42436	0.93265
GO_POSITIVE_REGULATION_OF_INTRACELLULAR_TRANSPORT	31	5531.5	0.86261	1	26	4509.9	0.957	1	5	1021.6	0.37006	0.88373
GO_CELL_MOTILITY	61	13589	0.23438	0.57419	51	11555	0.47575	0.88025	10	2033.4	0.34427	0.86211
GO_ORGANOPHOSPHATE_ESTER_TRANSPORT	20	6300.2	0.0018998	0.019383	13	3553.5	0.14399	0.39115	7	2746.6	0.00049995	0.09999
GO_PROTEIN_LOCALIZATION_TO_ENDOPLASMIC_RETICULUM	29	5216	0.84172	1	11	3082.7	0.12789	0.36416	18	2133.3	0.9774	1
GO_LIPID_HOMEOSTASIS	35	9618.9	0.0069993	0.053221	21	6040.4	0.031697	0.14885	14	3578.5	0.044696	0.45842
GO_CELLULAR_RESPIRATION	50	9123.1	0.89001	1	7	2458.6	0.017698	0.10121	43	6664.5	0.92161	1
GO_NUCLEAR_TRANSPORT	28	4299.1	0.9728	1	24	3753.2	0.9861	1	4	545.91	0.71953	1
GO_PEPTIDE_METABOLIC_PROCESS	99	18291	0.94441	1	47	10788	0.41076	0.80802	52	7502.1	0.9836	1
GO_GLYCEROLIPID_METABOLIC_PROCESS	59	17410	9.999e-05	0.0024422	40	11754	0.0022998	0.025297	19	5655.9	0.00089991	0.14399
GO_PEPTIDYL_AMINO_ACID_MODIFICATION	55	9622.6	0.9543	1	43	7663.7	0.976	1	12	1958.9	0.68793	1
GO_SECRETION	58	16346	0.00019998	0.003504	48	15154	9.999e-05	0.0026764	10	1191.3	0.92521	1
GO_ANION_TRANSPORT	59	15810	0.0018998	0.019383	38	11268	0.0029997	0.030491	21	4542.6	0.17378	0.72951
GO_CELL_CELL_ADHESION	42	9242.7	0.31677	0.70724	37	8400.4	0.46065	0.86558	5	842.27	0.56154	1
GO_PROTEIN_OLIGOMERIZATION	43	9463.3	0.31167	0.70259	22	5232.9	0.34537	0.70747	21	4230.3	0.30477	0.85163
GO_REGULATION_OF_EPITHELIAL_CELL_PROLIFERATION	26	6374.7	0.12169	0.37869	19	4108.4	0.59554	1	7	2266.3	0.010199	0.29711
GO_REGULATION_OF_LIPID_BIOSYNTHETIC_PROCESS	34	9827.2	0.0011999	0.014434	23	6567.1	0.035996	0.16239	11	3260.1	0.0092991	0.29711
GO_RESPONSE_TO_XENOBIOTIC_STIMULUS	21	5886.7	0.022898	0.12219	6	1811.1	0.12789	0.36416	15	4075.6	0.013899	0.34039
GO_POSITIVE_REGULATION_OF_RESPONSE_TO_EXTERNAL_STIMULUS	30	9725.8	0.00019998	0.003504	26	8892.9	9.999e-05	0.0026764	4	832.9	0.35806	0.86803
GO_AGING	41	9597.4	0.15138	0.42992	31	7438.7	0.30337	0.64894	10	2158.8	0.25877	0.799
GO_POSTTRANSCRIPTIONAL_REGULATION_OF_GENE_EXPRESSION	60	9963.8	0.9841	1	45	7831.3	0.9887	1	15	2132.5	0.87421	1
GO_TRANSCRIPTION_FROM_RNA_POLYMERASE_II_PROMOTER	41	7098.8	0.93141	1	34	6412	0.90981	1	7	686.8	0.94671	1
GO_RESPONSE_TO_ENDOGENOUS_STIMULUS	171	38387	0.086491	0.3031	119	29478	0.049595	0.20012	52	8909.1	0.76752	1
GO_EMBRYO_DEVELOPMENT	59	11890	0.65203	1	47	10288	0.59774	1	12	1602.4	0.89451	1
GO_SEXUAL_REPRODUCTION	43	8830.6	0.55834	1	35	7315.1	0.72573	1	8	1515.5	0.45155	0.95583
GO_TAXIS	27	6727.5	0.09829	0.33287	20	5248	0.14879	0.39985	7	1479.4	0.30437	0.85163
GO_SMALL_MOLECULE_BIOSYNTHETIC_PROCESS	107	27632	0.00059994	0.0083371	53	16817	9.999e-05	0.0026764	54	10815	0.23828	0.78544
GO_REGULATION_OF_RESPONSE_TO_EXTERNAL_STIMULUS	89	24448	9.999e-05	0.0024422	69	19276	0.0014999	0.017711	20	5171.7	0.017898	0.34039
GO_LEUKOCYTE_MIGRATION	21	5800.8	0.029897	0.14343	18	5228.4	0.041696	0.17664	3	572.38	0.46685	0.95583
GO_REGULATION_OF_ANATOMICAL_STRUCTURE_SIZE	42	9925.2	0.12629	0.38556	33	7558.9	0.43656	0.84268	9	2366.3	0.071593	0.58946
GO_POSITIVE_REGULATION_OF_CATALYTIC_ACTIVITY	128	27285	0.38126	0.79405	95	20170	0.79662	1	33	7115.8	0.12129	0.66569
GO_HORMONE_MEDIATED_SIGNALING_PATHWAY	22	3816.8	0.85941	1	15	3075.7	0.68683	1	7	741.06	0.92831	1
GO_REGULATION_OF_LIPID_METABOLIC_PROCESS	56	16272	9.999e-05	0.0024422	34	10208	0.0029997	0.030491	22	6063.5	0.0029997	0.19109
GO_RESPONSE_TO_EXTERNAL_STIMULUS	167	40219	0.0025997	0.024085	114	28518	0.035396	0.1615	53	11702	0.040896	0.44817
GO_ENERGY_DERIVATION_BY_OXIDATION_OF_ORGANIC_COMPOUNDS	65	12109	0.88331	1	15	4012.5	0.15508	0.411	50	8096.3	0.88351	1
GO_REGULATION_OF_HEMOPOIESIS	21	3942.9	0.72883	1	17	3252.6	0.80382	1	4	690.37	0.53725	1
GO_ION_TRANSMEMBRANE_TRANSPORT	76	16363	0.36086	0.7715	42	10284	0.20468	0.49957	34	6079.4	0.60014	1
GO_INTRACELLULAR_SIGNAL_TRANSDUCTION	121	21091	0.9945	1	94	16706	0.9992	1	27	4384.4	0.80062	1
GO_REGULATION_OF_HOMEOSTATIC_PROCESS	36	7716.1	0.41476	0.83985	32	6842.5	0.65263	1	4	873.58	0.31597	0.85163
GO_PROTEIN_TARGETING_TO_MEMBRANE	30	4815.2	0.9586	1	11	2582.1	0.41736	0.81147	19	2233.1	0.982	1
GO_MITOTIC_CELL_CYCLE	47	5811	1	1	35	4398.7	1	1	12	1412.3	0.9544	1
GO_PROTEIN_COMPLEX_BIOGENESIS	108	19493	0.9758	1	55	11967	0.63954	1	53	7526.1	0.9891	1
GO_MACROMOLECULAR_COMPLEX_DISASSEMBLY	23	2647.6	0.9993	1	9	1891.8	0.59604	1	14	755.84	1	1
GO_POSITIVE_REGULATION_OF_CELLULAR_COMPONENT_BIOGENESIS	23	4315.5	0.73633	1	20	3701.3	0.86591	1	3	614.2	0.38976	0.90118
GO_NCRNA_PROCESSING	38	5720.9	0.9904	1	17	2714.8	0.9573	1	21	3006.1	0.91241	1
GO_NEGATIVE_REGULATION_OF_TRANSPORT	44	10054	0.20508	0.52913	32	6704.5	0.70643	1	12	3349.9	0.021398	0.34557
GO_AMINE_METABOLIC_PROCESS	32	9793.2	9.999e-05	0.0024422	17	6296.3	9.999e-05	0.0026764	15	3496.8	0.11029	0.66105
GO_PROTEIN_LOCALIZATION_TO_MEMBRANE	47	8967.4	0.79462	1	24	5640.6	0.37956	0.76489	23	3326.8	0.91341	1
GO_AUTOPHAGY	35	8730	0.066793	0.25394	26	6555.5	0.18578	0.46645	9	2174.5	0.14039	0.70313
GO_REGULATION_OF_CELL_PROJECTION_ORGANIZATION	34	7127	0.48955	0.92145	27	5626.7	0.70493	1	7	1500.3	0.28827	0.84167
GO_CELL_JUNCTION_ORGANIZATION	24	4551.4	0.73543	1	21	4355.7	0.69193	1	3	195.67	0.93821	1
GO_POSITIVE_REGULATION_OF_MOLECULAR_FUNCTION	146	31895	0.23708	0.57729	107	23350	0.67853	1	39	8545.2	0.078192	0.60148
GO_LYMPHOCYTE_ACTIVATION	20	4310.6	0.41496	0.83985	17	3567.1	0.64224	1	3	743.47	0.22818	0.76377
GO_NITROGEN_COMPOUND_TRANSPORT	28	4974.2	0.85461	1	18	3868.4	0.60194	1	10	1105.9	0.9512	1
GO_DEFENSE_RESPONSE_TO_OTHER_ORGANISM	39	10591	0.0070993	0.053477	28	8233.6	0.010899	0.074168	11	2357.8	0.25507	0.799
GO_IN_UTERO_EMBRYONIC_DEVELOPMENT	27	5140.1	0.72803	1	21	4249.4	0.74173	1	6	890.69	0.71263	1
GO_MUSCLE_STRUCTURE_DEVELOPMENT	33	6308.8	0.74803	1	29	5317	0.92241	1	4	991.81	0.21158	0.75072
GO_CELLULAR_RESPONSE_TO_HORMONE_STIMULUS	79	15431	0.78732	1	61	13211	0.66723	1	18	2219.3	0.9676	1
GO_MUSCLE_CONTRACTION	21	2921.2	0.9832	1	15	2327.7	0.9584	1	6	593.5	0.93251	1
GO_TRANSITION_METAL_ION_HOMEOSTASIS	25	6603.5	0.044296	0.1889	17	4923.4	0.049495	0.20012	8	1680.1	0.31197	0.85163
GO_ENZYME_LINKED_RECEPTOR_PROTEIN_SIGNALING_PATHWAY	60	10680	0.94141	1	50	8812	0.9888	1	10	1868.2	0.47325	0.95768
GO_RESPONSE_TO_BACTERIUM	54	14313	0.0049995	0.040703	36	9773.7	0.038696	0.17018	18	4538.9	0.035996	0.42281
GO_REGULATION_OF_SECRETION	56	15350	0.0012999	0.014967	47	13212	0.0077992	0.060804	9	2138.2	0.15868	0.70313
GO_APOPTOTIC_SIGNALING_PATHWAY	34	9162.3	0.012299	0.083301	26	7069.6	0.064194	0.22809	8	2092.7	0.082192	0.61452
GO_REGULATION_OF_NUCLEOCYTOPLASMIC_TRANSPORT	24	3924.3	0.92811	1	21	3195.2	0.9815	1	3	729.05	0.23998	0.78681
GO_REGULATION_OF_PROTEIN_SECRETION	38	10153	0.013099	0.08798	32	8687	0.052895	0.20592	6	1466.4	0.18158	0.73739
GO_REGULATION_OF_PEPTIDYL_TYROSINE_PHOSPHORYLATION	23	5348.2	0.23208	0.57029	21	5140.1	0.27827	0.61898	2	208.08	0.69083	1
GO_RESPONSE_TO_INSULIN	34	6858.1	0.60234	1	26	5442.8	0.68643	1	8	1415.2	0.54205	1
GO_REGULATION_OF_CATABOLIC_PROCESS	92	21764	0.047295	0.19751	62	15366	0.12469	0.35887	30	6398.1	0.15188	0.70313
GO_REGULATION_OF_CARBOHYDRATE_METABOLIC_PROCESS	22	5313.8	0.16688	0.45869	16	4055.5	0.24228	0.56554	6	1258.3	0.34287	0.86211
GO_REGULATION_OF_NEURON_DIFFERENTIATION	35	6496.6	0.81062	1	29	5070.3	0.9588	1	6	1426.2	0.20918	0.75042
GO_PROTEIN_POLYUBIQUITINATION	24	3107.4	0.996	1	15	2331.5	0.9581	1	9	775.94	0.9856	1
GO_REGULATION_OF_PEPTIDE_TRANSPORT	29	7443	0.052295	0.21478	25	6633.7	0.09999	0.32053	4	809.26	0.38436	0.89805
GO_ACUTE_INFLAMMATORY_RESPONSE	25	8819.6	9.999e-05	0.0024422	18	6832	0.00019998	0.0041175	7	1987.7	0.049595	0.4753
GO_HUMORAL_IMMUNE_RESPONSE	24	6672.2	0.017298	0.10562	16	4752.4	0.036696	0.16462	8	1919.8	0.15418	0.70313
GO_CHROMATIN_MODIFICATION	23	2700.3	0.9991	1	20	2497.1	0.9982	1	3	203.24	0.92921	1
GO_REPRODUCTIVE_SYSTEM_DEVELOPMENT	41	8372.9	0.57514	1	27	5714.5	0.67163	1	14	2658.5	0.44316	0.95302
GO_POSITIVE_REGULATION_OF_CATABOLIC_PROCESS	62	16357	0.0029997	0.027166	43	12075	0.009599	0.069442	19	4282.3	0.12149	0.66569
GO_ANTIGEN_PROCESSING_AND_PRESENTATION	25	4910.8	0.65223	1	16	3627	0.48575	0.89258	9	1283.7	0.79992	1
GO_CELLULAR_AMINO_ACID_CATABOLIC_PROCESS	41	9409.7	0.20018	0.52385	15	4336.8	0.060494	0.21783	26	5073	0.36266	0.87389
GO_MAINTENANCE_OF_LOCATION	23	7422.3	0.00059994	0.0083371	19	6753	0.00029997	0.005125	4	669.31	0.56974	1
GO_POSITIVE_REGULATION_OF_PROTEIN_SECRETION	21	6120.1	0.011999	0.082658	18	5546.7	0.013199	0.083453	3	573.4	0.46455	0.95583
GO_RESPONSE_TO_KETONE	36	8854.9	0.080592	0.29129	28	8075.7	0.015998	0.095871	8	779.1	0.9631	1
GO_POSITIVE_REGULATION_OF_CELL_GROWTH	21	4730.9	0.31857	0.70734	18	4325.7	0.34127	0.70266	3	405.2	0.67653	1
GO_CELLULAR_RESPONSE_TO_ORGANIC_SUBSTANCE	200	39014	0.91781	1	145	31198	0.79692	1	55	7816.4	0.991	1
GO_POSITIVE_REGULATION_OF_CELL_ADHESION	29	8017.7	0.010799	0.07635	25	7000.1	0.045695	0.18817	4	1017.6	0.19108	0.74251
GO_ORGANIC_ACID_METABOLIC_PROCESS	203	48868	0.0012999	0.014967	101	28781	0.00019998	0.0041175	102	20087	0.20918	0.75042
GO_REGULATION_OF_SYMBIOSIS_ENCOMPASSING_MUTUALISM_THROUGH_PARASITISM	21	4055.5	0.67533	1	13	3030	0.42436	0.82111	8	1025.5	0.85831	1
GO_RESPONSE_TO_OXYGEN_LEVELS	35	9300.1	0.017298	0.10562	25	7066.7	0.037596	0.16772	10	2233.4	0.21718	0.7587
GO_POSITIVE_REGULATION_OF_IMMUNE_SYSTEM_PROCESS	78	17895	0.11679	0.3706	57	14375	0.09969	0.32053	21	3520.4	0.70683	1
GO_OXIDATIVE_PHOSPHORYLATION	43	7868	0.86601	1	5	2125.9	0.0031997	0.03172	38	5742.1	0.92841	1
GO_CELLULAR_AMIDE_METABOLIC_PROCESS	123	24064	0.83792	1	62	15255	0.14229	0.39115	61	8809.1	0.9899	1
GO_POSITIVE_REGULATION_OF_PHOSPHORUS_METABOLIC_PROCESS	81	18715	0.10009	0.33474	64	14688	0.40426	0.80551	17	4027.2	0.087691	0.63292
GO_REGULATION_OF_METAL_ION_TRANSPORT	24	5315.9	0.35536	0.76177	17	3260.4	0.80092	1	7	2055.6	0.036696	0.42281
GO_REGULATION_OF_ERK1_AND_ERK2_CASCADE	22	6170.5	0.018098	0.10805	20	5661.4	0.053495	0.20592	2	509.07	0.27917	0.83025
GO_CARBOHYDRATE_DERIVATIVE_BIOSYNTHETIC_PROCESS	59	11001	0.87531	1	35	7774.3	0.54245	0.95073	24	3226.5	0.9613	1
GO_REGULATION_OF_HORMONE_SECRETION	23	6001	0.060594	0.2348	21	5663.7	0.09569	0.31236	2	337.22	0.48825	0.97164
GO_TERPENOID_METABOLIC_PROCESS	28	7653.7	0.017098	0.10562	9	3225.9	0.0064994	0.053255	19	4427.7	0.088091	0.63292
GO_CELL_PROLIFERATION	55	12353	0.23658	0.57729	46	10275	0.52035	0.92442	9	2078	0.18918	0.74251
GO_RESPONSE_TO_HORMONE	130	29484	0.09559	0.32647	92	23392	0.033097	0.15409	38	6092.3	0.85701	1
GO_REGULATION_OF_CELL_GROWTH	37	9023.2	0.089391	0.31056	28	7602.3	0.058594	0.21387	9	1420.9	0.70623	1
GO_REGULATION_OF_CELLULAR_LOCALIZATION	100	22474	0.15088	0.42992	83	18652	0.51625	0.92122	17	3822.1	0.14629	0.70313
GO_REGULATION_OF_MULTICELLULAR_ORGANISMAL_DEVELOPMENT	116	23613	0.65133	1	89	19277	0.70103	1	27	4336.5	0.81782	1
GO_NEGATIVE_REGULATION_OF_ESTABLISHMENT_OF_PROTEIN_LOCALIZATION	20	4701.7	0.22748	0.56414	16	3695	0.44346	0.84717	4	1006.7	0.19928	0.74523
GO_MACROMOLECULAR_COMPLEX_ASSEMBLY	144	26471	0.9809	1	77	15637	0.89651	1	67	10834	0.91811	1
GO_REGULATION_OF_CELLULAR_KETONE_METABOLIC_PROCESS	37	9668.9	0.023398	0.12219	18	5701.3	0.0069993	0.055102	19	3967.6	0.24898	0.799
GO_ORGANIC_ACID_CATABOLIC_PROCESS	74	18655	0.009799	0.071153	32	10398	0.00029997	0.005125	42	8257	0.30617	0.85163
GO_REGULATION_OF_NEURON_APOPTOTIC_PROCESS	24	5490.5	0.27787	0.6473	18	3708.2	0.69393	1	6	1782.3	0.044196	0.45842
GO_AMIDE_BIOSYNTHETIC_PROCESS	86	15084	0.9811	1	43	10204	0.30207	0.64894	43	4879.4	0.9998	1
GO_REGULATION_OF_I_KAPPAB_KINASE_NF_KAPPAB_SIGNALING	21	4275.8	0.56164	1	14	2584.9	0.82462	1	7	1690.9	0.16688	0.72951
GO_ORGAN_MORPHOGENESIS	52	9084.6	0.94841	1	42	7498.9	0.9755	1	10	1585.7	0.69533	1
GO_POSITIVE_REGULATION_OF_MULTICELLULAR_ORGANISMAL_PROCESS	106	24684	0.059594	0.23356	84	20004	0.20908	0.50868	22	4679.6	0.19518	0.74354
GO_NUCLEOSIDE_TRIPHOSPHATE_METABOLIC_PROCESS	60	11542	0.79852	1	12	4219.5	0.0028997	0.030491	48	7322.2	0.94861	1
GO_REGULATION_OF_RESPONSE_TO_WOUNDING	57	17579	9.999e-05	0.0024422	45	14066	9.999e-05	0.0026764	12	3513.7	0.011199	0.3013
GO_REGULATION_OF_EXTRINSIC_APOPTOTIC_SIGNALING_PATHWAY	23	7386.2	0.00069993	0.0090991	20	6208.1	0.0088991	0.066167	3	1178	0.016198	0.34039
GO_INNATE_IMMUNE_RESPONSE	58	15072	0.0065993	0.050658	42	11217	0.042396	0.17731	16	3855.3	0.075292	0.58946
GO_G_PROTEIN_COUPLED_RECEPTOR_SIGNALING_PATHWAY	30	6060	0.58824	1	23	4516.8	0.80232	1	7	1543.1	0.25607	0.799
GO_REGULATION_OF_PROTEIN_MODIFICATION_BY_SMALL_PROTEIN_CONJUGATION_OR_REMOVAL	30	4700.8	0.9701	1	18	3126.5	0.91751	1	12	1574.3	0.90581	1
GO_PURINE_CONTAINING_COMPOUND_BIOSYNTHETIC_PROCESS	22	4356.4	0.63134	1	7	2261	0.053495	0.20592	15	2095.4	0.88761	1
GO_FC_RECEPTOR_SIGNALING_PATHWAY	22	3016.7	0.99	1	13	1999	0.9503	1	9	1017.7	0.93511	1
GO_NEGATIVE_REGULATION_OF_PHOSPHORUS_METABOLIC_PROCESS	52	11712	0.22298	0.55641	43	8775.7	0.81002	1	9	2935.9	0.0047995	0.20209
GO_ELECTRON_TRANSPORT_CHAIN	44	7760	0.92201	1	5	1853.4	0.021298	0.11432	39	5906.6	0.93501	1
GO_RESPONSE_TO_ORGANIC_CYCLIC_COMPOUND	118	27141	0.069893	0.2596	79	20941	0.009999	0.069819	39	6200	0.87551	1
GO_POSITIVE_REGULATION_OF_CELL_CYCLE_PROCESS	21	3605.4	0.86191	1	19	3250.8	0.93081	1	2	354.52	0.46675	0.95583
GO_REGULATION_OF_RESPONSE_TO_STRESS	159	37255	0.015198	0.095703	122	29326	0.12289	0.35887	37	7929.6	0.11829	0.66105
GO_PHOSPHATE_CONTAINING_COMPOUND_METABOLIC_PROCESS	219	40084	0.9964	1	115	23671	0.91391	1	104	16413	0.9838	1
GO_CELLULAR_LIPID_CATABOLIC_PROCESS	42	13168	9.999e-05	0.0024422	23	8476.4	9.999e-05	0.0026764	19	4691.2	0.041796	0.44943
GO_NCRNA_METABOLIC_PROCESS	48	7239.6	0.9964	1	27	4233.5	0.9879	1	21	3006.1	0.91241	1
GO_BLOOD_VESSEL_MORPHOGENESIS	35	8346.7	0.13429	0.39792	29	7120.5	0.24048	0.56463	6	1226.3	0.37586	0.88699
GO_PROTEIN_PHOSPHORYLATION	64	8841.2	1	1	52	7817.4	1	1	12	1023.8	0.9953	1
GO_REGULATION_OF_CELL_DIFFERENTIATION	107	21164	0.77362	1	87	17684	0.90401	1	20	3479.6	0.63424	1
GO_REGULATION_OF_REACTIVE_OXYGEN_SPECIES_METABOLIC_PROCESS	23	6641.9	0.0081992	0.06119	13	4333.4	0.0068993	0.054853	10	2308.5	0.17278	0.72951
GO_RESPONSE_TO_ESTROGEN	31	7828.2	0.064494	0.24753	21	5555.4	0.12149	0.35866	10	2272.8	0.19398	0.74251
GO_DETOXIFICATION	23	6562.7	0.011099	0.077789	9	2876.6	0.042096	0.17698	14	3686.2	0.029997	0.38706
GO_ESTABLISHMENT_OF_PROTEIN_LOCALIZATION_TO_MEMBRANE	42	6890.6	0.9723	1	21	4482.4	0.62734	1	21	2408.2	0.9905	1
GO_SMALL_GTPASE_MEDIATED_SIGNAL_TRANSDUCTION	20	4201.3	0.47975	0.91848	17	3626.9	0.60784	1	3	574.4	0.46185	0.95583
GO_REGULATION_OF_PEPTIDASE_ACTIVITY	54	14260	0.0054995	0.043887	37	11368	0.0010999	0.014019	17	2892.2	0.65843	1
GO_POSITIVE_REGULATION_OF_PROTEIN_SERINE_THREONINE_KINASE_ACTIVITY	30	5884.9	0.66553	1	22	3862	0.92791	1	8	2022.9	0.10679	0.66105
GO_POSITIVE_REGULATION_OF_TRANSFERASE_ACTIVITY	57	10765	0.83602	1	40	7761	0.89471	1	17	3004	0.59014	1
GO_REGULATION_OF_IMMUNE_SYSTEM_PROCESS	116	26836	0.057394	0.22676	86	20880	0.13819	0.3854	30	5956.4	0.30337	0.85163
GO_NEGATIVE_REGULATION_OF_MOLECULAR_FUNCTION	129	29392	0.086291	0.3031	95	22137	0.29437	0.63886	34	7255.3	0.13989	0.70313
GO_NEGATIVE_REGULATION_OF_TRANSFERASE_ACTIVITY	45	8722.7	0.74383	1	31	6033.4	0.86071	1	14	2689.3	0.42126	0.93265
GO_RIBONUCLEOPROTEIN_COMPLEX_SUBUNIT_ORGANIZATION	24	2866.8	0.9986	1	18	1867.5	0.9999	1	6	999.22	0.60224	1
GO_CHROMATIN_ORGANIZATION	25	3150.4	0.9964	1	22	2947.1	0.9981	1	3	203.24	0.92921	1
GO_ORGANIC_ANION_TRANSPORT	54	15140	0.00079992	0.010074	35	10803	0.00069993	0.0098604	19	4337.3	0.10819	0.66105
GO_RESPONSE_TO_OXYGEN_CONTAINING_COMPOUND	186	42623	0.037796	0.16831	124	30385	0.070593	0.24754	62	12238	0.25997	0.799
GO_RESPONSE_TO_RADIATION	29	5544.8	0.73133	1	23	4512.5	0.80382	1	6	1032.3	0.56734	1
GO_HEART_DEVELOPMENT	26	4145.1	0.95	1	21	3716.4	0.91781	1	5	428.73	0.94041	1
GO_INFLAMMATORY_RESPONSE	59	18260	9.999e-05	0.0024422	44	14206	9.999e-05	0.0026764	15	4053.9	0.015798	0.34039
GO_REGULATION_OF_INTRACELLULAR_PROTEIN_TRANSPORT	36	5761.4	0.9736	1	29	4463.8	0.9941	1	7	1297.6	0.47405	0.95768
GO_REGULATION_OF_CELL_CYCLE	72	12759	0.9615	1	58	10891	0.968	1	14	1868.8	0.91181	1
GO_TUBE_DEVELOPMENT	37	8789.1	0.13599	0.39858	32	7673.3	0.30467	0.64894	5	1115.8	0.27697	0.82678
GO_LOCOMOTION	80	16681	0.51465	0.95073	65	13771	0.75372	1	15	2910	0.40386	0.92311
GO_RESPONSE_TO_EXTRACELLULAR_STIMULUS	71	17380	0.025897	0.12965	44	11200	0.10429	0.33097	27	6180	0.067593	0.56921
GO_REGULATION_OF_PROTEIN_COMPLEX_ASSEMBLY	30	4799	0.9608	1	27	4393.3	0.9802	1	3	405.65	0.67623	1
GO_ORGANELLE_ASSEMBLY	26	3724.7	0.9855	1	17	2572.6	0.9735	1	9	1152.1	0.87781	1
GO_GLYCEROLIPID_BIOSYNTHETIC_PROCESS	22	5486	0.11449	0.36473	16	4281.7	0.14889	0.39985	6	1204.3	0.39466	0.90727
GO_PURINE_NUCLEOSIDE_BIOSYNTHETIC_PROCESS	21	4033.8	0.68643	1	7	2261	0.053495	0.20592	14	1772.7	0.93941	1
GO_NEGATIVE_REGULATION_OF_SECRETION	20	4751.2	0.20548	0.52913	16	3879	0.33487	0.69229	4	872.17	0.31747	0.85226
GO_REGULATION_OF_PROTEIN_CATABOLIC_PROCESS	45	8398.5	0.83782	1	29	5484.9	0.88881	1	16	2913.5	0.52955	1
GO_OXIDATION_REDUCTION_PROCESS	190	43327	0.039596	0.17345	73	22242	9.999e-05	0.0026764	117	21085	0.66843	1
GO_VIRAL_LIFE_CYCLE	42	6277.6	0.9951	1	20	2954.9	0.9868	1	22	3322.7	0.85941	1
GO_PROTEIN_UBIQUITINATION	39	4726.5	0.9999	1	27	3803.6	0.9971	1	12	922.9	0.9986	1
GO_CELL_MORPHOGENESIS_INVOLVED_IN_DIFFERENTIATION	27	4358.9	0.94811	1	24	3652.1	0.99	1	3	706.78	0.26167	0.799
GO_COENZYME_BIOSYNTHETIC_PROCESS	28	5821.1	0.50715	0.94533	11	2820.7	0.25787	0.58828	17	3000.4	0.59204	1
GO_POSITIVE_REGULATION_OF_CELL_DEATH	66	14178	0.37276	0.78304	50	10938	0.61874	1	16	3240.7	0.32097	0.85307
GO_ADAPTIVE_IMMUNE_RESPONSE	24	6601.7	0.021498	0.11817	19	5252.5	0.080592	0.27422	5	1349.2	0.11359	0.66105
GO_PROTEIN_FOLDING	33	7115.5	0.40536	0.82924	23	5278.4	0.44716	0.85087	10	1837.1	0.49805	0.97897
GO_CELLULAR_RESPONSE_TO_NITROGEN_COMPOUND	57	10331	0.91411	1	44	8080.2	0.9617	1	13	2250.7	0.60614	1
GO_NEGATIVE_REGULATION_OF_CELL_DEATH	108	26743	0.0048995	0.040703	86	21158	0.10019	0.32053	22	5584.3	0.018398	0.34039
GO_NEUROGENESIS	89	17617	0.75352	1	72	13859	0.9656	1	17	3758.3	0.16998	0.72951
GO_ENDOMEMBRANE_SYSTEM_ORGANIZATION	39	6490.1	0.958	1	33	5490.9	0.9856	1	6	999.26	0.60214	1
GO_GLYCEROPHOSPHOLIPID_METABOLIC_PROCESS	35	9126.2	0.026197	0.12973	27	7541.8	0.038896	0.17018	8	1584.4	0.39306	0.90619
GO_INTRINSIC_APOPTOTIC_SIGNALING_PATHWAY	24	5227.5	0.39826	0.81887	18	3617.8	0.73913	1	6	1609.7	0.10199	0.66105
GO_REGULATION_OF_PROTEIN_STABILITY	24	5571	0.24248	0.58514	20	4605.1	0.44396	0.84717	4	965.95	0.23098	0.76992
GO_REGULATION_OF_DNA_METABOLIC_PROCESS	20	3266.5	0.90821	1	17	2635.6	0.9677	1	3	630.98	0.35956	0.86904
GO_GROWTH	38	6805.3	0.88051	1	33	5762.6	0.9672	1	5	1042.7	0.35126	0.86211
GO_EMBRYONIC_MORPHOGENESIS	29	6445.9	0.32267	0.71252	26	6034.5	0.40136	0.80172	3	411.35	0.67013	1
GO_NEGATIVE_REGULATION_OF_CATALYTIC_ACTIVITY	105	25139	0.023498	0.12219	78	19151	0.11909	0.35317	27	5988.3	0.10349	0.66105
GO_RESPONSE_TO_CARBOHYDRATE	34	8570.7	0.056194	0.22422	24	6232.6	0.14359	0.39115	10	2338.1	0.15808	0.70313
GO_SYSTEM_PROCESS	99	20737	0.48725	0.92145	66	15147	0.41126	0.80802	33	5589.5	0.73523	1
GO_MONOCARBOXYLIC_ACID_BIOSYNTHETIC_PROCESS	39	9340.9	0.11839	0.37274	18	5117.7	0.059094	0.21472	21	4223.1	0.30747	0.85163
GO_MOVEMENT_OF_CELL_OR_SUBCELLULAR_COMPONENT	90	17713	0.77512	1	78	15302	0.9521	1	12	2411.3	0.35746	0.86803
GO_RESPONSE_TO_LIPID	120	28015	0.041896	0.18155	82	21409	0.017598	0.10121	38	6606.5	0.68683	1
GO_FATTY_ACID_METABOLIC_PROCESS	69	18930	0.00049995	0.0077492	40	12791	9.999e-05	0.0026764	29	6139.4	0.17488	0.72951
GO_ACTIVATION_OF_IMMUNE_RESPONSE	46	9098.7	0.69303	1	31	6919.5	0.52235	0.92593	15	2179.3	0.85251	1
GO_VASCULATURE_DEVELOPMENT	39	8637.7	0.31037	0.70259	33	7411.4	0.49935	0.90514	6	1226.3	0.37586	0.88699
GO_POSITIVE_REGULATION_OF_PROTEIN_METABOLIC_PROCESS	133	29560	0.15798	0.44368	97	22529	0.31457	0.66299	36	7030.9	0.34557	0.86211
GO_POSITIVE_REGULATION_OF_INNATE_IMMUNE_RESPONSE	26	3982	0.9692	1	15	3054.2	0.70043	1	11	927.83	0.995	1
GO_RESPONSE_TO_AMINO_ACID	22	5421.9	0.13319	0.39759	15	3981.5	0.16338	0.42735	7	1440.4	0.33737	0.86157
GO_LIPID_METABOLIC_PROCESS	197	50295	9.999e-05	0.0024422	114	33157	9.999e-05	0.0026764	83	17139	0.090191	0.63292
GO_REGULATION_OF_PROTEIN_LOCALIZATION	83	17839	0.36706	0.77849	70	14888	0.75142	1	13	2951	0.15808	0.70313
GO_STEROID_METABOLIC_PROCESS	67	16391	0.034897	0.16258	34	9741.9	0.011899	0.079623	33	6648.9	0.26117	0.799
GO_DIVALENT_INORGANIC_CATION_HOMEOSTASIS	25	7815.4	0.00069993	0.0090991	19	5621.6	0.028797	0.14015	6	2193.8	0.0033997	0.19109
GO_CELLULAR_RESPONSE_TO_CYTOKINE_STIMULUS	61	12636	0.52955	0.96564	38	8934	0.34347	0.70538	23	3702.5	0.78682	1
GO_RESPONSE_TO_ABIOTIC_STIMULUS	93	21429	0.091391	0.31614	69	16860	0.15048	0.40146	24	4568.9	0.43176	0.94526
GO_CELLULAR_RESPONSE_TO_INORGANIC_SUBSTANCE	25	6103.6	0.13529	0.39858	19	4740.7	0.24848	0.57335	6	1362.9	0.25817	0.799
GO_RESPONSE_TO_FATTY_ACID	23	5984.5	0.063094	0.24332	14	4119.5	0.056294	0.20832	9	1865.1	0.33057	0.86157
GO_POSITIVE_REGULATION_OF_GROWTH	28	5779.2	0.52745	0.96436	23	5096	0.54005	0.94892	5	683.26	0.75112	1
GO_REGULATION_OF_CYTOPLASMIC_TRANSPORT	39	7086	0.86291	1	33	6059	0.93571	1	6	1027	0.57334	1
GO_OSSIFICATION	28	5942.5	0.44706	0.87885	26	5720.8	0.55734	0.96454	2	221.68	0.66723	1
GO_MULTI_MULTICELLULAR_ORGANISM_PROCESS	24	4759.9	0.63874	1	14	3344.5	0.36816	0.74467	10	1415.4	0.81432	1
GO_REGULATION_OF_ENDOCYTOSIS	20	6971	9.999e-05	0.0024422	15	5054.7	0.0033997	0.032499	5	1916.3	0.0025997	0.19109
GO_ALCOHOL_METABOLIC_PROCESS	82	20642	0.0051995	0.041908	45	12694	0.0066993	0.053796	37	7948.2	0.11439	0.66105
GO_POSITIVE_REGULATION_OF_INTRACELLULAR_SIGNAL_TRANSDUCTION	75	16992	0.16218	0.44976	60	13522	0.48775	0.89421	15	3469.6	0.11869	0.66105
GO_NEGATIVE_REGULATION_OF_GROWTH	20	4341.5	0.39816	0.81887	15	3911.9	0.19178	0.47975	5	429.59	0.94021	1
GO_REGULATION_OF_SYSTEM_PROCESS	43	10539	0.069393	0.25894	34	7998.9	0.35626	0.72609	9	2540.5	0.034697	0.42281
GO_SMALL_MOLECULE_CATABOLIC_PROCESS	96	23203	0.019098	0.10995	38	12129	0.00039996	0.0064234	58	11073	0.38096	0.89375
GO_CELLULAR_MODIFIED_AMINO_ACID_METABOLIC_PROCESS	54	12711	0.10719	0.3442	20	5670	0.052295	0.20592	34	7040.7	0.19848	0.74523
GO_HEAD_DEVELOPMENT	54	9884.3	0.88951	1	40	8024.4	0.83382	1	14	1860	0.91501	1
GO_REGULATION_OF_CELL_SUBSTRATE_ADHESION	20	5653	0.019798	0.11237	20	5653	0.054495	0.20641	0	NA	NA	NA
GO_ORGANIC_CYCLIC_COMPOUND_CATABOLIC_PROCESS	70	14165	0.63914	1	27	5855.3	0.60624	1	43	8309.2	0.35306	0.86211
GO_NEUTRAL_LIPID_METABOLIC_PROCESS	34	10867	0.00019998	0.003504	20	6239.2	0.0081992	0.062704	14	4628.2	0.00029997	0.09999
GO_CELLULAR_ALDEHYDE_METABOLIC_PROCESS	25	4206.2	0.90741	1	5	1162.3	0.45085	0.85386	20	3043.9	0.84472	1
GO_CARBOHYDRATE_METABOLIC_PROCESS	73	14455	0.74193	1	44	9526.5	0.63834	1	29	4928.7	0.71753	1
GO_REGULATION_OF_CELL_CELL_ADHESION	29	7518.4	0.044096	0.1889	23	6006.3	0.13549	0.38174	6	1512.1	0.15288	0.70313
GO_IMMUNE_RESPONSE	86	22341	0.0014999	0.016118	63	16622	0.022998	0.1207	23	5718.6	0.026297	0.37691
GO_CELLULAR_RESPONSE_TO_STEROID_HORMONE_STIMULUS	36	7364.2	0.56574	1	27	6125.5	0.46955	0.87483	9	1238.7	0.82852	1
GO_RIBONUCLEOPROTEIN_COMPLEX_BIOGENESIS	58	7204.2	1	1	36	4477	0.9999	1	22	2727.2	0.9824	1
GO_COENZYME_METABOLIC_PROCESS	62	13152	0.44406	0.87745	24	6334.5	0.11839	0.35317	38	6817.4	0.59174	1
GO_CELLULAR_LIPID_METABOLIC_PROCESS	148	39532	9.999e-05	0.0024422	88	26557	9.999e-05	0.0026764	60	12975	0.053595	0.49282
GO_INTERSPECIES_INTERACTION_BETWEEN_ORGANISMS	94	14667	0.9996	1	58	9078.8	1	1	36	5588.2	0.89401	1
GO_CARBOHYDRATE_HOMEOSTASIS	25	5861.6	0.20918	0.53313	17	4225.1	0.26907	0.60523	8	1636.6	0.34997	0.86211
GO_MONOCARBOXYLIC_ACID_TRANSPORT	28	8302.2	0.0018998	0.019383	18	6297.3	0.00069993	0.0098604	10	2004.9	0.36536	0.87608
GO_REGULATION_OF_CYTOSKELETON_ORGANIZATION	37	6204.7	0.9522	1	33	5693	0.9727	1	4	511.73	0.75232	1
GO_SEX_DIFFERENTIATION	26	5666	0.38746	0.80488	17	3958	0.41156	0.80802	9	1708	0.46115	0.95583
GO_CELL_CYCLE	75	9959.7	1	1	61	8456.9	1	1	14	1502.7	0.9846	1
GO_CELLULAR_CARBOHYDRATE_METABOLIC_PROCESS	24	4912.2	0.55864	1	12	2356	0.73123	1	12	2556.3	0.26127	0.799
GO_RESPONSE_TO_DRUG	72	16510	0.13639	0.39858	43	10285	0.27427	0.61178	29	6224.6	0.14949	0.70313
GO_LIPID_BIOSYNTHETIC_PROCESS	84	19323	0.10319	0.34086	49	13179	0.026197	0.13298	35	6144.7	0.66473	1
GO_REGULATION_OF_NEURON_PROJECTION_DEVELOPMENT	26	5051	0.68723	1	20	3624.7	0.88681	1	6	1426.2	0.20918	0.75042
GO_RESPONSE_TO_GROWTH_FACTOR	39	7404.9	0.77542	1	32	6298.5	0.84792	1	7	1106.4	0.66963	1
GO_MITOCHONDRION_ORGANIZATION	76	12157	0.9983	1	24	6667.9	0.055494	0.20779	52	5489.5	1	1
GO_NEGATIVE_REGULATION_OF_HYDROLASE_ACTIVITY	58	16402	0.00019998	0.003504	44	12657	0.0041996	0.037891	14	3746	0.023498	0.3577
GO_MULTI_ORGANISM_REPRODUCTIVE_PROCESS	63	12631	0.66843	1	47	10142	0.64994	1	16	2489	0.78822	1
GO_GLYCOSYL_COMPOUND_METABOLIC_PROCESS	84	16697	0.73533	1	20	5998.1	0.018598	0.10444	64	10699	0.85271	1
GO_LEUKOCYTE_CELL_CELL_ADHESION	24	6037.9	0.09989	0.33474	22	5348.9	0.28797	0.63315	2	689.04	0.075892	0.58946
GO_PROTEIN_LOCALIZATION_TO_ORGANELLE	71	11913	0.9886	1	44	8791.4	0.85751	1	27	3121.2	0.9963	1
GO_NEGATIVE_REGULATION_OF_APOPTOTIC_SIGNALING_PATHWAY	30	8917.1	0.0011999	0.014434	24	6945.4	0.027897	0.13659	6	1971.7	0.015698	0.34039
GO_MULTICELLULAR_ORGANISMAL_HOMEOSTASIS	26	8267.1	0.00019998	0.003504	20	6021.9	0.016798	0.099184	6	2245.1	0.0021998	0.19109
GO_POSITIVE_REGULATION_OF_CYTOKINE_PRODUCTION	29	6722.4	0.21778	0.54853	21	4422.7	0.65653	1	8	2299.7	0.032797	0.41647
GO_GAMETE_GENERATION	35	7039.6	0.61574	1	28	5781.1	0.72873	1	7	1258.5	0.51425	0.99372
GO_REGULATION_OF_CELLULAR_AMIDE_METABOLIC_PROCESS	46	8965.4	0.73413	1	39	7173.2	0.9516	1	7	1792.2	0.11319	0.66105
GO_CELLULAR_COMPONENT_MORPHOGENESIS	45	7443.5	0.9736	1	36	6005.5	0.9883	1	9	1438	0.69363	1
GO_POSITIVE_REGULATION_OF_PROTEIN_MODIFICATION_PROCESS	83	18345	0.24608	0.59205	61	13993	0.40656	0.80609	22	4351.6	0.34277	0.86211
GO_DEPHOSPHORYLATION	25	4535	0.81002	1	19	3119.8	0.9537	1	6	1415.2	0.21668	0.7587
GO_INTRACELLULAR_RECEPTOR_SIGNALING_PATHWAY	20	3896.5	0.65153	1	16	3399.8	0.62824	1	4	496.63	0.76692	1
GO_NEGATIVE_REGULATION_OF_DEVELOPMENTAL_PROCESS	62	14024	0.19128	0.50715	49	11729	0.26057	0.59108	13	2295.4	0.57294	1
GO_ORGANIC_HYDROXY_COMPOUND_BIOSYNTHETIC_PROCESS	48	12796	0.0057994	0.045827	24	7989.5	0.00089991	0.011846	24	4806.3	0.30777	0.85163
GO_RHYTHMIC_PROCESS	35	6896.3	0.67513	1	27	5400.4	0.79442	1	8	1495.8	0.46905	0.95583
GO_REGULATION_OF_ANATOMICAL_STRUCTURE_MORPHOGENESIS	76	16735	0.26307	0.62164	60	14986	0.11139	0.3401	16	1748.6	0.9849	1
GO_PROTEIN_HOMOOLIGOMERIZATION	29	6509	0.29777	0.6848	15	3379.6	0.49645	0.90374	14	3129.3	0.17018	0.72951
GO_REGULATION_OF_CYSTEINE_TYPE_ENDOPEPTIDASE_ACTIVITY	23	5540.5	0.16668	0.45869	12	3302.3	0.13909	0.3854	11	2238.2	0.33617	0.86157
GO_REGULATION_OF_CELLULAR_RESPONSE_TO_STRESS	73	14989	0.58744	1	57	11216	0.91311	1	16	3773.7	0.093191	0.64828
GO_UROGENITAL_SYSTEM_DEVELOPMENT	29	7528.7	0.043396	0.18704	22	5914.8	0.09769	0.31631	7	1613.9	0.20868	0.75042
GO_CELLULAR_RESPONSE_TO_ALCOHOL	23	4613.5	0.58934	1	18	3964.3	0.54625	0.95345	5	649.2	0.78822	1
GO_MACROMOLECULE_CATABOLIC_PROCESS	110	17377	0.9999	1	73	12967	0.9972	1	37	4410.1	0.9988	1
GO_DEVELOPMENTAL_PROCESS_INVOLVED_IN_REPRODUCTION	48	9679.8	0.62414	1	33	7081.9	0.64054	1	15	2597.9	0.61634	1
GO_REGULATION_OF_CELLULAR_PROTEIN_CATABOLIC_PROCESS	33	5866.4	0.88201	1	20	3412.7	0.93711	1	13	2453.8	0.45795	0.95583
GO_REGULATION_OF_NEURON_DEATH	34	8067.6	0.14889	0.42992	27	6236.5	0.41446	0.80976	7	1831.1	0.09739	0.66027
GO_REGULATION_OF_CELL_DEATH	160	37298	0.020698	0.11641	127	30269	0.15158	0.40306	33	7028.7	0.14179	0.70313
GO_MULTI_ORGANISM_METABOLIC_PROCESS	26	4027.7	0.9649	1	9	1936.7	0.56054	0.96781	17	2090.9	0.9658	1
GO_MUSCLE_SYSTEM_PROCESS	29	5314.2	0.81122	1	20	4174.3	0.67823	1	9	1139.9	0.88411	1
GO_POSITIVE_REGULATION_OF_PROTEOLYSIS	49	9985.2	0.58964	1	29	7077.6	0.25577	0.58515	20	2907.6	0.88571	1
GO_REGULATION_OF_MAP_KINASE_ACTIVITY	34	6391.8	0.78282	1	25	3770	0.9924	1	9	2621.8	0.023698	0.3577
GO_NEGATIVE_REGULATION_OF_RESPONSE_TO_STIMULUS	133	31399	0.017798	0.10766	102	25756	0.029697	0.14242	31	5643	0.54635	1
GO_REGULATION_OF_MULTI_ORGANISM_PROCESS	35	7383.9	0.47135	0.91106	23	5264.4	0.45315	0.8562	12	2119.5	0.57534	1
GO_PROTEIN_LOCALIZATION	153	28081	0.9841	1	111	22259	0.957	1	42	5821.6	0.9852	1
GO_CELLULAR_RESPONSE_TO_ENDOGENOUS_STIMULUS	113	22402	0.77092	1	85	18522	0.65673	1	28	3879.7	0.9627	1
GO_MRNA_METABOLIC_PROCESS	55	7311.5	0.9999	1	36	4700.4	0.9999	1	19	2611.1	0.92961	1
GO_NEGATIVE_REGULATION_OF_PHOSPHORYLATION	44	10247	0.15778	0.44368	37	7822.8	0.70433	1	7	2424	0.0032997	0.19109
GO_LIPID_CATABOLIC_PROCESS	54	16140	9.999e-05	0.0024422	31	10907	9.999e-05	0.0026764	23	5233.2	0.09719	0.66027
GO_POSITIVE_REGULATION_OF_LIPID_METABOLIC_PROCESS	30	10871	9.999e-05	0.0024422	21	7376.4	0.00029997	0.005125	9	3495	0.00019998	0.09999
GO_RESPIRATORY_SYSTEM_DEVELOPMENT	20	5006.2	0.12169	0.37869	17	4174.2	0.29417	0.63886	3	831.97	0.15898	0.70313
GO_ION_HOMEOSTASIS	65	17145	0.0025997	0.024085	47	12996	0.013699	0.085938	18	4148.7	0.10639	0.66105
GO_NUCLEOSIDE_MONOPHOSPHATE_METABOLIC_PROCESS	62	12136	0.74903	1	14	4414.9	0.019598	0.10706	48	7721.4	0.88721	1
GO_MEMBRANE_ORGANIZATION	82	15506	0.87951	1	55	11610	0.74873	1	27	3895.8	0.93471	1
GO_ORGANONITROGEN_COMPOUND_BIOSYNTHETIC_PROCESS	174	35949	0.58784	1	77	20825	0.0045995	0.040146	97	15124	0.9845	1
GO_REGULATION_OF_CHROMOSOME_ORGANIZATION	20	2358.2	0.9978	1	20	2358.2	0.9988	1	0	NA	NA	NA
GO_REGULATION_OF_CELL_ADHESION	55	13578	0.037196	0.16656	47	11582	0.16898	0.43631	8	1996	0.11719	0.66105
GO_POSITIVE_REGULATION_OF_TRANSCRIPTION_FROM_RNA_POLYMERASE_II_PROMOTER	68	14181	0.51585	0.95073	55	11903	0.65993	1	13	2278.4	0.58574	1
GO_REGULATION_OF_STEROID_METABOLIC_PROCESS	25	7592.4	0.0021998	0.021889	14	4151.2	0.050795	0.20394	11	3441.1	0.0040996	0.19109
GO_SENSORY_ORGAN_DEVELOPMENT	27	5251.6	0.68283	1	23	4684.7	0.73663	1	4	566.84	0.69963	1
GO_POSITIVE_REGULATION_OF_MAP_KINASE_ACTIVITY	20	3682.3	0.75762	1	14	2373.6	0.90231	1	6	1308.7	0.30077	0.85163
GO_CELL_PROJECTION_ORGANIZATION	47	8183.9	0.94081	1	40	6538	0.9952	1	7	1646	0.19018	0.74251
GO_NEGATIVE_REGULATION_OF_PROTEIN_METABOLIC_PROCESS	121	26255	0.28097	0.65263	91	21198	0.30467	0.64894	30	5057	0.72903	1
GO_REGULATION_OF_INFLAMMATORY_RESPONSE	41	12907	9.999e-05	0.0024422	30	9440.9	0.0012999	0.015579	11	3466.5	0.0035996	0.19109
GO_PROTEIN_COMPLEX_SUBUNIT_ORGANIZATION	143	23817	0.9996	1	76	15535	0.88651	1	67	8281.9	1	1
GO_REGULATION_OF_SEQUENCE_SPECIFIC_DNA_BINDING_TRANSCRIPTION_FACTOR_ACTIVITY	32	5883.4	0.81982	1	22	4514	0.71863	1	10	1369.4	0.84092	1
GO_NEURON_DIFFERENTIATION	49	8727.8	0.92341	1	39	6259.1	0.9959	1	10	2468.7	0.10709	0.66105
GO_PROTEASOMAL_PROTEIN_CATABOLIC_PROCESS	33	4966.4	0.9863	1	22	4080.9	0.87721	1	11	885.48	0.9965	1
GO_ACTIVATION_OF_INNATE_IMMUNE_RESPONSE	22	3084.7	0.9846	1	13	2310.4	0.86081	1	9	774.38	0.9858	1
GO_GOLGI_VESICLE_TRANSPORT	36	5987.6	0.9537	1	33	5731.9	0.9691	1	3	255.7	0.86361	1
GO_REGULATION_OF_CELL_CYCLE_PHASE_TRANSITION	28	4561	0.94631	1	19	3424.1	0.89111	1	9	1136.9	0.88531	1
GO_REGULATION_OF_PEPTIDE_SECRETION	25	6730.9	0.031597	0.15069	23	6393.7	0.055894	0.20779	2	337.22	0.48825	0.97164
GO_POSITIVE_REGULATION_OF_DEVELOPMENTAL_PROCESS	79	16123	0.61904	1	62	13729	0.56164	0.96781	17	2393.4	0.89551	1
GO_RESPONSE_TO_BIOTIC_STIMULUS	83	21499	0.0019998	0.020148	60	15949	0.023198	0.12096	23	5550.3	0.042596	0.44943
GO_RESPONSE_TO_TRANSITION_METAL_NANOPARTICLE	36	9347.1	0.027697	0.1353	20	5696.1	0.048695	0.19849	16	3651	0.12909	0.68594
GO_HYDROGEN_TRANSPORT	28	6914.5	0.10659	0.3442	6	2114.4	0.027797	0.13659	22	4800.2	0.14929	0.70313
GO_ER_TO_GOLGI_VESICLE_MEDIATED_TRANSPORT	25	4484.2	0.82812	1	22	4228.5	0.83302	1	3	255.7	0.86361	1
GO_RESPONSE_TO_TOXIC_SUBSTANCE	48	12631	0.0087991	0.065065	23	6489.7	0.043396	0.18055	25	6141.1	0.024498	0.36293
GO_REGULATION_OF_PROTEIN_MODIFICATION_PROCESS	133	27892	0.48505	0.92145	102	21630	0.81012	1	31	6262.3	0.26557	0.80477
GO_CELLULAR_CHEMICAL_HOMEOSTASIS	62	16641	0.0014999	0.016118	42	12304	0.0032997	0.031923	20	4337.9	0.16968	0.72951
GO_MONOCARBOXYLIC_ACID_CATABOLIC_PROCESS	35	9417.3	0.012299	0.083301	17	6061	0.00049995	0.0078718	18	3356.2	0.48765	0.97164
GO_POSITIVE_REGULATION_OF_CELL_DEVELOPMENT	36	7651.4	0.44286	0.87745	31	6700.6	0.61924	1	5	950.81	0.43656	0.94755
GO_MONOSACCHARIDE_METABOLIC_PROCESS	29	6824.4	0.18538	0.4964	13	3820.7	0.060294	0.21783	16	3003.7	0.46755	0.95583
GO_TRANSMEMBRANE_RECEPTOR_PROTEIN_TYROSINE_KINASE_SIGNALING_PATHWAY	46	7942.1	0.94811	1	40	6977.7	0.981	1	6	964.4	0.63704	1
GO_CELLULAR_RESPONSE_TO_PEPTIDE	39	7027.1	0.87711	1	31	5790.1	0.91581	1	8	1237.1	0.70033	1
GO_NUCLEAR_TRANSCRIBED_MRNA_CATABOLIC_PROCESS_NONSENSE_MEDIATED_DECAY	23	3798.3	0.90871	1	6	1707.4	0.18378	0.46645	17	2090.9	0.9658	1
GO_NEGATIVE_REGULATION_OF_CELL_ADHESION	25	6154.2	0.12349	0.37989	20	5147.8	0.18588	0.46645	5	1006.4	0.38536	0.89805
GO_POSITIVE_REGULATION_OF_TRANSPORT	87	21358	0.013799	0.091161	65	16130	0.10699	0.33429	22	5228.2	0.054595	0.49631
GO_REGULATION_OF_CELLULAR_COMPONENT_MOVEMENT	67	17338	0.0047995	0.040296	59	15669	0.024098	0.12484	8	1668.8	0.32277	0.85501
GO_NEGATIVE_REGULATION_OF_IMMUNE_SYSTEM_PROCESS	23	5765.4	0.10489	0.34292	16	4120.1	0.21298	0.51513	7	1645.3	0.19058	0.74251
GO_GENERATION_OF_PRECURSOR_METABOLITES_AND_ENERGY	76	14426	0.86471	1	21	6020.4	0.033197	0.15409	55	8406.1	0.9574	1
GO_REGULATION_OF_LIPID_CATABOLIC_PROCESS	21	7500.4	9.999e-05	0.0024422	12	5002.6	9.999e-05	0.0026764	9	2497.8	0.042696	0.44943
GO_REGULATION_OF_PROTEIN_SERINE_THREONINE_KINASE_ACTIVITY	49	9487.7	0.75732	1	38	6454.4	0.9864	1	11	3033.3	0.026997	0.37691
GO_REGULATION_OF_TRANSPORT	147	34733	0.014199	0.093041	114	26744	0.24518	0.56901	33	7988.3	0.015498	0.34039
GO_REGULATION_OF_IMMUNE_EFFECTOR_PROCESS	36	9937.4	0.0058994	0.046164	24	6958.2	0.027197	0.13481	12	2979.2	0.080192	0.60522
GO_EXOCYTOSIS	36	10860	0.00059994	0.0083371	32	10183	0.00059994	0.0092645	4	676.22	0.55914	1
GO_HEXOSE_METABOLIC_PROCESS	23	5494.9	0.18078	0.4857	11	3205.9	0.084692	0.28336	12	2289	0.44746	0.95457
GO_PURINE_CONTAINING_COMPOUND_METABOLIC_PROCESS	90	18403	0.60584	1	23	6684.2	0.026497	0.13298	67	11718	0.72843	1
GO_LIPID_LOCALIZATION	62	18005	9.999e-05	0.0024422	42	13388	9.999e-05	0.0026764	20	4617.1	0.089991	0.63292
GO_GLAND_DEVELOPMENT	52	10936	0.46635	0.9069	33	8095.7	0.22698	0.54084	19	2840.7	0.86211	1
GO_ACTIVATION_OF_PROTEIN_KINASE_ACTIVITY	26	5344.7	0.54275	0.98304	18	3313.1	0.86341	1	8	2031.6	0.10309	0.66105
GO_REGULATION_OF_CELL_CYCLE_PROCESS	43	7361.9	0.94641	1	34	6225	0.93951	1	9	1136.9	0.88531	1
GO_IMMUNE_RESPONSE_REGULATING_CELL_SURFACE_RECEPTOR_SIGNALING_PATHWAY	25	3939.4	0.9525	1	16	2921.6	0.85631	1	9	1017.7	0.93511	1
GO_RESPONSE_TO_CYTOKINE	76	15855	0.50785	0.94533	51	12023	0.31747	0.66735	25	3831	0.86971	1
GO_POSITIVE_REGULATION_OF_CELL_DIFFERENTIATION	57	11796	0.53875	0.97799	46	9867.3	0.67113	1	11	1928.4	0.57304	1
GO_STEROL_METABOLIC_PROCESS	43	9954.8	0.17178	0.46462	24	6393.3	0.10529	0.33156	19	3561.4	0.46905	0.95583
GO_REPRODUCTION	93	19590	0.45765	0.89531	68	15155	0.53955	0.94892	25	4435.5	0.60634	1
GO_REGULATION_OF_ION_TRANSPORT	38	8304.8	0.34927	0.75069	26	5289.5	0.75292	1	12	3015.3	0.070393	0.58661
GO_SIGNAL_TRANSDUCTION_BY_PROTEIN_PHOSPHORYLATION	38	5862.5	0.9858	1	29	5088.1	0.9566	1	9	774.38	0.9858	1
GO_RECEPTOR_MEDIATED_ENDOCYTOSIS	31	8261.7	0.022498	0.1217	26	7021.2	0.072393	0.25165	5	1240.5	0.17508	0.72951
GO_CELLULAR_MACROMOLECULE_LOCALIZATION	116	20152	0.9943	1	81	15370	0.9831	1	35	4782.6	0.9807	1
GO_PLATELET_DEGRANULATION	31	10184	9.999e-05	0.0024422	28	9540.4	0.00019998	0.0041175	3	644.07	0.33787	0.86157
GO_LIPID_OXIDATION	29	8356.8	0.0035996	0.031197	15	5550.4	9.999e-05	0.0026764	14	2806.4	0.34707	0.86211
GO_CELLULAR_RESPONSE_TO_STRESS	149	28188	0.94761	1	115	21196	0.9992	1	34	6992.4	0.21348	0.75235
GO_ANGIOGENESIS	26	6599.8	0.074393	0.27255	22	5946.7	0.090691	0.29846	4	653.11	0.59534	1
GO_EPITHELIAL_CELL_DIFFERENTIATION	40	7710.2	0.73933	1	31	6096.8	0.84362	1	9	1613.4	0.54305	1
GO_METHYLATION	23	5053.4	0.36336	0.77275	10	1444.8	0.9518	1	13	3608.6	0.017298	0.34039
GO_RNA_CATABOLIC_PROCESS	30	4180	0.9946	1	12	2034.8	0.88311	1	18	2145.2	0.9763	1
GO_RESPONSE_TO_NUTRIENT	39	9563.4	0.079792	0.2897	23	6110.2	0.10939	0.33784	16	3453.2	0.20708	0.75042
GO_ORGANELLE_LOCALIZATION	31	4953.8	0.9633	1	26	4558.8	0.9511	1	5	395.04	0.9546	1
GO_CELL_DEVELOPMENT	87	18886	0.31387	0.70467	69	15227	0.59184	1	18	3659.9	0.30327	0.85163
GO_REACTIVE_OXYGEN_SPECIES_METABOLIC_PROCESS	22	5659.2	0.077192	0.28152	9	2596.1	0.12329	0.35887	13	3063.1	0.11899	0.66105
GO_REGULATION_OF_BINDING	28	6201.9	0.33077	0.72445	21	4701	0.50585	0.9128	7	1500.9	0.28797	0.84167
GO_POSITIVE_REGULATION_OF_IMMUNE_RESPONSE	56	11930	0.42616	0.85657	38	9137.1	0.27157	0.60879	18	2793.2	0.80682	1
GO_CELLULAR_COMPONENT_DISASSEMBLY	55	9030.5	0.9873	1	36	7458.4	0.74473	1	19	1572.1	0.9996	1
GO_MUSCLE_CELL_DIFFERENTIATION	21	4274.3	0.56244	1	19	3770.8	0.76282	1	2	503.57	0.29777	0.85163
GO_MULTICELLULAR_ORGANISM_REPRODUCTION	50	9673.5	0.75872	1	38	7718.3	0.80162	1	12	1955.2	0.69153	1
GO_REGULATION_OF_ORGANELLE_ORGANIZATION	75	12801	0.986	1	65	11194	0.9975	1	10	1607.8	0.67933	1
GO_PHOSPHORYLATION	129	20187	1	1	70	12401	0.9962	1	59	7785.6	0.9991	1
GO_REGULATION_OF_PROTEOLYSIS	94	22348	0.036696	0.16616	62	16496	0.017898	0.10121	32	5852.2	0.53825	1
GO_ENDOCYTOSIS	57	12967	0.18688	0.49876	47	11059	0.31907	0.66896	10	1907.8	0.44116	0.95128
GO_POSITIVE_REGULATION_OF_SECRETION	30	8984.8	0.0009999	0.012399	26	8102.8	0.0025997	0.028211	4	882.08	0.30827	0.85163
GO_NEGATIVE_REGULATION_OF_WNT_SIGNALING_PATHWAY	21	3054.3	0.9737	1	10	1626.1	0.89621	1	11	1428.2	0.89141	1
GO_POSITIVE_REGULATION_OF_CELL_CYCLE	27	4590.3	0.90371	1	25	4235.8	0.9633	1	2	354.52	0.46675	0.95583
GO_REGULATION_OF_CELLULAR_PROTEIN_LOCALIZATION	49	8409.4	0.9578	1	41	6876.2	0.9917	1	8	1533.1	0.43706	0.94755
GO_RNA_SPLICING	24	2757.3	0.9991	1	23	2697.7	0.9997	1	1	59.641	0.76502	1
GO_NEGATIVE_REGULATION_OF_RESPONSE_TO_WOUNDING	27	8444.5	0.00069993	0.0090991	21	6509.1	0.0066993	0.053796	6	1935.4	0.019598	0.34039
GO_NEGATIVE_REGULATION_OF_MULTICELLULAR_ORGANISMAL_PROCESS	91	22736	0.0060994	0.04727	65	16881	0.035396	0.1615	26	5854.7	0.089091	0.63292
GO_RESPONSE_TO_TUMOR_NECROSIS_FACTOR	22	4309.9	0.65623	1	12	3100.2	0.23288	0.55	10	1209.7	0.91771	1
GO_REGULATION_OF_INTRACELLULAR_TRANSPORT	51	9715	0.80632	1	42	7904.9	0.93931	1	9	1810.1	0.37556	0.88699
GO_RESPONSE_TO_ALCOHOL	65	16212	0.018898	0.10995	48	13145	0.014899	0.091324	17	3066.6	0.54935	1
GO_CELLULAR_HOMEOSTASIS	79	20623	0.0013999	0.015456	54	15037	0.0061994	0.051855	25	5586.6	0.10139	0.66105
GO_EMBRYONIC_ORGAN_DEVELOPMENT	26	5207.3	0.60924	1	19	4039.1	0.63174	1	7	1168.2	0.61094	1
GO_NEGATIVE_REGULATION_OF_TRANSCRIPTION_FROM_RNA_POLYMERASE_II_PROMOTER	51	8214.5	0.9902	1	36	6153.6	0.9825	1	15	2060.8	0.89991	1
GO_SINGLE_ORGANISM_CATABOLIC_PROCESS	166	41530	0.00019998	0.003504	83	24271	9.999e-05	0.0026764	83	17260	0.075692	0.58946
GO_REGULATION_OF_CELL_DEVELOPMENT	65	13013	0.67913	1	56	11447	0.83822	1	9	1566.6	0.58484	1
GO_REGULATION_OF_INTRINSIC_APOPTOTIC_SIGNALING_PATHWAY	26	6753.8	0.053695	0.21788	19	5134.5	0.10839	0.33735	7	1619.3	0.20548	0.75042
GO_NEGATIVE_REGULATION_OF_ORGANELLE_ORGANIZATION	26	4313.2	0.92391	1	22	3652.6	0.9596	1	4	660.54	0.58374	1
GO_NEGATIVE_REGULATION_OF_CELL_DIFFERENTIATION	46	9010.4	0.72093	1	35	7198.8	0.76712	1	11	1811.6	0.66123	1
GO_REGULATION_OF_MITOTIC_CELL_CYCLE	36	6057.6	0.94421	1	27	4920.7	0.92151	1	9	1136.9	0.88531	1
GO_CATABOLIC_PROCESS	258	54841	0.34067	0.73764	139	33240	0.12469	0.35887	119	21601	0.63354	1
GO_TRANSMEMBRANE_TRANSPORT	100	21425	0.36896	0.77849	57	14108	0.14419	0.39115	43	7316.4	0.75382	1
GO_NEGATIVE_REGULATION_OF_NEURON_DEATH	26	6535.9	0.084692	0.29939	22	5260.7	0.33087	0.68653	4	1275.2	0.051095	0.4753
GO_NEGATIVE_REGULATION_OF_CELLULAR_COMPONENT_ORGANIZATION	59	11359	0.79722	1	45	7718.7	0.9913	1	14	3640.7	0.035496	0.42281
GO_POSITIVE_REGULATION_OF_DEFENSE_RESPONSE	36	7646.5	0.44526	0.87745	25	6718.7	0.083492	0.2817	11	927.83	0.995	1
GO_INORGANIC_ION_TRANSMEMBRANE_TRANSPORT	51	11588	0.20868	0.53313	22	6053.7	0.070493	0.24754	29	5534.6	0.41976	0.93265
GO_NEGATIVE_REGULATION_OF_CELL_CYCLE	32	5746.2	0.86021	1	26	4731.6	0.92161	1	6	1014.6	0.58584	1
GO_CENTRAL_NERVOUS_SYSTEM_DEVELOPMENT	63	13254	0.46695	0.9069	44	10281	0.35076	0.7167	19	2973.2	0.80702	1
GO_GLYCOSYL_COMPOUND_BIOSYNTHETIC_PROCESS	22	4280.1	0.67033	1	7	2261	0.053495	0.20592	15	2019	0.91571	1
GO_RESPONSE_TO_OXIDATIVE_STRESS	61	15113	0.025497	0.12844	39	9919.8	0.12439	0.35887	22	5193.4	0.059694	0.53658
GO_REGULATION_OF_PHOSPHORUS_METABOLIC_PROCESS	125	27979	0.13649	0.39858	101	21956	0.69443	1	24	6023.7	0.019298	0.34039
GO_RESPONSE_TO_MECHANICAL_STIMULUS	21	4648.1	0.36296	0.77275	17	4053.6	0.35766	0.7271	4	594.49	0.67263	1
GO_REGULATED_EXOCYTOSIS	33	10251	0.00029997	0.005037	30	9606.7	0.00089991	0.011846	3	644.07	0.33787	0.86157
GO_CIRCULATORY_SYSTEM_DEVELOPMENT	56	11786	0.47515	0.91184	45	10112	0.51005	0.91637	11	1674.3	0.75852	1
GO_REGULATION_OF_CELL_PROLIFERATION	104	24218	0.055194	0.22133	76	18526	0.14489	0.39173	28	5691.6	0.25817	0.799
GO_BEHAVIOR	31	8328.9	0.019098	0.10995	21	6250.7	0.016998	0.099632	10	2078.2	0.31167	0.85163
GO_RESPONSE_TO_VIRUS	22	4958.8	0.31207	0.70259	18	4425.7	0.28937	0.63315	4	533.13	0.73273	1
GO_ALCOHOL_BIOSYNTHETIC_PROCESS	27	7326	0.023898	0.12347	17	5289.3	0.013999	0.087086	10	2036.7	0.34237	0.86211
GO_ISOPRENOID_METABOLIC_PROCESS	32	8267.1	0.035796	0.16483	11	3736.2	0.010099	0.069909	21	4531	0.17718	0.73106
GO_NEGATIVE_REGULATION_OF_PROTEIN_MODIFICATION_PROCESS	60	10631	0.94591	1	43	7864.5	0.9617	1	17	2766.3	0.73033	1
GO_CELLULAR_RESPONSE_TO_DNA_DAMAGE_STIMULUS	36	5170.5	0.9951	1	29	4057	0.9993	1	7	1113.5	0.66303	1
GO_RESPONSE_TO_STARVATION	26	6137.9	0.19388	0.50902	19	5157.2	0.10249	0.32658	7	980.67	0.77942	1
GO_REGULATION_OF_GTPASE_ACTIVITY	31	5386.7	0.89691	1	27	4376.1	0.9812	1	4	1010.6	0.19618	0.74381
GO_BIOLOGICAL_ADHESION	64	14465	0.18928	0.5035	57	13240	0.36226	0.73459	7	1224.8	0.54965	1
GO_HORMONE_METABOLIC_PROCESS	24	6635.4	0.019598	0.11203	12	4172.5	0.0040996	0.037409	12	2462.9	0.32067	0.85307
GO_RESPONSE_TO_PURINE_CONTAINING_COMPOUND	23	5150.4	0.31837	0.70734	14	4020	0.075992	0.26303	9	1130.4	0.88871	1
GO_CELL_CYCLE_PROCESS	67	8932.5	1	1	54	7473.2	1	1	13	1459.3	0.9709	1
GO_TISSUE_DEVELOPMENT	114	25332	0.17048	0.46266	95	22577	0.20048	0.49231	19	2755.3	0.88831	1
GO_POSITIVE_REGULATION_OF_ESTABLISHMENT_OF_PROTEIN_LOCALIZATION	45	9120.9	0.60524	1	39	8032.6	0.77662	1	6	1088.3	0.50945	0.98915
GO_COFACTOR_BIOSYNTHETIC_PROCESS	33	6646.8	0.61024	1	12	3138	0.21548	0.51961	21	3508.8	0.71313	1
GO_NEGATIVE_REGULATION_OF_CELL_COMMUNICATION	110	24520	0.16788	0.45869	86	20073	0.30767	0.65359	24	4446.3	0.49575	0.97685
GO_HEMOSTASIS	38	10121	0.014899	0.094553	33	9378	0.016698	0.099184	5	743.37	0.68033	1
GO_CELLULAR_MACROMOLECULAR_COMPLEX_ASSEMBLY	70	10343	0.9997	1	33	6004.7	0.94331	1	37	4338.6	0.9989	1
GO_CELLULAR_RESPONSE_TO_OXIDATIVE_STRESS	27	6591.8	0.12869	0.38702	17	3847.9	0.47435	0.87969	10	2743.9	0.037896	0.427
GO_PROTEOLYSIS	111	22745	0.60474	1	83	19697	0.22898	0.54239	28	3048	0.9995	1
GO_RESPONSE_TO_TOPOLOGICALLY_INCORRECT_PROTEIN	37	8128.3	0.33517	0.72837	32	7404.7	0.40636	0.80609	5	723.56	0.70543	1
GO_HYDROGEN_ION_TRANSMEMBRANE_TRANSPORT	27	6753.1	0.092391	0.31823	5	1952.9	0.0094991	0.069343	22	4800.2	0.14929	0.70313
GO_POSITIVE_REGULATION_OF_APOPTOTIC_SIGNALING_PATHWAY	25	5876.3	0.20438	0.52913	19	5030.4	0.13729	0.3854	6	845.94	0.75632	1
GO_CELLULAR_RESPONSE_TO_ABIOTIC_STIMULUS	29	6115.2	0.47355	0.91152	25	5524.1	0.54975	0.95345	4	591.08	0.67593	1
GO_RESPONSE_TO_MOLECULE_OF_BACTERIAL_ORIGIN	38	9505.1	0.060594	0.2348	26	6392.7	0.24448	0.56901	12	3112.3	0.050795	0.4753
GO_DEVELOPMENTAL_GROWTH	29	4751.3	0.94031	1	24	3708.6	0.9878	1	5	1042.7	0.35126	0.86211
GO_REGULATION_OF_PROTEIN_TARGETING	23	4223.2	0.77462	1	19	3506.8	0.86591	1	4	716.36	0.50115	0.98024
GO_GLYCOPROTEIN_METABOLIC_PROCESS	31	5011.8	0.9567	1	28	4851.3	0.9604	1	3	160.48	0.9765	1
GO_SINGLE_ORGANISM_CELLULAR_LOCALIZATION	95	17052	0.9724	1	61	12616	0.82182	1	34	4436.8	0.9889	1
GO_NEGATIVE_REGULATION_OF_CATABOLIC_PROCESS	31	7977.5	0.046895	0.19686	20	5323.3	0.12469	0.35887	11	2654.2	0.11169	0.66105
GO_DNA_METABOLIC_PROCESS	34	4719.3	0.9966	1	26	3495.9	0.999	1	8	1223.3	0.71163	1
GO_ANATOMICAL_STRUCTURE_HOMEOSTASIS	24	6039.9	0.09969	0.33474	18	4378.4	0.31287	0.66289	6	1661.5	0.079192	0.60337
GO_REGULATION_OF_TRANSMEMBRANE_TRANSPORT	25	5985.4	0.16918	0.46068	15	2941.6	0.76382	1	10	3043.7	0.0076992	0.27997
GO_REGULATION_OF_BLOOD_CIRCULATION	24	5623.3	0.22158	0.55463	19	4646.2	0.29707	0.64126	5	977.1	0.41226	0.92642
GO_REGULATION_OF_CELL_MORPHOGENESIS	35	7805.9	0.30157	0.68663	31	6950.5	0.51015	0.91637	4	855.44	0.33377	0.86157
GO_ACUTE_PHASE_RESPONSE	21	7264.3	0.00019998	0.003504	15	5737.1	9.999e-05	0.0026764	6	1527.1	0.14349	0.70313
GO_NEGATIVE_REGULATION_OF_PROTEIN_SERINE_THREONINE_KINASE_ACTIVITY	20	4630.5	0.25587	0.61016	17	3620.1	0.61154	1	3	1010.4	0.050895	0.4753
GO_NEGATIVE_REGULATION_OF_PEPTIDASE_ACTIVITY	38	10819	0.0013999	0.015456	29	9105.5	0.0010999	0.014019	9	1713.5	0.45695	0.95583
GO_NEGATIVE_REGULATION_OF_RESPONSE_TO_EXTERNAL_STIMULUS	35	9503.1	0.009599	0.070335	27	7473	0.046895	0.19213	8	2030.1	0.10379	0.66105
GO_IMMUNE_EFFECTOR_PROCESS	45	10825	0.084392	0.29939	34	8432.4	0.19918	0.49062	11	2392.4	0.23488	0.77967
GO_POSITIVE_REGULATION_OF_CELL_PROJECTION_ORGANIZATION	20	4263.4	0.44076	0.87745	16	3336	0.66373	1	4	927.41	0.26427	0.80387
GO_EXTRACELLULAR_STRUCTURE_ORGANIZATION	25	6493.3	0.057394	0.22676	20	5770.3	0.038996	0.17018	5	723.01	0.70593	1
GO_REGULATION_OF_TRANSCRIPTION_FROM_RNA_POLYMERASE_II_PROMOTER	112	21545	0.87971	1	84	16849	0.93311	1	28	4695.9	0.73503	1
GO_REGULATION_OF_APOPTOTIC_SIGNALING_PATHWAY	54	14492	0.0031997	0.02834	43	11931	0.014099	0.087086	11	2560.6	0.15138	0.70313
GO_NEGATIVE_REGULATION_OF_CELL_PROLIFERATION	48	13123	0.0024998	0.023986	34	10175	0.0032997	0.031923	14	2947.9	0.26127	0.799
GO_RESPONSE_TO_REACTIVE_OXYGEN_SPECIES	36	10021	0.0046995	0.039872	23	6086.9	0.11489	0.34424	13	3934.2	0.0034997	0.19109
GO_REGULATION_OF_VASCULATURE_DEVELOPMENT	27	7124.2	0.038496	0.17048	22	6607.5	0.012799	0.082882	5	516.77	0.88801	1
GO_EXTRACELLULAR_MATRIX	29	9435.1	9.999e-05	0.0024422	24	8096	0.00069993	0.0098604	5	1339.1	0.11809	0.66105
GO_CHROMOSOME	31	4506.1	0.99	1	24	3135.9	0.9988	1	7	1370.2	0.40136	0.92002
GO_NUCLEAR_ENVELOPE	43	7485.7	0.93221	1	33	6340.9	0.88381	1	10	1144.8	0.93851	1
GO_MICROTUBULE_CYTOSKELETON	79	11216	1	1	66	9184.7	0.9999	1	13	2031.5	0.75242	1
GO_BASOLATERAL_PLASMA_MEMBRANE	24	4649.5	0.69123	1	17	3398.8	0.73323	1	7	1250.7	0.52135	1
GO_SECRETORY_GRANULE	38	11871	9.999e-05	0.0024422	33	11111	9.999e-05	0.0026764	5	760.38	0.65943	1
GO_OXIDOREDUCTASE_COMPLEX	34	4661.9	0.9974	1	4	975.79	0.41566	0.81013	30	3686.1	0.9948	1
GO_VESICLE_MEMBRANE	39	7399.9	0.77722	1	34	6359.1	0.91891	1	5	1040.8	0.35346	0.86211
GO_PLATELET_ALPHA_GRANULE	20	7160.5	9.999e-05	0.0024422	20	7160.5	0.00019998	0.0041175	0	NA	NA	NA
GO_INTRINSIC_COMPONENT_OF_ORGANELLE_MEMBRANE	32	8013.3	0.066093	0.25247	23	6770.1	0.021398	0.11432	9	1243.2	0.82452	1
GO_CYTOPLASMIC_REGION	34	8411.1	0.081292	0.29251	29	6568.1	0.47735	0.88118	5	1843	0.0057994	0.22855
GO_SECRETORY_GRANULE_LUMEN	25	8848.3	9.999e-05	0.0024422	23	8533.4	9.999e-05	0.0026764	2	314.88	0.51895	0.99798
GO_RIBOSOME	45	5598.2	0.9999	1	10	1949.4	0.72543	1	35	3648.8	0.9998	1
GO_ACTIN_CYTOSKELETON	37	5489.7	0.9919	1	35	5083.1	0.9988	1	2	406.59	0.40916	0.92465
GO_PERINUCLEAR_REGION_OF_CYTOPLASM	56	10745	0.80012	1	43	8719.6	0.82582	1	13	2025	0.75662	1
GO_CYTOSOLIC_PART	27	4073.2	0.9772	1	7	1383.7	0.66113	1	20	2689.4	0.94411	1
GO_VACUOLE	92	21291	0.083992	0.29939	73	17156	0.29207	0.63732	19	4134.1	0.17408	0.72951
GO_SECRETORY_VESICLE	46	13046	0.00059994	0.0083371	39	12169	0.00019998	0.0041175	7	876.88	0.85391	1
GO_ENDOCYTIC_VESICLE	25	6575.7	0.048095	0.19982	19	4716.4	0.26167	0.5919	6	1859.2	0.029697	0.38706
GO_CELL_PROJECTION_MEMBRANE	21	3175.3	0.959	1	16	2434.8	0.9661	1	5	740.55	0.68393	1
GO_APICAL_PART_OF_CELL	36	7542.7	0.48655	0.92145	24	4960.9	0.72293	1	12	2581.8	0.24658	0.799
GO_INTRINSIC_COMPONENT_OF_ENDOPLASMIC_RETICULUM_MEMBRANE	24	5840.1	0.14739	0.42731	16	4637	0.055594	0.20779	8	1203.1	0.73053	1
GO_NEURON_PART	86	17404	0.65223	1	67	13328	0.91821	1	19	4076.1	0.20028	0.74523
GO_TRANSFERASE_COMPLEX	36	4737.5	0.9989	1	29	4369.3	0.9952	1	7	368.18	0.9995	1
GO_MICROBODY	43	11034	0.024698	0.12679	19	5760.5	0.017898	0.10121	24	5273.6	0.13029	0.68594
GO_INTRINSIC_COMPONENT_OF_PLASMA_MEMBRANE	106	22866	0.32057	0.70983	72	18224	0.057694	0.21155	34	4642.7	0.9782	1
GO_AXON	27	4913.2	0.81532	1	22	3869	0.92661	1	5	1044.2	0.34987	0.86211
GO_NUCLEAR_BODY	28	3358.7	0.9991	1	26	2993.1	1	1	2	365.61	0.45565	0.95583
GO_VESICLE_LUMEN	34	12408	9.999e-05	0.0024422	29	11048	9.999e-05	0.0026764	5	1359.1	0.10919	0.66105
GO_ORGANELLE_INNER_MEMBRANE	117	22066	0.93261	1	30	10390	9.999e-05	0.0026764	87	11676	0.9998	1
GO_GOLGI_APPARATUS_PART	67	13053	0.77332	1	58	10983	0.962	1	9	2070.4	0.19278	0.74251
GO_CENTROSOME	32	4948.5	0.979	1	27	4225	0.988	1	5	723.46	0.70543	1
GO_ENDOPLASMIC_RETICULUM_PART	167	38320	0.041296	0.17992	119	29444	0.052295	0.20592	48	8876.4	0.51835	0.99798
GO_BLOOD_MICROPARTICLE	45	15962	9.999e-05	0.0024422	37	13558	9.999e-05	0.0026764	8	2404	0.021398	0.34557
GO_MITOCHONDRIAL_MATRIX	86	15030	0.9834	1	27	7690.3	0.026497	0.13298	59	7339.9	0.9997	1
GO_CELL_JUNCTION	107	20400	0.89011	1	81	17051	0.80372	1	26	3349.4	0.9787	1
GO_MYELIN_SHEATH	24	5930.9	0.12349	0.37989	15	4371	0.054495	0.20641	9	1559.9	0.59044	1
GO_CYTOSKELETAL_PART	102	14513	1	1	89	12326	1	1	13	2186.9	0.65323	1
GO_MICROTUBULE	29	4554.8	0.9652	1	24	3461	0.9955	1	5	1093.7	0.29957	0.85163
GO_CYTOSKELETON	134	21153	1	1	116	18367	1	1	18	2786.5	0.80922	1
GO_ENDOPLASMIC_RETICULUM_LUMEN	35	9484.1	0.010399	0.074835	28	8029.6	0.019098	0.10576	7	1454.5	0.32577	0.86011
GO_INTRACELLULAR_VESICLE	134	31787	0.017898	0.10766	109	26576	0.09569	0.31236	25	5211	0.21958	0.75923
GO_CELL_SUBSTRATE_JUNCTION	69	14090	0.59904	1	52	11532	0.54965	0.95345	17	2558.4	0.83462	1
GO_SYNAPSE	33	6785.8	0.55164	0.99692	27	6001.2	0.53375	0.94405	6	784.62	0.81372	1
GO_NUCLEOPLASM_PART	41	5224.6	0.9996	1	35	4297.6	1	1	6	927.01	0.67473	1
GO_GOLGI_MEMBRANE	53	10599	0.67253	1	46	8664.5	0.94821	1	7	1934.1	0.063894	0.55734
GO_MITOCHONDRIAL_MEMBRANE_PART	53	10190	0.79512	1	8	3352.6	0.00019998	0.0041175	45	6837.8	0.94601	1
GO_INNER_MITOCHONDRIAL_MEMBRANE_PROTEIN_COMPLEX	45	8311.9	0.85901	1	5	2125.9	0.0031997	0.03172	40	6186	0.92121	1
GO_NEURON_PROJECTION	70	12601	0.94401	1	56	9578.9	0.9948	1	14	3022.4	0.22388	0.76043
GO_CATALYTIC_COMPLEX	90	12950	1	1	48	7961.2	0.9972	1	42	4989.3	0.9989	1
GO_EXTRACELLULAR_SPACE	160	47259	9.999e-05	0.0024422	113	36703	9.999e-05	0.0026764	47	10555	0.035796	0.42281
GO_VACUOLAR_PART	53	10649	0.65643	1	46	9181.2	0.86701	1	7	1467.9	0.31507	0.85163
GO_MITOCHONDRIAL_PART	183	35479	0.92261	1	57	17573	9.999e-05	0.0026764	126	17906	0.9999	1
GO_MITOCHONDRION	261	49351	0.99	1	97	25056	0.015798	0.095384	164	24295	0.9999	1
GO_CELL_SURFACE	64	15706	0.031997	0.1517	56	14609	0.041796	0.17664	8	1097.2	0.80962	1
GO_RESPIRATORY_CHAIN	39	7132.9	0.85071	1	3	1381.6	0.0044996	0.040146	36	5751.3	0.85761	1
GO_MEMBRANE_MICRODOMAIN	34	6684	0.67633	1	31	6306.8	0.77512	1	3	377.18	0.70993	1
GO_SIDE_OF_MEMBRANE	43	9619.4	0.26237	0.62164	39	8730.8	0.51905	0.92416	4	888.54	0.30237	0.85163
GO_MEMBRANE_PROTEIN_COMPLEX	115	21518	0.94161	1	60	12589	0.77402	1	55	8928.5	0.88331	1
GO_NUCLEAR_OUTER_MEMBRANE_ENDOPLASMIC_RETICULUM_MEMBRANE_NETWORK	141	31449	0.12849	0.38702	100	24341	0.11099	0.3401	41	7108.3	0.70163	1
GO_NADH_DEHYDROGENASE_COMPLEX	24	3010.6	0.9976	1	0	NA	NA	NA	24	3010.6	0.9827	1
GO_CELL_CELL_JUNCTION	42	6744.7	0.9807	1	34	6010.7	0.9655	1	8	733.94	0.9727	1
GO_RECEPTOR_COMPLEX	21	4874	0.25307	0.60708	17	3848.6	0.47375	0.87969	4	1025.4	0.18418	0.74251
GO_ANCHORING_JUNCTION	77	15601	0.64044	1	60	13043	0.64614	1	17	2558.4	0.83462	1
GO_OUTER_MEMBRANE	26	5785	0.32587	0.71762	14	3880.2	0.11269	0.34109	12	1904.7	0.72813	1
GO_RIBOSOMAL_SUBUNIT	32	4241.5	0.9978	1	3	1105.1	0.062794	0.2241	29	3136.4	0.9993	1
GO_SUPRAMOLECULAR_FIBER	39	6231	0.9778	1	32	4806.8	0.9977	1	7	1424.1	0.35096	0.86211
GO_APICAL_PLASMA_MEMBRANE	24	4427.8	0.78562	1	16	3272.7	0.69853	1	8	1155.1	0.76712	1
GO_CELL_CORTEX	28	6997.4	0.088691	0.30946	24	5483.7	0.45595	0.85946	4	1513.8	0.0085991	0.29711
GO_CYTOPLASMIC_VESICLE_PART	70	18821	0.00079992	0.010074	60	16421	0.0080992	0.062535	10	2399.9	0.13119	0.68594
GO_ENDOSOMAL_PART	26	4255.3	0.93281	1	22	3318.8	0.9869	1	4	936.51	0.25647	0.799
GO_PLASMA_MEMBRANE_REGION	67	12449	0.89381	1	46	9419.4	0.80912	1	21	3029.2	0.90571	1
GO_CELL_BODY	41	7635.2	0.82642	1	29	4868.6	0.9778	1	12	2766.6	0.15908	0.70313
GO_LYTIC_VACUOLE	48	11709	0.059694	0.23356	42	10382	0.18198	0.46645	6	1327.1	0.28587	0.8408
GO_CELL_PROJECTION	116	20642	0.9877	1	88	15311	0.9992	1	28	5331.8	0.41996	0.93265
GO_COATED_VESICLE	27	5213.3	0.69873	1	25	4592.8	0.90681	1	2	620.53	0.11249	0.66105
GO_CELL_PROJECTION_PART	56	9603	0.967	1	44	7488.9	0.9905	1	12	2114.1	0.57924	1
GO_SOMATODENDRITIC_COMPARTMENT	48	8042.5	0.9715	1	37	5689.9	0.9975	1	11	2352.6	0.25817	0.799
GO_EXTERNAL_SIDE_OF_PLASMA_MEMBRANE	21	5884.9	0.023098	0.12219	19	5115.7	0.11279	0.34109	2	769.19	0.047895	0.47304
GO_LYTIC_VACUOLE_MEMBRANE	21	4126.1	0.63964	1	19	3912.5	0.69663	1	2	213.56	0.68073	1
GO_ENVELOPE	177	33487	0.9688	1	71	19115	0.0087991	0.066035	106	14372	1	1
GO_MICROBODY_PART	35	8828.1	0.052495	0.21478	16	4759.6	0.035796	0.16239	19	4068.5	0.20328	0.75042
GO_GOLGI_APPARATUS	117	22832	0.84512	1	100	19553	0.976	1	17	3279.2	0.41816	0.93265
GO_NUCLEOLUS	81	12881	0.9989	1	61	10475	0.9971	1	20	2406.1	0.9811	1
GO_NUCLEAR_MEMBRANE	29	5288.3	0.81852	1	19	4143.6	0.57524	0.9849	10	1144.8	0.93851	1
GO_PIGMENT_GRANULE	26	6612.4	0.072693	0.26876	20	5132.1	0.19258	0.48026	6	1480.3	0.17328	0.72951
GO_EXTRINSIC_COMPONENT_OF_MEMBRANE	20	3588.5	0.80022	1	19	3319.2	0.91691	1	1	269.27	0.27197	0.8167
GO_SPINDLE	20	1954.8	1	1	18	1831.4	1	1	2	123.4	0.88891	1
GO_TRANSPORT_VESICLE	33	5128.5	0.9781	1	28	4341.9	0.9917	1	5	786.59	0.62774	1
GO_MITOCHONDRIAL_ENVELOPE	140	27380	0.86691	1	41	13883	9.999e-05	0.0026764	99	13497	1	1
GO_RIBONUCLEOPROTEIN_COMPLEX	89	11595	1	1	49	7645.8	0.999	1	40	3949	1	1
GO_CELL_LEADING_EDGE	32	5288.5	0.94551	1	30	5124.8	0.9726	1	2	163.69	0.78492	1
GO_ENDOPLASMIC_RETICULUM	214	48638	0.035696	0.16483	153	37062	0.072393	0.25165	61	11576	0.40506	0.92321
GO_MITOCHONDRIAL_PROTEIN_COMPLEX	51	9378.8	0.87711	1	7	2719.2	0.0029997	0.030491	44	6659.5	0.94601	1
GO_MICROTUBULE_ORGANIZING_CENTER	43	5681.9	0.9996	1	38	4958.4	0.9999	1	5	723.46	0.70543	1
GO_PROTEIN_LIPID_COMPLEX	23	7658.2	0.00019998	0.003504	12	4229.1	0.0027997	0.029976	11	3429.1	0.0042996	0.19109
GO_MEMBRANE_REGION	88	16860	0.85701	1	65	13508	0.81872	1	23	3352	0.90741	1
GO_SYNAPSE_PART	27	5289.2	0.66633	1	21	4504.6	0.61544	1	6	784.62	0.81372	1
GO_EARLY_ENDOSOME	23	5674.5	0.12809	0.38702	17	3737.6	0.54345	0.95073	6	1937	0.019498	0.34039
GO_CYTOSOLIC_RIBOSOME	23	3794.5	0.90981	1	3	1105.1	0.062794	0.2241	20	2689.4	0.94411	1
GO_ENDOSOME	60	12724	0.43866	0.87731	47	9887.3	0.73323	1	13	2836.7	0.21058	0.75072
GO_MICROBODY_LUMEN	21	4771.8	0.29877	0.6848	9	2450.4	0.19498	0.48448	12	2321.4	0.42406	0.93265
GO_PLASMA_MEMBRANE_PROTEIN_COMPLEX	34	7570.4	0.30327	0.68855	26	5531.1	0.64964	1	8	2039.3	0.09999	0.66105
GO_DENDRITE	30	4664.5	0.9726	1	26	3371.2	0.9996	1	4	1293.3	0.047495	0.47304
GO_ORGANELLE_SUBCOMPARTMENT	21	2869.3	0.9867	1	18	2569.5	0.9904	1	3	299.73	0.80682	1
GO_VACUOLAR_MEMBRANE	41	7776.1	0.78802	1	34	6308.3	0.92761	1	7	1467.9	0.31507	0.85163
GO_PEPTIDASE_ACTIVITY	53	10598	0.67273	1	36	8879	0.20308	0.49717	17	1718.7	0.9948	1
GO_SIGNAL_TRANSDUCER_ACTIVITY	70	14553	0.51475	0.95073	53	12884	0.19708	0.48694	17	1668.8	0.9962	1
GO_UBIQUITIN_LIKE_PROTEIN_TRANSFERASE_ACTIVITY	25	3502.6	0.9871	1	24	3458.7	0.9955	1	1	43.957	0.89631	1
GO_ACTIVE_ION_TRANSMEMBRANE_TRANSPORTER_ACTIVITY	22	4292	0.66473	1	14	3150.8	0.49575	0.90374	8	1141.2	0.77772	1
GO_PEPTIDASE_REGULATOR_ACTIVITY	32	8593.6	0.014699	0.094553	24	7417.6	0.0059994	0.050711	8	1176	0.75122	1
GO_CYTOSKELETAL_PROTEIN_BINDING	61	11256	0.89331	1	54	10152	0.9607	1	7	1104.4	0.67103	1
GO_LIPID_TRANSPORTER_ACTIVITY	27	9240.3	9.999e-05	0.0024422	17	6343.8	9.999e-05	0.0026764	10	2896.5	0.018498	0.34039
GO_SULFUR_COMPOUND_BINDING	36	12460	9.999e-05	0.0024422	23	8221.8	0.00019998	0.0041175	13	4237.7	0.0011999	0.15998
GO_OXIDOREDUCTASE_ACTIVITY_ACTING_ON_THE_CH_OH_GROUP_OF_DONORS_NAD_OR_NADP_AS_ACCEPTOR	28	5002.6	0.84742	1	10	2241.9	0.50185	0.90762	18	2760.7	0.82112	1
GO_CARBOHYDRATE_BINDING	24	5932.9	0.12249	0.37971	16	5019.6	0.015198	0.092457	8	913.37	0.91731	1
GO_HORMONE_RECEPTOR_BINDING	22	3963.6	0.80982	1	17	2981.5	0.90121	1	5	982.03	0.40886	0.92465
GO_PROTEIN_HETERODIMERIZATION_ACTIVITY	31	7346.9	0.15898	0.44493	26	5658.1	0.58874	1	5	1688.8	0.016798	0.34039
GO_MONOVALENT_INORGANIC_CATION_TRANSMEMBRANE_TRANSPORTER_ACTIVITY	34	8247.7	0.11109	0.35531	9	2866.4	0.043996	0.18211	25	5381.3	0.15768	0.70313
GO_OXIDOREDUCTASE_ACTIVITY_ACTING_ON_NAD_P_H	35	4981.5	0.9961	1	7	1804.2	0.28887	0.63315	28	3177.4	0.9985	1
GO_STEROID_BINDING	20	6224.1	0.0023998	0.023304	10	3220.1	0.029797	0.14242	10	3003.9	0.0093991	0.29711
GO_ATPASE_ACTIVITY_COUPLED	40	7096.9	0.90331	1	30	5930.2	0.83562	1	10	1166.7	0.93251	1
GO_PROTEIN_DIMERIZATION_ACTIVITY	113	25150	0.16748	0.45869	67	16642	0.10589	0.33215	46	8507.4	0.51065	0.98915
GO_ACTIN_BINDING	32	5501.4	0.91291	1	32	5501.4	0.9736	1	0	NA	NA	NA
GO_KINASE_BINDING	62	10821	0.9624	1	51	8604.4	0.9964	1	11	2216.5	0.35176	0.86211
GO_PROTEIN_KINASE_ACTIVITY	33	4151.8	0.9997	1	33	4151.8	1	1	0	NA	NA	NA
GO_SERINE_HYDROLASE_ACTIVITY	30	7119.7	0.16238	0.44976	23	6515.9	0.041196	0.17596	7	603.8	0.9699	1
GO_PROTEIN_HOMODIMERIZATION_ACTIVITY	86	19126	0.21118	0.53383	47	12461	0.040696	0.17475	39	6664.6	0.73863	1
GO_REGULATORY_REGION_NUCLEIC_ACID_BINDING	45	8104.2	0.90021	1	37	6968.6	0.92351	1	8	1135.6	0.78112	1
GO_TRANSCRIPTIONAL_ACTIVATOR_ACTIVITY_RNA_POLYMERASE_II_TRANSCRIPTION_REGULATORY_REGION_SEQUENCE_SPECIFIC_BINDING	22	5169	0.22078	0.55435	19	4739.2	0.24928	0.57355	3	429.81	0.64904	1
GO_CALCIUM_ION_BINDING	47	11424	0.067893	0.25609	39	9892.4	0.12969	0.36798	8	1531.6	0.43866	0.94845
GO_CATION_TRANSMEMBRANE_TRANSPORTER_ACTIVITY	50	11580	0.15098	0.42992	22	5919.2	0.09709	0.31564	28	5660.4	0.27227	0.8167
GO_KINASE_ACTIVITY	55	7391.3	0.9999	1	46	6328.8	0.9999	1	9	1062.6	0.91841	1
GO_HYDROLASE_ACTIVITY_ACTING_ON_ESTER_BONDS	66	14442	0.29907	0.6848	39	10174	0.077592	0.26741	27	4268.2	0.84102	1
GO_GLYCOSAMINOGLYCAN_BINDING	20	6852.7	9.999e-05	0.0024422	17	5890.4	0.0012999	0.015579	3	962.31	0.085591	0.62819
GO_ALCOHOL_BINDING	20	6734.6	0.00019998	0.003504	10	3568.3	0.0063994	0.052976	10	3166.3	0.0039996	0.19109
GO_HYDROLASE_ACTIVITY_ACTING_ON_ACID_ANHYDRIDES	77	13210	0.9845	1	61	10474	0.9971	1	16	2736.3	0.64434	1
GO_RNA_POLYMERASE_II_TRANSCRIPTION_FACTOR_ACTIVITY_SEQUENCE_SPECIFIC_DNA_BINDING	33	7028.9	0.44186	0.87745	28	6345.3	0.46945	0.87483	5	683.55	0.75052	1
GO_PHOSPHORIC_ESTER_HYDROLASE_ACTIVITY	30	5923.3	0.64844	1	22	4445.2	0.75172	1	8	1478.1	0.48675	0.97164
GO_SIGNALING_RECEPTOR_ACTIVITY	47	10994	0.13889	0.40412	33	9467.4	0.012999	0.083453	14	1526.1	0.9823	1
GO_ENZYME_ACTIVATOR_ACTIVITY	43	10749	0.046695	0.19686	33	7944.7	0.28057	0.62237	10	2804.1	0.028997	0.38663
GO_PROTEIN_COMPLEX_BINDING	81	18066	0.20968	0.53313	71	15665	0.59174	1	10	2400.8	0.13099	0.68594
GO_TRANSFERASE_ACTIVITY_TRANSFERRING_ACYL_GROUPS	31	7024.4	0.26377	0.62164	19	5096.7	0.11919	0.35317	12	1927.7	0.71313	1
GO_NUCLEIC_ACID_BINDING_TRANSCRIPTION_FACTOR_ACTIVITY	49	9340	0.79852	1	41	8435	0.78362	1	8	905	0.92151	1
GO_STRUCTURAL_CONSTITUENT_OF_RIBOSOME	41	6418.2	0.9868	1	7	2816.4	0.0016998	0.019499	34	3601.8	0.9997	1
GO_TRANSFERASE_ACTIVITY_TRANSFERRING_ACYL_GROUPS_OTHER_THAN_AMINO_ACYL_GROUPS	25	6225.4	0.10709	0.3442	16	4472.2	0.087691	0.29098	9	1753.2	0.42336	0.93265
GO_MOLECULAR_FUNCTION_REGULATOR	109	26405	0.013599	0.090583	84	20299	0.15608	0.41229	25	6105.9	0.027597	0.37691
GO_ATPASE_ACTIVITY_COUPLED_TO_MOVEMENT_OF_SUBSTANCES	24	4602.2	0.71223	1	16	3795.9	0.38326	0.7694	8	806.32	0.9558	1
GO_DOUBLE_STRANDED_DNA_BINDING	40	8302	0.51455	0.95073	33	7243.5	0.57204	0.98152	7	1058.5	0.71323	1
GO_TRANSITION_METAL_ION_BINDING	102	21980	0.33527	0.72837	67	14749	0.59314	1	35	7231.2	0.19938	0.74523
GO_ELECTRON_CARRIER_ACTIVITY	42	9539.4	0.22458	0.55867	15	4464	0.040096	0.1731	27	5075.3	0.46955	0.95583
GO_ACTIVE_TRANSMEMBRANE_TRANSPORTER_ACTIVITY	37	7755.2	0.48945	0.92145	22	6010.6	0.078092	0.26798	15	1744.6	0.971	1
GO_AMIDE_BINDING	30	7352.4	0.10429	0.34292	18	4235.8	0.39176	0.7845	12	3116.5	0.050595	0.4753
GO_TRANSCRIPTION_FACTOR_ACTIVITY_RNA_POLYMERASE_II_CORE_PROMOTER_PROXIMAL_REGION_SEQUENCE_SPECIFIC_BINDING	22	4360.7	0.62904	1	19	3930.9	0.68863	1	3	429.81	0.64904	1
GO_INORGANIC_CATION_TRANSMEMBRANE_TRANSPORTER_ACTIVITY	45	10254	0.20848	0.53313	18	4708.1	0.16508	0.429	27	5546	0.24368	0.79568
GO_ANION_TRANSMEMBRANE_TRANSPORTER_ACTIVITY	25	5008.6	0.60464	1	16	4094.1	0.22408	0.53552	9	914.54	0.9621	1
GO_IDENTICAL_PROTEIN_BINDING	151	33156	0.19358	0.50902	89	21500	0.15028	0.40146	62	11656	0.44476	0.9539
GO_ENZYME_INHIBITOR_ACTIVITY	46	12594	0.0035996	0.031197	36	10292	0.010799	0.074116	10	2301.6	0.17728	0.73106
GO_ORGANIC_ACID_BINDING	31	8274.9	0.021598	0.11817	13	4121.8	0.019598	0.10706	18	4153	0.10549	0.66105
GO_CARBOXYLIC_ESTER_HYDROLASE_ACTIVITY	21	6050.7	0.014799	0.094553	12	4664.4	0.00019998	0.0041175	9	1386.3	0.73283	1
GO_ORGANIC_ANION_TRANSMEMBRANE_TRANSPORTER_ACTIVITY	20	4219.3	0.46955	0.90976	12	3458.6	0.088291	0.29176	8	760.65	0.9663	1
GO_LYASE_ACTIVITY	33	7101.8	0.41116	0.83897	13	3383.7	0.21718	0.52082	20	3718.1	0.48685	0.97164
GO_TRANSMEMBRANE_TRANSPORTER_ACTIVITY	86	18652	0.31617	0.70724	46	11909	0.068793	0.24335	40	6743.4	0.77322	1
GO_UBIQUITIN_LIKE_PROTEIN_LIGASE_BINDING	30	5751.4	0.72303	1	25	5006.3	0.78662	1	5	745.06	0.67833	1
GO_GUANYL_NUCLEOTIDE_BINDING	30	4807.6	0.9598	1	22	3726.4	0.9501	1	8	1081.2	0.82022	1
GO_TRANSCRIPTION_FACTOR_ACTIVITY_PROTEIN_BINDING	41	6676.2	0.9747	1	30	5219.8	0.9643	1	11	1456.4	0.88091	1
GO_RIBONUCLEOTIDE_BINDING	157	27641	0.9977	1	129	23822	0.9989	1	28	3819.7	0.9694	1
GO_TRANSCRIPTION_FACTOR_BINDING	47	8154.7	0.94391	1	36	6725.2	0.92621	1	11	1429.5	0.89101	1
GO_ENZYME_REGULATOR_ACTIVITY	92	23500	0.0025997	0.024085	70	18041	0.039996	0.1731	22	5459.3	0.027397	0.37691
GO_PEPTIDASE_INHIBITOR_ACTIVITY	24	6828.3	0.010699	0.076313	19	6369.3	0.0015998	0.018618	5	459.01	0.92511	1
GO_ENZYME_BINDING	171	35024	0.64884	1	140	29222	0.90711	1	31	5801.9	0.47105	0.95645
GO_COFACTOR_BINDING	69	16964	0.026397	0.12973	35	9862.2	0.017898	0.10121	34	7101.6	0.17958	0.73675
GO_OXIDOREDUCTASE_ACTIVITY_ACTING_ON_CH_OH_GROUP_OF_DONORS	32	6003.2	0.78142	1	12	2860.4	0.38006	0.76489	20	3142.8	0.80362	1
GO_ZINC_ION_BINDING	70	12817	0.92281	1	51	9551.2	0.9599	1	19	3266.3	0.64634	1
GO_POLY_A_RNA_BINDING	161	24327	1	1	117	18698	1	1	44	5628.7	0.997	1
GO_PROTEIN_SERINE_THREONINE_KINASE_ACTIVITY	25	2385	1	1	25	2385	1	1	0	NA	NA	NA
GO_RECEPTOR_ACTIVITY	67	15665	0.10189	0.33928	51	13641	0.029597	0.14242	16	2023.9	0.9503	1
GO_CHROMATIN_BINDING	22	3764.5	0.87461	1	19	3002.1	0.9683	1	3	762.41	0.21208	0.75072
GO_PROTEIN_DOMAIN_SPECIFIC_BINDING	47	8738.9	0.85171	1	43	8047.4	0.94401	1	4	691.53	0.53585	1
GO_LIPID_BINDING	81	21905	0.00029997	0.005037	53	15029	0.0039996	0.036916	28	6876.2	0.018698	0.34039
GO_PHOSPHOLIPID_BINDING	39	9832	0.046195	0.19597	28	6398.2	0.44416	0.84717	11	3433.8	0.0041996	0.19109
GO_SEQUENCE_SPECIFIC_DNA_BINDING	45	8448.9	0.82302	1	37	7321.2	0.85481	1	8	1127.7	0.78682	1
GO_ENDOPEPTIDASE_ACTIVITY	43	8817	0.56354	1	30	7699.6	0.14169	0.39097	13	1117.5	0.997	1
GO_OXIDOREDUCTASE_ACTIVITY_ACTING_ON_NAD_P_H_QUINONE_OR_SIMILAR_COMPOUND_AS_ACCEPTOR	27	3284.5	0.9989	1	1	304.63	0.33537	0.69229	26	2979.9	0.9952	1
GO_TRANSCRIPTION_COACTIVATOR_ACTIVITY	20	3397.8	0.86881	1	16	2697.1	0.91791	1	4	700.67	0.52335	1
GO_OXIDOREDUCTASE_ACTIVITY	147	33267	0.084592	0.29939	54	16642	9.999e-05	0.0026764	93	16625	0.68763	1
GO_ATPASE_ACTIVITY	53	9322.1	0.94661	1	40	7363.6	0.94961	1	13	1958.4	0.79502	1
GO_GTPASE_BINDING	22	2980.6	0.9911	1	21	2651.4	0.9987	1	1	329.18	0.22368	0.76043
GO_ADENYL_NUCLEOTIDE_BINDING	133	23304	0.9966	1	108	19814	0.9976	1	25	3490.7	0.94561	1
GO_CELL_ADHESION_MOLECULE_BINDING	27	6878.7	0.067993	0.25609	26	6848.4	0.10469	0.33097	1	30.28	0.9824	1
GO_RECEPTOR_BINDING	144	36648	0.00019998	0.003504	105	27252	0.009899	0.069727	39	9395.9	0.010399	0.29711
GO_ISOMERASE_ACTIVITY	26	4634	0.84352	1	11	2748.3	0.30347	0.64894	15	1885.7	0.94941	1
GO_TRANSPORTER_ACTIVITY	120	28284	0.028797	0.13982	70	18370	0.021498	0.11432	50	9914.3	0.27257	0.8167
GO_MACROMOLECULAR_COMPLEX_BINDING	111	23069	0.52765	0.96436	94	18784	0.94801	1	17	4285.1	0.039396	0.43773
GO_STRUCTURAL_MOLECULE_ACTIVITY	75	12714	0.989	1	37	8857.2	0.28287	0.62403	38	3856.9	1	1
GO_RNA_BINDING	186	28028	1	1	133	21284	1	1	53	6743.6	0.9995	1
GO_TRANSFERASE_ACTIVITY_TRANSFERRING_PHOSPHORUS_CONTAINING_GROUPS	61	8999.7	0.9994	1	51	7587.1	0.9997	1	10	1412.6	0.81522	1
GO_LIGASE_ACTIVITY	42	6748	0.9804	1	35	5588.8	0.9941	1	7	1159.2	0.62054	1
GO_COENZYME_BINDING	46	12549	0.0044996	0.038581	27	8232.2	0.0051995	0.044894	19	4316.6	0.11369	0.66105

## Sheet: gsaResTab_APAP_Composite_20lim_
Name	Genes(tot)	Stat(non-dir.)	p(non-dir.)	padj(non-dir.)	Genes(up)	Stat(mix.dir.up)	p(mix.dir.up)	padj(mix.dir.up)	Genes(down)	Stat(mix.dir.dn)	p(mix.dir.dn)	padj(mix.dir.dn)
KEGG_OXIDATIVE_PHOSPHORYLATION	49	9351.8	0.79372	1	5	2125.9	0.0022998	0.053212	44	7225.9	0.83962	0.9999
KEGG_RIBOSOME	20	3206.3	0.92251	1	2	921.03	0.034097	0.26603	18	2285.3	0.9608	0.9999
KEGG_PPAR_SIGNALING_PATHWAY	22	7661.6	0.0001	0.0083867	9	3503.3	0.0011999	0.036596	13	4158.3	0.0013999	0.36516
KEGG_MAPK_SIGNALING_PATHWAY	22	4509.6	0.54785	1	21	4117.6	0.79812	1	1	392.05	0.18028	0.9999
KEGG_PEROXISOME	31	8064.9	0.035096	0.28719	14	4730.9	0.0042996	0.073803	17	3334	0.37766	0.9999
KEGG_FOCAL_ADHESION	20	4243.4	0.46185	1	20	4243.4	0.62804	1	0	NA	NA	NA
KEGG_COMPLEMENT_AND_COAGULATION_CASCADES	26	7925	0.0011999	0.038339	20	6529.7	0.0020998	0.053212	6	1395.3	0.22348	0.9999
KEGG_REGULATION_OF_ACTIN_CYTOSKELETON	21	5559.4	0.056694	0.3291	21	5559.4	0.12659	0.54102	0	NA	NA	NA
KEGG_ALZHEIMERS_DISEASE	59	11954	0.62154	1	14	3788.2	0.13609	0.55679	45	8166.2	0.57194	0.9999
KEGG_PARKINSONS_DISEASE	49	9384	0.78602	1	5	2125.9	0.0022998	0.053212	44	7258.1	0.83102	0.9999
KEGG_HUNTINGTONS_DISEASE	53	10818	0.58634	1	9	3076.1	0.016298	0.17639	44	7742	0.66633	0.9999
KEGG_PATHWAYS_IN_CANCER	26	5862.6	0.30187	0.87308	23	5251.3	0.45815	0.99799	3	611.37	0.39446	0.9999
REACTOME_TRANSLATION	44	6840.2	0.9895	1	23	4333.8	0.86661	1	21	2506.4	0.9856	0.9999
REACTOME_DEVELOPMENTAL_BIOLOGY	30	6377.9	0.44386	1	27	5490.9	0.76322	1	3	886.96	0.12409	0.9999
REACTOME_TCA_CYCLE_AND_RESPIRATORY_ELECTRON_TRANSPORT	50	9692	0.75362	1	7	2652.4	0.0064994	0.092789	43	7039.6	0.84052	0.9999
REACTOME_SRP_DEPENDENT_COTRANSLATIONAL_PROTEIN_TARGETING_TO_MEMBRANE	31	4903	0.9664	1	11	2569.9	0.42906	0.95966	20	2333.1	0.9873	0.9999
REACTOME_PPARA_ACTIVATES_GENE_EXPRESSION	23	6872.9	0.0030997	0.06919	17	5181.8	0.022298	0.2078	6	1691.1	0.067993	0.9999
REACTOME_PHOSPHOLIPID_METABOLISM	22	5773	0.058594	0.33319	19	5454.8	0.045995	0.30981	3	318.2	0.77632	0.9999
REACTOME_RESPONSE_TO_ELEVATED_PLATELET_CYTOSOLIC_CA2_	22	6702	0.0024998	0.062123	21	6372.8	0.011999	0.14497	1	329.18	0.23078	0.9999
REACTOME_METABOLISM_OF_AMINO_ACIDS_AND_DERIVATIVES	62	13888	0.22738	0.7553	23	6642.3	0.025197	0.22247	39	7246	0.49245	0.9999
REACTOME_BIOLOGICAL_OXIDATIONS	30	8260.6	0.012899	0.15385	12	3255.1	0.16038	0.58488	18	5005.5	0.0062994	0.61565
REACTOME_PEPTIDE_CHAIN_ELONGATION	21	3570.2	0.87061	1	4	1479.3	0.040096	0.28929	17	2090.9	0.9699	0.9999
REACTOME_SIGNALING_BY_GPCR	25	5783.9	0.24818	0.78276	20	4724.6	0.36836	0.89881	5	1059.2	0.34927	0.9999
REACTOME_DIABETES_PATHWAYS	29	6605.6	0.26157	0.80144	26	6216.4	0.31787	0.84772	3	389.2	0.69473	0.9999
REACTOME_TRANSMEMBRANE_TRANSPORT_OF_SMALL_MOLECULES	37	8016	0.38456	0.97743	27	6692.6	0.22208	0.68988	10	1323.4	0.87041	0.9999
REACTOME_METABOLISM_OF_PROTEINS	78	14425	0.92021	1	48	11145	0.37446	0.90611	30	3280.7	0.9989	0.9999
REACTOME_3_UTR_MEDIATED_TRANSLATIONAL_REGULATION	26	3711.5	0.9878	1	9	1620.6	0.79872	1	17	2090.9	0.9699	0.9999
REACTOME_AXON_GUIDANCE	20	3981.7	0.60464	1	20	3981.7	0.75872	1	0	NA	NA	NA
REACTOME_UNFOLDED_PROTEIN_RESPONSE	20	4153.6	0.51055	1	19	4006.6	0.64474	1	1	146.98	0.44396	0.9999
REACTOME_SLC_MEDIATED_TRANSMEMBRANE_TRANSPORT	21	4600.8	0.38306	0.97732	15	3517.3	0.39866	0.92381	6	1083.5	0.50385	0.9999
REACTOME_GPCR_DOWNSTREAM_SIGNALING	22	4911.7	0.33457	0.91885	17	3852.4	0.48755	1	5	1059.2	0.34927	0.9999
REACTOME_METABOLISM_OF_MRNA	36	4933	0.9978	1	12	2395.7	0.70583	1	24	2537.2	0.999	0.9999
REACTOME_METABOLISM_OF_RNA	38	5126.1	0.9994	1	14	2588.9	0.82392	1	24	2537.2	0.999	0.9999
REACTOME_POST_TRANSLATIONAL_PROTEIN_MODIFICATION	21	4576.4	0.39516	0.98016	18	4257.4	0.37946	0.90611	3	318.97	0.77572	0.9999
REACTOME_METABOLISM_OF_LIPIDS_AND_LIPOPROTEINS	101	27540	0.0001	0.0083867	67	20377	0.0001	0.0055911	34	7162.1	0.15768	0.9999
REACTOME_FATTY_ACID_TRIACYLGLYCEROL_AND_KETONE_BODY_METABOLISM	49	13144	0.0056994	0.095608	35	10249	0.0053995	0.086263	14	2894.7	0.28907	0.9999
REACTOME_RESPIRATORY_ELECTRON_TRANSPORT	38	6985	0.84162	1	3	1381.6	0.0058994	0.091491	35	5603.4	0.84352	0.9999
REACTOME_METABOLISM_OF_CARBOHYDRATES	23	5570.4	0.15938	0.6404	16	4123.2	0.20928	0.66397	7	1447.1	0.34387	0.9999
REACTOME_APOPTOSIS	23	2323.7	0.9997	1	16	1879	0.9989	1	7	444.68	0.9956	0.9999
REACTOME_HEMOSTASIS	46	11316	0.054295	0.3291	41	10616	0.088591	0.45378	5	699.92	0.74173	0.9999
REACTOME_INFLUENZA_LIFE_CYCLE	28	4641.4	0.93281	1	11	2550.5	0.44366	0.97604	17	2090.9	0.9699	0.9999
REACTOME_INFLUENZA_VIRAL_RNA_TRANSCRIPTION_AND_REPLICATION	21	3415	0.91211	1	4	1324.1	0.10329	0.48446	17	2090.9	0.9699	0.9999
REACTOME_RESPIRATORY_ELECTRON_TRANSPORT_ATP_SYNTHESIS_BY_CHEMIOSMOTIC_COUPLING_AND_HEAT_PRODUCTION_BY_UNCOUPLING_PROTEINS_	48	9261.2	0.76512	1	6	2287.3	0.0093991	0.12128	42	6973.8	0.80942	0.9999
REACTOME_INNATE_IMMUNE_SYSTEM	31	6960.3	0.28267	0.84299	24	4991	0.69393	1	7	1969.3	0.050095	0.9999
REACTOME_IMMUNE_SYSTEM	101	19334	0.88191	1	79	15731	0.93941	1	22	3603.2	0.75752	0.9999
REACTOME_PHASE_II_CONJUGATION	20	5730.7	0.015098	0.16997	10	2780	0.14279	0.56578	10	2950.8	0.014999	0.76608
REACTOME_ADAPTIVE_IMMUNE_SYSTEM	56	9847.9	0.94831	1	43	8420.4	0.89231	1	13	1427.5	0.9737	0.9999
REACTOME_CYTOKINE_SIGNALING_IN_IMMUNE_SYSTEM	26	4634.2	0.84362	1	23	3967.3	0.94581	1	3	666.9	0.31257	0.9999
REACTOME_CLASS_I_MHC_MEDIATED_ANTIGEN_PROCESSING_PRESENTATION	28	4520.1	0.9506	1	17	3358.4	0.75762	1	11	1161.7	0.9727	0.9999
REACTOME_NONSENSE_MEDIATED_DECAY_ENHANCED_BY_THE_EXON_JUNCTION_COMPLEX	23	3798.3	0.91171	1	6	1707.4	0.19128	0.63855	17	2090.9	0.9699	0.9999
REACTOME_PLATELET_ACTIVATION_SIGNALING_AND_AGGREGATION	28	8034	0.0052995	0.095343	27	7704.8	0.024698	0.22096	1	329.18	0.23078	0.9999
PARENT_MTOR_SIGNALING_UP	68	14816	0.32407	0.91151	47	11855	0.11789	0.51627	21	2961.8	0.92181	0.9999
NAKAMURA_TUMOR_ZONE_PERIPHERAL_VS_CENTRAL_UP	27	4478.3	0.92111	1	17	3274.1	0.79422	1	10	1204.2	0.91991	0.9999
NAKAMURA_TUMOR_ZONE_PERIPHERAL_VS_CENTRAL_DN	85	19026	0.19088	0.71956	74	17512	0.25767	0.76965	11	1514.5	0.85791	0.9999
PICCALUGA_ANGIOIMMUNOBLASTIC_LYMPHOMA_UP	28	7491	0.027297	0.23875	19	5151.2	0.10719	0.48928	9	2339.8	0.076292	0.9999
PICCALUGA_ANGIOIMMUNOBLASTIC_LYMPHOMA_DN	26	4123	0.9564	1	25	3816.8	0.9905	1	1	306.22	0.24768	0.9999
WATANABE_RECTAL_CANCER_RADIOTHERAPY_RESPONSIVE_UP	30	5450.4	0.82762	1	20	3577.7	0.90251	1	10	1872.7	0.47225	0.9999
HOLLMANN_APOPTOSIS_VIA_CD40_UP	31	4173.3	0.9967	1	22	3136.2	0.9947	1	9	1037	0.93021	0.9999
HOLLMANN_APOPTOSIS_VIA_CD40_DN	30	6198.8	0.52455	1	20	4789	0.33327	0.86675	10	1409.8	0.82282	0.9999
LIU_PROSTATE_CANCER_DN	35	7968.9	0.24848	0.78276	31	6816.5	0.57434	1	4	1152.3	0.09819	0.9999
LIU_SOX4_TARGETS_DN	34	7025.8	0.53065	1	27	5758.2	0.64804	1	7	1267.6	0.50945	0.9999
ONKEN_UVEAL_MELANOMA_UP	107	20306	0.90901	1	83	15953	0.9765	1	24	4352.3	0.55014	0.9999
ONKEN_UVEAL_MELANOMA_DN	74	12456	0.9894	1	57	9396.4	0.9985	1	17	3059.5	0.55214	0.9999
SCHUETZ_BREAST_CANCER_DUCTAL_INVASIVE_UP	31	9244.4	0.0009999	0.037274	28	8323.6	0.0080992	0.11091	3	920.81	0.10869	0.9999
SENGUPTA_NASOPHARYNGEAL_CARCINOMA_UP	20	4093.1	0.54655	1	15	3191.6	0.60704	1	5	901.51	0.51185	0.9999
SENGUPTA_NASOPHARYNGEAL_CARCINOMA_DN	23	7506.1	0.0001	0.0083867	15	5077.8	0.0031997	0.06506	8	2428.3	0.016898	0.80146
GAZDA_DIAMOND_BLACKFAN_ANEMIA_ERYTHROID_DN	45	7890.4	0.92651	1	30	5749.9	0.87611	1	15	2140.5	0.87301	0.9999
CHEMNITZ_RESPONSE_TO_PROSTAGLANDIN_E2_DN	23	5448.7	0.20218	0.73483	16	4374.2	0.11649	0.51627	7	1074.5	0.69173	0.9999
DAVICIONI_MOLECULAR_ARMS_VS_ERMS_UP	34	6304.2	0.80732	1	23	3906.8	0.9542	1	11	2397.4	0.23298	0.9999
DAVICIONI_TARGETS_OF_PAX_FOXO1_FUSIONS_UP	31	7745.7	0.077792	0.39544	26	6582	0.17938	0.62365	5	1163.8	0.24638	0.9999
SENGUPTA_NASOPHARYNGEAL_CARCINOMA_WITH_LMP1_UP	48	7810.5	0.9841	1	42	6350.4	0.9992	1	6	1460.1	0.18048	0.9999
TURASHVILI_BREAST_DUCTAL_CARCINOMA_VS_DUCTAL_NORMAL_DN	22	5501.1	0.11429	0.52269	18	4742.3	0.15698	0.58197	4	758.88	0.45565	0.9999
FULCHER_INFLAMMATORY_RESPONSE_LECTIN_VS_LPS_UP	68	13568	0.69693	1	50	11187	0.52195	1	18	2380.6	0.94161	0.9999
FULCHER_INFLAMMATORY_RESPONSE_LECTIN_VS_LPS_DN	53	12817	0.064094	0.34965	40	9885.5	0.18718	0.63603	13	2931.5	0.16868	0.9999
GARY_CD5_TARGETS_UP	60	11440	0.82152	1	47	9366	0.87011	1	13	2074.3	0.72083	0.9999
GARY_CD5_TARGETS_DN	53	7347.5	0.9998	1	40	5844.2	0.9991	1	13	1503.2	0.9602	0.9999
ZHOU_INFLAMMATORY_RESPONSE_LIVE_UP	55	11256	0.58164	1	45	9342.1	0.77172	1	10	1914.4	0.43846	0.9999
ZHOU_INFLAMMATORY_RESPONSE_LIVE_DN	26	4854.7	0.76792	1	13	3353.2	0.23858	0.73098	13	1501.5	0.9603	0.9999
THUM_SYSTOLIC_HEART_FAILURE_UP	66	11888	0.93841	1	55	10329	0.966	1	11	1559.1	0.83462	0.9999
CASORELLI_ACUTE_PROMYELOCYTIC_LEUKEMIA_UP	29	5159.4	0.86491	1	22	4705.7	0.63134	1	7	453.75	0.995	0.9999
CASORELLI_ACUTE_PROMYELOCYTIC_LEUKEMIA_DN	87	14775	0.993	1	62	12034	0.94651	1	25	2740.6	0.9974	0.9999
HUTTMANN_B_CLL_POOR_SURVIVAL_UP	28	6785.8	0.13619	0.57472	21	5545.6	0.12939	0.54949	7	1240.1	0.53555	0.9999
DIAZ_CHRONIC_MEYLOGENOUS_LEUKEMIA_UP	191	34293	0.9971	1	136	25655	0.9978	1	55	8637.8	0.93431	0.9999
DEURIG_T_CELL_PROLYMPHOCYTIC_LEUKEMIA_UP	27	4519.5	0.91201	1	20	3838.8	0.81502	1	7	680.68	0.94691	0.9999
DEURIG_T_CELL_PROLYMPHOCYTIC_LEUKEMIA_DN	27	5501.7	0.55934	1	22	5111.2	0.41566	0.93886	5	390.49	0.9605	0.9999
CHARAFE_BREAST_CANCER_LUMINAL_VS_BASAL_UP	33	5271.3	0.9662	1	25	4335.4	0.9528	1	8	935.94	0.91021	0.9999
CHARAFE_BREAST_CANCER_LUMINAL_VS_BASAL_DN	59	13333	0.20248	0.73483	52	11507	0.56604	1	7	1826.1	0.09639	0.9999
CHARAFE_BREAST_CANCER_LUMINAL_VS_MESENCHYMAL_UP	33	6361.7	0.73003	1	15	4163.2	0.10309	0.48446	18	2198.5	0.9719	0.9999
CHARAFE_BREAST_CANCER_LUMINAL_VS_MESENCHYMAL_DN	33	6493.8	0.67963	1	31	5971	0.87621	1	2	522.88	0.24218	0.9999
DOANE_RESPONSE_TO_ANDROGEN_UP	21	4543.5	0.41186	1	14	2915.5	0.64144	1	7	1628	0.20478	0.9999
DOANE_RESPONSE_TO_ANDROGEN_DN	23	4541.5	0.63234	1	17	3457.2	0.71063	1	6	1084.3	0.50295	0.9999
LAIHO_COLORECTAL_CANCER_SERRATED_UP	20	2896.9	0.9716	1	12	1810.7	0.94691	1	8	1086.2	0.82802	0.9999
BORCZUK_MALIGNANT_MESOTHELIOMA_UP	42	6174.5	0.9966	1	29	4290.8	0.9971	1	13	1883.7	0.83522	0.9999
HORIUCHI_WTAP_TARGETS_UP	24	6332.4	0.046295	0.32509	19	5444.9	0.047095	0.30981	5	887.55	0.52725	0.9999
HORIUCHI_WTAP_TARGETS_DN	31	4240.1	0.9959	1	18	2327.4	0.9955	1	13	1912.7	0.82112	0.9999
GAL_LEUKEMIC_STEM_CELL_DN	20	5512.5	0.030797	0.26083	17	5220.3	0.018998	0.19026	3	292.2	0.81252	0.9999
BASAKI_YBX1_TARGETS_DN	57	10250	0.92771	1	47	8709.9	0.9589	1	10	1540.4	0.73293	0.9999
RODRIGUES_DCC_TARGETS_DN	22	3996.4	0.78712	1	18	3174.8	0.90221	1	4	821.66	0.38026	0.9999
RODRIGUES_NTN1_TARGETS_DN	21	3338.7	0.92901	1	14	2942.1	0.62544	1	7	396.57	0.9981	0.9999
WANG_LMO4_TARGETS_UP	46	10057	0.33027	0.91885	35	7812.3	0.52635	1	11	2244.8	0.33507	0.9999
WANG_LMO4_TARGETS_DN	42	5739.5	0.9989	1	33	4370.7	0.9996	1	9	1368.8	0.74273	0.9999
WANG_CLIM2_TARGETS_UP	24	4352.1	0.80232	1	19	3492.5	0.87011	1	5	859.6	0.55854	0.9999
VECCHI_GASTRIC_CANCER_ADVANCED_VS_EARLY_DN	21	5607.2	0.049695	0.32844	8	3223.4	0.00089991	0.030192	13	2383.8	0.50375	0.9999
VECCHI_GASTRIC_CANCER_EARLY_UP	30	5504	0.81122	1	17	3610.4	0.62624	1	13	1893.6	0.83132	0.9999
VECCHI_GASTRIC_CANCER_EARLY_DN	32	8297.3	0.035096	0.28719	19	5390.7	0.055894	0.33487	13	2906.6	0.17868	0.9999
SMIRNOV_CIRCULATING_ENDOTHELIOCYTES_IN_CANCER_UP	26	6802.9	0.048395	0.32801	20	5732.7	0.039196	0.28806	6	1070.2	0.51685	0.9999
JAEGER_METASTASIS_DN	21	4981.7	0.21048	0.73871	18	4450.7	0.27797	0.79709	3	530.94	0.53075	0.9999
OSMAN_BLADDER_CANCER_UP	65	12949	0.69133	1	58	11316	0.93481	1	7	1632.8	0.20098	0.9999
OSMAN_BLADDER_CANCER_DN	36	5560	0.9843	1	17	3534.5	0.67003	1	19	2025.5	0.9944	0.9999
OSWALD_HEMATOPOIETIC_STEM_CELL_IN_COLLAGEN_GEL_UP	39	7752.5	0.65663	1	35	7363.2	0.70973	1	4	389.29	0.86711	0.9999
OSWALD_HEMATOPOIETIC_STEM_CELL_IN_COLLAGEN_GEL_DN	31	4467.5	0.9917	1	27	3883	0.9969	1	4	584.42	0.68973	0.9999
TAKEDA_TARGETS_OF_NUP98_HOXA9_FUSION_8D_DN	30	6845	0.25007	0.78411	29	6726.9	0.40136	0.92547	1	118.08	0.49535	0.9999
RHEIN_ALL_GLUCOCORTICOID_THERAPY_DN	49	8636.7	0.92821	1	27	5129.8	0.87951	1	22	3506.9	0.80382	0.9999
MULLIGHAN_NPM1_MUTATED_SIGNATURE_1_UP	23	4414.4	0.69453	1	19	3677.4	0.80442	1	4	736.93	0.47995	0.9999
MULLIGHAN_MLL_SIGNATURE_1_UP	41	8606.4	0.48075	1	27	6409.7	0.34347	0.87629	14	2196.7	0.75442	0.9999
MULLIGHAN_MLL_SIGNATURE_1_DN	21	3645.2	0.84802	1	15	2435.6	0.93611	1	6	1209.6	0.37606	0.9999
MULLIGHAN_MLL_SIGNATURE_2_UP	44	9080.6	0.54355	1	32	7045.2	0.57594	1	12	2035.4	0.63404	0.9999
MULLIGHAN_MLL_SIGNATURE_2_DN	29	5155.4	0.86571	1	22	3223.7	0.993	1	7	1931.8	0.060794	0.9999
MULLIGHAN_NPM1_SIGNATURE_3_UP	30	5888.1	0.66753	1	25	5075.5	0.75662	1	5	812.55	0.61124	0.9999
TONKS_TARGETS_OF_RUNX1_RUNX1T1_FUSION_MONOCYTE_UP	36	6661	0.82282	1	26	4969.9	0.85961	1	10	1691.1	0.62164	0.9999
PAPASPYRIDONOS_UNSTABLE_ATEROSCLEROTIC_PLAQUE_UP	21	4636.8	0.36316	0.94342	19	4491.2	0.37676	0.90611	2	145.67	0.82612	0.9999
UDAYAKUMAR_MED1_TARGETS_UP	21	3134	0.9606	1	14	2443.7	0.88221	1	7	690.26	0.94361	0.9999
UDAYAKUMAR_MED1_TARGETS_DN	41	7262.3	0.91031	1	36	6324.2	0.9706	1	5	938.13	0.47345	0.9999
ODONNELL_TFRC_TARGETS_UP	49	9560.6	0.73613	1	38	8159.7	0.65263	1	11	1400.9	0.90681	0.9999
SENESE_HDAC1_TARGETS_UP	72	13927	0.80742	1	67	12828	0.9624	1	5	1099.1	0.30787	0.9999
SENESE_HDAC1_AND_HDAC2_TARGETS_UP	32	7084.9	0.33617	0.91885	30	6803.2	0.47115	1	2	281.7	0.57264	0.9999
SENESE_HDAC3_TARGETS_UP	75	12009	0.9985	1	70	11310	0.9997	1	5	699.46	0.74203	0.9999
SENESE_HDAC3_TARGETS_DN	37	6468.9	0.90981	1	27	5551.1	0.73773	1	10	917.79	0.9873	0.9999
TIEN_INTESTINE_PROBIOTICS_6HR_DN	24	4134.5	0.87201	1	18	3452.6	0.81192	1	6	681.87	0.88041	0.9999
TIEN_INTESTINE_PROBIOTICS_24HR_UP	83	12309	0.9999	1	36	6153.3	0.9803	1	47	6156	0.998	0.9999
TIEN_INTESTINE_PROBIOTICS_24HR_DN	61	15127	0.024298	0.22963	47	12844	0.017998	0.1858	14	2283.1	0.69733	0.9999
ZHOU_INFLAMMATORY_RESPONSE_FIMA_UP	43	9271.1	0.38676	0.97931	35	7972.8	0.45755	0.99799	8	1298.3	0.65883	0.9999
ZHOU_INFLAMMATORY_RESPONSE_LPS_UP	37	8347.2	0.25737	0.79219	31	7402	0.30947	0.84757	6	945.16	0.65203	0.9999
KINSEY_TARGETS_OF_EWSR1_FLII_FUSION_UP	99	15620	0.9997	1	75	11700	1	1	24	3919.8	0.76702	0.9999
KINSEY_TARGETS_OF_EWSR1_FLII_FUSION_DN	33	5997.3	0.84442	1	26	5192.5	0.78862	1	7	804.75	0.89711	0.9999
NAGASHIMA_NRG1_SIGNALING_UP	33	5926.6	0.86171	1	30	5257.7	0.9609	1	3	668.82	0.31067	0.9999
KIM_WT1_TARGETS_UP	31	5727.5	0.80442	1	30	5664.4	0.89711	1	1	63.106	0.73603	0.9999
KIM_WT1_TARGETS_DN	34	4512.5	0.9983	1	20	2853.9	0.993	1	14	1658.6	0.9591	0.9999
KIM_WT1_TARGETS_12HR_DN	29	5338.3	0.80872	1	22	4148.4	0.86251	1	7	1189.9	0.58194	0.9999
ELVIDGE_HYPOXIA_UP	20	5334.9	0.050795	0.32844	18	4827.1	0.13149	0.55142	2	507.8	0.28627	0.9999
ELVIDGE_HYPOXIA_DN	24	3360.3	0.9878	1	15	2122.1	0.9805	1	9	1238.2	0.83422	0.9999
JAATINEN_HEMATOPOIETIC_STEM_CELL_UP	22	4378.5	0.61374	1	16	3750.2	0.41286	0.93886	6	628.31	0.90941	0.9999
JAATINEN_HEMATOPOIETIC_STEM_CELL_DN	27	6379.5	0.18388	0.70505	23	5335.4	0.41426	0.93886	4	1044.1	0.17728	0.9999
WAMUNYOKOLI_OVARIAN_CANCER_LMP_UP	41	9254.5	0.24788	0.78276	19	4648.2	0.29927	0.82299	22	4606.3	0.22408	0.9999
WAMUNYOKOLI_OVARIAN_CANCER_GRADES_1_2_UP	23	4488.7	0.65943	1	15	2742	0.84542	1	8	1746.7	0.26347	0.9999
DODD_NASOPHARYNGEAL_CARCINOMA_UP	109	24397	0.15488	0.62986	74	17265	0.32307	0.85011	35	7132.2	0.23168	0.9999
DODD_NASOPHARYNGEAL_CARCINOMA_DN	103	16801	0.9997	1	73	12636	0.9982	1	30	4165.2	0.9647	0.9999
RODRIGUES_THYROID_CARCINOMA_POORLY_DIFFERENTIATED_UP	62	10199	0.9891	1	53	9452.4	0.9863	1	9	746.22	0.9885	0.9999
RODRIGUES_THYROID_CARCINOMA_POORLY_DIFFERENTIATED_DN	88	16132	0.94111	1	69	12960	0.98	1	19	3171.8	0.70453	0.9999
RODRIGUES_THYROID_CARCINOMA_ANAPLASTIC_UP	84	13926	0.996	1	78	13375	0.9995	1	6	551.03	0.94491	0.9999
RODRIGUES_THYROID_CARCINOMA_ANAPLASTIC_DN	56	10810	0.78192	1	40	7895.6	0.86821	1	16	2914	0.52875	0.9999
GOZGIT_ESR1_TARGETS_DN	55	11528	0.48425	1	46	10512	0.44106	0.97351	9	1016.3	0.93701	0.9999
HAHTOLA_MYCOSIS_FUNGOIDES_SKIN_UP	23	4217.3	0.77662	1	19	3834.7	0.73463	1	4	382.6	0.87441	0.9999
PROVENZANI_METASTASIS_UP	22	4058.8	0.76042	1	21	3868.4	0.88091	1	1	190.43	0.36866	0.9999
PROVENZANI_METASTASIS_DN	21	4062.2	0.66623	1	13	3102.4	0.38926	0.91327	8	959.74	0.89891	0.9999
ENK_UV_RESPONSE_EPIDERMIS_UP	27	7005.8	0.046695	0.32509	23	6510.8	0.038896	0.28806	4	494.98	0.77372	0.9999
ENK_UV_RESPONSE_EPIDERMIS_DN	80	15890	0.72733	1	60	11441	0.9601	1	20	4449.1	0.13669	0.9999
ENK_UV_RESPONSE_KERATINOCYTE_UP	90	17912	0.73523	1	52	11107	0.70283	1	38	6804.4	0.60474	0.9999
ENK_UV_RESPONSE_KERATINOCYTE_DN	69	9980.2	0.9998	1	58	8845	0.9999	1	11	1135.2	0.977	0.9999
DELYS_THYROID_CANCER_UP	55	14354	0.0071993	0.10793	47	12531	0.035796	0.27609	8	1822.5	0.21128	0.9999
DELYS_THYROID_CANCER_DN	26	5203.5	0.61664	1	10	2029.2	0.66353	1	16	3174.3	0.36406	0.9999
CHIARADONNA_NEOPLASTIC_TRANSFORMATION_KRAS_DN	20	2984.1	0.9614	1	11	1615.1	0.9516	1	9	1369	0.74263	0.9999
CHIARADONNA_NEOPLASTIC_TRANSFORMATION_CDC25_UP	20	5459	0.036796	0.29747	19	5230.5	0.086791	0.44849	1	228.52	0.32537	0.9999
CHIARADONNA_NEOPLASTIC_TRANSFORMATION_CDC25_DN	21	3833.5	0.77702	1	11	2385.1	0.56544	1	10	1448.4	0.79782	0.9999
LINDGREN_BLADDER_CANCER_CLUSTER_1_DN	31	7504.2	0.11999	0.53675	17	4826.8	0.067193	0.38536	14	2677.4	0.42996	0.9999
LINDGREN_BLADDER_CANCER_CLUSTER_2A_DN	20	2799.9	0.9802	1	18	2137	0.9985	1	2	662.95	0.090691	0.9999
LINDGREN_BLADDER_CANCER_CLUSTER_3_UP	40	8926.2	0.28537	0.84308	21	5666.2	0.09829	0.48446	19	3260	0.65243	0.9999
LINDGREN_BLADDER_CANCER_CLUSTER_3_DN	20	3584	0.79922	1	16	3232.7	0.72043	1	4	351.3	0.89811	0.9999
MARKEY_RB1_CHRONIC_LOF_DN	27	8161.3	0.0010999	0.038339	21	7225	0.00029997	0.01184	6	936.35	0.66073	0.9999
MARKEY_RB1_ACUTE_LOF_UP	20	4138.4	0.51975	1	16	3392.6	0.62714	1	4	745.83	0.46895	0.9999
MARKEY_RB1_ACUTE_LOF_DN	39	9657.9	0.066493	0.3541	35	8832.4	0.14579	0.56873	4	825.49	0.37676	0.9999
GRAESSMANN_APOPTOSIS_BY_SERUM_DEPRIVATION_UP	57	12749	0.23618	0.76558	43	10019	0.36206	0.89507	14	2730	0.39496	0.9999
GRAESSMANN_APOPTOSIS_BY_SERUM_DEPRIVATION_DN	23	5436.7	0.20638	0.73483	14	3960.5	0.083892	0.44292	9	1476.2	0.65113	0.9999
CONCANNON_APOPTOSIS_BY_EPOXOMICIN_UP	31	5929.8	0.72803	1	25	4665	0.89261	1	6	1264.8	0.32627	0.9999
GRAESSMANN_APOPTOSIS_BY_DOXORUBICIN_UP	107	21696	0.67263	1	76	17012	0.52575	1	31	4684.1	0.90751	0.9999
GRAESSMANN_APOPTOSIS_BY_DOXORUBICIN_DN	187	28739	1	1	151	25021	1	1	36	3718.1	0.9999	0.9999
GRAESSMANN_RESPONSE_TO_MC_AND_DOXORUBICIN_UP	57	12006	0.46375	1	36	9281.3	0.09989	0.48446	21	2725.2	0.9649	0.9999
GRAESSMANN_RESPONSE_TO_MC_AND_DOXORUBICIN_DN	73	11527	0.9984	1	61	10585	0.9959	1	12	941.24	0.9991	0.9999
OUELLET_OVARIAN_CANCER_INVASIVE_VS_LMP_UP	24	4497.4	0.74273	1	14	2467.4	0.87411	1	10	2030	0.34657	0.9999
LANDIS_ERBB2_BREAST_TUMORS_324_UP	27	4461.7	0.92421	1	24	4246.1	0.92881	1	3	215.55	0.91491	0.9999
LANDIS_ERBB2_BREAST_TUMORS_324_DN	37	7990.1	0.39416	0.98016	20	4448	0.52005	1	17	3542.1	0.25907	0.9999
BERENJENO_TRANSFORMED_BY_RHOA_UP	71	12305	0.977	1	57	10707	0.964	1	14	1597.3	0.9707	0.9999
BERENJENO_TRANSFORMED_BY_RHOA_DN	65	14035	0.34887	0.92326	34	8600.3	0.15368	0.5806	31	5434.4	0.64694	0.9999
MISSIAGLIA_REGULATED_BY_METHYLATION_UP	26	5234.9	0.60194	1	19	4601.3	0.32267	0.85011	7	633.55	0.9605	0.9999
MCBRYAN_PUBERTAL_BREAST_3_4WK_UP	32	7719.3	0.12709	0.55016	27	6616.8	0.25027	0.75646	5	1102.6	0.30347	0.9999
MCBRYAN_PUBERTAL_BREAST_4_5WK_UP	36	8355.4	0.18948	0.71832	27	6876.5	0.16498	0.59518	9	1478.9	0.64834	0.9999
MCBRYAN_PUBERTAL_BREAST_4_5WK_DN	39	9076	0.17318	0.67561	29	7549.9	0.11799	0.51627	10	1526.2	0.74223	0.9999
MCBRYAN_PUBERTAL_BREAST_5_6WK_DN	30	4611.2	0.9783	1	29	4546.9	0.9916	1	1	64.3	0.73243	0.9999
MCBRYAN_PUBERTAL_BREAST_6_7WK_UP	34	6984.4	0.54955	1	33	6671.3	0.78562	1	1	313.13	0.23938	0.9999
HAMAI_APOPTOSIS_VIA_TRAIL_UP	61	9762.4	0.9942	1	57	9106.2	0.9999	1	4	656.21	0.59474	0.9999
MCBRYAN_PUBERTAL_TGFB1_TARGETS_UP	32	7792.8	0.11119	0.52269	29	7357.3	0.16458	0.59518	3	435.49	0.63984	0.9999
DARWICHE_PAPILLOMA_RISK_LOW_UP	20	4766.4	0.20298	0.73483	13	3521.7	0.15488	0.5806	7	1244.6	0.53085	0.9999
LASTOWSKA_NEUROBLASTOMA_COPY_NUMBER_UP	20	4420.9	0.36626	0.94342	14	3117.9	0.50595	1	6	1303	0.29377	0.9999
LASTOWSKA_NEUROBLASTOMA_COPY_NUMBER_DN	77	15053	0.78282	1	59	11320	0.9582	1	18	3733.6	0.27177	0.9999
PEREZ_TP53_TARGETS	61	11252	0.89201	1	38	7480	0.86721	1	23	3772	0.76122	0.9999
PEREZ_TP63_TARGETS	20	3598.2	0.79432	1	12	2484.9	0.64844	1	8	1113.3	0.80832	0.9999
HUMMERICH_SKIN_CANCER_PROGRESSION_UP	24	6661.2	0.017398	0.18829	20	5998.5	0.016598	0.17679	4	662.7	0.58494	0.9999
HUMMERICH_SKIN_CANCER_PROGRESSION_DN	21	5310	0.10539	0.50153	11	2661.3	0.36416	0.89507	10	2648.8	0.056294	0.9999
RASHI_RESPONSE_TO_IONIZING_RADIATION_2	22	5792.4	0.055794	0.3291	22	5792.4	0.13239	0.55175	0	NA	NA	NA
LI_AMPLIFIED_IN_LUNG_CANCER	38	8154	0.42066	1	21	5721.2	0.086891	0.44849	17	2432.8	0.88531	0.9999
LINDGREN_BLADDER_CANCER_CLUSTER_2B	37	7181.5	0.71883	1	31	6233.3	0.80672	1	6	948.17	0.64924	0.9999
FARMER_BREAST_CANCER_APOCRINE_VS_LUMINAL	51	12033	0.11149	0.52269	34	8661.6	0.13859	0.56261	17	3371	0.35366	0.9999
FARMER_BREAST_CANCER_APOCRINE_VS_BASAL	44	10838	0.056894	0.3291	29	7838.9	0.062394	0.36725	15	2998.8	0.35196	0.9999
FARMER_BREAST_CANCER_BASAL_VS_LULMINAL	46	10298	0.25517	0.79219	32	7768.3	0.26037	0.76965	14	2529.4	0.53235	0.9999
SCHLOSSER_MYC_TARGETS_REPRESSED_BY_SERUM	29	4011.6	0.995	1	21	2809.8	0.9969	1	8	1201.8	0.74143	0.9999
SCHLOSSER_SERUM_RESPONSE_DN	106	16780	0.9999	1	70	10949	0.9999	1	36	5831	0.83842	0.9999
PATIL_LIVER_CANCER	42	6840.3	0.9767	1	33	5479.2	0.9856	1	9	1361.1	0.74953	0.9999
DACOSTA_UV_RESPONSE_VIA_ERCC3_UP	42	7791	0.83282	1	22	5118.3	0.41276	0.93886	20	2672.7	0.94511	0.9999
DACOSTA_UV_RESPONSE_VIA_ERCC3_DN	93	14375	1	1	89	13666	1	1	4	708.98	0.51635	0.9999
DACOSTA_UV_RESPONSE_VIA_ERCC3_COMMON_DN	52	7523.4	0.9985	1	50	7123.8	0.9999	1	2	399.56	0.42456	0.9999
AMUNDSON_RESPONSE_TO_ARSENITE	27	5679.4	0.47415	1	16	3466.9	0.58264	1	11	2212.6	0.35736	0.9999
MARTORIATI_MDM4_TARGETS_FETAL_LIVER_UP	24	3770.2	0.94951	1	15	2474	0.92831	1	9	1296.2	0.79502	0.9999
MARTORIATI_MDM4_TARGETS_FETAL_LIVER_DN	91	16850	0.93811	1	82	14516	0.9985	1	9	2333.8	0.077592	0.9999
WOOD_EBV_EBNA1_TARGETS_UP	21	3846	0.77092	1	16	2839.1	0.88721	1	5	1006.9	0.40336	0.9999
MOHANKUMAR_HOXA1_TARGETS_UP	63	12383	0.73633	1	55	11089	0.87051	1	8	1293.8	0.66353	0.9999
DAIRKEE_TERT_TARGETS_UP	47	8238.2	0.93501	1	14	3310.1	0.38226	0.90611	33	4928	0.92891	0.9999
GRUETZMANN_PANCREATIC_CANCER_UP	52	11505	0.28077	0.84299	39	8979.5	0.41546	0.93886	13	2525	0.40066	0.9999
GRUETZMANN_PANCREATIC_CANCER_DN	50	11755	0.11529	0.52269	29	7615.9	0.10199	0.48446	21	4139.4	0.35676	0.9999
KIM_MYC_AMPLIFICATION_TARGETS_UP	21	4762.1	0.30627	0.882	11	2222.8	0.67693	1	10	2539.3	0.083792	0.9999
SHETH_LIVER_CANCER_VS_TXNIP_LOSS_PAM4	74	17741	0.046995	0.32509	18	6814.5	0.0001	0.0055911	56	10926	0.31277	0.9999
SPIELMAN_LYMPHOBLAST_EUROPEAN_VS_ASIAN_UP	75	15241	0.63324	1	31	6912.5	0.52925	1	44	8328.9	0.43576	0.9999
SPIELMAN_LYMPHOBLAST_EUROPEAN_VS_ASIAN_DN	88	15404	0.9807	1	72	13489	0.9816	1	16	1914.9	0.9694	0.9999
PUJANA_BRCA1_PCC_NETWORK	144	21110	1	1	102	15577	1	1	42	5532.7	0.9944	0.9999
PUJANA_ATM_PCC_NETWORK	102	15315	0.9999	1	85	13344	1	1	17	1970.4	0.9818	0.9999
PUJANA_CHEK2_PCC_NETWORK	63	9041.7	1	1	42	6072.5	0.9997	1	21	2969.2	0.91971	0.9999
FALVELLA_SMOKERS_WITH_LUNG_CANCER	20	3907.6	0.64314	1	19	3867.5	0.72033	1	1	40.152	0.93801	0.9999
GROSS_HYPOXIA_VIA_ELK3_DN	36	8794.4	0.091091	0.44992	32	7983.5	0.19518	0.64515	4	810.9	0.39396	0.9999
GROSS_HYPOXIA_VIA_ELK3_AND_HIF1A_UP	31	6446.8	0.50975	1	27	6035.2	0.51955	1	4	411.59	0.84832	0.9999
NUYTTEN_NIPP1_TARGETS_UP	51	9311.4	0.88671	1	40	7999.4	0.84542	1	11	1312	0.93871	0.9999
NUYTTEN_NIPP1_TARGETS_DN	97	18002	0.93781	1	83	16061	0.9727	1	14	1940.3	0.87781	0.9999
NUYTTEN_EZH2_TARGETS_UP	113	25737	0.10239	0.49074	88	20497	0.31367	0.84772	25	5239.6	0.20688	0.9999
NUYTTEN_EZH2_TARGETS_DN	74	12395	0.9903	1	41	8111.1	0.86941	1	33	4283.4	0.9896	0.9999
BUYTAERT_PHOTODYNAMIC_THERAPY_STRESS_UP	102	19384	0.90131	1	90	17295	0.9828	1	12	2089.7	0.59414	0.9999
BUYTAERT_PHOTODYNAMIC_THERAPY_STRESS_DN	54	9259.1	0.9659	1	28	6207.2	0.54175	1	26	3051.9	0.9943	0.9999
LOPEZ_MBD_TARGETS	133	26156	0.82162	1	78	17087	0.63864	1	55	9068.5	0.86131	0.9999
WEI_MYCN_TARGETS_WITH_E_BOX	91	17252	0.89471	1	67	13637	0.87221	1	24	3614.6	0.88151	0.9999
LIAO_METASTASIS	29	3848	0.9973	1	27	3553.8	0.9991	1	2	294.23	0.55494	0.9999
RICKMAN_TUMOR_DIFFERENTIATED_WELL_VS_POORLY_UP	20	3120.6	0.94031	1	15	2303.1	0.9597	1	5	817.45	0.60684	0.9999
RICKMAN_TUMOR_DIFFERENTIATED_WELL_VS_POORLY_DN	28	5851.7	0.50735	1	23	5145.5	0.51425	1	5	706.24	0.73453	0.9999
RICKMAN_METASTASIS_UP	25	5030	0.60544	1	17	3184.4	0.83152	1	8	1845.5	0.19658	0.9999
SCHAEFFER_PROSTATE_DEVELOPMENT_6HR_UP	20	5315.9	0.053495	0.3291	17	4190.2	0.29437	0.82299	3	1125.6	0.023798	0.84215
SCHAEFFER_PROSTATE_DEVELOPMENT_6HR_DN	76	11414	0.9997	1	67	10043	1	1	9	1370.5	0.74183	0.9999
SCHAEFFER_PROSTATE_DEVELOPMENT_48HR_UP	54	12681	0.11429	0.52269	32	8005.3	0.18768	0.63603	22	4675.4	0.19688	0.9999
SCHAEFFER_PROSTATE_DEVELOPMENT_48HR_DN	27	4860.9	0.82222	1	22	4320.3	0.80382	1	5	540.59	0.87491	0.9999
KOYAMA_SEMA3B_TARGETS_UP	23	4628.7	0.58604	1	13	3471	0.17748	0.62026	10	1157.6	0.93581	0.9999
KOYAMA_SEMA3B_TARGETS_DN	37	6233.8	0.94631	1	29	4986	0.9682	1	8	1247.8	0.70333	0.9999
WU_CELL_MIGRATION	20	5429.1	0.040096	0.30573	17	5081.7	0.030397	0.24441	3	347.37	0.74113	0.9999
GOTZMANN_EPITHELIAL_TO_MESENCHYMAL_TRANSITION_DN	37	9247.5	0.058594	0.33319	25	5904.8	0.35946	0.89507	12	3342.7	0.024098	0.84215
PASQUALUCCI_LYMPHOMA_BY_GC_STAGE_UP	59	11251	0.81992	1	49	10350	0.73273	1	10	901.23	0.9889	0.9999
BENPORATH_ES_1	32	6076.7	0.75932	1	28	5210	0.90701	1	4	866.73	0.33147	0.9999
BENPORATH_NANOG_TARGETS	94	16194	0.9924	1	62	11484	0.9798	1	32	4710.2	0.92971	0.9999
BENPORATH_OCT4_TARGETS	26	3278.2	0.9981	1	19	2368.6	0.998	1	7	909.63	0.82472	0.9999
BENPORATH_SOX2_TARGETS	80	13190	0.9971	1	52	8955.7	0.9937	1	28	4234.1	0.89291	0.9999
BENPORATH_SUZ12_TARGETS	36	9410.9	0.024298	0.22963	24	6447.5	0.091191	0.46355	12	2963.4	0.089291	0.9999
BENPORATH_EED_TARGETS	38	9413.5	0.064794	0.35062	29	7411.3	0.14839	0.57222	9	2002.2	0.23058	0.9999
BENPORATH_ES_WITH_H3K27ME3	29	7791.7	0.020198	0.20228	20	5898.4	0.023398	0.21216	9	1893.3	0.30427	0.9999
BENPORATH_MYC_TARGETS_WITH_EBOX	42	8728.2	0.50875	1	25	5863.8	0.37916	0.90611	17	2864.4	0.67903	0.9999
BENPORATH_MYC_MAX_TARGETS	99	15133	0.9998	1	61	9573.4	1	1	38	5559.1	0.9581	0.9999
BENPORATH_CYCLING_GENES	60	10188	0.9787	1	52	9106.1	0.9909	1	8	1082.3	0.83002	0.9999
STARK_PREFRONTAL_CORTEX_22Q11_DELETION_UP	26	5183.8	0.62614	1	26	5183.8	0.79172	1	0	NA	NA	NA
STARK_PREFRONTAL_CORTEX_22Q11_DELETION_DN	81	11489	1	1	20	3976.3	0.76232	1	61	7512.4	0.9999	0.9999
AMIT_EGF_RESPONSE_480_HELA	22	4095.9	0.74373	1	22	4095.9	0.87721	1	0	NA	NA	NA
GEORGES_TARGETS_OF_MIR192_AND_MIR215	73	13498	0.90831	1	61	11358	0.9783	1	12	2139.9	0.55454	0.9999
SHEN_SMARCA2_TARGETS_UP	37	5001.1	0.9994	1	30	4230.4	0.9989	1	7	770.75	0.91271	0.9999
ZHANG_RESPONSE_TO_IKK_INHIBITOR_AND_TNF_UP	30	7780.2	0.042996	0.3213	27	7004.6	0.13099	0.55142	3	775.57	0.20458	0.9999
NIKOLSKY_BREAST_CANCER_17Q21_Q25_AMPLICON	26	5408.8	0.51965	1	21	4292.6	0.72343	1	5	1116.2	0.29027	0.9999
ONDER_CDH1_TARGETS_2_DN	41	10195	0.050495	0.32844	37	9517.8	0.10859	0.49232	4	676.91	0.56074	0.9999
ONDER_CDH1_TARGETS_1_DN	26	4880.5	0.75872	1	24	4671.7	0.82382	1	2	208.81	0.69403	0.9999
ROZANOV_MMP14_TARGETS_UP	21	4175	0.60664	1	16	3532.9	0.54215	1	5	642.04	0.80212	0.9999
LE_EGR2_TARGETS_DN	22	4987.8	0.29887	0.87192	15	3913.2	0.18998	0.63855	7	1074.6	0.69163	0.9999
TARTE_PLASMA_CELL_VS_B_LYMPHOCYTE_UP	23	5634.1	0.14009	0.58384	17	4388.5	0.20218	0.65538	6	1245.5	0.34317	0.9999
SHEPARD_CRUSH_AND_BURN_MUTANT_UP	32	7194.4	0.28907	0.84702	22	5207.5	0.36656	0.89768	10	1986.9	0.37976	0.9999
LEE_LIVER_CANCER_CIPROFIBRATE_DN	23	5888.2	0.082792	0.41769	5	1072.9	0.54485	1	18	4815.3	0.013899	0.76608
UEDA_CENTRAL_CLOCK	21	4967.7	0.21518	0.73871	15	3889.3	0.19968	0.65359	6	1078.4	0.50835	0.9999
BASSO_B_LYMPHOCYTE_NETWORK	23	3544.5	0.956	1	15	2678.7	0.86901	1	8	865.79	0.93861	0.9999
BYSTRYKH_HEMATOPOIESIS_STEM_CELL_AND_BRAIN_QTL_TRANS	30	6090.5	0.57494	1	20	4099.4	0.70173	1	10	1991	0.37616	0.9999
PENG_LEUCINE_DEPRIVATION_UP	26	5664.4	0.39116	0.98016	22	4473.4	0.73923	1	4	1191	0.080192	0.9999
LEE_LIVER_CANCER_MYC_TGFA_DN	34	8884.3	0.025897	0.23875	13	3225	0.31107	0.84772	21	5659.3	0.0080992	0.61565
GOLDRATH_HOMEOSTATIC_PROLIFERATION	32	5733.2	0.86731	1	17	3197.6	0.82542	1	15	2535.6	0.65783	0.9999
SHEPARD_BMYB_MORPHOLINO_DN	28	7719.1	0.015198	0.16997	16	5474.7	0.0019998	0.053212	12	2244.3	0.47455	0.9999
LEE_LIVER_CANCER_ACOX1_DN	28	7224.6	0.052295	0.32863	10	2329.1	0.43506	0.96663	18	4895.5	0.009899	0.61565
NING_CHRONIC_OBSTRUCTIVE_PULMONARY_DISEASE_DN	28	6552.2	0.20698	0.73483	19	5428.5	0.050895	0.31916	9	1123.7	0.89491	0.9999
TARTE_PLASMA_CELL_VS_PLASMABLAST_UP	48	13495	0.00089991	0.037274	27	8134.5	0.0077992	0.10903	21	5361	0.022198	0.84215
PENG_LEUCINE_DEPRIVATION_DN	41	7629.7	0.83272	1	27	5953.2	0.55764	1	14	1676.5	0.9555	0.9999
LEE_LIVER_CANCER_ACOX1_UP	21	5808.9	0.027397	0.23875	18	5362.6	0.028397	0.23524	3	446.3	0.62664	0.9999
UEDA_PERIFERAL_CLOCK	70	14056	0.67303	1	37	9828.5	0.058394	0.34675	33	4227.8	0.9913	0.9999
SHEPARD_BMYB_MORPHOLINO_UP	27	6494.2	0.15158	0.62389	18	4200.7	0.41176	0.93886	9	2293.5	0.091591	0.9999
MANALO_HYPOXIA_DN	22	3108.5	0.9825	1	17	2605.7	0.9689	1	5	502.78	0.89911	0.9999
LEE_LIVER_CANCER_MYC_E2F1_DN	38	9907.9	0.021498	0.20906	14	3739.6	0.15588	0.5811	24	6168.3	0.0094991	0.61565
NELSON_RESPONSE_TO_ANDROGEN_UP	26	5834.5	0.31397	0.89648	18	3742.1	0.67473	1	8	2092.3	0.084092	0.9999
BROCKE_APOPTOSIS_REVERSED_BY_IL6	30	4838.5	0.9562	1	27	4397	0.9811	1	3	441.46	0.63214	0.9999
TARTE_PLASMA_CELL_VS_PLASMABLAST_DN	55	8774.6	0.9915	1	33	5171.7	0.9937	1	22	3602.9	0.75762	0.9999
FERNANDEZ_BOUND_BY_MYC	32	6267.7	0.68493	1	20	4824.8	0.31707	0.84772	12	1442.8	0.94631	0.9999
FLECHNER_PBL_KIDNEY_TRANSPLANT_OK_VS_DONOR_UP	23	4773.9	0.51255	1	17	3648.8	0.60584	1	6	1125	0.46325	0.9999
MOOTHA_VOXPHOS	46	9493.7	0.53695	1	6	2581.7	0.0011999	0.036596	40	6911.9	0.70633	0.9999
SMITH_TERT_TARGETS_DN	20	5625.1	0.020898	0.20621	11	3364.9	0.049095	0.31395	9	2260.2	0.10259	0.9999
LEE_LIVER_CANCER_DENA_DN	36	10173	0.0029997	0.06919	7	2411.1	0.026997	0.23147	29	7761.6	0.0019998	0.36516
LEE_LIVER_CANCER_MYC_DN	27	7187.5	0.031097	0.26083	19	5447.9	0.046895	0.30981	8	1739.5	0.26897	0.9999
LEE_LIVER_CANCER_CIPROFIBRATE_UP	20	5887.4	0.0082992	0.11741	16	5278.2	0.0041996	0.073803	4	609.17	0.66063	0.9999
BYSTRYKH_HEMATOPOIESIS_STEM_CELL_QTL_TRANS	102	19924	0.82512	1	65	13105	0.88901	1	37	6819.6	0.51985	0.9999
FLECHNER_BIOPSY_KIDNEY_TRANSPLANT_REJECTED_VS_OK_DN	132	32058	0.0053995	0.095343	66	17655	0.012099	0.14497	66	14404	0.036496	0.9999
NING_CHRONIC_OBSTRUCTIVE_PULMONARY_DISEASE_UP	34	6690.9	0.67203	1	22	5034.2	0.45755	0.99799	12	1656.8	0.87131	0.9999
PENG_RAPAMYCIN_RESPONSE_DN	52	9175.9	0.93701	1	36	7054.5	0.86341	1	16	2121.4	0.92731	0.9999
LEE_LIVER_CANCER_E2F1_DN	34	7771.9	0.22858	0.75554	12	2520.6	0.62274	1	22	5251.3	0.050995	0.9999
PENG_RAPAMYCIN_RESPONSE_UP	20	4706	0.22678	0.7553	14	3614	0.20978	0.66397	6	1092	0.49695	0.9999
PENG_GLUTAMINE_DEPRIVATION_DN	56	8858.7	0.994	1	36	6530.6	0.9558	1	20	2328.1	0.9876	0.9999
FLECHNER_BIOPSY_KIDNEY_TRANSPLANT_OK_VS_DONOR_UP	106	20776	0.81292	1	77	16009	0.83722	1	29	4767	0.77642	0.9999
BROWN_MYELOID_CELL_DEVELOPMENT_UP	38	7902.7	0.52165	1	33	6829.6	0.73193	1	5	1073.1	0.33697	0.9999
NADLER_OBESITY_UP	21	5227.3	0.12609	0.55016	20	5159.5	0.17558	0.6193	1	67.836	0.71863	0.9999
SANSOM_APC_TARGETS_DN	55	14078	0.012499	0.15385	33	9583.2	0.0090991	0.11972	22	4494.6	0.27537	0.9999
MATSUDA_NATURAL_KILLER_DIFFERENTIATION	62	11708	0.84882	1	43	9344.9	0.62554	1	19	2362.9	0.9691	0.9999
HSIAO_LIVER_SPECIFIC_GENES	132	41408	0.0001	0.0083867	74	26548	0.0001	0.0055911	58	14860	0.00019998	0.13279
LEI_MYB_TARGETS	58	13694	0.09619	0.47112	42	10975	0.065893	0.38116	16	2718.8	0.65463	0.9999
BROWN_MYELOID_CELL_DEVELOPMENT_DN	24	4904.4	0.54215	1	17	3747.8	0.55054	1	7	1156.6	0.61414	0.9999
HESS_TARGETS_OF_HOXA9_AND_MEIS1_DN	24	5299.6	0.34777	0.92326	22	5168.8	0.38436	0.90611	2	130.8	0.86351	0.9999
LENAOUR_DENDRITIC_CELL_MATURATION_UP	21	4615.4	0.37346	0.95646	14	2787.2	0.72123	1	7	1828.3	0.09529	0.9999
LENAOUR_DENDRITIC_CELL_MATURATION_DN	24	6390.6	0.039896	0.30573	21	5776.2	0.075592	0.41238	3	614.38	0.38956	0.9999
GERY_CEBP_TARGETS	28	7167.9	0.059694	0.33659	22	5869.9	0.11209	0.5032	6	1297.9	0.29837	0.9999
VERHAAK_AML_WITH_NPM1_MUTATED_UP	24	6061.1	0.090191	0.44992	19	5416.3	0.052995	0.32925	5	644.83	0.79982	0.9999
LI_WILMS_TUMOR_VS_FETAL_KIDNEY_1_UP	37	9149.1	0.070093	0.36667	24	6478.1	0.084492	0.44292	13	2671	0.30447	0.9999
AFFAR_YY1_TARGETS_UP	28	5946.6	0.45805	1	20	4431.4	0.52785	1	8	1515.1	0.45405	0.9999
THEILGAARD_NEUTROPHIL_AT_SKIN_WOUND_DN	27	4299	0.94991	1	21	3258	0.9821	1	6	1040.9	0.54935	0.9999
NGUYEN_NOTCH1_TARGETS_DN	24	4908.7	0.54005	1	21	4001.3	0.84032	1	3	907.43	0.11519	0.9999
MOREAUX_MULTIPLE_MYELOMA_BY_TACI_UP	25	5262.5	0.48655	1	17	4117.3	0.33597	0.86757	8	1145.2	0.78502	0.9999
YAGI_AML_FAB_MARKERS	22	3760	0.86741	1	17	3284.9	0.78982	1	5	475.11	0.91441	0.9999
IGLESIAS_E2F_TARGETS_UP	28	8013.7	0.0060994	0.099822	25	6919.8	0.049595	0.31395	3	1093.9	0.029197	0.92318
MUNSHI_MULTIPLE_MYELOMA_UP	20	5556.2	0.026397	0.23875	12	3793.3	0.026297	0.22916	8	1762.9	0.25007	0.9999
KUMAR_TARGETS_OF_MLL_AF9_FUSION	42	8293.4	0.67273	1	28	6245	0.52225	1	14	2048.4	0.83122	0.9999
IVANOVA_HEMATOPOIESIS_EARLY_PROGENITOR	41	5579.8	0.9997	1	17	2318.2	0.9908	1	24	3261.6	0.9588	0.9999
TAKAO_RESPONSE_TO_UVB_RADIATION_UP	26	7262.3	0.011499	0.14558	8	2666	0.027597	0.23147	18	4596.3	0.027397	0.90959
REN_ALVEOLAR_RHABDOMYOSARCOMA_DN	69	12823	0.90001	1	57	11553	0.85761	1	12	1269.6	0.9799	0.9999
BLALOCK_ALZHEIMERS_DISEASE_INCIPIENT_UP	36	5606.9	0.9817	1	26	3940.1	0.9915	1	10	1666.8	0.64054	0.9999
IVANOVA_HEMATOPOIESIS_MATURE_CELL	40	7492.4	0.81072	1	31	6111.8	0.84052	1	9	1380.6	0.73283	0.9999
KAAB_FAILED_HEART_ATRIUM_DN	25	5390.4	0.42336	1	12	2750.8	0.46225	0.99799	13	2639.6	0.32337	0.9999
DEBIASI_APOPTOSIS_BY_REOVIRUS_INFECTION_UP	33	5798.7	0.89251	1	27	4895	0.92841	1	6	903.77	0.69433	0.9999
IVANOVA_HEMATOPOIESIS_LATE_PROGENITOR	56	12378	0.27997	0.84299	43	10042	0.35276	0.88323	13	2336.3	0.53775	0.9999
BLALOCK_ALZHEIMERS_DISEASE_DN	179	31944	0.9976	1	96	19839	0.88241	1	83	12106	0.996	0.9999
RAMALHO_STEMNESS_UP	28	4351.7	0.9673	1	24	4087.5	0.9527	1	4	264.12	0.9631	0.9999
WANG_SMARCE1_TARGETS_DN	39	7034.7	0.87331	1	26	5651	0.58934	1	13	1383.6	0.9785	0.9999
RODWELL_AGING_KIDNEY_NO_BLOOD_DN	27	6225.1	0.23408	0.76473	15	3764.6	0.25977	0.76965	12	2460.5	0.31977	0.9999
[truncated: 331 more rows]
