# Supplementary material for: Functional compensation precedes recovery of tissue mass following acute liver injury
Source: Nat Commun. 2020 Nov 19;11:5785. doi: 10.1038/s41467-020-19558-3 (PMC7677389; doi:10.1038/s41467-020-19558-3)
Supplement: Supplementary file 10 — Supplementary Data 7 [file 41467_2020_19558_MOESM10_ESM.xlsx]

## Sheet: 7 Supplementary Table 7 (CCvsNC
p_val	avg_logFC	pct.1	pct.2	p_val_adj
D17H6S56E-5	8.62343e-39	1.66992	0.747	0.057	2.14137e-34
Top2a	3.79243e-30	1.42367	0.586	0.023	9.41735e-26
Esco2	1.68922e-28	1.06395	0.563	0.023	4.19467e-24
Cdca3	1.86866e-28	1.00748	0.598	0.04	4.64026e-24
Birc5	2.18518e-27	0.939239	0.552	0.023	5.42623e-23
Tubb5	1.63805e-26	1.23638	0.741	0.27	4.06761e-22
Hmmr	1.68034e-26	1.11482	0.511	0.006	4.17262e-22
Cdk1	6.10237e-26	0.983632	0.517	0.017	1.51534e-21
Prc1	2.43296e-25	0.996936	0.494	0.006	6.04152e-21
Ect2	5.32353e-25	0.886912	0.489	0.006	1.32194e-20
Tubb4b	1.43513e-24	1.14546	0.753	0.322	3.56372e-20
Mki67	2.01005e-24	1.41625	0.523	0.034	4.99135e-20
Smc4	3.92129e-23	1.30741	0.649	0.195	9.73735e-19
Rrm2	9.27085e-22	0.889506	0.5	0.046	2.30214e-17
Smc2	2.32807e-21	0.902524	0.477	0.034	5.78107e-17
Cdc20	3.48494e-21	1.08735	0.454	0.023	8.6538e-17
Tpx2	7.76866e-21	0.859309	0.431	0.011	1.92911e-16
Ckap2l	8.84471e-21	0.876203	0.408	0	2.19632e-16
Ckap2	1.88349e-20	0.747242	0.402	0	4.67708e-16
Ccna2	1.70829e-19	0.604308	0.397	0.006	4.24203e-15
Aurka	3.02527e-19	0.703459	0.391	0.006	7.51235e-15
Spc25	3.03082e-19	0.817339	0.471	0.057	7.52613e-15
Cenpf	8.06616e-19	1.03972	0.402	0.017	2.00299e-14
Pbk	1.09535e-18	0.591265	0.385	0.006	2.71998e-14
Spc24	2.45265e-18	0.770337	0.534	0.126	6.09041e-14
Nek2	4.80625e-18	0.722478	0.379	0.011	1.19349e-13
Knstrn	1.03581e-16	0.718717	0.356	0.011	2.57211e-12
Kif20b	1.19146e-16	0.714194	0.333	0	2.95864e-12
Nuf2	1.19146e-16	0.537829	0.333	0	2.95864e-12
Nusap1	2.4081e-16	0.52831	0.328	0	5.97979e-12
Racgap1	2.58352e-16	0.493497	0.339	0.006	6.41539e-12
Nucks1	3.00564e-16	0.858143	0.736	0.443	7.46359e-12
Kif20a	4.27333e-16	0.68044	0.379	0.029	1.06115e-11
RP23-45G16.5	5.84735e-16	0.70231	0.385	0.034	1.45201e-11
Ube2c	1.65773e-15	0.72267	0.345	0.017	4.11646e-11
Nudt7	3.26485e-15	-0.781389	0.552	0.793	8.10727e-11
Cenpa	3.2873e-15	0.567786	0.391	0.04	8.16303e-11
Ccnb2	9.66618e-15	0.616222	0.379	0.04	2.40031e-10
Anln	1.14118e-14	0.635712	0.322	0.011	2.83377e-10
Prim1	1.25802e-14	0.631017	0.414	0.069	3.12391e-10
Rrm1	1.41672e-14	0.677696	0.391	0.052	3.51799e-10
Kif11	2.76625e-14	0.564608	0.31	0.011	6.86915e-10
Cdkn1a	4.15995e-14	0.758583	0.5	0.155	1.033e-09
C330027C09Rik	6.06346e-14	0.591386	0.368	0.046	1.50568e-09
Tubb6	6.77892e-14	0.681201	0.408	0.075	1.68334e-09
Ncapg	9.51714e-14	0.473229	0.316	0.017	2.3633e-09
Tuba1b	9.63413e-14	0.557598	0.425	0.086	2.39235e-09
Tacc3	9.93521e-14	0.475936	0.339	0.029	2.46711e-09
Cenpq	1.15615e-13	0.525048	0.333	0.029	2.87095e-09
Ezh2	1.92419e-13	0.548751	0.356	0.046	4.77814e-09
Arl6ip1	1.93009e-13	0.911516	0.799	0.649	4.7928e-09
Cdca8	3.65888e-13	0.503279	0.293	0.011	9.08574e-09
Kif4	4.32666e-13	0.434893	0.264	0	1.0744e-08
Dbf4	5.83059e-13	0.561186	0.351	0.046	1.44785e-08
Cenpe	6.54407e-13	0.655143	0.287	0.011	1.62502e-08
Arhgap11a	8.36768e-13	0.391036	0.259	0	2.07786e-08
Pcna	8.96164e-13	0.612264	0.414	0.092	2.22535e-08
Mcm5	1.47814e-12	0.507269	0.31	0.029	3.67051e-08
Map4k4	2.7293e-12	0.558456	0.305	0.029	6.7774e-08
Aurkb	5.92845e-12	0.413096	0.241	0	1.47215e-07
Ttk	5.92845e-12	0.390522	0.241	0	1.47215e-07
Plk1	6.02547e-12	0.404528	0.264	0.011	1.49624e-07
Diap3	7.26315e-12	0.400031	0.264	0.011	1.80358e-07
Incenp	8.17133e-12	0.53665	0.276	0.017	2.02911e-07
Apoa5	8.36881e-12	-0.482783	0.759	0.931	2.07814e-07
Neurl1b	8.62181e-12	0.423287	0.253	0.006	2.14097e-07
Uox	9.44216e-12	-0.499477	0.856	0.954	2.34468e-07
Shcbp1	1.1309e-11	0.376352	0.236	0	2.80826e-07
2700094K13Rik	1.52471e-11	0.548632	0.448	0.138	3.78616e-07
Calm2	1.75631e-11	0.710665	0.695	0.46	4.36126e-07
Kif2c	2.15008e-11	0.404282	0.23	0	5.33907e-07
Mcm6	3.25868e-11	0.51271	0.316	0.046	8.09197e-07
Aox3	3.31596e-11	-0.684717	0.632	0.851	8.2342e-07
Ccnb1	3.70799e-11	0.363014	0.241	0.006	9.20768e-07
Car3	4.2428e-11	-0.588547	0.695	0.897	1.05357e-06
Rad51	4.34123e-11	0.316938	0.259	0.017	1.07801e-06
Hells	4.5576e-11	0.404612	0.247	0.011	1.13174e-06
Casc5	6.49103e-11	0.511353	0.236	0.006	1.61185e-06
Tyms	8.41482e-11	0.462105	0.362	0.086	2.08957e-06
Foxm1	8.69696e-11	0.333262	0.23	0.006	2.15963e-06
Elovl3	1.52204e-10	-0.634375	0.259	0.58	3.77954e-06
Zwilch	1.69606e-10	0.298728	0.224	0.006	4.21166e-06
Ncapg2	2.25415e-10	0.341014	0.259	0.023	5.59751e-06
Cdca2	2.71833e-10	0.30876	0.207	0	6.75015e-06
Mad2l1	3.19261e-10	0.421536	0.276	0.034	7.9279e-06
Hnrnpab	3.20186e-10	0.613104	0.713	0.523	7.95087e-06
Cenpm	4.51011e-10	0.356059	0.293	0.046	1.11995e-05
Tuba1c	4.8699e-10	0.741932	0.644	0.42	1.20929e-05
Tdo2	5.02782e-10	-0.432034	0.856	0.943	1.24851e-05
Serpinb8	8.50918e-10	0.376253	0.236	0.017	2.113e-05
Abcb11	9.08651e-10	-0.548869	0.603	0.816	2.25636e-05
Stmn1	9.54465e-10	0.253332	0.224	0.011	2.37013e-05
Hsd3b5	1.12483e-09	-0.66315	0.184	0.466	2.79317e-05
Kif22	1.27857e-09	0.326233	0.218	0.011	3.17493e-05
Cdkn2c	1.29359e-09	0.414018	0.282	0.046	3.21225e-05
Hjurp	1.34214e-09	0.746962	0.517	0.253	3.3328e-05
Rad21	1.70701e-09	0.693599	0.506	0.236	4.23886e-05
Plk4	1.79262e-09	0.445871	0.241	0.023	4.45144e-05
Hal	1.84448e-09	-0.904034	0.408	0.603	4.58021e-05
Cps1	2.11697e-09	-0.449846	0.931	0.96	5.25686e-05
Atad2	2.8901e-09	0.538791	0.247	0.029	7.1767e-05
Oip5	3.26666e-09	0.203934	0.184	0	8.11177e-05
2810408I11Rik	3.71722e-09	0.364202	0.276	0.046	9.23059e-05
Apoa1	4.10479e-09	-0.266547	1	1	0.00010193
Ncapd2	4.39236e-09	0.272664	0.207	0.011	0.000109071
Lmnb1	5.27755e-09	0.355776	0.241	0.029	0.000131052
Rbp4	5.80116e-09	-0.275479	0.966	0.994	0.000144054
Sgol2	6.03591e-09	0.419272	0.178	0	0.000149884
Slfn9	6.27126e-09	0.443882	0.23	0.023	0.000155728
Thrsp	6.81463e-09	-0.571638	0.379	0.621	0.000169221
Tmpo	9.73077e-09	0.620801	0.506	0.253	0.000241635
Vars	1.01862e-08	0.455019	0.391	0.132	0.000252944
Mbl2	1.03083e-08	0.510841	0.822	0.736	0.000255976
H2afx	1.33667e-08	0.293588	0.224	0.023	0.000331923
Lig1	1.35132e-08	0.399891	0.224	0.023	0.000335561
Mdc1	1.60475e-08	0.34918	0.282	0.057	0.000398491
Aspm	1.65084e-08	0.327832	0.184	0.006	0.000409937
Dlgap5	1.81965e-08	0.324967	0.184	0.006	0.000451854
Arhgef39	2.04262e-08	0.206511	0.167	0	0.000507222
Fabp1	2.31205e-08	-0.329852	0.977	0.989	0.000574129
Ncaph	2.38152e-08	0.319017	0.207	0.017	0.000591378
Hist1h1b	2.74052e-08	0.375178	0.178	0.006	0.000680526
Hat1	2.94381e-08	0.350598	0.287	0.069	0.000731007
Dnajc9	3.44607e-08	0.430966	0.31	0.08	0.000855729
Fen1	3.71492e-08	0.324877	0.224	0.029	0.000922489
Prr11	3.74141e-08	0.242134	0.161	0	0.000929068
Ska1	3.74141e-08	0.231568	0.161	0	0.000929068
Ywhah	4.02179e-08	0.354505	0.293	0.069	0.000998691
Pecr	4.99139e-08	-0.394577	0.448	0.69	0.00123946
Cdkn2d	5.41571e-08	0.258023	0.218	0.029	0.00134483
Bub1	5.42796e-08	0.222527	0.195	0.017	0.00134787
Comt	5.63576e-08	-0.33694	0.81	0.943	0.00139947
Mlf1ip	5.64502e-08	0.298602	0.172	0.006	0.00140177
Psip1	5.67851e-08	0.41214	0.402	0.155	0.00141009
Ccdc34	6.19142e-08	0.450222	0.27	0.063	0.00153745
Haus4	6.51164e-08	0.312841	0.287	0.069	0.00161697
Alb	6.61147e-08	-0.297393	1	1	0.00164176
Mastl	6.7924e-08	0.36918	0.207	0.023	0.00168669
Mxd3	6.83389e-08	0.223725	0.155	0	0.00169699
Ndc80	8.36168e-08	0.276132	0.167	0.006	0.00207637
Gpx7	8.67405e-08	0.222864	0.184	0.011	0.00215394
Bhmt	8.84477e-08	-0.436626	0.828	0.908	0.00219633
Hn1	1.10588e-07	0.353022	0.293	0.08	0.00274612
Gins2	1.2069e-07	0.259574	0.224	0.034	0.00299697
Tcf19	1.48375e-07	0.294243	0.195	0.023	0.00368445
Mcm8	1.51772e-07	0.207497	0.161	0.006	0.00376881
Dtymk	1.54873e-07	0.428448	0.414	0.178	0.00384582
Kpnb1	1.57835e-07	0.642471	0.598	0.374	0.00391937
Rangap1	1.74645e-07	0.49731	0.54	0.333	0.00433679
Klf6	1.77357e-07	0.416981	0.287	0.075	0.00440413
Ces3b	1.89109e-07	-0.468452	0.368	0.586	0.00469596
Cml2	1.90398e-07	-0.420806	0.741	0.885	0.00472796
Cdkn3	1.9194e-07	0.294476	0.207	0.029	0.00476624
4632434I11Rik	1.98935e-07	0.219596	0.201	0.023	0.00493995
Fignl1	2.26145e-07	0.208835	0.144	0	0.00561564
Rbl1	2.73751e-07	0.288972	0.213	0.034	0.00679779
Hpd	2.75201e-07	-0.352708	0.902	0.931	0.00683379
Selenbp2	2.81725e-07	-0.546009	0.632	0.787	0.0069958
Tk1	2.89942e-07	0.363368	0.339	0.121	0.00719985
Bub1b	3.09738e-07	0.25426	0.155	0.006	0.00769141
Chaf1a	3.45003e-07	0.231375	0.178	0.017	0.00856711
Sae1	3.47146e-07	0.394616	0.437	0.195	0.00862034
Pole3	4.32032e-07	0.360644	0.402	0.172	0.0107282
Ccl9	4.39934e-07	0.667226	0.655	0.448	0.0109244
Cdk5rap2	4.61771e-07	0.33194	0.201	0.029	0.0114667
Scp2	4.8139e-07	-0.331704	0.862	0.954	0.0119539
Suv39h1	4.93617e-07	0.290884	0.178	0.017	0.0122575
Mcm7	5.4565e-07	0.361201	0.276	0.08	0.0135496
Slco1a1	5.5082e-07	-0.459298	0.477	0.678	0.013678
Gmnn	6.82121e-07	0.355014	0.276	0.08	0.0169384
Hnrnpa2b1	6.92363e-07	0.364373	0.799	0.73	0.0171927
mt-Co1	7.02129e-07	-0.44801	0.925	0.954	0.0174353
Reep4	7.73188e-07	0.301443	0.23	0.052	0.0191998
Hsd17b2	7.94795e-07	-0.452371	0.523	0.695	0.0197363
Upp2	8.61185e-07	-0.509441	0.385	0.575	0.0213849
Hsd17b6	8.66818e-07	-0.508243	0.149	0.368	0.0215248
Bub3	9.17832e-07	0.410062	0.368	0.155	0.0227916
Pdcd4	9.47465e-07	-0.480756	0.374	0.575	0.0235275
Dek	9.92644e-07	0.565484	0.523	0.322	0.0246493
Tubb2a	1.07872e-06	0.465591	0.586	0.374	0.0267868
2810007J24Rik	1.09662e-06	-0.446441	0.632	0.793	0.0272313
Rpa1	1.13402e-06	0.370621	0.391	0.184	0.0281599
Ranbp1	1.16074e-06	0.446859	0.466	0.241	0.0288235
Hsp90aa1	1.17949e-06	0.438705	0.483	0.27	0.0292891
Eri2	1.24652e-06	0.236619	0.19	0.029	0.0309536
Hyls1	1.33523e-06	0.272967	0.126	0	0.0331565
Insig2	1.34124e-06	-0.48391	0.5	0.672	0.0333056
Dhfr	1.49035e-06	0.42368	0.489	0.287	0.0370083
Mybl1	1.51751e-06	0.287882	0.167	0.017	0.0376827
Fam111a	1.72127e-06	0.325833	0.138	0.006	0.0427426
Cenpk	1.79589e-06	0.202636	0.149	0.011	0.0445956
Mthfd2	2.03136e-06	0.21962	0.149	0.011	0.0504427
Ndc1	2.13307e-06	0.296535	0.27	0.08	0.0529685
Etnppl	2.18353e-06	-0.48439	0.178	0.379	0.0542215
Nop58	2.22784e-06	0.433693	0.385	0.178	0.0553218
Rfc4	2.26452e-06	0.237784	0.218	0.046	0.0562326
Mup3	2.35941e-06	-0.30602	1	1	0.0585888
Trim59	2.40166e-06	0.229039	0.121	0	0.0596379
Rad18	2.51174e-06	0.261961	0.161	0.017	0.0623716
Cdo1	2.71543e-06	-0.330478	0.833	0.943	0.0674297
Timm50	2.73878e-06	0.385094	0.408	0.201	0.0680093
Anp32e	2.86086e-06	0.300941	0.351	0.149	0.071041
Pck1	2.9582e-06	-0.348159	0.92	0.948	0.0734581
Reep6	3.08873e-06	-0.370256	0.621	0.782	0.0766992
Lin54	3.11352e-06	0.260601	0.218	0.052	0.0773148
Xpo1	3.11481e-06	0.45066	0.397	0.19	0.077347
Haus6	3.16673e-06	0.287954	0.167	0.023	0.0786363
Eri1	3.52553e-06	0.374929	0.333	0.132	0.0875459
Gas2l3	3.84547e-06	0.301751	0.253	0.075	0.0954906
Dut	3.85629e-06	0.302722	0.293	0.103	0.0957593
E2f8	4.40655e-06	0.273383	0.184	0.034	0.109423
Rnaseh2c	4.74177e-06	0.395665	0.443	0.224	0.117748
C8a	4.93333e-06	-0.348005	0.782	0.914	0.122504
Gins1	5.0648e-06	0.225028	0.19	0.034	0.125769
Ran	5.35055e-06	0.442539	0.414	0.218	0.132865
mt-Nd2	5.69873e-06	-0.339042	0.954	0.971	0.141511
Phf5a	5.96627e-06	0.330461	0.385	0.184	0.148154
Cdkn1b	6.07585e-06	0.392627	0.356	0.161	0.150875
Gnmt	6.33763e-06	-0.235276	0.977	0.977	0.157376
Atpif1	6.96961e-06	0.400343	0.385	0.19	0.173069
Glud1	7.3814e-06	-0.282144	0.891	0.977	0.183295
Cyp2f2	7.50706e-06	-0.612375	0.471	0.644	0.186415
Mis18bp1	7.71825e-06	0.227536	0.109	0	0.191659
Nudc	8.22959e-06	0.211504	0.345	0.144	0.204357
Setd8	9.02695e-06	0.37529	0.414	0.224	0.224157
Serpina3n	9.16966e-06	0.394743	0.828	0.77	0.227701
Tgm2	1.03007e-05	0.459986	0.529	0.345	0.255786
Serpina1b	1.11342e-05	-0.209793	0.966	0.971	0.276483
Ybx1	1.11993e-05	0.433859	0.667	0.489	0.278102
Scd1	1.13876e-05	-0.503565	0.856	0.931	0.282777
Rpa2	1.17978e-05	0.224824	0.218	0.057	0.292962
Kmo	1.24089e-05	0.384932	0.799	0.724	0.308138
H2afv	1.24552e-05	0.317444	0.437	0.23	0.309288
Cml1	1.25469e-05	-0.406307	0.391	0.592	0.311564
Pagr1a	1.31712e-05	0.277205	0.224	0.063	0.327068
Slc38a4	1.32076e-05	-0.312113	0.753	0.862	0.327972
Srsf3	1.35907e-05	0.336111	0.385	0.201	0.337484
Rps20	1.36678e-05	0.382765	0.667	0.494	0.339399
Ublcp1	1.39402e-05	0.274342	0.23	0.069	0.346164
Malat1	1.40717e-05	-0.808798	0.448	0.667	0.349429
Snx7	1.4561e-05	0.316272	0.379	0.178	0.361578
Wbp5	1.51344e-05	0.284833	0.333	0.149	0.375816
Rfc5	1.5469e-05	0.248446	0.247	0.08	0.384127
Haao	1.56518e-05	-0.31181	0.695	0.828	0.388664
Pigr	1.67047e-05	-0.440084	0.787	0.845	0.414812
Ckap5	1.6918e-05	0.217434	0.259	0.086	0.420108
Txnrd1	1.7293e-05	0.401235	0.655	0.529	0.42942
Vrk1	1.7412e-05	0.274134	0.172	0.034	0.432375
Slc38a3	1.74289e-05	-0.361188	0.701	0.851	0.432795
G3bp1	1.77754e-05	0.375564	0.362	0.167	0.441399
Cpn2	1.96974e-05	-0.344003	0.483	0.678	0.489126
Bhmt2	2.07955e-05	-0.370695	0.443	0.609	0.516394
Hspa8	2.37298e-05	0.340473	0.77	0.684	0.589259
2020-09-07	2.37524e-05	0.455671	0.517	0.316	0.58982
Rfc2	2.44928e-05	0.360831	0.31	0.138	0.608206
Ppil1	2.45052e-05	0.227042	0.259	0.092	0.608514
Dctpp1	2.58011e-05	0.357678	0.397	0.207	0.640693
Mcm2	2.63526e-05	0.28528	0.19	0.046	0.654387
Rpn2	2.70948e-05	0.405358	0.569	0.408	0.672819
Ube2k	2.83376e-05	0.348055	0.517	0.31	0.703678
Mbd1	2.87273e-05	0.364825	0.333	0.149	0.713355
Ndrg2	3.22899e-05	-0.296808	0.868	0.931	0.801822
Srxn1	3.67419e-05	0.319778	0.379	0.195	0.912374
Calm3	3.75904e-05	0.432243	0.385	0.213	0.933445
Rnaseh2b	4.077e-05	0.217677	0.213	0.063	1
Mat2a	4.11053e-05	0.482635	0.471	0.305	1
Atf3	4.15296e-05	0.362944	0.425	0.218	1
Nfatc2ip	4.47103e-05	0.200298	0.132	0.017	1
Gpd1	4.47944e-05	-0.294479	0.466	0.649	1
G2e3	4.52734e-05	0.272667	0.201	0.057	1
Fgg	4.6936e-05	-0.203445	0.994	1	1
Mlec	4.73687e-05	0.490589	0.621	0.483	1
Ces2a	4.90482e-05	-0.27305	0.592	0.787	1
Lap3	5.1014e-05	-0.274274	0.638	0.782	1
Tmem53	5.34412e-05	0.28137	0.339	0.161	1
Asl	5.77781e-05	-0.383514	0.603	0.776	1
Tcp1	6.5157e-05	0.381115	0.621	0.477	1
Brca2	6.76622e-05	0.31159	0.138	0.023	1
Otc	6.95296e-05	-0.283471	0.805	0.868	1
Sds	7.29773e-05	-0.536794	0.247	0.408	1
Snrpd1	7.67332e-05	0.279409	0.282	0.121	1
Prtn3	7.78177e-05	0.284555	0.27	0.109	1
Hp1bp3	7.92526e-05	0.466899	0.511	0.351	1
Cat	7.95799e-05	-0.248151	0.925	0.948	1
Snrpa1	7.96874e-05	0.263512	0.305	0.138	1
Hn1l	8.32219e-05	0.226911	0.299	0.132	1
Egfr	8.33233e-05	-0.261805	0.81	0.862	1
Pcnt	8.62197e-05	0.226629	0.149	0.029	1
Pgp	8.70047e-05	0.275069	0.374	0.207	1
Ldha	8.93005e-05	0.29727	0.891	0.851	1
Gstm3	9.25063e-05	0.669388	0.598	0.42	1
Ccnf	9.39548e-05	0.26825	0.253	0.098	1
Hmgcs2	9.39874e-05	-0.266526	0.868	0.914	1
Ccdc77	9.47908e-05	0.286413	0.201	0.063	1
Cbx5	0.000100141	0.367109	0.356	0.19	1
Tgoln1	0.000102696	-0.325934	0.414	0.569	1
Rps11	0.000102835	0.365441	0.489	0.316	1
Mdh1	0.000104647	-0.290066	0.747	0.874	1
Nubp1	0.000105157	0.381851	0.379	0.213	1
F7	0.000108949	-0.400252	0.425	0.569	1
Smad4	0.000111273	0.253879	0.351	0.172	1
Adck3	0.000114764	-0.37434	0.54	0.638	1
Tprkb	0.000117286	-0.299936	0.339	0.506	1
Slc25a48	0.000117538	0.381303	0.253	0.103	1
Hspa14	0.000117567	0.271589	0.339	0.172	1
Azgp1	0.000122515	-0.24289	0.92	0.971	1
Tcirg1	0.000123612	0.200461	0.27	0.109	1
Cyp2d26	0.000125749	-0.291557	0.753	0.81	1
Cenpl	0.000131986	0.266358	0.218	0.075	1
Mug2	0.000132583	-0.40517	0.58	0.713	1
Agxt	0.000139728	-0.394571	0.529	0.661	1
Mdm2	0.000153218	0.340634	0.322	0.161	1
Snrnp48	0.000154667	0.204158	0.224	0.086	1
Mrps6	0.000155642	0.310188	0.253	0.109	1
Nup205	0.000159713	0.261616	0.213	0.075	1
Aldh1l1	0.000160944	-0.253939	0.862	0.931	1
Serpina1d	0.000167571	-0.259689	0.868	0.943	1
Emc8	0.000168202	0.231906	0.333	0.167	1
Ccng1	0.00016908	0.295125	0.356	0.19	1
Anp32b	0.000176313	0.396892	0.448	0.299	1
Ykt6	0.000180442	0.380489	0.351	0.195	1
Nags	0.000184693	0.338439	0.466	0.282	1
Slc27a2	0.000184889	-0.252814	0.845	0.92	1
Gls2	0.000185814	-0.32668	0.402	0.586	1
Hist1h1e	0.000188497	0.244826	0.224	0.08	1
Afm	0.000191908	-0.290504	0.466	0.621	1
Zfp367	0.000193424	0.263895	0.264	0.115	1
Wfdc17	0.000208137	0.287356	0.19	0.057	1
Pola1	0.000213231	0.244321	0.155	0.04	1
Ptma	0.000218547	0.219523	0.27	0.121	1
Lgals9	0.000228862	-0.329391	0.638	0.753	1
mt-Cytb	0.000232534	-0.255569	0.902	0.937	1
Tkt	0.000234475	0.344837	0.552	0.402	1
Ppp4c	0.000234501	0.251295	0.236	0.092	1
Tmem97	0.000242512	0.400583	0.46	0.299	1
Apob	0.000245863	-0.299876	0.977	0.966	1
Tpr	0.000251283	0.456624	0.523	0.379	1
Gm2788	0.000271859	-0.211473	0.092	0.23	1
Scaf11	0.000279695	0.292403	0.437	0.27	1
Clcc1	0.000279736	0.282982	0.379	0.213	1
Csrp2	0.000298218	0.284245	0.322	0.161	1
Ccbl2	0.000299733	-0.300792	0.443	0.586	1
Rgn	0.000301617	0.205281	0.931	0.77	1
Psmb1	0.000307241	0.286652	0.713	0.626	1
Snx5	0.000307539	0.239409	0.391	0.224	1
Cd5l	0.000313116	0.459744	0.218	0.08	1
Ptp4a2	0.000320524	0.310983	0.632	0.5	1
Rpl13a	0.000327249	0.278347	0.799	0.747	1
Idh1	0.00033107	-0.290982	0.661	0.793	1
Mcm3	0.000341799	0.235971	0.172	0.052	1
Exosc8	0.000344627	0.250463	0.247	0.103	1
Hgd	0.000355827	-0.254976	0.644	0.81	1
Pdik1l	0.000355912	0.273144	0.224	0.092	1
Gsr	0.000358394	0.237816	0.489	0.316	1
Atp6v1c1	0.00036526	0.347468	0.345	0.195	1
Lpin1	0.000399187	-0.352223	0.207	0.356	1
Gjb2	0.000401614	-0.280031	0.546	0.678	1
Cby1	0.000404829	0.217991	0.195	0.069	1
Ssx2ip	0.000412834	0.214347	0.207	0.08	1
Rrbp1	0.000430781	-0.271974	0.73	0.793	1
Arf6	0.000433644	0.313882	0.397	0.236	1
Dgat2	0.000435033	-0.22877	0.621	0.724	1
Rbbp8	0.000438587	0.3024	0.213	0.086	1
Lsm2	0.000454397	0.249449	0.241	0.103	1
Vbp1	0.000456079	0.276953	0.247	0.109	1
Taf9	0.000463719	0.292775	0.345	0.19	1
Gclc	0.000486647	0.358954	0.724	0.632	1
Fxn	0.000498295	0.207127	0.218	0.086	1
Luc7l3	0.000504815	0.276291	0.374	0.218	1
Gstm1	0.000520109	0.330493	0.879	0.897	1
Psmc1	0.000526832	0.30749	0.569	0.414	1
Ilf3	0.000535316	0.223648	0.282	0.132	1
Kynu	0.000551235	-0.298905	0.425	0.569	1
Hrsp12	0.000553455	-0.308817	0.736	0.822	1
Matr3	0.000554487	0.350299	0.46	0.316	1
Trp53inp1	0.000556941	0.362825	0.529	0.402	1
Chd1l	0.000559277	0.265373	0.236	0.103	1
Rbbp7	0.000560518	0.231563	0.402	0.241	1
Sfpq	0.000561829	0.387247	0.437	0.282	1
F10	0.00057882	-0.207677	0.822	0.902	1
Nono	0.000580189	0.242303	0.293	0.149	1
Mup7	0.00058141	-0.32162	0.943	0.977	1
Lifr	0.000581781	-0.280667	0.5	0.638	1
Fam25c	0.000599837	0.251641	0.667	0.494	1
Ephx1	0.000600839	0.280611	0.724	0.644	1
Anapc1	0.000607883	0.206381	0.27	0.126	1
Tinf2	0.000607904	0.208273	0.172	0.057	1
Pih1d1	0.000628092	0.27376	0.339	0.184	1
Abca8a	0.000637377	-0.260278	0.149	0.287	1
Hoga1	0.000663082	-0.273858	0.385	0.511	1
Aldh1b1	0.0006771	-0.249179	0.046	0.155	1
Lmna	0.000679483	0.326327	0.356	0.224	1
Cnot6	0.00069247	0.343829	0.402	0.264	1
Ncaph2	0.000721239	0.275618	0.443	0.293	1
Lbr	0.000745604	0.272446	0.259	0.121	1
Npm1	0.000758444	0.290986	0.431	0.282	1
Kpna4	0.000768146	0.283598	0.333	0.19	1
Ctr9	0.000769461	0.317615	0.333	0.184	1
Upb1	0.000782909	-0.283984	0.563	0.69	1
Sephs2	0.000827697	-0.259638	0.753	0.845	1
Ssrp1	0.000834114	0.398031	0.477	0.322	1
Slc2a2	0.000863816	-0.319257	0.27	0.414	1
Mt1	0.000867867	0.308832	0.77	0.649	1
Mug1	0.000886085	-0.252219	0.908	0.92	1
Serpina12	0.000904201	-0.439015	0.161	0.287	1
0610005C13Rik	0.000950132	-0.289523	0.5	0.644	1
D230025D16Rik	0.000950291	0.318957	0.305	0.167	1
Naa50	0.000993554	0.352404	0.517	0.385	1
Kif1b	0.0010058	-0.322075	0.316	0.466	1
Snrnp70	0.00100729	0.231363	0.414	0.247	1
Psmd7	0.00101692	0.315581	0.575	0.448	1
Uspl1	0.00103779	0.250339	0.224	0.098	1
Cdc27	0.00104165	0.225305	0.305	0.161	1
Cpsf2	0.0010486	0.228179	0.293	0.155	1
Usp33	0.00105181	0.432922	0.27	0.138	1
Idh2	0.00105309	0.334148	0.529	0.397	1
Gpcpd1	0.00108272	-0.21026	0.253	0.408	1
Slc37a4	0.00112397	-0.359458	0.276	0.414	1
Hagh	0.00113002	-0.228046	0.707	0.816	1
Maob	0.00114249	-0.317427	0.414	0.546	1
Set	0.00118747	0.254465	0.374	0.23	1
Ccne2	0.00120998	0.263171	0.126	0.034	1
Brk1	0.0012153	0.283487	0.379	0.236	1
Mrps16	0.00122765	0.211426	0.287	0.149	1
Pycrl	0.00123195	0.223193	0.31	0.172	1
Fnbp1l	0.00125101	0.220422	0.236	0.109	1
Ces1e	0.00126714	-0.364636	0.385	0.511	1
Ilf2	0.00127423	0.255415	0.241	0.115	1
Fam96a	0.00131542	0.312613	0.425	0.287	1
Whsc1	0.00133105	0.31876	0.356	0.218	1
Dnajc10	0.00137664	0.246821	0.368	0.218	1
Lasp1	0.0013774	0.390083	0.46	0.328	1
Ddx39	0.00137881	0.210344	0.224	0.103	1
Pnpo	0.00147794	-0.309003	0.471	0.603	1
Rps3	0.00149232	0.212552	0.851	0.816	1
Sfmbt1	0.00155822	0.332239	0.345	0.213	1
Blvrb	0.00157909	0.234388	0.557	0.402	1
Cebpa	0.0015997	-0.254983	0.397	0.534	1
mt-Nd5	0.00160426	-0.276003	0.816	0.891	1
Glo1	0.00162667	-0.292423	0.517	0.621	1
Cyp3a25	0.00163841	-0.20119	0.718	0.81	1
Rpl38	0.00165534	0.231404	0.218	0.103	1
Haus3	0.00167446	0.209827	0.172	0.069	1
Hsd11b1	0.00171033	-0.353382	0.621	0.718	1
Mrpl49	0.00182008	0.294846	0.299	0.178	1
Otud6b	0.00182737	0.277521	0.27	0.144	1
Mup20	0.00187963	-0.434018	0.971	0.983	1
Acsl1	0.00192167	-0.274802	0.649	0.764	1
Nsmce4a	0.00192731	0.223811	0.322	0.19	1
Tial1	0.00197804	0.253959	0.351	0.207	1
Rps7	0.00198721	0.2027	0.207	0.092	1
Polr2f	0.00200361	0.23254	0.385	0.247	1
Snrpd2	0.00210417	0.246589	0.351	0.213	1
Clock	0.00225136	0.294489	0.328	0.201	1
Pold3	0.00229267	0.22211	0.195	0.086	1
Snrpe	0.00230184	0.224563	0.305	0.172	1
Mrpl51	0.00234796	0.215486	0.345	0.213	1
Gm4951	0.00235714	-0.305066	0.368	0.494	1
Myo10	0.00236642	0.246835	0.282	0.149	1
Rcbtb2	0.00237752	0.238247	0.282	0.155	1
Pipox	0.00241645	-0.240575	0.368	0.523	1
Usp1	0.00248168	0.27581	0.282	0.161	1
Mup14	0.00248904	-0.271202	0.494	0.592	1
Rpl37a	0.00249632	0.256856	0.339	0.207	1
Acot1	0.00250925	0.201537	0.253	0.132	1
Suz12	0.00252689	0.280278	0.31	0.178	1
Srrt	0.00253419	0.305896	0.328	0.207	1
Mup19	0.00254154	-0.467485	0.557	0.632	1
Myo1c	0.00255931	0.300308	0.247	0.132	1
Cds2	0.00258739	0.279314	0.379	0.236	1
Ncl	0.002633	0.316866	0.655	0.575	1
Stip1	0.00265994	0.283156	0.483	0.379	1
Hnrnpul1	0.0027685	0.244807	0.391	0.264	1
Adss	0.00277119	0.301773	0.385	0.259	1
Rps19	0.0028484	0.249356	0.575	0.448	1
Eny2	0.0028627	0.261237	0.5	0.362	1
Krt8	0.002887	0.274897	0.621	0.489	1
Mpv17l2	0.00292474	0.202123	0.201	0.092	1
Impad1	0.00294953	0.326239	0.402	0.282	1
Ugdh	0.00296849	0.275976	0.678	0.603	1
Cth	0.00305348	-0.235854	0.644	0.77	1
Rps2	0.00308072	0.226119	0.661	0.557	1
Lman1	0.00323514	-0.276383	0.58	0.69	1
Ebp	0.00324954	0.276578	0.695	0.592	1
Timm9	0.0032727	0.246437	0.328	0.201	1
Caprin1	0.00327566	0.31016	0.644	0.557	1
Mup6	0.00327864	-0.363001	0.534	0.598	1
Mmgt1	0.00332351	0.277569	0.218	0.109	1
Cdc42bpa	0.00333745	0.296302	0.27	0.149	1
Gys2	0.00334579	-0.266619	0.247	0.362	1
Tat	0.00336287	-0.204447	0.891	0.948	1
Arrdc3	0.00339069	-0.274085	0.201	0.328	1
Decr2	0.00342986	-0.248515	0.471	0.58	1
Fcna	0.00354666	0.200314	0.126	0.04	1
Hspa4l	0.00355584	0.224225	0.356	0.224	1
Faah	0.00359017	0.223244	0.511	0.362	1
Dynll1	0.00363103	0.356189	0.385	0.264	1
Inmt	0.00364072	-0.256091	0.684	0.793	1
Smc1a	0.00366772	0.268465	0.362	0.236	1
Mrps18a	0.00366928	0.305637	0.282	0.161	1
Abhd6	0.00369234	0.23083	0.368	0.236	1
Cyp2c44	0.0037248	-0.240647	0.46	0.58	1
Uroc1	0.00374377	-0.284924	0.517	0.609	1
Marco	0.00387267	0.460163	0.149	0.057	1
Uchl5	0.00389167	0.217812	0.305	0.19	1
Hamp	0.00393777	0.278789	0.718	0.609	1
Pter	0.00395594	-0.298749	0.264	0.385	1
Insig1	0.00404246	-0.246566	0.443	0.563	1
Cd302	0.0040549	0.216832	0.879	0.868	1
Ctsc	0.00407279	-0.224783	0.19	0.316	1
Med19	0.00426259	0.219441	0.236	0.126	1
Bckdha	0.00428184	-0.244275	0.42	0.517	1
Serinc3	0.00431083	0.234133	0.494	0.379	1
Saa4	0.00434805	-0.261763	0.753	0.81	1
Gpr108	0.00442515	-0.226036	0.115	0.218	1
Cmah	0.00442923	-0.212507	0.385	0.523	1
Mocs2	0.00450139	-0.203503	0.517	0.598	1
Slc7a2	0.00463207	-0.317211	0.598	0.713	1
Strap	0.0047439	0.228584	0.466	0.339	1
Clec4f	0.00479703	0.231902	0.218	0.109	1
Rpl22	0.0049378	0.275205	0.546	0.42	1
Elp5	0.00499855	0.209886	0.218	0.109	1
Serpina3m	0.00502455	0.243812	0.77	0.77	1
Ywhag	0.00507434	0.288453	0.517	0.414	1
Arpc1b	0.00508026	0.245172	0.305	0.178	1
Nptn	0.00512749	0.287321	0.339	0.213	1
Ces1b	0.00521731	0.200087	0.494	0.374	1
Pdxk	0.00525194	0.243285	0.23	0.121	1
Dpy30	0.00550049	0.216655	0.316	0.19	1
1810037I17Rik	0.00577862	0.211311	0.345	0.218	1
Rbbp4	0.0059324	0.310895	0.477	0.356	1
Snord13	0.00601268	0.417208	0.46	0.333	1
Csf1r	0.00616053	0.26073	0.132	0.046	1
Nicn1	0.00622253	0.226146	0.236	0.126	1
Mup12	0.00624686	-0.441572	0.489	0.569	1
Coq2	0.00633854	0.228018	0.328	0.213	1
Yme1l1	0.00636168	0.223956	0.575	0.448	1
Opa3	0.00645661	0.27515	0.345	0.224	1
Atp2c1	0.00652882	0.218203	0.259	0.144	1
Sun2	0.00677329	0.244395	0.368	0.247	1
Sar1b	0.00679678	-0.238678	0.5	0.621	1
Cenpb	0.0071972	0.292098	0.379	0.27	1
Ftcd	0.0072548	-0.236916	0.517	0.603	1
Calu	0.00757541	0.204996	0.391	0.264	1
Il1rap	0.00777818	-0.302722	0.374	0.477	1
Psmc5	0.00804317	0.213987	0.557	0.414	1
Smarcc1	0.0080442	0.207631	0.345	0.23	1
Actb	0.0081708	0.200652	0.902	0.96	1
Rnf141	0.00861204	0.243431	0.374	0.259	1
Hint1	0.00867341	0.278109	0.753	0.73	1
Plxna2	0.00875936	-0.211045	0.052	0.132	1
Csad	0.00877814	0.237189	0.557	0.431	1
Gtf3c4	0.00880398	0.200526	0.218	0.115	1
Apex1	0.00881656	0.247646	0.27	0.161	1
Slc40a1	0.0088508	0.282767	0.391	0.259	1
B230219D22Rik	0.00887037	0.215731	0.345	0.218	1
Rps5	0.00892204	0.308635	0.839	0.845	1
Mup4	0.0089277	-0.27861	0.305	0.402	1
Aqp8	0.00894469	-0.248203	0.259	0.374	1
Sh3bgrl	0.00896037	0.304384	0.557	0.414	1
Cxcl1	0.00904832	-0.309748	0.368	0.489	1
Acad11	0.0091016	-0.279085	0.397	0.5	1
Os9	0.00926244	-0.241561	0.523	0.632	1
Cct2	0.00929632	0.260563	0.609	0.506	1
Slc17a2	0.00941184	-0.225152	0.299	0.408	1
Pcyt2	0.00949178	-0.265726	0.46	0.603	1
Cacybp	0.00950632	0.208121	0.356	0.236	1
H3f3b	0.00952098	0.242134	0.54	0.454	1
Cpped1	0.00965029	0.24578	0.425	0.31	1
Arpc4	0.00970103	0.244148	0.299	0.195	1
mt-Nd4	0.00980696	-0.330562	0.851	0.868	1
Cyp2d9	0.0098633	-0.212514	0.764	0.885	1
Brd7	0.010225	0.248803	0.31	0.201	1
Lmo4	0.0104218	0.230146	0.224	0.121	1
Mrpl18	0.01045	0.271018	0.385	0.27	1
Hnrnpl	0.0104789	0.201306	0.333	0.224	1
Ndufb10	0.0105811	-0.230971	0.557	0.644	1
Hdgf	0.0110069	0.298205	0.552	0.477	1
Ndufb7	0.0110931	0.281504	0.569	0.454	1
Kras	0.0111618	0.239902	0.328	0.218	1
Mrpl33	0.0111655	0.295338	0.443	0.345	1
Gstm2	0.0111724	0.209182	0.385	0.259	1
Dap3	0.0113959	0.310029	0.345	0.241	1
Atl2	0.0113999	0.286467	0.379	0.264	1
Rpl26	0.0114186	0.302442	0.632	0.523	1
Abcb6	0.0114298	0.280241	0.385	0.27	1
Lipa	0.0114681	0.200015	0.684	0.603	1
Banf1	0.0118659	0.236631	0.356	0.253	1
Orm2	0.0119558	0.216696	0.695	0.575	1
Tmsb4x	0.0121568	0.352695	0.241	0.138	1
Leap2	0.0122075	-0.300817	0.408	0.517	1
Casp8	0.0122216	0.213098	0.236	0.138	1
Srsf1	0.0123573	0.274604	0.356	0.247	1
Khk	0.0124405	-0.249137	0.678	0.741	1
Carhsp1	0.0125311	0.319711	0.379	0.299	1
Slc25a10	0.0125424	0.207832	0.529	0.408	1
Dis3l	0.0126323	0.218699	0.213	0.121	1
Vps36	0.0129875	0.274039	0.339	0.236	1
Qdpr	0.0134832	-0.211506	0.713	0.747	1
Dnm1l	0.0135102	0.234952	0.362	0.259	1
Hpgd	0.0136658	0.226866	0.425	0.322	1
Triap1	0.0137151	0.206959	0.207	0.115	1
Ddah1	0.0139139	-0.229307	0.322	0.443	1
Rhod	0.0142248	0.203809	0.282	0.184	1
Mcm10	0.014232	-0.232485	0.224	0.322	1
Ibtk	0.0143392	0.230852	0.391	0.276	1
Immt	0.014527	0.314198	0.517	0.414	1
Slc22a30	0.0146775	-0.251268	0.328	0.425	1
Nudcd2	0.0148129	0.24867	0.328	0.23	1
Nsmce1	0.0148616	0.252864	0.322	0.224	1
Cpne3	0.0152507	0.294237	0.511	0.402	1
Slc3a2	0.0158087	0.219634	0.236	0.144	1
Fam210b	0.0160467	-0.225934	0.397	0.5	1
Hspd1	0.0160677	0.235344	0.615	0.557	1
Adipor2	0.0161937	-0.257034	0.718	0.776	1
Oat	0.0163053	0.292703	0.5	0.397	1
Gnai2	0.0165962	0.256617	0.466	0.339	1
Mob3b	0.016709	0.211168	0.236	0.144	1
Sumo3	0.0168838	0.295187	0.471	0.391	1
2700060E02Rik	0.0169915	0.246273	0.408	0.305	1
Pbld1	0.0169998	-0.200774	0.339	0.431	1
Ctcf	0.0170602	0.297786	0.293	0.195	1
Tmx2	0.017183	0.208653	0.322	0.224	1
Eif6	0.0173766	0.220476	0.408	0.31	1
Saa1	0.01741	0.235927	0.937	0.879	1
Gm6484	0.0177077	-0.239084	0.103	0.184	1
Ppp2r5e	0.0177312	0.213917	0.362	0.264	1
Rps27l	0.0178397	0.259958	0.701	0.672	1
Shoc2	0.0179067	0.227313	0.339	0.23	1
Rdh11	0.0179898	0.234866	0.443	0.339	1
Fbxo30	0.0180618	0.247684	0.167	0.086	1
Pds5a	0.0182133	0.209682	0.264	0.167	1
Nfyb	0.018514	0.201737	0.27	0.172	1
Rpl36al	0.0186785	0.22743	0.511	0.414	1
Dpyd	0.0189396	-0.207661	0.494	0.598	1
Keap1	0.0192092	0.224305	0.402	0.293	1
Gzf1	0.0192135	0.294349	0.339	0.236	1
Gfm1	0.0192445	0.206633	0.425	0.322	1
Mbd3	0.0192791	0.262066	0.379	0.282	1
Gapvd1	0.0193113	0.223374	0.293	0.195	1
Txn2	0.0195138	-0.205405	0.46	0.557	1
Sgk2	0.0197029	-0.281901	0.195	0.287	1
Mrpl48	0.019837	0.203084	0.224	0.132	1
Hebp1	0.0200952	-0.21588	0.546	0.644	1
Arpp19	0.020184	0.248525	0.471	0.368	1
G3bp2	0.0202144	0.254442	0.477	0.374	1
D17Wsu92e	0.020376	0.258509	0.598	0.563	1
Prkd3	0.0204376	-0.230882	0.431	0.529	1
Lcn2	0.0207921	0.206499	0.667	0.534	1
Wapal	0.0208033	0.238078	0.517	0.42	1
Cct5	0.0209201	0.285043	0.603	0.534	1
Retsat	0.0211624	-0.327712	0.511	0.557	1
Saa2	0.0215837	0.251309	0.77	0.724	1
Szrd1	0.0216278	0.220283	0.385	0.282	1
Etnk2	0.0217204	-0.243331	0.546	0.609	1
Eef1d	0.0218791	0.247282	0.437	0.339	1
Nup88	0.0221509	0.242329	0.218	0.132	1
Psmd2	0.0223056	0.243359	0.511	0.443	1
Fkbp2	0.0226252	0.250554	0.546	0.437	1
Dnajc22	0.0226433	0.261665	0.552	0.494	1
Blvra	0.0229711	0.242991	0.253	0.161	1
Hsd3b3	0.0232334	-0.258431	0.425	0.517	1
Dpp4	0.0234057	0.203659	0.454	0.356	1
Tmem106b	0.0236177	-0.230723	0.448	0.523	1
Akr1c19	0.0237552	0.233387	0.466	0.362	1
Egr1	0.0238194	0.220517	0.494	0.414	1
Sppl2a	0.0238969	0.225826	0.615	0.506	1
Map1lc3b	0.0238973	-0.207315	0.264	0.356	1
Wdr48	0.0242937	0.219605	0.27	0.184	1
Dpys	0.0244462	-0.256804	0.466	0.534	1
Eif3h	0.0244561	0.29444	0.575	0.506	1
Rer1	0.0244966	0.226472	0.431	0.339	1
Zfp91	0.0245403	0.251453	0.546	0.466	1
Utp3	0.0248436	0.265695	0.362	0.259	1
Dhx15	0.0249339	0.300789	0.368	0.276	1
Syne2	0.0250208	0.221539	0.287	0.19	1
Txndc9	0.0252045	0.320248	0.287	0.195	1
H2afy	0.0252097	0.208626	0.529	0.437	1
Abat	0.0253452	-0.240152	0.58	0.649	1
Ndufa8	0.0258035	0.205315	0.615	0.517	1
Atg12	0.0263612	0.2162	0.31	0.213	1
Hnrnpm	0.02651	0.237984	0.362	0.282	1
Ipo5	0.0265276	0.209134	0.276	0.19	1
Mycbp	0.0269549	0.203357	0.264	0.172	1
Mt2	0.0269719	0.318056	0.695	0.609	1
Dnajc2	0.0270551	0.203874	0.236	0.149	1
Cwf19l2	0.0272956	0.250617	0.201	0.121	1
Hibch	0.0279784	-0.286835	0.276	0.374	1
Dsp	0.0282928	-0.243087	0.19	0.282	1
Exoc4	0.0287223	0.27071	0.293	0.201	1
Sorbs2	0.0289092	0.213042	0.397	0.299	1
Rps18	0.0289435	0.202878	0.632	0.529	1
Fxr2	0.0290932	0.268695	0.213	0.126	1
Hras	0.0301008	0.299616	0.431	0.356	1
Tcf4	0.0301834	0.201429	0.149	0.08	1
Rpl3	0.03033	0.292269	0.391	0.293	1
Mrpl54	0.0309874	0.211023	0.339	0.241	1
Copz1	0.0315261	-0.28619	0.374	0.46	1
Lrpprc	0.0331026	-0.236064	0.385	0.477	1
Ndufs6	0.0350664	0.215815	0.598	0.529	1
Aim1	0.0358065	0.219521	0.287	0.195	1
Saa3	0.0363022	0.577607	0.391	0.299	1
Lrrc58	0.0363904	-0.240695	0.333	0.431	1
Decr1	0.0364054	-0.215323	0.517	0.615	1
Spag9	0.0366952	-0.212359	0.282	0.379	1
Tmed7	0.0378887	-0.205329	0.414	0.483	1
Entpd5	0.0382271	0.210105	0.621	0.557	1
Tcerg1	0.0388979	0.267832	0.195	0.121	1
Acsf2	0.0388979	-0.219389	0.121	0.195	1
Sptssa	0.0389381	0.222944	0.443	0.351	1
Ap3b1	0.0393191	0.301744	0.362	0.276	1
Phf14	0.0408534	0.246441	0.236	0.149	1
Mfn2	0.040924	0.202505	0.391	0.305	1
Gfer	0.042628	0.240943	0.339	0.259	1
Nfia	0.0430298	0.211282	0.374	0.282	1
Trappc13	0.0431016	0.217747	0.259	0.178	1
Tbl1x	0.0436011	0.204898	0.402	0.31	1
Msl3	0.0451028	0.236212	0.247	0.167	1
Efna1	0.0458383	-0.205635	0.305	0.379	1
Nipsnap1	0.0460513	-0.220924	0.615	0.661	1
Magt1	0.0462032	-0.211714	0.402	0.466	1
Ddt	0.0463055	0.206341	0.672	0.615	1
Ndufa11	0.0463303	0.229736	0.443	0.362	1
C1qb	0.046414	0.391357	0.167	0.098	1
Myh10	0.0464429	0.243905	0.218	0.144	1
Rpl39	0.0468255	0.220872	0.437	0.362	1
Cdc34	0.0468272	0.244607	0.534	0.471	1
Tstd2	0.0473647	0.222703	0.195	0.121	1
Aldh6a1	0.0474616	-0.235185	0.54	0.603	1
Anp32a	0.0474792	0.247594	0.408	0.333	1
Serpinf1	0.0474902	-0.200195	0.713	0.73	1
Gm24601	0.0481451	0.231716	0.391	0.293	1
BC005537	0.0487858	0.298902	0.5	0.42	1
Sfxn1	0.0491528	-0.240207	0.402	0.471	1
Fubp1	0.0497109	0.203229	0.241	0.167	1
Hnrnpc	0.050896	0.200044	0.448	0.351	1
Grip2	0.0511111	-0.619608	0.149	0.236	1
Cnot1	0.0511756	0.218985	0.31	0.23	1
Ggnbp2	0.051982	0.215295	0.471	0.368	1
Gss	0.0520577	0.226046	0.454	0.374	1
Aspg	0.0524015	-0.222299	0.224	0.287	1
Chd8	0.0524015	0.242974	0.299	0.213	1
Uqcr10	0.0538647	0.264432	0.718	0.644	1
Lyz2	0.0542772	0.298055	0.167	0.098	1
Trpc4ap	0.0560523	0.21384	0.293	0.218	1
Specc1l	0.0564781	0.218824	0.161	0.098	1
Cd163	0.0573218	0.269431	0.098	0.046	1
Cldn2	0.0575794	-0.215656	0.236	0.305	1
Cd2ap	0.0576815	0.235796	0.276	0.201	1
Qser1	0.0576904	0.283756	0.213	0.144	1
Mup1	0.0588563	-0.208101	0.397	0.46	1
Cisd2	0.0605162	0.208852	0.42	0.333	1
Casp3	0.0623066	0.210912	0.259	0.19	1
Stub1	0.0628883	0.224769	0.414	0.356	1
Adrbk1	0.0632077	0.206901	0.155	0.092	1
Gm10800	0.0657892	-0.295425	0.023	0.063	1
Vapa	0.0658158	0.211923	0.397	0.305	1
Ndufaf2	0.0660945	0.208054	0.339	0.264	1
Gch1	0.0661301	0.207064	0.557	0.511	1
Mxd4	0.066183	-0.224203	0.224	0.293	1
Tor1b	0.0662834	0.21479	0.27	0.201	1
Deptor	0.0684706	-0.219529	0.397	0.46	1
Eif3d	0.0689694	0.212677	0.42	0.351	1
Cfl2	0.0697747	0.204528	0.414	0.351	1
Dnm2	0.0698412	0.201367	0.287	0.213	1
2810004N23Rik	0.0712671	0.279868	0.351	0.27	1
Mrpl20	0.0733613	0.207221	0.466	0.391	1
Ildr2	0.0744268	0.341865	0.333	0.27	1
Gars	0.0770677	0.213365	0.293	0.224	1
Ctnnd1	0.0779461	0.231251	0.339	0.259	1
A1cf	0.0785226	0.214909	0.5	0.443	1
Nmt2	0.082282	0.20703	0.218	0.155	1
Rps24	0.0834919	0.240979	0.632	0.569	1
Ndufa3	0.0855323	-0.205539	0.483	0.552	1
Ces1g	0.086135	0.228893	0.517	0.477	1
Cops3	0.0880681	0.222658	0.362	0.287	1
Arid4b	0.0884541	0.228	0.236	0.172	1
Litaf	0.093099	0.222902	0.425	0.339	1
Polr3c	0.0937691	0.216489	0.23	0.161	1
Chordc1	0.0942836	0.240722	0.374	0.287	1
Anapc13	0.0945822	0.201825	0.425	0.356	1
Rpph1	0.0984481	0.202132	0.23	0.167	1
Mup9	0.0997452	-0.271781	0.368	0.443	1
Eif5b	0.101197	0.218495	0.443	0.362	1
Trpm7	0.101863	0.22452	0.345	0.27	1
Gsto1	0.102194	-0.242359	0.322	0.374	1
Hbb-bs	0.10301	-0.208518	0.075	0.126	1
Zfp191	0.103122	0.223546	0.282	0.213	1
Rock1	0.104733	0.251853	0.362	0.31	1
Trmt2a	0.106312	0.201837	0.155	0.098	1
Hmgn5	0.108114	0.20061	0.379	0.316	1
Mrpl13	0.110202	0.238057	0.5	0.454	1
Brcc3	0.111566	0.205725	0.276	0.218	1
Tspan9	0.112026	0.211703	0.115	0.069	1
Snrnp200	0.115532	0.217489	0.264	0.195	1
Fech	0.117863	0.212953	0.557	0.489	1
Slc4a4	0.118064	0.20735	0.414	0.339	1
Eif3g	0.119048	0.200217	0.385	0.322	1
Gpr146	0.120071	-0.251943	0.293	0.351	1
Cnih1	0.12525	0.219317	0.368	0.316	1
Actr3	0.12982	0.208604	0.287	0.236	1
Ppm1k	0.129963	0.324631	0.511	0.483	1
Ablim3	0.135177	-0.223009	0.086	0.132	1
Cast	0.13973	0.261776	0.339	0.276	1
Papola	0.142115	0.225706	0.471	0.425	1
Slco1b2	0.143448	-0.212122	0.874	0.908	1
Pctp	0.150651	-0.20744	0.293	0.345	1
Rps15a	0.153127	0.245142	0.351	0.293	1
Nckap1	0.160336	0.21016	0.397	0.345	1
Plekha8	0.1654	0.22691	0.201	0.149	1
Pbrm1	0.165692	0.20071	0.351	0.293	1
Pgm3	0.177902	0.204148	0.241	0.184	1
D8Ertd738e	0.203182	0.241339	0.466	0.425	1
Fyttd1	0.241823	0.207299	0.305	0.247	1
Tbl1xr1	0.260541	0.233716	0.299	0.253	1
Btg2	0.269476	0.213428	0.362	0.328	1
Apoa4	0.291796	0.238743	0.563	0.546	1
Actn4	0.315895	0.223722	0.489	0.46	1
Gcc2	0.316131	0.217375	0.236	0.195	1
Larp4b	0.338255	0.20526	0.368	0.345	1
Ptcd2	0.391939	0.24797	0.207	0.172	1
n-R5-8s1	0.400728	0.233545	0.523	0.506	1
Pcyt1a	0.423599	0.27582	0.374	0.339	1
Mettl16	0.458904	0.204651	0.201	0.172	1
Mgea5	0.499177	0.213979	0.339	0.322	1
Gm26917	0.514428	-0.298541	0.293	0.328	1
Marf1	0.51562	0.236482	0.213	0.195	1
Wdr3	0.682567	0.204292	0.155	0.144	1
Map3k12	0.755668	-0.225875	0.029	0.034	1
Cyp2a5	0.771556	0.324942	0.316	0.328	1
Pdpk1	0.934117	-0.229596	0.213	0.213	1
