# Supplementary material for: Functional compensation precedes recovery of tissue mass following acute liver injury
Source: Nat Commun. 2020 Nov 19;11:5785. doi: 10.1038/s41467-020-19558-3 (PMC7677389; doi:10.1038/s41467-020-19558-3)
Supplement: Supplementary file 11 — Supplementary Data 8 [file 41467_2020_19558_MOESM11_ESM.xlsx]

## Sheet: Sheet1
	PCH genes	PPH genes
	Lect2	Hal
	Rnase4	Etnppl
	Ang	Sds
	Oat	Hsd17b13
	Gulo	Serpina12
	Cyp2c29	Hsd17b13
	Cyp2e1	Gas
	Cyp2c50	Aqp8
	Cyp2a5	Cyp2f2
	Cyp2c37
	Aldh3a2
