# Supplementary material for: Functional compensation precedes recovery of tissue mass following acute liver injury
Source: Nat Commun. 2020 Nov 19;11:5785. doi: 10.1038/s41467-020-19558-3 (PMC7677389; doi:10.1038/s41467-020-19558-3)
Supplement: Supplementary file 12 — Source Data [file 41467_2020_19558_MOESM12_ESM.xlsx]

## Sheet: Fig. 1c
TUNEL Positive Area (%)
UT	A6	A24	A48	A96	P3	P48	P120
0.0390797	6.53566	0.863524	0.0252374	0.00744867	0.212975	0.00134052	0.00017604
0.027258	7.91555	2.38872	0.0244157	0.00484117	0.0288329	0.00325748	0.00941129
0.03062	9.2292	3.7824	0.0209724	0.0059265	0.200422	0.00249739	0.0963287
0.0203754	5.66154	5.00465	0.0156593	0.069233	0.011855	0.000570601	0.024995
					0	0.0259598	0.0179297
					0.00403436	0.050386	0.00712473
					0.0104496	0.024694	0.00462301
					0.011456	0.044825	0.012783
						0.00762977	0.0621036
						0.0108692	0.0775641
						0.0267524	0.0259025
						0.0185118	0.0418523
PCNA Postive Cells
UT	A6	A24	A48	A96	P3	P48	P120
14	16	142	15	36	5	228	49
10	10	190	33	25	11	193	20
13	13	148	27	18	7	167	47
12	7	101	26	19	8	208	13
9	28	93	31	31	18	182	29
11	44	114	35	46	36	213	38
6	27	108	47	24	32	196	30
4	20	79	42	27	32	206	37

## Sheet: Fig. 2d,e
Cyp2e1
Distance	UT			A6			A24			A48			A96			P3			P48			P120
0.05	3972	1640	3379	479	275	1251	1	18	257	1876	3664	2489	793	1235	3122	6253	2470	5163	1378	4043	1622	3922	1545	1680
0.15	4711	3987	5808	1137	577	3768	128	745	2569	2098	4012	5227	1400	2336	4229	9273	6049	7725	3012	6612	2743	5821	2326	3980
0.25	3864	5837	7793	2230	888	3742	1778	3775	5144	2404	3489	5792	1903	3386	5052	7003	7078	7595	4589	7951	3812	6432	2960	6538
0.35	2313	5755	7380	3633	1565	2067	3506	3406	3981	3024	3322	4445	2582	3268	4664	5000	4637	5242	5783	8407	4820	4109	2952	4934
0.45	1130	4765	3758	4222	2100	1855	2602	1692	2068	3025	3445	2906	2310	2747	3413	4269	4143	4065	5503	5812	5370	2810	3037	2106
0.55	491	3476	872	2718	2471	820	894	248	867	2235	2758	1594	1802	1321	2511	3788	3761	3157	3490	4036	5666	606	2892	1342
0.65	72	495	14	1098	2108	12	36	4	294	1151	2216	519	468	720	1777	2240	1578	1027	1734	3785	4970	293	1789	70
0.75	4	72	23	601	1576	108	8	6	61	447	1432	112	75	532	1273	1075	1015	64	1085	2692	2775	289	485	13
0.85	9	18	18	454	761	337	2	234	4	167	1214	16	0	260	647	935	410	7	765	2903	952	418	210	15
0.95	5	10	4	334	290	297	11	363	4	86	1286	8	0	100	289	975	126	3	419	2315	202	330	154	247
UT			A6			A24			A48			A96			P3			P48			P120
Mean	SD	N	Mean	SD	N	Mean	SD	N	Mean	SD	N	Mean	SD	N	Mean	SD	N	Mean	SD	N	Mean	SD	N
2239	303	3	1410	231.3	3	1146	158	3	2058	209.3	3	1715	201	3	3288	171	3	3475	324.3	3	2012	241.4	3
Glul
Distance	UT			A6			A24			A48			A96			P3			P48			P120
0.05	5842	4223	2288	952	495	1043	59	30	197	3762	5087	3174	2103	3139	4655	7973	4014	6856	1481	5516	2082	5062	2715	2616
0.15	4019	4023	2920	1262	663	1434	201	238	1171	2902	4195	2914	2738	4530	4144	9687	5963	5795	2831	8682	3164	5012	3686	5227
0.25	1589	2419	1953	866	434	1120	781	1030	1138	1365	1697	2296	1552	3157	2721	5261	5291	4031	3380	9327	3925	3725	4030	3903
0.35	335	1603	1250	1102	530	754	566	502	569	904	1355	1861	1095	2234	1894	2435	3420	2418	3089	7426	3721	1142	2238	2154
0.45	272	652	1017	1296	666	780	331	269	291	328	1187	1250	642	1283	1102	1450	2473	1921	2624	3660	3112	635	1807	758
0.55	122	168	710	1102	748	644	283	94	109	200	731	294	428	495	561	1437	1901	1538	1483	2074	2305	501	1316	227
0.65	79	34	135	950	605	559	230	58	57	59	527	150	163	210	332	1479	968	673	813	1326	1560	304	620	52
0.75	63	51	44	1023	395	705	180	69	31	30	275	88	54	144	292	1187	707	350	527	1001	797	327	150	18
0.85	102	65	71	809	231	738	114	77	21	29	177	84	24	103	201	1190	335	184	317	1042	258	594	77	8
0.95	50	28	82	429	100	520	102	83	32	12	222	45	49	49	87	1337	249	87	284	972	45	493	55	44
UT			A6			A24			A48			A96			P3			P48			P120
Mean	SD	N	Mean	SD	N	Mean	SD	N	Mean	SD	N	Mean	SD	N	Mean	SD	N	Mean	SD	N	Mean	SD	N
998.4	119.1	3	706.2	65.14	3	289	43	3	1035	97.97	3	1171	120.2	3	2412	212	3	2454	390	3	1467	123	3

## Sheet: Fig. 3b,c,d,e
Txnrd1
Distance	UT			A6			A24			A48			A96			P3			P48			P120
0.05	138	300	1103	132	899	498	152	38	7	262	338	736	510	489	822	324	212	1197	251	164	496	612	396	813
0.15	302	701	1906	190	981	1980	339	169	24	505	582	820	1063	634	1091	615	534	977	515	335	708	708	667	882
0.25	487	740	1847	546	2509	3081	510	372	39	606	849	1213	1548	754	1011	783	758	1123	832	567	840	731	1019	972
0.35	608	802	1093	796	3367	2939	462	223	219	593	775	1038	1104	763	691	980	1078	878	1074	621	827	1049	1606	1070
0.45	592	382	752	2262	1882	2132	439	109	444	696	331	597	581	576	604	941	1073	831	1273	529	1030	740	1120	984
0.55	590	164	769	1516	1770	2247	244	76	317	571	146	526	504	468	505	741	1180	582	981	503	1017	608	762	854
0.65	381	162	574	458	1758	1414	217	28	68	418	92	688	428	509	558	273	967	579	496	293	653	269	518	717
0.75	197	219	630	624	1740	1485	342	78	66	222	79	535	405	486	554	147	789	655	333	165	203	170	276	665
0.85	146	153	731	697	1202	1774	191	107	61	158	85	560	459	556	502	105	541	610	331	249	134	107	89	692
0.95	122	82	487	516	1186	1072	224	119	64	93	98	569	475	345	402	132	544	496	482	179	148	154	197	624
AUC	343.3	351.4	909.7	741.3	1625	1784	293.2	124.1	127.4	394.7	315.7	663	658.5	516.3	612.8	481.3	729.8	708.2	620.2	343.4	573.4	476.5	635.4	755.5
Gclc
Distance	UT			A6			A24			A48			A96			P3			P48			P120
0.05	39	3483	2864	2534	5896	2394	482	1715	901	901	1117	39	585	919	302	1185	922	107	606	833	89	924	2679	70
0.15	1621	3341	2691	1606	3394	2543	505	2269	1288	1288	1353	76	952	1047	342	1549	1623	223	956	958	90	1777	1582	88
0.25	1779	2749	2653	2662	2862	2577	486	2509	1501	1501	1413	154	1023	1179	352	1472	1833	266	1201	779	50	1677	1218	64
0.35	1804	1921	1905	2903	2594	3169	424	1724	994	994	1057	114	950	1322	315	1017	1746	211	850	718	56	1865	1324	39
0.45	1491	927	1463	2261	2715	3151	314	952	905	905	699	105	795	1672	292	832	987	146	847	759	44	1919	1302	46
0.55	1108	528	748	930	2024	2833	129	533	876	876	894	108	676	1688	283	830	654	181	539	639	68	1269	1243	47
0.65	1078	1188	946	1318	1868	2162	51	814	847	847	786	237	581	1461	134	780	640	202	484	510	61	992	1326	55
0.75	1158	1535	1476	1395	1803	1777	69	983	656	656	735	271	717	1062	116	860	822	234	479	448	56	1254	1392	107
0.85	1335	1239	1453	1057	1323	1243	91	909	887	887	822	188	726	1214	104	1022	836	207	701	447	92	1248	1276	103
0.95	1068	1223	1409	1080	1648	1149	117	986	904	904	630	270	643	806	165	1123	875	230	348	495	79	1319	909	123
AUC	1193	1578	1547	1594	2236	2123	236.9	1204	885.7	885.7	863.3	140.8	703.4	1151	217.2	951.6	1004	183.9	653.4	592.2	60.1	1312	1246	64.55
Alb
Distance	UT			A6			A24			A48			A96			P3			P48			P120
0.05	759	1025	568	72	213	22	0	0	0	2504	992	1731	2049	707	553	1176	981	1537	824	2258	1455	1457	2262	1587
0.15	1927	1599	854	679	689	337	0	0	2	2248	1609	2902	3176	1493	1282	2509	1383	2941	1666	2720	2668	2276	2881	2782
0.25	2000	2112	1641	2015	633	821	521	8	411	1786	1815	2267	3485	1817	2507	2817	1336	3061	2614	2380	3590	1864	1985	4403
0.35	1590	1501	1756	2650	1046	1648	990	147	1210	2084	2283	2418	2465	2474	3008	2719	1762	2533	2801	2218	3321	2345	1664	3022
0.45	1613	1502	1221	1897	1574	3079	1023	881	1089	2005	2210	1948	1596	2773	2822	2075	2027	2178	2570	2186	3742	2442	1505	2691
0.55	1555	1664	1140	1696	2036	4666	1054	1545	1182	2047	1500	1856	1754	2719	2278	1526	2039	1760	1895	2039	2953	2224	1706	2430
0.65	1485	1721	1047	1624	2235	5775	1350	1551	1363	1945	1362	1712	2161	2447	1707	1901	2463	1697	1595	1641	2473	2235	1289	2653
0.75	1095	1628	1035	1656	2034	5934	1507	1364	1435	1767	1741	1835	1994	1924	1329	2191	2318	1829	1755	1938	2520	2326	1546	2697
0.85	1311	1748	962	1744	1483	5292	1466	1253	1402	1785	1830	2022	1992	1413	1380	2057	1703	2110	1779	2249	2349	2230	1736	2643
0.95	1493	1342	591	1227	1184	3640	1208	1594	1047	1141	1867	1895	1794	1191	1050	1980	1502	1950	1720	2234	2194	1906	1745	2547
AUC	1370	1466	1024	1461	1243	2938	851.5	754.6	861.8	1749	1578	1877	2054	1801	1711	1937	1627	1985	1795	1962	2544	1962	1632	2539
Igfbp1
Distance	UT			A6			A24			A48			A96			P3			P48			P120
0.05	1010	254	2227	1141	1704	893	161	1448	335	699	1743	1632	689	528	711	1784	1436	1565	1131	1073	1171	1357	1679	2350
0.15	1621	460	3709	1589	1125	868	413	570	443	778	1614	1541	1067	1730	755	3085	1902	2534	1698	2140	1968	1612	2725	1791
0.25	1080	360	2018	1476	1351	1625	1082	737	412	715	1277	1728	1248	1240	790	3707	2651	2112	1687	2227	2420	2663	2599	1845
0.35	1025	740	2370	1102	1128	2149	1035	846	750	1060	1113	1301	1310	1199	1041	4080	2819	3213	2538	1818	2305	3280	2279	2210
0.45	644	1143	1350	842	430	1036	299	696	1206	1379	727	877	1077	537	1081	3374	3892	3656	2171	1292	1047	3248	3518	2063
0.55	478	722	714	417	399	438	147	759	555	1023	1598	728	639	592	1711	2788	3186	2970	1768	1248	1231	2618	1275	2446
0.65	302	558	425	437	353	347	137	455	319	757	1327	807	892	525	973	2367	3081	2452	1562	1053	1219	2266	1446	1897
0.75	302	332	484	304	329	258	187	622	223	617	955	612	1133	625	1031	2497	3614	2260	1220	1064	1004	1881	889	1532
0.85	228	304	528	437	336	247	196	395	224	513	647	686	912	573	462	2492	2881	2261	1090	711	1199	1965	682	1871
0.95	151	366	517	384	152	247	129	290	186	492	539	593	784	516	640	2076	1788	1939	1007	628	856	1382	715	947
AUC	626.1	492.9	1297	736.7	637.9	753.8	364.1	594.9	439.3	743.8	1040	939.3	901.5	754.3	852	2632	2564	2321	1480	1240	1341	2090	1661	1730
Serpina3n
Distance	UT			A6			A24			A48			A96			P3			P48			P120
0.05	612	1494	1008	45	64	29	427	630	263	1283	839	550	1242	764	1369	1008	1347	1787	1523	1854	1866	2578	2808	2303
0.15	1064	1272	1251	242	146	42	282	318	1181	2122	627	784	1485	969	1244	1945	2211	2132	2238	2612	3520	3275	4010	3978
0.25	1510	1498	1693	596	350	55	277	424	1768	1185	1507	803	1129	1411	1137	2837	2209	2455	3127	1872	5298	4024	3286	4891
0.35	1539	1530	1682	1130	618	212	1910	357	3111	1613	1930	1587	1531	1324	1012	2804	2008	2359	3158	2373	5238	3666	3475	3897
0.45	1476	1931	1995	2928	1145	763	2447	623	2374	1515	1828	1957	1082	988	1039	3155	2403	2205	3501	3008	3384	4739	3786	4031
0.55	1993	1305	1910	3267	1860	1350	2373	1724	1991	1439	2556	2011	1711	716	950	3366	2047	2689	4010	3272	3429	4656	3470	4234
0.65	1380	1327	2326	2722	1915	1695	2414	1740	1858	1548	2174	2260	1746	941	1005	3193	2504	3276	4256	3382	3274	4046	3158	4235
0.75	1794	1094	2049	1622	1831	1607	1876	2253	2011	1733	2516	2100	1531	986	1120	3105	2533	3572	3670	3122	3325	3959	2964	3987
0.85	1699	1302	1934	1786	1841	2113	2082	2404	2104	1789	2618	1909	1731	1098	687	2564	2230	3228	3371	3128	2816	3326	3270	3875
0.95	1160	1494	1688	1857	979	1621	1615	2168	2272	1287	1917	1949	1708	1630	342	1339	2209	2530	2341	2447	1883	2998	3103	3062
AUC	1334	1275	1619	1524	1023	866.2	1468	1124	1767	1423	1713	1466	1342	963	905	2414	1992	2407	2926	2492	3216	3448	3037	3581
Pck1
Distance	UT			A6			A24			A48			A96			P3			P48			P120
0.05	202	334	490	167	13	17	0	0	0	67	65	143	22	18	23	68	416	138	25	88	29	534	513	223
0.15	227	1150	1031	198	140	99	29	0	0	102	159	306	61	54	197	355	1034	424	47	69	62	975	1113	535
0.25	289	1358	1992	512	303	688	353	12	23	184	175	480	161	195	537	502	1447	445	147	167	53	1150	1516	840
0.35	140	606	1708	611	485	880	336	11	206	222	404	233	322	199	432	732	1337	584	139	256	163	845	1116	1080
0.45	113	525	870	448	326	874	416	123	453	184	387	206	313	268	457	520	1029	738	279	353	229	1225	838	1233
0.55	41	937	1132	579	311	878	411	310	373	131	537	230	225	273	536	871	896	750	210	314	139	1433	808	1101
0.65	188	1604	1483	711	472	974	580	329	235	258	569	115	82	366	653	1240	756	666	207	441	192	1736	1360	1246
0.75	164	1158	1527	780	647	994	580	460	277	267	366	298	89	552	686	941	1054	1012	258	300	328	1863	1397	1457
0.85	395	1215	1592	818	729	1122	447	311	308	386	180	384	219	741	832	1041	1237	1017	316	238	470	1379	1423	1103
0.95	473	899	1680	633	795	1069	266	405	282	308	196	352	371	563	878	984	1178	884	353	196	392	916	729	585
AUC	189.5	917	1242	505.7	381.7	705.2	328.5	175.9	201.6	192.2	290.8	250	166.9	293.9	478.1	672.8	958.7	614.7	179.2	228	184.7	1133	1019	899.9
G6pc
Distance	UT			A6			A24			A48			A96						P3			P48
0.05	273	985	436	2913	3015	1828	348	260	23	977	1126	702	1267	963	2329	1034	1460	1436	338	1316	1021	75	616	525
0.15	286	835	649	3799	1284	921	129	42	606	1487	2040	1122	1707	1225	1854	1636	1429	1443	475	1828	894	155	353	368
0.25	372	927	732	1982	420	628	111	123	1697	1785	1751	1093	1934	1503	1577	1033	2051	1621	815	2134	961	236	397	360
0.35	560	1174	817	1460	235	381	154	383	609	1494	1893	1236	1838	2177	1400	1526	2865	2539	903	1511	987	202	358	321
0.45	351	1000	790	954	132	185	167	534	548	1293	1197	1690	1777	1456	1133	2174	2936	2819	1101	1475	891	214	342	203
0.55	695	1339	794	939	93	104	257	245	819	1032	1587	1422	1081	894	874	2485	2767	2771	865	1220	672	228	303	226
0.65	1102	1526	690	981	171	182	332	357	878	1542	2000	1585	821	1040	800	2764	2138	2380	726	1537	1014	275	356	293
0.75	1483	1524	681	681	133	257	281	351	996	1701	1745	2192	999	1046	935	2228	2675	2606	876	1220	930	193	369	210
0.85	1428	1784	706	626	247	214	139	304	446	2017	1980	2173	1022	1352	1119	2528	1764	2079	1088	1318	981	193	274	190
0.95	1404	1574	663	566	146	131	129	67	923	1862	714	2078	998	1224	656	1938	1628	1346	1029	1220	945	338	327	86
AUC	711.6	1139	640.9	1316	429.6	385.2	180.9	250.3	707.2	1377	1511	1390	1231	1179	1118	1786	2017	1965	753.3	1351	831.3	190.3	322.4	247.7
Fga
Distance	UT			A6			A24			A48			A96			P3			P48			P120
0.05	2233	2507	2270	2449	1913	3015	2144	1568	3621	3144	2480	2908	3678	6321	3694	5731	6676	2692	5374	3681	1630	2969	3181	4052
0.15	2694	3319	2829	2144	2341	4008	1327	1275	1636	4000	3369	3206	5505	4348	4555	6654	4772	4826	8047	5425	2915	3709	3179	5091
0.25	3681	3712	2869	2802	2821	2893	2309	2905	1678	3707	3067	3653	5205	3598	4539	5705	3711	5622	5416	5882	4295	4008	3467	4750
0.35	2613	4061	2553	3102	2699	2962	4532	4088	2510	3063	3708	3601	3680	3931	5121	4038	3457	4858	3991	5269	5979	4155	3902	4637
0.45	1883	3259	1756	4373	3552	3825	3932	3808	2839	4092	4273	2227	3604	4145	4600	3992	3839	4467	4297	5071	6870	4399	3430	3840
0.55	1751	4023	1341	3059	4462	4204	3229	4434	3102	3887	5155	3175	3332	2572	3797	3353	3732	5281	4202	4966	5541	4564	3556	4347
0.65	2047	4297	1551	2381	3733	4222	3011	3990	3319	3507	3251	2848	2867	2975	3374	3265	3837	5582	4115	5075	4564	4097	4074	4038
0.75	2379	4162	2004	2503	4138	4472	3347	4292	3345	3822	4212	2864	3558	3310	3350	3932	4073	4920	4042	4644	3857	3169	3060	3748
0.85	2084	4041	2523	2036	3613	4229	3400	3538	2039	3921	3357	1803	3231	3796	3593	4324	3926	4386	4219	5039	3545	3240	2151	3546
0.95	1620	3557	1769	2242	287	3178	2972	1710	1634	3987	2375	1543	3314	2958	3885	3910	3372	2941	3492	4326	2317	3086	2405	3239
	2106	3391	1945	2475	2846	3391	2765	2997	2310	3356	3282	2560	3448	3331	3672	4008	3637	4276	4276	4537	3954	3437	2961	3764
F2
Distance	UT			A6			A24			A48			A96			P3			P48			P120
0.05	632	632	1028	0	29	3	209	341	1	786	1593	888	1490	642	936	826	1927	2059	1472	1026	3566	1848	1427	3151
0.15	1769	1769	1159	36	99	24	588	331	6	639	1753	1218	1621	1069	1989	1953	3315	3376	3189	1478	5569	3859	2703	5094
0.25	2204	2204	1119	148	222	61	672	458	44	988	1644	1734	1762	1458	2352	2767	4279	3792	4542	1924	5447	3925	3564	7271
0.35	1402	1402	1494	650	577	66	732	405	151	834	1357	1848	1348	578	2409	3816	4520	3603	3184	2426	3054	4704	3927	5144
0.45	1014	1014	1597	1503	1005	219	891	585	335	579	2398	1837	1360	890	1496	4374	5421	3236	2904	2145	2185	4888	4429	3419
0.55	1528	1528	1348	1404	2097	593	1069	728	369	673	2024	2383	1001	1341	1480	4204	3920	2964	2488	1541	2589	3211	2333	3048
0.65	1408	1408	1230	1253	2068	980	661	767	422	758	2112	2179	1381	1128	1403	2670	3139	2589	1854	1358	2859	3363	2054	2426
0.75	1418	1418	443	1130	2038	1238	579	1026	441	745	2368	1814	1348	1426	1270	2328	2945	2644	2231	1288	3006	3098	1860	2520
0.85	1043	1043	697	1032	1575	1449	539	739	446	796	1473	1848	1211	1456	1184	2167	3313	2326	2254	1342	2811	2980	1602	2533
0.95	1169	1169	587	938	1722	1258	491	584	421	703	803	1045	584	1270	1147	2064	2917	2134	1965	967	2758	3139	1871	1625
AUC	1269	1269	989.5	762.5	1056	526.1	608.1	550.2	242.5	675.7	1633	1583	1207	1030	1462	2572	3327	2663	2436	1450	3068	3252	2412	3384

## Sheet: Fig. 4e
Alb			Slc2a2
Sample	TotalRNANumber		Sample	TotalRNANumber
CC	0		CC	282
CC	32		CC	258
CC	99		CC	242
CC	50		CC	200
CC	69		CC	187
CC	116		CC	179
CC	9		CC	178
CC	163		CC	174
CC	331		CC	169
CC	22		CC	168
CC	62		CC	168
CC	8		CC	166
CC	97		CC	160
CC	53		CC	158
CC	5		CC	150
CC	303		CC	146
CC	60		CC	141
CC	17		CC	141
CC	41		CC	140
CC	1		CC	135
CC	122		CC	135
CC	12		CC	134
CC	3		CC	133
CC	58		CC	132
CC	25		CC	132
CC	9		CC	130
CC	35		CC	129
CC	15		CC	129
CC	5		CC	129
CC	13		CC	128
CC	205		CC	124
CC	103		CC	121
CC	100		CC	120
CC	9		CC	118
CC	565		CC	117
CC	110		CC	116
CC	9		CC	114
CC	30		CC	113
CC	111		CC	112
CC	2		CC	109
CC	87		CC	108
CC	4		CC	106
CC	14		CC	104
CC	3		CC	104
CC	19		CC	103
CC	42		CC	102
CC	13		CC	101
CC	1		CC	101
CC	11		CC	101
CC	41		CC	99
CC	81		CC	98
CC	126		CC	97
CC	0		CC	94
CC	24		CC	92
CC	39		CC	92
CC	86		CC	92
CC	118		CC	91
CC	56		CC	91
CC	5		CC	89
CC	55		CC	88
CC	88		CC	88
CC	101		CC	86
CC	30		CC	86
CC	0		CC	85
CC	0		CC	85
CC	117		CC	85
CC	43		CC	84
CC	41		CC	84
CC	207		CC	84
CC	32		CC	83
CC	337		CC	83
CC	38		CC	82
CC	27		CC	81
CC	32		CC	81
CC	40		CC	81
CC	56		CC	81
CC	124		CC	80
CC	128		CC	79
CC	7		CC	79
CC	95		CC	79
CC	68		CC	78
CC	132		CC	77
CC	2		CC	77
CC	83		CC	76
CC	113		CC	75
CC	159		CC	75
CC	75		CC	75
CC	2		CC	75
CC	11		CC	74
CC	21		CC	73
CC	12		CC	71
CC	26		CC	71
CC	74		CC	70
CC	103		CC	69
CC	58		CC	68
CC	8		CC	68
CC	205		CC	67
CC	73		CC	67
CC	135		CC	67
CC	1		CC	67
CC	78		CC	66
CC	2		CC	65
CC	5		CC	65
CC	31		CC	64
CC	93		CC	64
CC	142		CC	63
CC	131		CC	62
CC	9		CC	62
CC	56		CC	62
CC	170		CC	61
CC	66		CC	61
CC	44		CC	60
CC	18		CC	60
CC	2		CC	60
CC	217		CC	60
CC	23		CC	59
CC	33		CC	59
CC	8		CC	59
CC	48		CC	58
CC	73		CC	58
CC	129		CC	58
CC	65		CC	57
CC	71		CC	56
CC	68		CC	55
CC	125		CC	54
CC	52		CC	54
CC	25		CC	54
CC	109		CC	54
CC	39		CC	53
CC	238		CC	53
CC	13		CC	52
CC	89		CC	52
CC	2		CC	51
CC	3		CC	51
CC	3		CC	48
CC	206		CC	48
CC	39		CC	48
CC	176		CC	47
CC	195		CC	47
CC	96		CC	46
CC	85		CC	46
CC	81		CC	46
CC	215		CC	46
CC	107		CC	46
CC	45		CC	45
CC	89		CC	45
CC	37		CC	45
CC	14		CC	45
CC	11		CC	45
CC	80		CC	45
CC	73		CC	45
CC	56		CC	45
CC	201		CC	44
CC	90		CC	43
CC	52		CC	42
CC	92		CC	42
CC	59		CC	42
CC	158		CC	41
CC	52		CC	41
CC	72		CC	41
CC	44		CC	41
CC	0		CC	41
CC	5		CC	41
CC	9		CC	39
CC	114		CC	39
CC	66		CC	37
CC	3		CC	36
CC	10		CC	36
CC	85		CC	35
CC	62		CC	35
CC	126		CC	33
CC	10		CC	33
CC	8		CC	33
CC	24		CC	33
CC	80		CC	32
CC	7		CC	32
CC	90		CC	32
CC	10		CC	32
CC	47		CC	32
CC	105		CC	32
CC	138		CC	32
CC	33		CC	31
CC	153		CC	30
CC	106		CC	30
CC	111		CC	30
CC	17		CC	29
CC	75		CC	29
CC	177		CC	29
CC	154		CC	28
CC	39		CC	28
CC	32		CC	28
CC	46		CC	27
CC	33		CC	27
CC	71		CC	27
CC	172		CC	26
CC	19		CC	26
CC	135		CC	25
CC	18		CC	25
CC	96		CC	25
CC	158		CC	24
CC	1		CC	24
CC	86		CC	24
CC	75		CC	22
CC	44		CC	21
CC	27		CC	20
CC	97		CC	20
CC	8		CC	20
CC	45		CC	20
CC	0		CC	20
CC	60		CC	19
CC	15		CC	19
CC	112		CC	19
CC	17		CC	19
CC	10		CC	19
CC	0		CC	19
CC	56		CC	18
CC	75		CC	18
CC	1		CC	18
CC	80		CC	18
CC	168		CC	17
CC	22		CC	17
CC	24		CC	17
CC	26		CC	16
CC	68		CC	16
CC	153		CC	16
CC	143		CC	16
CC	134		CC	15
CC	63		CC	15
CC	36		CC	13
CC	29		CC	13
CC	98		CC	13
CC	158		CC	13
CC	251		CC	12
CC	125		CC	11
CC	94		CC	11
CC	646		CC	11
CC	23		CC	10
CC	42		CC	9
CC	84		CC	8
CC	42		CC	8
CC	189		CC	8
CC	15		CC	7
CC	23		CC	7
CC	52		CC	7
CC	112		CC	6
CC	117		CC	6
CC	101		CC	6
CC	1		CC	5
CC	127		CC	4
CC	44		CC	4
CC	60		CC	4
CC	66		CC	4
CC	174		CC	3
CC	29		CC	3
CC	150		CC	3
CC	36		CC	3
CC	91		CC	3
CC	63		CC	2
CC	45		CC	2
CC	101		CC	2
CC	104		CC	2
CC	126		CC	2
CC	126		CC	2
CC	111		CC	1
CC	67		CC	1
CC	72		CC	1
CC	14		CC	1
CC	38		CC	1
CC	116		CC	1
CC	10		CC	1
CC	8		CC	1
CC	15		NC	347
CC	23		NC	347
CC	59		NC	346
CC	14		NC	346
CC	161		NC	339
CC	110		NC	332
CC	80		NC	332
CC	65		NC	312
CC	25		NC	311
CC	119		NC	311
CC	76		NC	304
CC	140		NC	304
CC	21		NC	304
CC	64		NC	299
CC	105		NC	295
CC	47		NC	292
CC	4		NC	292
CC	54		NC	286
CC	10		NC	286
CC	147		NC	279
CC	2		NC	278
CC	32		NC	278
CC	91		NC	274
CC	71		NC	273
CC	49		NC	273
CC	104		NC	265
CC	164		NC	265
CC	20		NC	263
CC	92		NC	257
CC	38		NC	257
CC	122		NC	257
CC	224		NC	254
CC	115		NC	249
CC	8		NC	243
CC	118		NC	242
CC	58		NC	242
CC	120		NC	242
CC	288		NC	241
CC	19		NC	241
CC	80		NC	241
CC	31		NC	240
CC	58		NC	239
CC	14		NC	239
CC	2		NC	239
CC	294		NC	237
CC	124		NC	237
CC	156		NC	237
NC	995		NC	236
NC	547		NC	236
NC	530		NC	234
NC	451		NC	232
NC	440		NC	232
NC	431		NC	230
NC	424		NC	230
NC	414		NC	230
NC	388		NC	230
NC	373		NC	227
NC	372		NC	227
NC	369		NC	227
NC	368		NC	226
NC	358		NC	226
NC	357		NC	225
NC	339		NC	223
NC	331		NC	223
NC	330		NC	222
NC	328		NC	222
NC	325		NC	220
NC	325		NC	219
NC	325		NC	218
NC	322		NC	217
NC	320		NC	217
NC	318		NC	217
NC	315		NC	216
NC	315		NC	216
NC	314		NC	216
NC	314		NC	216
NC	312		NC	215
NC	312		NC	215
NC	311		NC	215
NC	310		NC	213
NC	309		NC	212
NC	306		NC	209
NC	306		NC	209
NC	306		NC	209
NC	303		NC	209
NC	302		NC	208
NC	299		NC	208
NC	299		NC	208
NC	298		NC	208
NC	293		NC	207
NC	289		NC	207
NC	288		NC	205
NC	288		NC	205
NC	287		NC	205
NC	287		NC	204
NC	287		NC	204
NC	284		NC	204
NC	283		NC	203
NC	280		NC	203
NC	280		NC	203
NC	280		NC	201
NC	279		NC	201
NC	279		NC	200
NC	279		NC	200
NC	277		NC	200
NC	275		NC	200
NC	275		NC	200
NC	272		NC	199
NC	270		NC	198
NC	269		NC	198
NC	266		NC	198
NC	266		NC	196
NC	265		NC	196
NC	265		NC	196
NC	262		NC	195
NC	259		NC	195
NC	258		NC	195
NC	257		NC	195
NC	257		NC	194
NC	257		NC	194
NC	255		NC	193
NC	255		NC	192
NC	254		NC	192
NC	253		NC	192
NC	252		NC	191
NC	252		NC	191
NC	252		NC	191
NC	252		NC	191
NC	251		NC	190
NC	251		NC	190
NC	251		NC	190
NC	249		NC	190
NC	249		NC	189
NC	249		NC	188
NC	249		NC	188
NC	247		NC	188
NC	246		NC	188
NC	246		NC	188
NC	246		NC	187
NC	245		NC	187
NC	244		NC	187
NC	244		NC	187
NC	244		NC	186
NC	242		NC	186
NC	241		NC	186
NC	240		NC	186
NC	240		NC	185
NC	239		NC	185
NC	239		NC	185
NC	239		NC	185
NC	238		NC	185
NC	238		NC	184
NC	238		NC	183
NC	237		NC	183
NC	237		NC	183
NC	237		NC	182
NC	236		NC	182
NC	236		NC	181
NC	236		NC	181
NC	235		NC	180
NC	234		NC	180
NC	234		NC	180
NC	234		NC	180
NC	233		NC	179
NC	233		NC	179
NC	233		NC	179
NC	233		NC	178
NC	232		NC	178
NC	232		NC	178
NC	232		NC	178
NC	230		NC	178
NC	230		NC	178
NC	229		NC	177
NC	229		NC	176
NC	229		NC	176
NC	228		NC	176
NC	228		NC	176
NC	228		NC	176
NC	227		NC	176
NC	227		NC	176
NC	227		NC	176
NC	227		NC	176
NC	225		NC	176
NC	225		NC	175
NC	225		NC	175
NC	225		NC	175
NC	225		NC	175
NC	224		NC	175
NC	224		NC	174
NC	222		NC	174
NC	222		NC	174
NC	222		NC	174
NC	221		NC	174
NC	220		NC	174
NC	220		NC	173
NC	220		NC	173
NC	220		NC	172
NC	219		NC	172
NC	219		NC	172
NC	219		NC	172
NC	219		NC	172
NC	218		NC	171
NC	218		NC	171
NC	218		NC	171
NC	218		NC	171
NC	218		NC	171
NC	217		NC	171
NC	217		NC	171
NC	217		NC	170
NC	217		NC	170
NC	217		NC	169
NC	216		NC	169
NC	216		NC	168
NC	216		NC	168
NC	216		NC	168
NC	215		NC	168
NC	214		NC	168
NC	214		NC	167
NC	214		NC	167
NC	214		NC	167
NC	214		NC	166
NC	213		NC	165
NC	212		NC	165
NC	212		NC	165
NC	212		NC	164
NC	211		NC	164
NC	211		NC	164
NC	211		NC	164
NC	210		NC	164
NC	210		NC	164
NC	210		NC	163
NC	209		NC	163
NC	209		NC	163
NC	209		NC	163
NC	209		NC	162
NC	209		NC	162
NC	209		NC	161
NC	207		NC	161
NC	206		NC	161
NC	206		NC	161
NC	206		NC	160
NC	205		NC	160
NC	205		NC	160
NC	204		NC	160
NC	204		NC	160
NC	204		NC	160
NC	204		NC	159
NC	204		NC	159
NC	204		NC	159
NC	204		NC	159
NC	204		NC	159
NC	204		NC	159
NC	203		NC	158
NC	203		NC	158
NC	203		NC	158
NC	203		NC	158
NC	203		NC	158
NC	202		NC	158
NC	202		NC	158
NC	201		NC	158
NC	201		NC	158
NC	200		NC	157
NC	200		NC	157
NC	200		NC	157
NC	200		NC	156
NC	200		NC	156
NC	200		NC	156
NC	199		NC	156
NC	199		NC	156
NC	199		NC	156
NC	199		NC	156
NC	199
NC	199
NC	199
NC	199
NC	198
NC	198
NC	198
NC	198
NC	197
NC	197
NC	197
NC	197
NC	197
NC	197
NC	197
NC	196
NC	196
NC	196
NC	196
NC	195
NC	195
NC	195
NC	195
NC	195
NC	195
NC	195
NC	195
NC	194
NC	194
NC	194
NC	194
NC	194
NC	194
NC	194
NC	194
NC	193
NC	193
NC	193
NC	193
NC	192
NC	192
NC	192
NC	192
NC	191
NC	191
NC	191
NC	191
NC	191
NC	191
NC	191
NC	190
NC	190
NC	190
NC	190
NC	190
NC	190
NC	190
NC	190
NC	190
NC	190
NC	190
NC	189
NC	189
NC	189
NC	188
NC	188
NC	188
NC	188
NC	188
NC	188
NC	188
NC	188
NC	188
NC	188
NC	187
NC	187
NC	187
NC	186
NC	186
NC	186
NC	186
NC	186
NC	186
NC	186
NC	185
NC	185
NC	185
NC	185
NC	185
NC	184
NC	184
NC	184
NC	184
NC	183

## Sheet: Fig. 4g
p21					Igfbp1
UT	P3	A6	A24		UT	P3	A6	A24
1	60	4	132		1	238	6	390
0	41	8	116		10	5	0	338
0	0	92	112		0	13	1	305
1	5	10	101		8	18	0	284
0	38	3	100		7	64	3	266
1	3	0	98		0	7	20	257
0	68	16	96		0	45	2	231
0	11	0	88		0	36	0	221
0	7	4	83		92	7	2	207
0	7	2	76		2	0	168	195
1	15	0	75		66	192	7	188
0	0	0	73		0	0	5	187
0	19	0	72		26	11	5	184
1	0	43	68		0	115	11	179
0	0	22	68		2	0	11	174
0	18	0	66		0	96	73	169
0	0	1	65		15	88	10	169
2	2	55	64		2	142	0	169
0	7	12	64		11	105	0	168
0	43	33	63		0	56	5	167
1	77	0	63		0	65	0	164
0	43	23	62		4	2	0	164
2	1	15	62		0	40	1	158
1	5	47	61		4	154	20	157
0	0	17	60		0	119	0	156
0	44	13	60		0	2	133	155
1	37	49	57		0	7	28	150
3	0	32	57		0	209	3	147
0	22	30	56		103	207	11	133
1	24	18	56		0	56	7	133
0	119	8	56		5	48	0	127
0	9	32	55		258	6	3	125
1	87	8	55		334	44	26	123
2	38	4	53		35	32	11	123
0	2	0	52		5	4	0	123
0	44	0	51		0	1	0	121
0	2	4	50		1	0	0	118
0	0	1	50		34	43	8	115
0	0	0	49		4	11	15	112
0	32	37	46		5	134	58	111
2	13	4	46		3	154	20	111
0	68	44	45		0	106	2	109
1	2	0	45		0	19	101	107
0	0	0	45		0	1	14	102
0	42	3	44		31	45	0	102
0	9	37	43		1	84	0	100
4	17	5	43		0	0	182	97
0	17	4	43		0	1	12	95
2	0	140	42		15	2	23	93
1	6	33	41		4	120	0	91
2	0	16	41		0	65	8	90
0	16	9	41		139	9	9	88
0	0	14	40		10	0	4	88
0	18	1	40		3	151	18	85
0	55	0	40		0	3	0	85
1	33	6	39		0	0	6	82
0	11	22	38		8	178	1	81
2	35	1	38		32	35	69	80
1	38	0	38		18	142	7	80
0	3	0	38		5	40	3	80
0	30	37	36		0	3	0	80
0	22	0	36		0	8	101	78
0	1	0	35		2	51	14	78
0	24	10	34		299	46	1	76
0	71	4	34		0	0	8	75
1	3	4	34		25	0	97	73
0	0	0	34		1	54	3	73
0	13	54	33		29	0	2	73
2	42	39	33		0	11	6	72
0	38	21	33		21	124	0	72
0	2	26	32		1	0	4	71
2	1	15	32		1	0	2	71
1	4	14	32		221	60	1	71
0	1	9	32		52	31	0	71
0	28	0	32		141	154	25	70
0	3	0	32		42	4	24	69
0	3	0	32		9	171	16	69
0	1	33	31		170	89	2	69
0	16	32	31		0	109	0	69
0	30	15	31		21	6	28	68
0	46	10	31		0	3	1	68
0	15	9	31		0	78	193	67
2	69	4	31		0	183	8	66
2	2	3	31		130	14	6	66
2	40	0	31		0	97	9	65
0	0	0	31		98	46	1	65
1	19	45	30		23	25	0	65
0	0	12	30		6	2	1	64
0	1	8	30		11	1	18	63
3	38	2	30		4	4	0	63
0	14	2	30		23	1	0	63
2	2	69	29		3	11	10	61
0	0	14	29		0	148	6	61
0	6	154	28		167	3	1	61
4	0	6	28		8	160	0	59
1	65	5	28		53	120	0	59
0	27	1	28		1	5	0	59
1	0	0	28		0	86	11	58
0	1	10	27		0	0	3	58
3	11	2	27		22	216	0	58
1	7	2	27		0	1	0	58
0	0	38	26		2	0	191	57
2	25	21	26		12	45	4	57
0	0	9	26		305	4	1	57
0	1	88	25		100	1	49	56
0	21	65	25		0	0	6	56
1	80	28	25		21	241	5	56
1	34	27	25		20	133	4	56
0	1	0	25		38	242	0	56
1	0	46	24		1	4	0	56
0	1	43	24		397	11	1	55
0	0	6	24		56	237	0	55
0	20	1	24		0	4	0	55
0	0	1	24		74	71	35	54
0	23	0	24		13	0	13	54
0	0	0	24		3	17	4	54
0	40	56	23		89	18	2	54
1	11	13	23		0	176	0	54
0	9	7	23		13	93	18	53
4	32	3	23		23	4	7	53
2	1	2	23		0	1	2	53
0	16	0	23		0	77	1	53
2	0	107	22		66	1	58	52
0	8	17	22		3	1	20	52
0	13	5	22		2	1	1	52
0	36	3	22		34	260	0	52
0	67	0	22		2	36	0	52
1	79	56	21		0	48	26	51
1	1	33	21		41	3	12	51
4	1	17	21		15	196	7	51
1	48	13	21		66	30	7	51
0	58	5	21		0	104	4	51
0	1	3	21		19	70	0	51
0	10	0	21		166	6	0	51
0	4	0	21		36	1	73	50
1	16	96	20		0	5	0	50
0	16	41	20		16	0	0	50
0	34	37	20		0	0	0	50
0	0	16	20		4	24	1	49
0	3	12	20		158	2	0	49
1	3	10	20		172	1	0	49
0	0	2	20		0	8	14	48
0	1	36	19		0	0	0	48
2	14	26	19		1	2	23	47
0	0	20	19		1	0	8	47
0	7	18	19		0	132	6	47
0	52	13	19		0	4	2	47
1	6	11	19		10	130	1	47
0	13	6	19		10	177	49	46
0	0	5	19		233	122	15	46
2	1	2	19		22	176	7	46
0	1	0	19		88	3	7	46
0	0	0	19		314	0	2	46
0	2	79	18		34	58	1	46
1	2	78	18		52	142	112	45
2	39	47	18		2	47	10	45
4	1	46	18		0	24	2	45
0	0	32	18		0	0	0	45
1	35	19	18		0	2	10	44
3	6	17	18		1	38	8	43
0	0	4	18		18	0	2	43
0	2	2	18		9	28	0	43
0	5	1	18		144	3	147	42
6	0	1	18		116	27	4	42
0	0	0	18		16	81	3	42
0	0	30	17		12	72	0	42
1	7	19	17		1	0	0	42
0	75	17	17		4	126	6	41
0	57	14	17		5	14	6	41
0	4	9	17		177	142	3	41
0	14	7	17		42	12	0	41
1	53	6	17		5	141	23	40
0	66	4	17		7	65	10	40
0	36	3	17		0	0	0	40
0	0	3	17		0	105	111	39
1	3	1	17		2	221	0	39
0	50	0	17		0	8	128	38
0	27	0	17		0	23	88	38
0	6	57	16		14	1	23	38
0	50	16	16		16	94	15	38
2	0	15	16		1	337	3	38
0	11	10	16		0	171	0	38
0	3	10	16		63	0	35	37
0	4	4	16		0	45	11	37
0	112	0	16		5	0	3	37
4	27	0	16		86	25	46	36
0	31	96	15		37	205	42	36
0	38	64	15		1	121	9	36
0	1	42	15		102	84	7	36
0	0	38	15		0	113	4	36
3	19	37	15		0	164	2	36
0	36	28	15		8	22	0	36
1	17	21	15		1	143	7	35
0	1	19	15		0	24	0	35
0	22	18	15		0	4	195	33
0	68	6	15		2	101	7	33
4	1	4	15		388	103	1	33
1	1	4	15		42	4	0	33
0	17	0	15		58	64	40	32
2	3	0	15		124	4	24	32
0	3	0	15		0	0	16	32
0	1	0	15		41	0	14	32
0	14	72	14		2	78	1	32
1	0	71	14		2	76	0	32
1	73	47	14		6	49	127	31
0	65	23	14		10	1	93	31
2	1	8	14		17	26	82	31
1	2	7	14		0	133	27	31
1	14	1	14		0	1	13	31
1	8	1	14		0	112	9	31
2	15	0	14		49	185	7	31
0	1	94	13		4	27	3	31
0	2	91	13		30	120	0	31
0	23	56	13		0	25	0	31
1	3	40	13		39	0	0	31
0	20	37	13		0	42	10	30
0	16	25	13		0	11	9	30
0	1	25	13		0	9	8	30
1	55	15	13		137	0	4	30
3	6	15	13		0	1	3	30
2	32	12	13		0	13	1	30
0	11	11	13		17	12	1	30
5	8	10	13		0	125	0	30
0	1	8	13		0	117	0	30
0	2	7	13		176	0	0	30
0	0	5	13		0	0	5	29
0	0	5	13		17	9	3	29
0	14	2	13		76	36	0	29
0	10	2	13		0	1	0	29
4	28	1	13		0	93	35	28
0	20	1	13		0	0	26	28
1	1	1	13		0	1	14	28
0	63	0	13		5	0	10	28
1	33	0	13		21	172	9	28
0	9	0	13		7	13	2	28
0	3	0	13		164	152	1	28
0	31	184	12		52	85	0	28
0	13	86	12		343	31	0	28
0	14	36	12		1	6	0	28
2	12	36	12		4	1	0	28
3	27	19	12		0	0	42	27
0	7	14	12		111	15	29	27
0	0	13	12		7	70	19	27
1	5	8	12		1	0	17	27
0	3	3	12		34	132	12	27
1	53	1	12		47	0	5	27
7	0	1	12		18	2	1	27
0	7	0	12		0	0	0	27
0	13	125	11		0	382	30	26
0	27	84	11		0	0	27	26
1	1	67	11		0	197	1	26
0	22	55	11		5	56	1	26
0	49	34	11		0	0	0	26
0	0	30	11		0	7	53	25
0	32	27	11		0	102	10	25
0	40	21	11		225	144	3	25
0	3	20	11		3	184	2	25
0	38	18	11		42	11	2	25
0	16	17	11		241	16	0	25
0	35	13	11		1	154	147	24
0	14	10	11		0	27	44	24
0	8	10	11		0	1	30	24
1	54	8	11		0	185	12	24
0	67	3	11		2	0	3	24
0	34	1	11		0	33	2	24
1	27	0	11		11	11	2	24
0	14	0	11		0	2	1	24
4	6	0	11		200	0	0	24
0	0	136	10		0	85	68	23
4	0	77	10		3	77	28	23
0	7	76	10		4	207	26	23
2	3	70	10		2	115	25	23
1	5	46	10		1	101	9	23
0	17	37	10		77	69	7	23
0	1	35	10		6	0	5	23
0	84	25	10		4	0	1	23
0	23	19	10		148	42	0	23
0	5	18	10		74	8	0	23
0	44	11	10		1	6	0	23
0	0	10	10		3	0	0	23
1	23	9	10		0	162	79	22
1	75	8	10		2	1	21	22
1	38	7	10		0	145	17	22
0	0	5	10		121	0	14	22
0	4	4	10		53	7	8	22
0	0	4	10		0	81	7	22
0	0	2	10		85	114	2	22
1	84	1	10		0	0	1	22
3	23	1	10		0	191	0	22
1	21	1	10		16	113	0	22
0	17	1	10		50	83	0	22
2	0	1	10		1	83	0	22
0	68	0	10		5	68	0	22
0	32	0	10		219	3	0	22
15	1	56	9		15	0	0	22
0	20	44	9		0	0	0	22
1	42	18	9		59	62	197	21
0	21	15	9		24	28	170	21
1	0	14	9		20	66	39	21
0	37	12	9		0	90	14	21
0	7	11	9		0	111	6	21
1	3	11	9		34	62	6	21
0	0	9	9		3	0	3	21
0	4	7	9		0	219	2	21
0	27	5	9		0	2	2	21
0	0	3	9		19	0	1	21
0	0	2	9		0	212	0	21
0	14	0	9		2	88	0	21
0	0	0	9		0	64	0	21
0	21	186	8		0	5	0	21
0	8	100	8		3	0	22	20
0	33	66	8		0	41	11	20
0	6	63	8		1	5	6	20
4	1	60	8		71	50	0	20
0	108	50	8		320	0	12	19
0	4	49	8		22	41	4	19
0	10	43	8		0	23	3	19
0	53	42	8		112	194	2	19
2	39	38	8		0	182	1	19
0	29	32	8		0	231	0	19
1	23	32	8		7	34	0	19
4	5	32	8		13	0	0	19
0	25	25	8		0	76	218	18
0	50	23	8		29	70	35	18
0	23	23	8		26	72	21	18
0	2	21	8		35	138	9	18
0	2	12	8		46	173	4	18
0	166	10	8		25	2	2	18
1	17	9	8		30	102	0	18
3	65	7	8		0	99	0	18
1	17	5	8		9	12	0	18
0	71	2	8		0	3	0	18
0	62	2	8		1	0	0	18
0	34	2	8		265	47	60	17
1	3	2	8		103	306	56	17
0	2	2	8		0	68	22	17
0	80	1	8		9	5	18	17
0	1	1	8		0	49	16	17
1	0	1	8		2	57	14	17
0	22	0	8		14	29	13	17
0	19	0	8		3	119	5	17
1	14	0	8		1	7	5	17
1	9	0	8		35	4	5	17
1	6	0	8		73	37	2	17
0	5	0	8		36	0	2	17
0	4	0	8		155	243	0	17
0	0	0	8		32	1	0	17
0	0	0	8		250	193	107	16
0	1	55	7		6	76	96	16
1	11	50	7		82	22	67	16
1	2	37	7		48	7	63	16
0	22	26	7		0	234	29	16
1	9	22	7		14	4	27	16
0	14	18	7		23	26	26	16
0	1	17	7		70	54	3	16
0	2	10	7		0	162	0	16
2	75	9	7		0	9	0	16
0	18	7	7		62	1	0	16
1	12	7	7		3	0	173	15
2	0	7	7		0	20	19	15
0	68	5	7		0	20	0	15
1	2	4	7		48	5	0	15
0	23	2	7		0	1	0	15
3	14	1	7		38	0	0	15
0	5	1	7		0	0	0	15
0	35	0	7		65	0	93	14
0	27	0	7		3	0	28	14
1	18	0	7		0	20	24	14
0	9	0	7		37	18	19	14
2	3	0	7		5	50	11	14
1	1	0	7		96	215	10	14
0	0	0	7		0	37	9	14
0	0	0	7		4	166	8	14
2	0	115	6		272	0	6	14
0	2	77	6		1	31	3	14
0	63	71	6		149	170	0	14
0	29	42	6		0	72	0	14
0	5	36	6		134	59	0	14
6	5	32	6		0	38	0	14
0	3	30	6		12	30	0	14
2	4	28	6		114	2	0	14
0	82	26	6		4	13	191	13
0	22	22	6		61	7	119	13
2	84	12	6		19	0	68	13
0	0	10	6		32	1	64	13
3	3	9	6		4	43	30	13
0	30	5	6		0	6	22	13
0	14	5	6		7	0	12	13
0	21	3	6		3	41	6	13
0	0	3	6		10	4	6	13
0	0	2	6		1	88	4	13
4	20	1	6		0	5	4	13
1	4	1	6		10	1	4	13
0	88	0	6		1	11	3	13
0	15	0	6		1	183	1	13
0	4	0	6		0	0	1	13
1	0	0	6		5	20	0	13
0	0	0	6		2	0	0	13
1	106	179	5		125	164	89	12
0	49	97	5		119	4	76	12
0	0	72	5		10	5	33	12
0	2	65	5		19	45	17	12
0	71	56	5		160	133	11	12
2	50	50	5		0	15	10	12
1	1	42	5		1	47	9	12
1	11	41	5		0	48	4	12
0	30	36	5		95	33	4	12
0	20	31	5		28	25	3	12
2	14	28	5		113	92	0	12
0	29	22	5		10	32	0	12
0	0	22	5		0	1	0	12
0	72	21	5		0	0	0	12
0	57	13	5		9	147	132	11
3	24	13	5		18	130	124	11
1	79	7	5		11	121	46	11
0	27	7	5		5	1	11	11
1	7	6	5		1	13	3	11
1	0	5	5		58	20	2	11
2	1	4	5		0	4	2	11
0	1	4	5		0	27	1	11
0	29	3	5		0	276	0	11
0	6	3	5		192	182	0	11
0	45	2	5		4	83	0	11
0	39	2	5		0	68	0	11
0	25	2	5		1	31	0	11
0	8	2	5		0	14	0	11
1	46	1	5		4	4	0	11
0	10	1	5		0	1	134	10
0	1	1	5		3	0	128	10
2	0	1	5		220	24	68	10
0	25	0	5		0	11	35	10
0	9	0	5		0	159	14	10
1	7	0	5		25	15	14	10
4	1	0	5		0	120	11	10
0	0	0	5		0	107	11	10
0	5	89	4		0	141	7	10
0	2	84	4		0	62	7	10
0	0	77	4		0	23	7	10
0	0	57	4		0	2	4	10
0	0	55	4		0	101	2	10
0	16	51	4		54	90	1	10
0	0	50	4		22	116	0	10
0	76	45	4		0	42	0	10
0	45	34	4		0	18	0	10
0	89	32	4		0	6	0	10
1	20	32	4		0	17	217	9
0	9	30	4		3	14	24	9
0	10	29	4		1	173	22	9
0	1	26	4		2	1	14	9
0	48	21	4		4	156	12	9
0	6	16	4		87	40	6	9
1	2	14	4		0	85	4	9
1	0	14	4		0	120	3	9
0	19	11	4		12	236	2	9
0	2	11	4		363	1	2	9
0	16	10	4		1	74	1	9
1	0	10	4		30	0	1	9
0	58	9	4		0	0	1	9
3	0	8	4		0	53	0	9
0	0	8	4		10	5	0	9
0	42	7	4		0	5	0	9
1	38	7	4		8	168	125	8
2	5	5	4		87	1	28	8
3	0	5	4		0	15	22	8
4	17	4	4		85	53	14	8
0	1	4	4		2	156	11	8
0	0	3	4		32	1	11	8
0	40	2	4		72	12	8	8
0	16	2	4		82	0	6	8
1	8	2	4		0	39	5	8
0	64	1	4		0	0	4	8
0	10	1	4		6	223	2	8
0	0	1	4		0	1	2	8
1	58	0	4		2	24	1	8
6	57	0	4		20	0	1	8
1	45	0	4		0	104	0	8
0	27	0	4		10	71	0	8
0	22	0	4		0	14	0	8
0	3	0	4		3	6	0	8
0	2	0	4		2	141	134	7
0	2	0	4		4	47	29	7
0	1	0	4		0	3	25	7
2	0	0	4		5	0	22	7
1	0	0	4		95	148	20	7
0	0	0	4		0	0	17	7
0	0	111	3		96	121	4	7
1	14	99	3		7	115	3	7
0	2	58	3		82	71	2	7
0	0	55	3		73	319	1	7
3	31	47	3		1	111	1	7
0	4	37	3		0	79	1	7
1	13	30	3		35	114	0	7
0	1	30	3		31	31	0	7
4	18	29	3		15	3	0	7
2	2	25	3		1	0	0	7
0	8	23	3		0	0	0	7
0	4	23	3		0	8	26	6
0	37	22	3		1	11	24	6
1	18	22	3		180	140	23	6
1	60	20	3		172	16	17	6
0	53	20	3		10	96	15	6
0	12	20	3		70	76	10	6
2	82	17	3		0	102	4	6
0	58	15	3		25	149	3	6
0	1	15	3		143	68	3	6
2	14	14	3		307	2	3	6
0	3	14	3		48	0	3	6
0	0	14	3		26	103	2	6
0	15	11	3		29	55	2	6
0	34	10	3		0	1	2	6
0	16	9	3		0	0	2	6
4	4	8	3		0	219	1	6
0	0	8	3		105	93	1	6
1	27	6	3		0	84	1	6
0	25	6	3		0	60	1	6
0	15	4	3		4	2	1	6
1	1	4	3		124	0	1	6
0	101	3	3		0	0	1	6
0	38	3	3		26	124	0	6
1	16	3	3		0	94	0	6
0	15	3	3		0	71	0	6
0	0	3	3		10	39	0	6
1	33	2	3		0	38	0	6
0	52	1	3		0	3	0	6
1	2	1	3		43	55	134	5
0	1	1	3		3	14	96	5
7	0	1	3		0	18	59	5
3	36	0	3		23	38	58	5
1	35	0	3		0	21	47	5
0	25	0	3		199	64	38	5
0	24	0	3		0	48	34	5
1	22	0	3		24	99	33	5
0	15	0	3		0	6	25	5
4	8	0	3		1	82	10	5
0	8	0	3		3	0	7	5
3	4	0	3		2	124	5	5
2	4	0	3		45	60	3	5
1	2	0	3		143	55	2	5
0	2	0	3		14	0	1	5
0	0	0	3		0	18	0	5
0	0	0	3		156	13	0	5
0	31	104	2		28	10	0	5
1	81	89	2		2	1	0	5
0	3	74	2		314	0	0	5
0	64	66	2		94	292	75	4
1	0	65	2		0	20	72	4
0	0	56	2		0	0	64	4
1	0	54	2		0	0	18	4
2	1	42	2		70	0	15	4
1	2	39	2		0	0	15	4
0	53	33	2		0	23	11	4
0	12	31	2		0	197	8	4
0	11	28	2		0	3	7	4
1	55	27	2		196	120	2	4
3	1	27	2		218	97	2	4
3	0	26	2		37	7	2	4
0	68	23	2		4	4	2	4
0	19	23	2		42	1	2	4
0	3	23	2		3	166	1	4
0	9	22	2		0	111	1	4
0	29	21	2		0	59	1	4
0	24	21	2		7	46	1	4
0	2	20	2		1	51	0	4
1	24	19	2		15	33	0	4
0	19	18	2		191	13	0	4
0	10	17	2		11	1	0	4
0	9	17	2		0	1	0	4
0	27	16	2		59	84	251	3
0	78	15	2		0	186	171	3
0	43	15	2		9	3	154	3
0	38	15	2		36	131	131	3
0	1	11	2		0	210	72	3
5	0	11	2		0	165	63	3
0	48	8	2		41	20	43	3
0	18	8	2		6	2	34	3
0	0	8	2		0	85	27	3
3	39	7	2		60	1	23	3
0	20	7	2		0	0	21	3
0	17	6	2		65	24	12	3
0	0	6	2		0	70	10	3
0	43	4	2		0	0	10	3
0	26	3	2		1	69	8	3
0	17	3	2		89	146	7	3
2	14	3	2		2	195	6	3
0	65	2	2		0	54	5	3
1	19	2	2		0	0	5	3
1	7	2	2		0	5	4	3
0	3	2	2		0	14	3	3
0	3	2	2		0	11	3	3
0	1	2	2		93	100	2	3
0	2	1	2		91	56	2	3
0	2	1	2		0	68	1	3
2	1	1	2		3	9	1	3
0	0	1	2		26	7	1	3
2	71	0	2		0	4	1	3
0	38	0	2		1	286	0	3
0	32	0	2		0	79	0	3
0	31	0	2		29	76	0	3
0	20	0	2		0	11	0	3
5	16	0	2		0	11	0	3
0	16	0	2		57	6	0	3
0	14	0	2		3	3	0	3
0	12	0	2		1	3	0	3
4	7	0	2		9	0	0	3
1	6	0	2		2	0	0	3
0	6	0	2		0	25	80	2
0	5	0	2		6	3	77	2
1	4	0	2		39	16	58	2
0	4	0	2		10	124	21	2
0	3	0	2		0	6	17	2
0	1	0	2		30	9	16	2
1	0	0	2		123	122	15	2
0	0	0	2		7	72	15	2
0	0	0	2		312	20	14	2
0	0	0	2		9	30	13	2
0	0	0	2		0	9	13	2
4	2	91	1		0	1	13	2
1	9	77	1		34	185	12	2
0	84	71	1		0	90	8	2
0	9	59	1		70	58	8	2
0	9	52	1		101	122	7	2
2	54	47	1		26	49	7	2
3	0	42	1		0	0	7	2
0	9	40	1		1	41	6	2
0	17	39	1		4	97	5	2
0	9	37	1		8	66	5	2
2	0	37	1		0	0	5	2
0	2	33	1		23	48	4	2
0	33	32	1		113	141	3	2
7	37	31	1		2	10	3	2
0	31	30	1		0	0	3	2
1	17	27	1		172	91	1	2
3	34	26	1		4	0	1	2
1	11	26	1		315	200	0	2
0	88	25	1		207	135	0	2
0	0	21	1		52	134	0	2
1	25	20	1		0	133	0	2
0	1	19	1		4	112	0	2
0	0	19	1		0	90	0	2
0	81	18	1		2	46	0	2
0	1	17	1		37	27	0	2
0	0	17	1		3	17	0	2
0	56	16	1		7	4	0	2
0	2	16	1		4	3	0	2
0	1	16	1		42	1	0	2
0	6	15	1		0	1	0	2
2	0	14	1		0	1	0	2
0	0	14	1		108	0	0	2
0	7	13	1		0	51	198	1
0	11	12	1		0	112	189	1
0	11	11	1		69	36	147	1
1	47	10	1		0	31	138	1
0	38	10	1		322	3	111	1
0	1	10	1		0	0	111	1
0	0	10	1		66	2	97	1
0	0	9	1		19	17	69	1
1	73	8	1		62	1	67	1
2	44	8	1		5	3	60	1
0	31	8	1		327	160	37	1
3	20	8	1		0	2	36	1
2	5	8	1		40	0	31	1
0	0	8	1		32	3	23	1
0	0	8	1		12	3	23	1
0	62	7	1		18	0	23	1
1	14	7	1		0	21	21	1
0	4	7	1		10	49	19	1
0	1	7	1		1	1	18	1
0	32	6	1		3	11	16	1
0	13	6	1		0	183	15	1
1	58	5	1		0	3	15	1
0	43	5	1		0	254	14	1
1	19	5	1		2	130	14	1
0	6	5	1		0	85	14	1
3	4	5	1		6	0	14	1
3	82	4	1		0	173	13	1
1	61	4	1		257	104	13	1
0	2	4	1		2	114	10	1
0	1	4	1		300	3	8	1
1	73	2	1		38	75	7	1
0	67	2	1		13	1	6	1
0	38	2	1		0	2	5	1
3	20	2	1		51	310	4	1
2	15	2	1		22	79	4	1
0	13	2	1		0	69	4	1
0	2	2	1		107	48	3	1
0	39	1	1		0	17	3	1
0	19	1	1		0	15	3	1
0	12	1	1		8	2	3	1
3	11	1	1		6	1	3	1
1	11	1	1		35	0	3	1
2	1	1	1		1	4	2	1
0	1	1	1		254	0	2	1
0	59	0	1		21	0	2	1
3	35	0	1		0	0	2	1
0	34	0	1		0	147	1	1
0	25	0	1		249	130	1	1
0	23	0	1		0	130	1	1
0	21	0	1		0	92	1	1
1	17	0	1		0	61	1	1
0	16	0	1		124	20	1	1
4	15	0	1		7	2	1	1
1	11	0	1		2	193	0	1
0	10	0	1		114	178	0	1
0	8	0	1		0	117	0	1
0	8	0	1		0	90	0	1
4	6	0	1		0	88	0	1
0	6	0	1		0	71	0	1
0	5	0	1		3	63	0	1
3	1	0	1		337	33	0	1
0	1	0	1		22	26	0	1
0	0	0	1		2	26	0	1
0	0	0	1		115	22	0	1
0	10	187	0		283	20	0	1
1	34	137	0		230	4	0	1
0	7	135	0		49	2	0	1
0	30	134	0		0	1	0	1
0	44	116	0		209	0	0	1
1	18	113	0		0	0	0	1
0	27	110	0		41	32	387	0
1	25	105	0		13	63	234	0
1	47	101	0		38	92	206	0
0	22	87	0		3	126	165	0
0	34	85	0		4	191	124	0
0	0	83	0		0	108	119	0
3	44	67	0		3	18	117	0
0	5	65	0		2	59	116	0
2	9	64	0		68	94	113	0
0	2	63	0		1	20	111	0
4	8	62	0		12	120	104	0
2	28	60	0		0	0	103	0
0	0	60	0		0	0	100	0
0	0	56	0		37	39	94	0
1	36	55	0		4	0	94	0
4	30	55	0		1	1	89	0
0	39	54	0		26	37	82	0
4	4	54	0		0	0	81	0
1	0	54	0		15	155	69	0
0	2	53	0		135	210	68	0
0	59	52	0		0	79	60	0
0	42	52	0		185	33	59	0
1	28	52	0		0	123	57	0
0	1	50	0		16	3	55	0
0	1	50	0		260	67	54	0
1	0	50	0		145	104	53	0
0	19	49	0		0	0	53	0
0	18	49	0		20	127	51	0
0	15	49	0		0	0	50	0
1	0	49	0		272	189	47	0
0	36	48	0		1	0	47	0
0	0	48	0		0	112	46	0
1	30	47	0		0	18	44	0
0	19	47	0		63	2	43	0
0	42	46	0		0	0	42	0
2	9	46	0		0	43	41	0
1	83	45	0		0	2	41	0
0	0	45	0		0	7	40	0
3	87	44	0		11	110	39	0
0	55	44	0		1	0	38	0
1	52	43	0		19	96	36	0
0	20	43	0		81	34	31	0
0	0	43	0		227	20	30	0
0	27	42	0		15	58	29	0
0	42	41	0		27	104	26	0
2	61	39	0		3	64	26	0
0	19	39	0		2	33	26	0
0	2	39	0		330	118	25	0
0	76	37	0		0	81	24	0
1	0	37	0		10	10	24	0
0	22	36	0		0	2	24	0
0	5	35	0		0	0	24	0
0	3	35	0		196	25	22	0
0	1	35	0		2	0	22	0
0	61	34	0		66	1	21	0
0	60	33	0		5	0	21	0
0	9	33	0		20	159	20	0
0	6	33	0		44	17	20	0
0	3	33	0		9	10	20	0
1	0	33	0		4	1	20	0
0	25	32	0		301	152	19	0
2	23	32	0		0	57	19	0
0	13	32	0		0	19	19	0
1	0	32	0		31	3	19	0
0	85	30	0		0	184	18	0
1	2	30	0		130	0	18	0
0	2	30	0		0	0	18	0
1	38	29	0		60	259	17	0
0	1	29	0		25	112	17	0
5	34	28	0		0	21	17	0
0	16	28	0		7	10	17	0
0	2	28	0		10	0	17	0
0	0	28	0		4	243	16	0
0	3	27	0		31	171	16	0
0	1	27	0		19	138	16	0
0	1	27	0		12	21	16	0
0	1	27	0		344	17	16	0
0	0	26	0		65	10	16	0
1	20	25	0		0	0	16	0
2	10	25	0		0	0	16	0
0	8	25	0		0	54	15	0
1	50	24	0		1	38	15	0
1	6	24	0		28	4	15	0
1	1	24	0		2	142	14	0
0	18	23	0		1	104	14	0
2	29	22	0		0	91	14	0
0	10	22	0		0	43	14	0
0	2	22	0		0	8	14	0
1	60	21	0		1	2	14	0
1	48	21	0		34	1	14	0
0	13	21	0		2	0	14	0
0	4	21	0		0	0	14	0
0	1	21	0		95	233	13	0
2	0	21	0		4	201	13	0
0	0	21	0		42	90	13	0
0	32	20	0		9	114	12	0
0	25	20	0		50	36	12	0
2	9	20	0		89	10	12	0
1	0	20	0		371	5	12	0
0	28	19	0		0	5	12	0
0	1	19	0		6	0	12	0
0	0	19	0		7	1	11	0
1	79	18	0		0	1	11	0
0	53	18	0		0	0	11	0
0	27	18	0		18	152	10	0
0	26	18	0		12	114	10	0
1	0	18	0		39	82	10	0
0	21	17	0		25	69	10	0
3	103	16	0		0	30	10	0
2	23	16	0		24	24	10	0
0	14	16	0		0	20	10	0
2	5	16	0		16	3	10	0
1	0	16	0		45	0	10	0
0	0	16	0		0	175	9	0
0	54	15	0		3	74	9	0
0	41	15	0		0	62	9	0
1	22	15	0		2	54	9	0
1	5	15	0		61	46	9	0
0	5	15	0		3	15	9	0
0	2	15	0		18	203	8	0
1	1	15	0		11	69	8	0
0	0	15	0		257	63	8	0
0	41	14	0		8	59	8	0
0	12	14	0		1	56	8	0
4	8	14	0		0	42	8	0
1	37	13	0		59	38	8	0
0	20	13	0		82	23	8	0
1	8	13	0		0	5	8	0
0	67	12	0		0	1	8	0
1	21	12	0		158	0	8	0
1	2	12	0		8	0	8	0
0	76	11	0		6	0	8	0
0	39	11	0		0	0	8	0
0	31	11	0		3	118	7	0
2	6	11	0		225	100	7	0
0	0	11	0		0	33	7	0
0	0	11	0		4	11	7	0
0	63	10	0		1	4	7	0
0	20	10	0		2	3	7	0
0	20	10	0		6	0	7	0
2	13	10	0		0	234	6	0
0	0	10	0		0	114	6	0
0	23	9	0		86	26	6	0
2	13	9	0		2	10	6	0
0	13	9	0		91	6	6	0
2	8	9	0		0	0	6	0
0	3	9	0		0	86	5	0
2	1	9	0		24	83	5	0
2	0	9	0		32	46	5	0
1	0	9	0		1	5	5	0
0	0	9	0		2	1	5	0
0	0	9	0		311	0	5	0
0	0	9	0		261	0	5	0
0	26	8	0		16	0	5	0
0	15	8	0		12	0	5	0
0	11	8	0		0	0	5	0
0	5	8	0		8	145	4	0
5	4	8	0		0	133	4	0
5	3	8	0		0	102	4	0
1	0	8	0		1	94	4	0
0	0	8	0		205	79	4	0
0	27	7	0		0	54	4	0
0	24	7	0		0	53	4	0
0	18	7	0		0	38	4	0
0	0	7	0		0	27	4	0
0	0	7	0		8	19	4	0
0	22	6	0		0	1	4	0
0	18	6	0		9	0	4	0
0	13	6	0		0	176	3	0
0	10	6	0		0	123	3	0
1	9	6	0		3	98	3	0
0	8	6	0		0	81	3	0
1	6	6	0		14	75	3	0
1	4	6	0		0	67	3	0
0	4	6	0		5	64	3	0
0	1	6	0		48	50	3	0
0	182	5	0		0	42	3	0
7	45	5	0		35	30	3	0
2	45	5	0		1	23	3	0
0	34	5	0		3	6	3	0
0	34	5	0		183	3	3	0
14	19	5	0		9	3	3	0
1	19	5	0		25	2	3	0
0	18	5	0		0	2	3	0
0	13	5	0		153	1	3	0
0	7	5	0		0	1	3	0
0	5	5	0		3	392	2	0
0	4	5	0		175	226	2	0
0	3	5	0		27	224	2	0
0	2	5	0		24	192	2	0
2	1	5	0		1	146	2	0
0	1	5	0		10	81	2	0
0	0	5	0		4	75	2	0
0	24	4	0		0	59	2	0
2	23	4	0		52	49	2	0
2	18	4	0		13	49	2	0
0	6	4	0		0	48	2	0
0	4	4	0		1	46	2	0
1	1	4	0		81	17	2	0
0	1	4	0		319	7	2	0
0	0	4	0		205	3	2	0
0	106	3	0		261	0	2	0
0	72	3	0		93	0	2	0
0	46	3	0		56	0	2	0
0	24	3	0		13	0	2	0
0	11	3	0		1	0	2	0
1	8	3	0		0	0	2	0
0	6	3	0		0	0	2	0
1	3	3	0		0	0	2	0
0	1	3	0		1	169	1	0
0	1	3	0		0	140	1	0
0	1	3	0		38	125	1	0
0	1	3	0		0	121	1	0
3	0	3	0		16	118	1	0
1	0	3	0		110	114	1	0
1	0	3	0		5	85	1	0
0	0	3	0		0	82	1	0
0	0	3	0		22	73	1	0
0	0	3	0		80	66	1	0
0	66	2	0		19	64	1	0
0	45	2	0		1	60	1	0
0	37	2	0		0	57	1	0
4	27	2	0		2	54	1	0
0	26	2	0		6	44	1	0
0	26	2	0		36	42	1	0
3	25	2	0		1	41	1	0
0	24	2	0		0	31	1	0
0	19	2	0		10	25	1	0
0	14	2	0		7	24	1	0
1	13	2	0		1	21	1	0
0	10	2	0		2	20	1	0
1	8	2	0		2	18	1	0
2	6	2	0		15	17	1	0
2	1	2	0		0	13	1	0
1	1	2	0		0	4	1	0
0	0	2	0		5	3	1	0
0	0	2	0		3	2	1	0
0	0	2	0		0	2	1	0
0	0	2	0		23	1	1	0
0	62	1	0		45	0	1	0
4	55	1	0		10	0	1	0
1	26	1	0		4	0	1	0
1	25	1	0		0	0	1	0
0	25	1	0		0	0	1	0
0	25	1	0		4	233	0	0
1	24	1	0		6	224	0	0
0	23	1	0		163	223	0	0
0	23	1	0		77	219	0	0
2	22	1	0		37	213	0	0
1	18	1	0		14	204	0	0
1	17	1	0		3	203	0	0
1	15	1	0		0	192	0	0
0	15	1	0		0	176	0	0
1	10	1	0		0	175	0	0
0	10	1	0		0	171	0	0
1	8	1	0		1	168	0	0
1	8	1	0		1	161	0	0
0	7	1	0		13	154	0	0
0	6	1	0		6	147	0	0
0	5	1	0		0	146	0	0
1	4	1	0		0	144	0	0
0	1	1	0		6	138	0	0
0	1	1	0		0	138	0	0
0	1	1	0		18	124	0	0
0	0	1	0		84	109	0	0
0	0	1	0		1	109	0	0
0	102	0	0		83	102	0	0
2	96	0	0		49	97	0	0
1	92	0	0		0	93	0	0
0	78	0	0		2	91	0	0
1	72	0	0		12	89	0	0
0	69	0	0		0	89	0	0
0	67	0	0		264	88	0	0
3	65	0	0		0	87	0	0
4	64	0	0		6	86	0	0
0	49	0	0		10	82	0	0
1	47	0	0		5	82	0	0
0	46	0	0		79	75	0	0
0	42	0	0		0	69	0	0
0	38	0	0		15	68	0	0
0	37	0	0		0	66	0	0
1	35	0	0		20	63	0	0
0	35	0	0		0	63	0	0
0	32	0	0		0	62	0	0
0	30	0	0		140	61	0	0
5	29	0	0		1	60	0	0
2	29	0	0		1	56	0	0
0	28	0	0		21	55	0	0
0	27	0	0		0	44	0	0
1	25	0	0		0	43	0	0
0	25	0	0		0	43	0	0
0	25	0	0		17	42	0	0
2	24	0	0		4	42	0	0
0	24	0	0		13	37	0	0
1	21	0	0		4	31	0	0
1	20	0	0		0	31	0	0
0	18	0	0		8	30	0	0
1	16	0	0		3	29	0	0
0	16	0	0		0	28	0	0
0	16	0	0		1	27	0	0
0	15	0	0		0	25	0	0
0	14	0	0		1	24	0	0
1	13	0	0		0	24	0	0
1	12	0	0		0	23	0	0
0	12	0	0		21	22	0	0
2	11	0	0		0	21	0	0
0	11	0	0		0	21	0	0
3	10	0	0		131	20	0	0
0	10	0	0		336	19	0	0
0	10	0	0		81	19	0	0
0	10	0	0		0	18	0	0
0	10	0	0		2	17	0	0
2	9	0	0		261	16	0	0
1	9	0	0		46	16	0	0
0	8	0	0		40	15	0	0
1	7	0	0		0	15	0	0
0	7	0	0		392	13	0	0
0	7	0	0		72	12	0	0
1	5	0	0		2	12	0	0
0	5	0	0		0	10	0	0
0	5	0	0		35	8	0	0
0	5	0	0		1	6	0	0
5	4	0	0		188	5	0	0
1	4	0	0		2	5	0	0
0	4	0	0		1	5	0	0
0	4	0	0		3	4	0	0
1	3	0	0		3	4	0	0
1	3	0	0		0	4	0	0
1	3	0	0		64	3	0	0
1	3	0	0		21	3	0	0
0	3	0	0		11	3	0	0
0	3	0	0		0	3	0	0
0	3	0	0		0	3	0	0
0	2	0	0		177	2	0	0
0	2	0	0		15	2	0	0
0	2	0	0		0	2	0	0
6	1	0	0		0	2	0	0
4	1	0	0		0	2	0	0
2	1	0	0		237	1	0	0
1	1	0	0		72	1	0	0
0	1	0	0		66	1	0	0
0	1	0	0		2	1	0	0
0	1	0	0		1	1	0	0
0	1	0	0		155	0	0	0
5	0	0	0		74	0	0	0
5	0	0	0		27	0	0	0
2	0	0	0		20	0	0	0
2	0	0	0		3	0	0	0
1	0	0	0		2	0	0	0
1	0	0	0		0	0	0	0
0	0	0	0		0	0	0	0
0	0	0	0		0	0	0	0
0	0	0	0		0	0	0	0
0	0	0	0		0	0	0	0
3	3	140			106	4	174
0	41	126			0	91	158
0	43	89			8	61	150
0	7	87			4	21	149
1	36	71			2	38	102
0	56	69			14	37	102
0	0	59			44	4	99
0	2	58			30	0	96
1	8	57			6	7	89
0	8	57			16	45	71
1	44	55			15	1	63
6	17	53			0	4	61
0	9	50			1	76	57
0	53	49			0	76	56
0	20	49			4	75	56
1	8	49			0	94	53
8	5	49			5	146	51
1	5	47			33	36	41
2	8	45			0	7	32
0	2	45			2	3	31
1	9	40			1	278	29
4	22	33			175	26	29
2	15	31			0	2	28
0	1	31			3	1	26
1	7	30			23	92	25
0	44	29			0	19	24
0	0	28			57	0	21
2	2	27			0	156	20
4	3	26			0	2	20
0	2	24			0	82	19
0	21	23			2	59	19
0	0	23			4	19	19
0	15	21			44	2	19
0	1	21			0	8	16
0	31	20			9	97	14
1	2	20			99	15	14
0	28	19			74	9	14
0	1	19			2	3	14
1	53	18			2	56	13
1	6	18			11	42	13
1	71	16			34	1	13
0	13	16			2	26	12
0	0	16			7	3	12
0	12	14			27	46	11
2	28	13			1	0	10
0	3	13			0	77	9
0	2	13			0	53	9
0	19	12			21	22	9
0	16	12			27	2	9
0	38	11			0	0	9
0	1	11			8	124	8
0	11	10			34	100	8
1	68	9			2	43	8
4	1	9			0	57	6
0	28	8			61	76	5
0	1	8			326	39	5
1	39	7			0	38	5
1	3	7			7	5	5
0	0	7			13	4	5
3	17	6			52	92	4
0	6	6			15	88	4
2	5	6			0	57	4
0	3	6			1	54	4
0	0	6			0	18	4
0	29	5			10	2	4
1	12	5			9	85	3
0	11	5			7	52	3
0	11	5			0	25	3
1	0	5			0	0	3
2	0	4			19	92	2
0	43	3			64	29	2
4	32	3			13	6	2
1	26	3			258	0	2
0	13	3			2	0	2
0	0	3			61	105	1
1	21	2			19	103	1
0	6	2			0	96	1
0	34	1			60	33	1
0	32	1			14	28	1
0	27	1			1	23	1
0	23	1			12	9	1
0	15	1			116	3	1
1	3	1			1	1	1
1	2	1			0	0	1
0	2	1			13	256	0
0	0	1			0	125	0
0	0	1			0	118	0
0	0	1			48	109	0
0	0	1			0	87	0
3	87	0			0	85	0
0	54	0			0	76	0
0	40	0			9	71	0
0	30	0			10	64	0
1	28	0			2	54	0
0	27	0			66	52	0
0	26	0			0	48	0
1	23	0			0	44	0
0	23	0			4	20	0
0	18	0			8	19	0
0	13	0			0	16	0
0	12	0			0	16	0
0	12	0			10	12	0
0	10	0			3	8	0
0	6	0			21	3	0
1	5	0			2	3	0
6	4	0			338	2	0
4	4	0			27	2	0
1	4	0			8	2	0
5	2	0			8	2	0
0	1	0			4	2	0
0	1	0			0	2	0
1	0	0			108	1	0
0	0	0			1	1	0
0	0	0			0	1	0
0	0	0			0	0	0
1	126					302
	109				1	293
0	103					262
1	91				7	245
	90				0	234
	88				18	225
0	83				1	225
0	83				0	225
0	82				46	216
0	81					215
0	78				1	206
1	75				36	201
1	73				2	189
1	72				8	188
0	72				14	185
0	71				16	184
0	71				0	184
0	71				4	180
0	65				0	173
0	64				0	171
1	62				0	169
0	61				7	168
3	60				3	166
2	60				35	161
0	60				1	160
0	58				0	160
0	57				21	157
	57				9	157
0	56					155
0	56				3	154
0	55					154
5	54					153
2	54				33	152
0	54				3	152
0	54				1	151
	54				0	151
0	53				93	148
8	51				9	146
0	51				0	145
0	51				3	144
3	50				0	142
0	50				0	141
0	50				53	140
3	48				7	140
2	48					139
2	48					135
1	47				10	134
0	47				4	134
	46				31	131
2	45				0	130
0	45				1	129
0	45				0	128
	45					127
0	44					127
0	43				8	123
0	42				24	122
	42				0	122
	42				24	120
0	41				78	119
1	40				35	119
0	40				27	119
2	39				9	114
1	39				15	109
	39				2	109
3	38					109
0	38				14	108
	38				8	108
1	37				106	107
0	37					107
0	37				22	105
0	37				0	103
	37				0	102
0	35				0	101
0	35					101
0	34				6	99
0	34					99
	34					99
2	33				0	97
1	33				0	97
1	33				0	97
0	33					97
0	33				38	95
0	33				8	94
0	33				0	94
	33				3	93
	33				0	93
2	32				1	91
1	32				160	90
1	32				2	90
0	32				29	89
0	32					89
1	30				0	88
0	30				7	87
0	30					86
0	29					85
2	28				51	84
2	28				0	84
1	28				0	84
0	28				1	83
0	28				9	80
0	28				4	80
0	28				3	79
3	27				1	79
0	27				0	79
	27				138	78
0	26				26	77
0	26				15	77
	26					77
2	25					77
1	25				1	76
1	25				1	76
1	25				90	75
0	25				31	75
0	25					75
3	24				25	73
0	24				0	73
0	24				0	73
0	24				78	71
0	23				0	68
	23				52	66
	23				3	66
4	22				0	65
0	21				1	64
5	20				0	61
3	20					61
3	20				0	59
1	20				19	57
0	20				1	57
0	20				36	56
0	20					56
	20					56
2	19				24	52
1	19				0	52
0	19				6	51
0	19				2	49
0	19				0	49
0	18					49
0	18				80	48
	18				76	48
1	17					48
0	17					47
	17				0	46
	17					46
6	16				15	45
1	16				25	42
0	16				21	42
3	15				33	41
1	15				21	41
0	15				0	41
0	14				23	40
0	14				12	40
0	14				0	40
2	13				42	39
1	13				30	39
0	13				0	39
0	13				0	38
0	13				1	37
0	13				0	37
	13					37
3	12				3	36
1	12				0	36
0	12					36
0	12				37	34
0	12					33
0	12					33
0	12				12	31
	12				0	31
3	11				47	30
0	11				0	30
0	11				0	30
	11				1	29
6	10				0	29
3	10				2	28
1	10					28
0	10				30	26
0	10				0	26
4	9				265	25
1	9				3	25
7	8				1	25
4	8					25
2	8				11	24
2	8				2	24
0	8				40	23
0	8				12	23
0	8					23
0	8				31	22
0	8				0	22
0	8				34	19
	8				14	19
9	7				12	19
3	7				9	19
1	7				5	19
1	7				51	18
0	7				105	17
0	7				48	16
0	7				1	16
0	7				0	15
	7					15
5	6					15
3	6				31	13
3	6				6	13
2	6				4	13
2	6				4	13
0	6				1	13
0	6				1	13
0	6				0	13
0	6				1	12
0	6				0	12
0	6				0	12
0	6				63	11
0	6				0	11
0	6					10
	6					10
2	5				43	9
1	5				43	9
0	5				26	9
0	5				21	9
0	5				8	9
0	5				127	8
0	5				22	7
0	5				10	7
	5				3	7
5	4				1	7
2	4				0	7
0	4				0	7
0	4				0	7
0	4				48	6
	4				14	6
	4				0	6
2	3					6
1	3				51	5
0	3				29	5
0	3				27	5
0	3				16	5
0	3				2	5
0	3				1	5
0	3				0	5
0	3				0	5
0	3				0	5
0	3				0	5
	3					5
	3				9	4
4	2				0	4
4	2				0	4
3	2					4
3	2					4
1	2				85	3
1	2				48	3
1	2				33	3
0	2				16	3
0	2				2	3
0	2				2	3
0	2					3
0	2				129	2
0	2				14	2
0	2				5	2
	2				3	2
	2				1	2
	2				0	2
7	1					2
3	1					2
2	1				23	1
2	1				14	1
2	1				10	1
1	1				9	1
1	1				8	1
1	1				7	1
0	1				5	1
0	1				2	1
0	1				1	1
0	1				1	1
0	1				0	1
0	1				0	1
0	1				0	1
0	1				0	1
0	1				0	1
0	1				0	1
0	1				0	1
0	1				0	1
0	1				0	1
0	1				0	1
0	1					1
0	1					1
	1					1
	1				78	0
6	0				75	0
6	0				63	0
4	0				50	0
3	0				47	0
2	0				41	0
2	0				29	0
1	0				27	0
1	0				17	0
1	0				15	0
1	0				12	0
1	0				12	0
1	0				12	0
0	0				11	0
0	0				11	0
0	0				5	0
0	0				4	0
0	0				3	0
0	0				1	0
0	0				1	0
0	0				1	0
0	0				0	0
0	0				0	0
0	0				0	0
0	0				0	0
0	0				0	0
0	0				0	0
0	0				0	0
0	0					0
0	0					0
0	0					0
	0					0
	0					0
9	283	0	0
0	232	0	0
94	191	0	0
52	166	0	0
185	164	0	0
2	164	0	0
135	145	0	0
0	133	0	0
59	131	0	0
57	131	0	0
14	118	0	0
50	114	0	0
0	105	0	0
113	104	0	0
9	99	0	0
23	96	0	0
139	93	0	0
112	91	0	0
0	82	0	0
1	81	0	0
59	77	0	0
6	72	0	0
151	70	0	0
20	69	0	0
147	64	0	0
0	63	0	0
0	60	0	0
12	59	0	0
0	57	0	0
23	51	0	0
7	50	0	0
118	49	0	0
0	48	0	0
10	42	0	0
19	41	0	0
0	35	0	0
2	35	0	0
22	34	0	0
338	33	0	0
2	28	0	0
3	25	0	0
33	22	0	0
0	21	0	0
235	21	0	0
63	21	0	0
16	21	0	0
206	20	0	0
25	19	0	0
5	19	0	0
2	19	0	0
0	17	0	0
151	16	0	0
3	16	0	0
0	15	0	0
0	12	0	0
130	11	0	0
0	10	0	0
41	10	0	0
129	7	0	0
52	7	0	0
26	6	0	0
0	6	0	0
1	5	0	0
0	4	0	0
177	4	0	0
35	4	0	0
17	4	0	0
8	4	0	0
1	4	0	0
23	3	0	0
39	2	0	0
33	2	0	0
13	2	0	0
131	1	0	0
59	1	0	0
20	1	0	0
6	1	0	0
164	0	0	0
74	0	0	0
55	0	0	0
52	0	0	0
42	0	0	0
2	0	0	0
		280
4	0	209
		200
		178
		176
1		167
		159
		159
4		153
		144
		142
230		136
		132
		129
		127
3		125
12		117
		109
		107
16	4	102
		102
		101
3	1	97
		95
		94
		94
0	49	93
0		90
1		89
		89
		88
		88
32	91	87
		87
		85
		84
41		83
		82
0	22	81
		81
		81
34	75	80
21		80
		80
		80
		80
15	20	79
0		78
		76
24		75
18		75
7	2	73
127		73
109		73
		72
		72
0	7	71
1	86	70
		70
22		69
13		69
		69
		66
170		64
		64
		63
		62
		62
0	34	61
0	19	61
10	13	61
4	0	61
35		60
0		60
		60
1		59
		58
		58
		58
		58
		58
124		57
0		57
		57
		57
10		56
		56
		56
		56
		55
		55
		55
		55
0		54
55		53
		53
266		52
1		52
		52
6	41	51
2	32	51
2		51
1		51
		51
		51
		51
		51
0	95	50
5	6	50
6		50
		50
		50
		50
0	182	49
77	20	49
205		49
22		49
		49
13	35	48
7	19	48
44	7	48
		48
1	37	47
		47
		47
7		46
		46
18		45
0		45
		45
		45
		45
		44
		44
		44
		42
97		41
86		41
9		41
6		41
		41
		41
		41
		40
		40
		40
		40
3	0	39
68		39
13		39
		39
		39
0	45	38
84		38
10		38
		38
		38
		38
17		37
0		37
		37
		37
		37
		37
0	93	36
1	57	36
		36
		36
		36
		36
3	24	35
49	11	35
1		35
		35
		35
2	187	34
49	49	34
67		34
0		34
		34
		34
		34
		34
0		33
1	39	32
3	27	32
5	12	32
20		32
		32
		32
45		31
30		31
25		31
24		31
		31
		31
		31
9	10	30
60		30
		30
		30
		30
11	37	29
124	2	29
119		29
2	52	28
0	37	28
0	28	28
8		28
		28
		28
6	43	27
112	27	27
		27
		27
		27
6		26
5		26
2		26
		26
		26
19	1	25
91		25
15		25
12		25
0		25
		25
		25
7	107	24
1	3	24
34		24
0		24
		24
		24
		24
		24
		24
		24
29	130	23
245		23
17		23
		23
		23
		23
		23
34	12	22
284		22
		22
		22
		22
		22
		22
4	21	21
35		21
		21
		21
		21
		21
3	170	20
0	110	20
2	38	20
7	29	20
4	18	20
0	1	20
60		20
40		20
34		20
		20
		20
		20
		20
		20
		20
		20
73		19
3		19
0		19
		19
		19
		19
		19
		19
7	6	18
0		18
103		18
73		18
60		18
		18
		18
		18
		18
		18
		18
		18
107	119	17
		17
		17
		17
		17
		17
		17
6	35	16
79		16
65		16
55		16
48		16
9		16
7		16
		16
		16
		16
		16
		16
		16
		16
		16
		16
38	7	15
1	1	15
84		15
69		15
64		15
1		15
		15
		15
		15
		15
		15
		15
1	33	14
22	14	14
14		14
11		14
		14
		14
		14
197		13
31		13
		13
		13
		13
		13
		13
		13
70	4	12
0	0	12
1		12
		12
		12
		12
		12
		12
		12
		12
		12
37	93	11
9	89	11
91		11
61		11
54		11
13		11
		11
		11
		11
		11
		11
		11
		11
0	51	10
1	2	10
1	0	10
360		10
38		10
5		10
2		10
		10
		10
		10
		10
1	63	9
3	0	9
191		9
178		9
109		9
94		9
25		9
11		9
3		9
1		9
0		9
		9
		9
		9
		9
		9
		9
		9
8	127	8
85	22	8
90		8
73		8
34		8
18		8
11		8
2		8
0		8
		8
		8
		8
		8
		8
[truncated: 420 more rows]

## Sheet: Fig. 5e
Cyp2e1
Distance	WT			WT P24			WT A24			EC-Wtls			EC-Wtls P24			Mac-Wtls			Mac-Wtls P24			Mac-Wtls A24
0.05	381	1384	3638	5291	2884	4328	976	720	852	338	229	91	161	1161	1871	1271	1378	1067	582	528	439	349	752	678
0.15	673	1681	4350	3615	4717	5108	772	540	798	139	177	134	217	737	1622	2155	1827	1931	361	440	630	1867	1495	1623
0.25	989	1174	2475	3620	5396	4487	754	671	758	77	125	181	344	811	594	2347	2252	3467	268	513	805	2770	2503	2486
0.35	910	717	773	3103	3838	4440	750	542	584	25	88	97	297	1373	1305	1905	2314	2982	215	374	881	1961	2744	3366
0.45	735	422	556	1825	2985	4777	389	418	557	18	121	117	250	2887	1995	830	2054	2296	325	287	559	948	2153	2849
0.55	765	204	381	1340	1922	3756	397	510	477	31	102	46	88	3117	2379	234	1240	1277	423	318	373	288	1521	1188
0.65	639	50	261	728	1242	1244	382	613	645	30	96	77	175	2904	2727	60	302	384	288	304	394	176	934	536
0.75	356	97	71	153	248	298	462	599	609	54	85	107	134	2370	2859	62	109	78	202	174	353	88	640	208
0.85	163	146	24	66	124	66	708	446	454	120	40	220	80	1204	2298	135	62	89	193	95	267	82	608	199
0.95	44	146	19	56	79	48	563	317	239	331	99	348	205	889	1316	112	77	85	166	109	288	80	511	168
AUC	544.3	525.6	1072	1712	2195	2636	538.4	485.8	542.8	82.85	99.8	119.9	176.8	1643	1737	842	1089	1308	264.9	282.4	462.6	839.5	1323	1288
Glul
Distance	WT			WT P24			WT A24			EC-Wtls			EC-Wtls P24			Mac-Wtls			Mac-Wtls P24			Mac-Wtls A24
0.05	195	238	1293	2139	1532	2899	41	85	58	10	15	33	38	61	187	101	101	157	113	130	34	43	112	143
0.15	194	160	300	613	2071	738	56	75	60	10	42	41	70	47	222	46	90	155	22	47	3	133	177	155
0.25	63	82	105	143	433	202	41	123	65	15	23	59	102	111	186	12	40	132	8	43	4	156	179	224
0.35	10	50	19	81	110	132	39	74	88	9	43	43	84	279	373	4	40	72	11	12	4	86	149	272
0.45	16	12	26	76	107	156	52	45	85	5	48	37	104	780	604	3	37	7	4	7	1	40	124	190
0.55	7	21	21	77	59	105	60	47	88	3	43	134	89	732	642	3	20	6	4	1	3	26	90	77
0.65	14	17	16	98	78	136	78	66	79	0	43	51	71	751	918	2	5	3	4	2	10	33	84	61
0.75	10	9	22	132	105	101	109	128	65	7	18	35	93	650	886	1	5	7	5	5	7	31	95	87
0.85	11	16	18	79	82	62	122	124	35	7	14	30	201	301	718	3	9	9	1	3	5	37	102	108
0.95	9	8	8	166	61	157	111	98	26	28	31	26	266	351	295	0	12	8	3	6	5	32	74	63
AUC	42.7	49	117.8	245.2	384.2	316	63.3	77.35	60.7	7.5	29.7	45.95	96.6	385.7	479	12.45	30.25	47.35	11.7	18.8	5.65	57.95	109.3	127.7
Arg1
Distance	WT			WT P24			WT A24			EC-Wtls			EC-Wtls P24			Mac-Wtls			Mac-Wtls P24			Mac-Wtls A24
0.05	30	59	30	53	71	78	57	101	18	162	228	283	338	595	476	18	32	33	29	24	33	654	205	358
0.15	327	337	146	476	684	862	36	104	72	369	267	455	332	441	722	99	53	72	68	56	108	655	292	436
0.25	756	1075	394	1412	1519	1384	107	144	163	366	334	356	350	445	845	293	116	150	90	60	158	1040	397	519
0.35	1308	1022	325	1616	1484	1204	296	232	278	261	389	297	376	421	878	216	188	215	70	86	187	1156	1121	1002
0.45	1128	808	330	1432	1224	1298	492	306	372	246	340	248	282	312	481	183	140	191	62	82	190	1205	1517	950
0.55	936	593	406	1441	1794	1659	552	421	317	244	309	298	254	211	351	158	109	137	85	102	224	1149	1662	910
0.65	887	649	541	1664	1880	1725	471	394	299	210	302	362	228	213	421	256	122	140	110	91	214	1203	1307	969
0.75	800	767	737	1761	2023	1603	508	283	330	230	301	423	213	254	369	276	123	170	96	98	212	1193	1167	1117
0.85	845	730	721	1440	1865	1507	580	314	341	194	262	358	314	264	462	251	167	190	98	114	167	1290	931	997
0.95	663	605	713	1714	1556	1328	438	357	240	237	207	356	128	258	399	256	189	192	125	125	146	1130	1028	918
AUC	733.4	631.3	397.2	1213	1329	1195	329	242.7	230.1	232	272.2	311.7	258.2	298.8	496.7	186.9	112.9	137.8	75.6	76.35	155	978.3	901.1	753.8
Alb
Distance	WT			WT P24			WT A24			EC-Wtls			EC-Wtls P24			Mac-Wtls			Mac-Wtls P24			Mac-Wtls A24
0.05	2726	2921	4105	3084	2258	2456	1389	1224	1327	1973	3687	4100	5205	2882	5774	2082	3914	1264	3170	1654	715	2332	2404	2565
0.15	3764	4216	3741	5183	3406	5316	1500	1757	1639	2756	5069	6153	10170	6186	8511	3164	4556	1660	3274	2610	1735	3601	2968	3205
0.25	3953	4008	3393	7103	4351	5292	1350	1980	1648	2956	6734	7312	12310	10008	9940	3501	4396	2690	4350	3690	2672	4908	3940	4115
0.35	4160	2890	4082	9013	4726	6393	1456	1804	2143	2904	6241	4950	8692	8118	7585	3967	4643	4673	5204	3255	3207	5844	4715	4365
0.45	3645	3300	3336	7559	4814	5514	2018	2350	2714	2857	3959	2956	5493	5622	4085	3855	4776	6643	4916	2104	3383	5246	5291	4804
0.55	5096	2870	4135	6827	4268	4879	2586	2709	2825	3254	2806	3051	5077	5020	4302	4196	5113	7507	5156	1731	3353	5088	5342	5493
0.65	7202	3399	4740	5712	4758	5414	2592	2694	2818	2544	2566	3181	4648	4938	4243	4895	4843	6974	4562	1661	2593	5171	5296	4194
0.75	7174	3886	4876	5271	5136	5292	2500	2960	3254	1989	2558	3195	4116	4207	4017	4352	4672	6017	4218	1628	2563	4894	4328	3636
0.85	6238	4505	4929	4950	5677	4699	3161	2654	3430	1993	1654	3027	3458	3537	4389	4442	4096	5720	3642	2234	2876	5027	3670	3919
0.95	5069	4490	4536	4818	4154	3848	2648	2313	3056	2353	1609	2654	3178	4399	4450	3998	4085	5438	2466	3066	2441	4596	3969	2969
AUC	4513	3278	3755	5557	4034	4595	1918	2068	2266	2342	3424	3720	5816	5128	5218	3541	4109	4524	3814	2127	2396	4324	3874	3650

## Sheet: Sup. Fig. 4
Cyp2e1
	UT			A6			A24			A48			A96			P3			P48			P120
AUC	1458	2523	2736	1650	1233	1348	896	1030	1512	1553	2436	2186	1094	1524	2527	3720	2997	3147	2686	4538	3202	2290	1750	1996
Glul
	UT			A6			A24			A48			A96			P3			P48			P120
AUC	952.7	1114	928.5	910.1	457	751.6	276.7	239.4	350.2	770.4	1280	1055	777.2	1375	1362	2878	2319	2038	1595	3778	1991	1502	1531	1368
Arg1
Distance	UT			A6			A24			A48			A96			P3			P48			P120
0.05	21	86	396	35	12	20	1	0	0	410	270	243	748	634	39	32	1322	391	0	53	4	1030	1328	1478
0.15	552	893	1738	613	171	362	2	13	51	529	1744	689	1899	1490	1209	626	3131	1699	6	223	88	1938	2134	2772
0.25	1224	1330	2016	1854	1108	1441	208	155	201	911	1923	1292	1970	2305	2155	2417	4086	2382	72	318	284	2035	3036	2579
0.35	2504	2255	1613	3001	1597	2554	617	134	320	1928	1247	2093	1665	2467	2800	2689	5055	2325	207	366	533	2571	3551	3823
0.45	1765	1867	1293	1877	2126	1764	799	414	701	1532	1033	2210	1559	2254	3425	2339	3593	2447	813	399	476	2804	2754	5005
0.55	771	1623	1100	2139	2107	2335	780	707	1017	1572	1599	1994	2056	2421	4662	1616	2874	2726	728	598	492	2124	1956	6128
0.65	1662	1393	1444	1327	2254	2183	933	503	759	666	2247	1357	1539	2979	3126	1346	2599	2008	363	793	459	1645	2045	5792
0.75	1983	898	828	1442	1863	2305	918	614	593	2012	2200	841	2052	2603	3427	1508	2669	2266	386	1077	542	1333	1880	4336
0.85	1626	567	995	1256	1645	2023	952	663	424	2431	2041	845	2641	1963	3373	2049	2642	2611	723	785	708	1207	1868	3693
0.95	1131	237	4	1148	1816	1872	1026	567	469	1644	1848	421	1740	1314	2597	2088	3	3	973	811	645	948	1728	3775
UT			A6			A24			A48			A96			P3			P48			P120
Mean	SD	N	Mean	SD	N	Mean	SD	N	Mean	SD	N	Mean	SD	N	Mean	SD	N	Mean	SD	N	Mean	SD	N
1163	99.2	3	1460	84.66	3	450	40	3	1312	131.5	3	2053	164.3	3	2054	193.4	3	422.7	39.79	3	2472	305	3

## Sheet: Sup. Fig. 8
Raw data for Fga, F2, Pck1, Slc2a2, G6pc, Gclc, Alb, Igfbp1, and Serpina3n can be found in Fig. 3 data
Ppargc1a
Distance	UT			A6			A24			A48			A96			P3			P48			P120
0.05	40	74	56	75	71	109	39	74	53	83	38	56	48	26	58	55	57	67	48	39	18	96	94	140
0.15	47	99	99	108	94	162	89	93	97	160	43	88	52	62	59	103	71	89	84	59	42	191	146	224
0.25	65	94	108	108	94	296	90	111	84	159	66	96	43	98	70	114	79	62	77	100	76	138	218	245
0.35	93	93	121	112	124	244	65	66	76	149	77	140	35	39	42	162	82	44	77	29	68	165	260	168
0.45	81	78	70	143	215	301	49	57	69	144	133	123	53	32	69	167	117	73	40	55	40	159	221	145
0.55	87	100	80	147	219	252	53	42	44	108	96	104	60	21	77	172	134	75	40	88	94	165	128	159
0.65	121	92	98	101	159	193	38	47	41	92	150	161	62	38	88	142	86	111	89	93	87	159	143	161
0.75	146	142	137	107	118	173	47	46	53	217	160	97	58	68	75	157	107	156	74	89	56	163	210	202
0.85	129	141	190	135	144	155	57	49	38	209	140	97	39	63	48	163	129	152	65	102	69	115	187	243
0.95	124	101	198	125	119	106	46	50	30	198	85	75	31	135	54	170	121	136	67	83	128	104	77	257

## Sheet: Sup. Fig. 9
Raw data for Fga, F2, Pck1, Slc2a2, G6pc, Gclc, Alb, Igfbp1, and Serpina3n can be found in Fig. 3 data
Mt1
Distance	UT			A6			A24			A48			A96			P3			P48			P120
0.05	7	2	24	13	198	243	2504	2	243	231	27	1	545	5	6	1176	1109	1520	535	2024	2187	5162	6821	2877
0.15	1	1	38	55	1212	608	1085	17	115	203	67	1	1078	40	44	2124	2142	3502	914	3517	2786	6988	9607	5581
0.25	7	6	78	84	2882	1094	1173	22	54	348	94	0	1742	97	101	2476	3653	5460	1312	4844	2916	8133	10347	7817
0.35	5	6	51	318	3897	1783	707	3	18	546	102	1	794	144	150	2354	4293	6658	1461	5723	3643	5806	5721	7072
0.45	4	19	64	453	3424	2701	662	2	26	332	151	2	714	122	196	2331	3312	4831	1518	5461	4255	4491	5859	4645
0.55	4	1	76	707	2440	3286	708	1	17	936	311	2	927	215	175	2325	1873	3492	1095	3657	4989	4301	5851	3240
0.65	5	3	55	1309	2031	2958	600	4	20	639	393	9	950	259	101	2389	1689	2953	989	2908	4265	4328	5859	4002
0.75	4	1	46	1252	2598	2035	503	0	18	503	343	17	768	257	114	2118	1679	2901	1060	2679	3731	4277	5885	3624
0.85	1	2	26	1329	3281	1863	450	1	18	697	364	12	721	121	164	2179	1931	2632	1293	2721	3478	4482	5870	4274
0.95	6	6	50	1474	2632	1566	337	1	15	432	250	6	482	182	89	1585	1329	1985	1350	2702	3588	3556	4910	4261

## Sheet: Fig. 11g
p21					Serpina3n
UT - p21	P3 - P21	A6 - p21	A24 - p21		UT - Serpin	P3 - Serpin	A6 - Serpin	A24 - Serpin
1	4	78	162		9	1	2	410
0	11	21	161		1	11	12	382
0	98	0	153		20	2	82	342
0	0	16	151		0	13	9	329
206	10	32	150		81	57	200	326
7	192	3	132		101	10	134	320
168	7	101	124		8	0	51	320
1	2	30	116		1	52	28	318
24	0	21	115		0	41	35	315
0	0	0	115		4	39	16	312
2	0	3	114		7	50	20	306
1	0	3	113		8	2	10	292
62	9	16	110		24	65	0	289
4	2	1	106		4	48	4	276
11	135	5	105		0	10	9	274
152	26	0	95		72	6	1	274
42	47	19	89		5	42	0	274
12	238	6	89		7	123	103	273
50	0	0	89		5	83	5	268
56	106	121	87		12	28	2	267
21	162	13	86		30	1	164	266
152	6	1	86		6	13	28	261
37	88	0	86		11	126	7	258
0	115	29	85		16	31	28	257
1	0	0	85		9	0	0	256
45	0	27	82		0	4	110	250
85	182	129	81		2	15	8	246
0	19	57	79		18	23	133	240
0	24	4	79		0	8	15	240
50	10	28	76		32	43	21	238
5	83	0	76		0	1	3	238
55	1	0	75		47	10	0	237
45	0	15	74		71	5	190	236
3	53	10	74		0	6	47	235
19	30	10	74		0	4	5	233
44	14	6	74		13	123	0	232
31	4	221	73		12	9	191	231
0	1	2	73		1	40	95	227
19	15	8	72		4	1	26	225
0	61	1	72		3	0	3	222
1	2	1	72		127	3	1	221
16	41	18	71		67	0	1	221
11	49	1	71		1	64	39	217
0	11	9	70		0	78	18	217
1	116	0	70		0	22	0	215
37	79	48	69		1	43	8	214
2	8	4	69		0	0	0	214
6	7	2	69		102	6	62	213
10	1	15	68		1	13	269	209
21	43	0	68		15	112	80	206
4	25	28	67		53	74	101	205
91	2	3	67		20	53	111	204
0	3	62	66		5	191	2	203
2	56	35	66		36	29	35	201
3	0	11	66		18	1	0	201
28	27	0	66		53	92	0	200
0	46	57	65		2	0	0	198
348	0	30	65		0	67	224	197
11	117	6	65		5	16	155	197
15	131	3	65		0	0	2	196
3	107	3	65		2	11	0	194
51	125	1	65		5	1	4	193
4	32	6	64		2	73	10	192
20	52	1	64		1	0	179	191
17	57	53	63		11	2	4	191
14	123	63	62		90	3	110	190
85	118	23	61		0	60	27	190
0	97	3	61		43	26	0	190
3	3	1	61		10	143	11	189
2	55	6	60		9	85	39	187
12	3	0	57		3	4	112	183
1	1	0	57		25	38	99	182
63	65	9	56		9	109	69	182
180	17	5	56		94	6	4	182
57	7	44	55		0	0	0	181
0	63	11	55		39	4	31	180
9	1	50	54		14	113	11	180
35	7	8	54		17	80	0	180
0	2	7	54		0	8	143	179
67	27	0	54		47	19	121	179
56	1	0	54		8	2	262	178
25	1	2	53		0	56	0	178
90	0	94	52		0	3	285	177
88	7	60	52		24	1	0	175
2	1	10	52		34	0	44	174
2	41	1	52		4	1	24	174
16	76	125	51		14	137	75	173
25	0	6	50		29	52	54	173
87	93	2	50		51	9	19	173
6	2	2	50		124	79	6	172
0	6	20	49		25	0	13	170
1	13	3	49		1	1	5	170
26	6	0	49		2	60	134	169
49	4	0	49		18	12	3	169
1	1	49	48		44	53	313	168
55	0	36	48		21	4	22	168
0	0	3	48		0	138	36	166
115	242	1	48		31	20	12	166
17	78	1	48		76	8	171	165
7	5	19	47		0	1	18	165
307	11	0	47		1	8	6	165
0	99	7	46		26	37	47	164
25	131	6	46		2	0	1	164
36	44	0	46		1	5	19	163
28	17	0	46		3	9	16	163
328	0	0	46		1	100	0	163
29	5	44	45		3	2	91	161
7	71	0	45		4	73	52	161
11	4	0	45		8	5	2	161
0	0	0	45		80	30	1	161
0	20	10	44		30	13	66	160
22	5	1	44		8	3	0	160
20	83	0	44		92	9	4	159
115	71	153	43		1	0	4	158
10	19	10	43		53	18	0	158
0	12	1	43		0	33	48	157
2	1	1	43		11	0	0	157
60	30	0	43		66	37	78	156
17	0	0	43		10	1	11	155
8	114	69	42		0	52	139	154
4	1	2	42		25	80	85	154
0	1	0	42		31	123	0	154
13	46	63	41		63	7	40	153
45	34	47	41		70	0	8	153
20	54	5	41		123	3	18	152
52	54	4	41		9	1	99	151
2	49	1	41		26	73	6	151
0	20	0	41		1	5	6	151
77	13	76	40		1	71	13	150
232	128	25	40		29	2	3	150
3	3	22	40		125	19	33	149
12	90	15	40		1	41	11	148
42	339	14	40		3	6	1	148
115	26	11	40		7	37	90	147
10	67	3	40		0	7	67	147
0	12	81	39		91	1	53	147
87	35	24	39		12	45	10	147
8	27	23	39		3	82	8	146
149	0	12	39		36	1	2	146
2	125	7	39		28	74	19	145
9	24	5	39		92	14	1	145
1	187	2	39		5	32	0	145
14	47	1	39		0	20	172	144
1	59	45	38		49	17	27	144
149	44	44	38		5	23	1	144
4	20	27	38		63	7	102	143
13	58	7	38		1	20	2	143
92	40	2	38		42	3	1	142
1	180	0	38		0	0	1	142
77	75	0	38		54	1	0	142
69	2	0	38		30	2	56	141
62	0	83	37		44	1	53	141
4	42	44	37		2	4	16	141
16	91	4	37		15	38	0	141
7	21	4	37		1	29	10	139
71	137	0	37		0	1	6	139
33	114	114	36		35	47	116	138
240	107	74	36		5	0	86	138
0	164	58	36		24	1	39	138
0	179	49	36		18	37	36	138
42	14	34	36		0	20	16	138
68	2	22	36		16	0	271	136
9	0	7	36		21	8	11	136
5	84	6	36		13	65	9	136
15	42	5	36		83	0	0	136
0	21	2	36		0	18	36	135
33	1	1	36		1	1	26	135
0	0	37	35		5	44	13	135
15	35	31	35		18	106	0	135
0	70	30	35		3	85	278	134
160	19	29	35		0	12	228	134
10	44	28	35		67	0	1	134
2	140	8	35		106	0	9	133
58	0	2	35		96	67	1	133
116	0	0	35		6	1	0	133
20	1	42	34		1	2	145	132
139	158	2	34		0	96	2	132
9	61	0	34		21	38	0	132
0	1	0	34		4	49	36	130
78	103	36	33		78	33	27	130
10	26	17	33		1	0	0	130
0	165	4	33		99	0	1	129
2	101	2	33		62	0	44	128
11	7	1	33		0	1	26	128
12	182	0	33		23	3	0	128
31	30	0	33		1	0	19	127
0	59	65	32		12	14	183	126
7	195	57	32		0	125	98	126
76	58	57	32		21	0	143	124
25	1	57	32		57	33	24	124
0	23	7	32		33	0	13	124
42	59	5	32		58	47	6	124
15	1	4	32		2	17	0	123
81	179	1	32		12	68	53	122
23	114	1	32		0	30	35	122
86	12	1	32		35	0	47	121
0	15	0	32		11	139	5	121
0	80	73	31		15	24	4	121
0	10	39	31		36	76	3	121
57	79	20	31		10	71	0	121
27	1	9	31		86	46	47	120
11	9	8	31		109	19	6	120
230	67	1	31		28	132	4	120
100	63	66	30		3	36	4	120
48	59	63	30		54	5	1	120
5	71	50	30		13	0	217	119
0	1	44	30		28	62	97	119
177	6	32	30		35	1	39	119
0	46	16	30		22	1	22	119
144	67	7	30		19	0	9	119
1	7	1	30		11	63	3	119
3	1	1	30		66	10	2	119
58	229	0	30		4	81	0	117
6	81	0	30		17	1	0	117
0	66	0	30		1	116	63	114
0	3	172	29		0	1	62	114
3	142	85	29		5	105	56	114
161	33	39	29		1	5	36	114
86	2	17	29		7	0	4	114
15	5	10	29		16	51	142	113
298	26	5	29		0	5	107	113
58	68	2	29		81	0	3	113
6	76	0	29		72	0	1	113
2	4	0	29		19	141	0	113
0	3	0	29		26	62	0	113
1	17	88	28		1	72	273	112
5	19	83	28		0	0	161	112
6	72	48	28		0	40	1	112
65	58	48	28		7	4	1	112
24	57	33	28		1	60	0	112
16	173	21	28		86	44	0	112
0	0	19	28		0	37	0	112
3	69	14	28		2	2	0	112
65	18	13	28		31	91	255	111
79	92	1	28		3	8	161	111
92	4	1	28		7	1	1	111
1	2	1	28		25	2	35	110
8	1	0	28		56	41	31	110
0	112	82	27		16	0	4	110
129	73	60	27		1	20	35	109
4	14	21	27		39	15	5	109
11	31	8	27		34	13	4	109
107	48	1	27		3	3	0	109
3	32	0	27		1	36	16	108
0	11	0	27		17	0	135	107
257	6	0	27		9	0	61	107
0	1	0	27		0	37	3	107
0	147	104	26		10	52	1	107
9	29	9	26		43	54	37	106
163	1	7	26		5	30	7	106
0	1	7	26		6	0	7	106
2	42	5	26		22	1	3	106
1	0	5	26		7	31	1	106
2	96	3	26		21	8	45	105
151	0	3	26		0	29	14	105
0	10	2	26		18	4	3	105
12	98	0	26		42	4	2	105
0	48	0	26		0	47	148	104
0	3	0	26		36	22	106	103
1	8	79	25		13	3	19	103
0	27	58	25		25	15	51	102
13	3	38	25		11	7	47	102
51	14	27	25		21	0	47	102
32	131	25	25		90	26	25	102
20	37	10	25		10	3	14	102
36	130	8	25		24	54	20	101
3	127	8	25		5	40	12	101
230	43	8	25		37	43	11	101
10	2	7	25		0	10	0	101
39	39	3	25		2	77	49	100
6	85	1	25		1	13	2	100
116	1	0	25		117	23	0	100
18	1	0	25		0	29	60	99
17	1	0	25		8	3	5	99
2	126	195	24		6	178	1	99
1	68	57	24		2	40	1	99
31	0	38	24		48	13	0	99
7	22	26	24		0	5	0	99
11	120	18	24		20	1	0	99
27	2	7	24		12	16	68	98
124	68	0	24		0	15	45	98
0	30	0	24		16	23	27	98
0	27	0	24		27	3	14	98
68	7	152	23		40	0	3	98
1	129	150	23		6	31	0	98
1	42	59	23		1	2	169	97
20	245	43	23		174	189	85	97
101	1	24	23		0	32	10	97
2	115	13	23		3	65	1	97
6	154	7	23		30	10	0	97
4	127	7	23		2	7	17	96
62	18	7	23		118	0	7	96
5	78	6	23		0	43	1	96
0	1	4	23		5	9	0	96
23	6	2	23		1	0	0	96
53	245	1	23		22	29	266	95
33	84	0	23		99	19	115	95
123	43	0	23		26	98	5	95
7	39	0	23		34	11	2	95
7	35	0	23		38	88	0	95
21	7	0	23		61	13	247	94
130	0	0	23		0	33	7	94
12	8	100	22		46	0	0	94
100	75	69	22		43	3	241	93
35	121	34	22		1	1	33	93
7	9	30	22		12	47	7	93
21	5	30	22		6	81	2	93
0	82	27	22		15	120	98	92
311	11	26	22		75	2	53	92
98	72	17	22		2	5	0	92
5	1	11	22		23	18	198	91
24	2	4	22		0	11	187	91
97	1	3	22		140	0	19	91
174	117	2	22		108	6	10	91
60	93	2	22		3	80	0	91
37	253	1	22		4	17	4	90
11	47	1	22		1	199	199	89
28	67	0	22		0	2	8	89
11	55	0	22		1	1	1	89
62	40	0	22		1	67	104	88
27	1	0	22		32	42	37	88
3	0	0	22		0	124	0	88
28	64	93	21		23	23	0	88
5	94	79	21		4	114	297	87
5	11	66	21		42	26	135	87
7	106	52	21		0	20	3	87
7	1	21	21		1	12	3	87
88	9	5	21		1	28	63	86
50	17	3	21		26	1	15	86
23	9	2	21		4	0	6	86
4	2	2	21		43	98	1	86
5	0	2	21		2	3	0	86
116	36	1	21		4	0	0	86
1	18	1	21		13	0	29	85
3	1	1	21		15	104	26	85
2	135	0	21		15	79	16	85
89	97	0	21		0	0	15	85
21	59	0	21		0	2	2	85
2	13	0	21		4	6	147	84
1	11	0	21		27	7	73	84
2	81	112	20		110	90	70	84
2	154	65	20		36	14	23	84
133	15	63	20		8	46	3	84
7	4	45	20		24	2	1	84
1	54	39	20		1	73	112	83
95	47	35	20		8	22	252	82
31	6	26	20		1	34	185	82
14	0	26	20		171	127	15	82
37	103	20	20		0	22	2	82
25	20	20	20		0	61	1	82
2	7	15	20		22	62	0	82
175	122	12	20		7	0	0	82
3	38	9	20		13	7	250	81
177	79	6	20		59	0	204	80
3	0	6	20		0	71	29	80
0	16	3	20		64	6	8	80
0	0	3	20		1	25	3	80
10	19	1	20		0	115	2	80
15	310	0	20		2	23	1	80
4	97	0	20		78	1	16	79
7	96	0	20		19	0	13	79
6	35	0	20		210	0	0	79
1	27	0	20		14	11	37	78
11	8	0	20		8	0	37	78
83	5	0	20		118	0	1	78
6	3	0	20		72	105	0	78
67	1	0	20		9	24	0	78
3	28	141	19		0	100	248	77
3	40	58	19		31	66	6	77
58	17	52	19		90	128	3	77
0	82	19	19		14	42	3	77
111	25	9	19		41	15	2	77
0	87	6	19		0	58	22	76
21	130	5	19		3	54	1	76
10	35	3	19		0	1	1	76
16	3	3	19		11	161	45	75
80	86	2	19		0	20	33	75
89	41	2	19		32	135	23	75
0	74	1	19		132	80	6	75
10	0	1	19		136	13	5	75
18	165	0	19		4	131	4	75
7	7	0	19		90	30	3	75
127	2	0	19		93	32	1	75
7	10	185	18		2	41	196	74
2	7	121	18		0	123	118	74
70	142	107	18		0	61	22	74
86	32	89	18		140	16	7	74
8	37	79	18		1	2	5	74
2	22	67	18		31	1	1	74
8	18	59	18		39	0	122	73
29	88	58	18		0	63	97	73
12	3	47	18		20	8	20	73
6	4	40	18		2	111	0	73
1	1	16	18		3	12	60	72
254	20	15	18		22	1	7	72
26	2	15	18		0	23	5	72
45	169	10	18		141	32	106	71
79	91	7	18		1	0	89	71
0	47	7	18		41	10	17	71
4	193	6	18		1	14	15	71
0	29	4	18		43	2	4	71
1	70	0	18		31	144	1	71
6	1	0	18		47	170	0	71
7	0	0	18		1	11	0	71
0	0	176	17		13	1	108	70
31	83	159	17		1	11	94	70
2	24	59	17		34	116	46	70
16	23	43	17		27	175	14	70
0	207	41	17		24	37	5	70
54	40	29	17		39	0	2	70
172	0	8	17		5	0	1	70
8	14	5	17		6	12	75	69
4	209	2	17		35	10	65	69
41	117	2	17		51	42	11	69
20	6	2	17		5	0	6	69
51	170	1	17		5	229	1	69
8	1	1	17		0	0	0	69
6	158	0	17		12	12	170	68
0	158	0	17		0	15	115	68
109	63	0	17		19	22	73	68
0	42	0	17		0	0	44	68
0	29	0	17		2	10	37	68
100	17	0	17		2	164	2	68
0	3	78	16		25	11	192	67
107	62	75	16		0	0	45	67
22	174	42	16		60	58	33	67
0	58	39	16		1	76	8	67
103	5	33	16		59	8	5	67
0	130	29	16		10	1	245	66
70	59	29	16		44	10	181	66
1	8	28	16		23	1	84	66
75	9	24	16		13	59	28	66
33	21	12	16		7	16	8	66
94	8	10	16		44	17	0	66
3	19	9	16		137	77	155	65
29	7	9	16		82	67	5	65
0	144	8	16		25	62	5	65
14	67	7	16		1	38	3	65
4	2	6	16		0	69	1	65
15	3	4	16		2	0	1	65
0	84	2	16		3	0	0	65
186	25	2	16		68	0	98	64
3	21	1	16		12	49	13	64
0	17	1	16		131	69	2	64
0	77	0	16		1	0	0	64
121	25	0	16		0	30	262	63
54	4	0	16		28	41	143	63
40	3	0	16		9	64	87	63
2	0	0	16		2	0	76	63
45	59	69	15		23	0	26	63
110	5	63	15		31	8	14	63
0	11	50	15		82	11	8	63
152	5	47	15		71	21	5	63
20	122	44	15		6	59	1	63
1	184	35	15		146	6	215	62
5	52	31	15		99	16	163	62
112	42	12	15		27	1	97	62
42	26	8	15		62	0	24	62
2	72	7	15		1	30	8	62
12	46	5	15		3	108	6	62
0	126	3	15		2	7	3	62
0	6	1	15		1	23	0	62
28	4	1	15		1	12	26	61
6	42	0	15		7	3	5	61
129	34	0	15		2	3	0	61
179	16	0	15		0	28	231	60
1	7	0	15		33	2	189	60
0	5	0	15		3	2	139	60
33	117	117	14		1	44	8	60
0	37	102	14		18	0	8	60
33	0	95	14		0	58	0	60
7	0	87	14		10	10	122	59
61	158	67	14		3	0	38	59
0	56	65	14		6	68	11	59
90	9	56	14		1	78	2	59
2	71	55	14		8	192	0	59
29	4	54	14		4	5	0	59
122	142	52	14		1	1	0	59
2	3	43	14		2	44	71	58
88	125	18	14		27	63	3	58
239	62	17	14		4	48	32	57
127	3	12	14		43	28	20	57
93	1	11	14		0	0	15	57
44	61	8	14		37	24	3	57
162	54	6	14		75	20	3	57
2	0	6	14		56	2	1	57
16	1	4	14		0	17	62	56
0	45	3	14		0	65	19	56
14	157	2	14		59	1	16	56
1	15	2	14		11	1	9	56
21	5	2	14		54	33	2	56
0	34	1	14		4	0	2	56
6	31	1	14		0	9	144	55
1	138	0	14		0	26	62	55
1	41	0	14		0	105	20	55
0	25	0	14		9	56	20	55
48	5	0	14		0	108	13	55
79	1	0	14		0	0	8	55
1	0	0	14		4	33	3	55
0	0	0	14		45	20	2	55
0	6	89	13		6	3	0	55
179	118	74	13		17	1	0	55
201	0	61	13		71	2	292	54
20	1	47	13		1	1	215	54
35	180	46	13		0	57	100	53
0	50	36	13		13	4	50	53
2	87	33	13		0	49	13	53
4	51	29	13		1	56	7	53
1	40	25	13		0	6	2	53
4	178	23	13		0	2	0	53
83	31	23	13		41	1	0	53
40	2	21	13		4	2	100	51
1	40	15	13		28	52	79	51
2	134	8	13		8	0	38	51
0	46	5	13		19	11	27	51
2	26	5	13		41	0	21	51
5	84	4	13		1	21	11	51
16	37	2	13		63	0	2	51
9	34	2	13		51	43	1	51
6	22	2	13		9	41	0	51
139	44	1	13		39	41	109	50
31	124	0	13		42	8	35	50
16	23	0	13		6	52	23	50
1	5	0	13		111	19	22	50
0	2	0	13		32	1	21	50
48	0	0	13		0	3	7	50
31	10	131	12		72	1	5	50
0	162	89	12		16	0	2	50
63	59	63	12		44	192	0	50
20	213	50	12		71	14	0	50
0	39	47	12		43	76	154	49
38	13	36	12		2	38	46	49
0	5	34	12		12	1	10	49
6	81	24	12		85	0	9	49
1	0	23	12		0	3	4	49
4	136	19	12		70	51	2	49
38	6	16	12		132	52	0	49
1	93	15	12		63	5	0	49
0	68	13	12		40	4	200	48
2	1	10	12		55	3	47	48
19	46	9	12		0	0	9	48
35	4	8	12		11	0	1	48
0	44	6	12		2	0	1	48
0	29	4	12		0	1	0	48
6	157	2	12		0	3	171	47
15	91	2	12		9	3	142	47
2	89	2	12		30	60	115	47
1	38	2	12		0	8	72	47
1	13	2	12		0	1	1	47
20	11	2	12		0	11	0	47
3	11	2	12		6	115	249	46
0	71	1	12		3	34	222	46
164	10	1	12		8	41	86	46
65	8	1	12		35	303	43	46
46	22	0	12		0	80	13	46
172	17	0	12		27	0	10	46
162	1	0	12		0	24	2	46
15	5	86	11		17	0	1	46
40	16	54	11		43	44	0	46
21	90	51	11		25	34	0	46
88	104	48	11		21	0	0	46
13	12	42	11		6	19	22	45
165	17	38	11		3	2	1	45
10	57	22	11		10	0	1	45
1	3	13	11		0	7	0	45
87	75	12	11		77	2	0	45
7	3	10	11		141	63	177	44
284	12	6	11		29	1	88	44
2	103	4	11		0	62	79	44
1	2	4	11		0	1	68	44
35	72	2	11		1	1	42	44
0	85	1	11		16	2	21	44
2	50	0	11		0	64	4	44
43	40	0	11		19	7	4	44
54	39	0	11		106	0	4	44
155	37	0	11		1	70	1	44
276	19	0	11		137	5	1	44
15	1	0	11		1	4	1	44
0	35	55	10		80	23	0	44
19	14	53	10		37	0	0	44
248	33	50	10		18	0	0	44
95	35	44	10		25	3	73	43
177	7	38	10		2	23	35	43
26	79	37	10		23	2	13	43
0	0	30	10		0	66	1	43
3	0	27	10		36	0	1	43
0	16	26	10		253	0	119	42
1	62	18	10		0	0	57	42
1	81	12	10		70	2	24	42
32	120	10	10		41	12	18	42
76	28	7	10		275	96	4	42
3	13	4	10		6	30	4	42
1	11	3	10		55	4	1	42
0	22	2	10		78	4	116	41
55	263	1	10		5	7	89	41
53	133	1	10		101	4	58	41
67	70	1	10		37	58	20	41
31	70	1	10		0	43	3	41
1	65	1	10		2	1	160	40
38	38	1	10		1	30	146	40
0	28	1	10		2	136	126	40
26	21	1	10		26	0	1	40
7	18	1	10		0	28	117	39
2	18	1	10		9	2	59	39
158	10	1	10		24	0	53	39
1	1	1	10		108	35	51	39
3	0	1	10		1	24	20	39
16	103	0	10		1	20	20	39
0	100	0	10		1	6	0	39
233	55	0	10		116	4	8	38
61	18	0	10		2	0	2	38
26	2	0	10		0	9	0	38
9	0	0	10		12	0	85	37
0	242	147	9		110	4	84	37
0	20	113	9		24	4	33	37
30	99	95	9		165	20	28	37
0	202	90	9		0	129	4	37
316	0	84	9		121	17	4	37
9	143	73	9		14	66	0	37
3	5	71	9		26	36	135	36
234	103	41	9		26	55	36	36
7	14	30	9		2	58	35	36
45	9	29	9		182	49	20	36
3	317	28	9		0	9	13	36
0	5	27	9		382	99	2	36
7	12	21	9		3	11	0	36
0	30	13	9		0	80	327	35
48	59	12	9		33	0	260	35
104	15	11	9		24	52	157	35
9	6	11	9		0	6	3	35
33	36	8	9		2	0	1	35
41	18	6	9		143	5	0	35
19	5	6	9		0	0	82	34
1	90	5	9		10	150	34	34
140	30	5	9		198	81	4	34
93	6	5	9		0	43	1	34
49	167	3	9		15	110	0	34
42	139	3	9		14	7	0	34
0	3	3	9		143	33	257	33
112	2	3	9		0	4	96	33
2	38	2	9		79	4	49	33
2	74	1	9		22	9	12	33
6	52	1	9		1	8	3	33
59	19	1	9		1	3	2	33
1	1	1	9		2	45	0	33
133	186	0	9		58	51	184	32
17	57	0	9		9	57	53	32
3	18	0	9		1	75	23	32
143	4	0	9		129	146	20	32
11	4	0	9		2	88	18	32
75	2	0	9		34	90	3	32
5	2	88	8		0	1	0	32
6	67	77	8		12	23	97	31
0	46	62	8		65	2	88	31
125	69	61	8		3	69	81	31
1	6	51	8		46	0	42	31
1	7	48	8		21	12	14	31
1	0	23	8		0	2	4	31
2	1	20	8		109	0	2	31
80	43	18	8		85	0	0	31
2	8	17	8		42	43	123	30
102	43	10	8		61	67	48	30
16	52	9	8		0	45	35	30
86	35	8	8		20	61	9	30
69	25	7	8		23	38	9	30
22	53	6	8		16	53	8	30
29	1	5	8		0	13	6	30
72	18	3	8		0	1	0	30
0	1	3	8		3	0	186	29
29	141	2	8		65	86	110	29
2	368	1	8		42	93	38	29
1	165	1	8		29	6	12	29
0	25	1	8		1	247	11	29
1	13	1	8		7	4	9	29
37	3	1	8		0	1	3	29
114	0	1	8		0	35	1	29
1	157	0	8		211	0	0	29
22	52	0	8		2	11	31	28
37	37	0	8		15	1	18	28
130	30	0	8		29	13	8	28
195	25	0	8		80	25	5	28
85	23	0	8		37	81	2	28
4	17	0	8		53	55	0	28
0	4	0	8		7	0	0	28
15	2	0	8		138	0	205	27
4	2	0	8		26	57	90	27
11	1	0	8		3	19	90	27
46	1	130	7		1	37	46	27
6	4	48	7		56	40	28	27
240	0	45	7		2	7	18	27
172	2	36	7		1	0	13	27
0	20	28	7		13	37	11	27
45	39	24	7		64	7	6	27
60	6	24	7		27	0	6	27
75	9	22	7		1	52	1	27
55	0	21	7		30	14	1	27
2	113	19	7		25	57	0	27
102	15	15	7		119	6	0	27
57	72	13	7		46	2	192	26
107	67	13	7		0	35	168	26
3	75	8	7		0	3	80	26
2	14	7	7		47	6	24	26
66	14	7	7		100	47	20	26
0	0	6	7		2	2	19	26
11	76	5	7		69	60	5	26
1	61	5	7		39	3	4	26
4	1	5	7		1	5	3	26
0	70	4	7		1	33	2	26
45	1	4	7		22	1	2	26
79	37	3	7		1	88	0	26
49	11	3	7		7	54	227	25
47	1	3	7		6	1	64	25
137	99	2	7		1	79	52	25
48	9	2	7		6	118	35	25
83	17	1	7		33	69	22	25
78	17	1	7		45	48	12	25
2	17	1	7		54	162	6	25
1	0	1	7		5	33	4	25
14	283	0	7		0	92	2	25
16	260	0	7		1	4	2	25
5	211	0	7		11	11	1	25
40	146	0	7		18	0	0	25
7	120	0	7		7	9	181	24
34	114	0	7		67	1	165	24
113	52	0	7		54	32	104	24
231	46	0	7		8	64	55	24
85	43	0	7		10	49	11	24
114	39	0	7		20	51	4	24
1	26	0	7		38	64	2	24
57	19	0	7		0	32	54	23
2	8	0	7		35	1	51	23
12	7	0	7		58	48	47	23
137	4	0	7		96	0	33	23
0	2	0	7		8	1	15	23
12	2	0	7		14	126	13	23
24	194	118	6		15	109	9	23
15	0	47	6		203	51	0	23
40	29	41	6		0	1	0	23
6	1	39	6		2	83	169	22
9	175	28	6		8	16	120	22
151	0	26	6		3	58	82	22
55	92	23	6		0	22	20	22
75	67	23	6		97	57	18	22
1	176	21	6		0	29	18	22
14	0	18	6		16	5	7	22
63	41	17	6		22	39	5	22
0	0	12	6		21	50	2	22
30	17	11	6		3	35	0	22
66	0	9	6		2	28	0	22
127	6	8	6		3	27	184	21
146	0	8	6		34	43	176	21
30	108	7	6		76	17	167	21
173	8	6	6		4	3	77	21
27	4	6	6		69	73	59	21
0	18	5	6		29	10	59	21
28	101	4	6		82	4	14	21
59	4	4	6		0	65	8	21
51	1	4	6		0	27	3	21
1	1	4	6		1	78	0	21
10	185	3	6		0	28	0	21
6	117	2	6		6	3	0	21
8	91	2	6		5	0	76	20
104	40	2	6		35	18	69	20
53	36	2	6		13	0	39	20
0	21	2	6		31	0	16	20
148	155	1	6		3	2	8	20
134	138	1	6		0	0	5	20
0	2	1	6		46	26	4	20
399	170	0	6		0	34	2	20
388	97	0	6		54	2	0	20
3	29	0	6		21	2	0	20
5	21	0	6		3	0	195	19
131	9	0	6		1	71	173	19
10	9	0	6		3	0	162	19
2	3	0	6		1	55	101	19
95	2	0	6		0	37	69	19
117	1	0	6		65	86	31	19
88	0	0	6		13	22	8	19
7	0	0	6		0	0	8	19
6	19	91	5		0	21	4	19
32	2	82	5		2	2	4	19
144	11	77	5		20	0	1	19
190	5	72	5		11	0	0	19
5	249	71	5		11	0	52	18
72	29	67	5		1	0	50	18
19	32	65	5		2	7	18	18
92	10	51	5		1	39	11	18
11	53	49	5		1	13	10	18
3	1	43	5		21	2	3	18
10	0	38	5		0	76	0	18
13	7	36	5		4	63	0	18
57	131	34	5		96	0	241	17
1	77	32	5		34	4	164	17
1	111	29	5		5	154	142	17
161	1	29	5		51	9	109	17
39	1	24	5		21	1	35	17
0	0	23	5		50	19	22	17
101	33	19	5		81	0	20	17
6	28	19	5		23	1	1	17
0	1	17	5		2	20	194	16
25	7	15	5		2	0	53	16
1	87	12	5		7	7	9	16
0	0	10	5		92	43	8	16
40	2	9	5		78	35	8	16
50	91	8	5		1	49	7	16
1	177	6	5		5	99	6	16
30	79	6	5		0	108	4	16
98	78	6	5		0	34	2	16
4	36	6	5		3	10	2	16
3	6	6	5		15	12	1	16
1	162	5	5		18	57	0	16
33	69	5	5		51	0	143	15
86	106	4	5		0	110	54	15
15	136	3	5		97	27	44	15
2	67	3	5		32	37	37	15
89	40	3	5		3	12	36	15
23	2	3	5		2	0	34	15
10	209	2	5		115	0	15	15
9	36	2	5		1	0	12	15
45	33	2	5		11	6	11	15
18	0	2	5		1	70	6	15
0	198	1	5		12	2	5	15
14	4	1	5		17	0	4	15
85	0	1	5		6	104	2	15
26	67	0	5		67	38	1	15
1	54	0	5		2	45	0	15
15	51	0	5		39	4	0	15
3	4	0	5		1	36	269	14
16	2	0	5		0	8	179	14
94	0	0	5		45	0	58	14
39	46	152	4		34	31	39	14
229	2	79	4		41	36	29	14
22	6	69	4		33	0	18	14
38	4	55	4		31	17	16	14
2	20	54	4		0	28	8	14
5	122	52	4		1	40	4	14
66	7	52	4		8	56	1	14
2	34	47	4		67	4	0	14
108	59	45	4		0	52	153	13
78	37	44	4		0	6	108	13
2	4	44	4		8	89	57	13
11	153	41	4		7	160	4	13
1	26	40	4		20	0	3	13
11	50	36	4		42	8	2	13
92	9	35	4		5	7	1	13
3	1	32	4		19	104	162	12
189	40	31	4		0	24	62	12
6	1	28	4		41	1	47	12
74	42	26	4		1	109	34	12
45	27	26	4		12	12	28	12
0	69	20	4		53	4	24	12
39	9	20	4		23	109	8	12
18	51	19	4		39	3	3	12
0	0	17	4		53	3	0	12
219	16	14	4		0	4	320	11
0	0	11	4		30	16	203	11
62	2	8	4		0	84	166	11
1	12	7	4		25	103	145	11
5	168	6	4		9	124	118	11
3	71	6	4		0	13	54	11
69	14	5	4		5	44	27	11
1	11	5	4		0	35	20	11
42	0	5	4		14	58	13	11
45	50	4	4		19	8	10	11
39	18	4	4		43	172	9	11
106	14	4	4		17	118	8	11
50	10	4	4		5	64	8	11
72	0	4	4		105	76	7	11
2	135	3	4		2	6	7	11
1	105	2	4		1	10	5	11
12	53	2	4		0	2	5	11
0	39	2	4		77	21	3	11
3	26	2	4		6	56	2	11
0	116	1	4		1	29	1	11
47	28	1	4		21	0	1	11
2	21	1	4		19	95	0	11
58	172	0	4		0	28	0	11
7	71	0	4		41	5	0	11
53	58	0	4		3	5	0	11
56	44	0	4		2	31	267	10
0	17	0	4		47	10	116	10
14	11	0	4		31	81	87	10
1	4	0	4		21	4	76	10
0	4	0	4		0	2	70	10
62	1	0	4		0	74	56	10
8	1	0	4		76	38	47	10
2	0	0	4		0	24	22	10
0	77	88	3		44	141	9	10
80	0	84	3		8	1	3	10
13	6	73	3		2	0	3	10
33	28	65	3		2	44	2	10
164	70	64	3		13	0	2	10
14	1	64	3		37	32	1	10
118	0	63	3		27	0	1	10
8	242	59	3		0	121	0	10
28	0	56	3		9	1	0	10
35	101	55	3		10	93	312	9
54	5	52	3		130	46	161	9
3	22	48	3		61	55	137	9
36	1	47	3		37	155	133	9
1	40	43	3		13	2	107	9
31	32	43	3		39	62	87	9
65	17	42	3		10	70	66	9
8	138	41	3		3	115	33	9
44	1	41	3		0	2	33	9
14	22	39	3		3	11	28	9
53	47	38	3		54	11	24	9
79	5	32	3		63	0	15	9
13	7	29	3		9	34	9	9
23	15	28	3		132	87	6	9
6	3	28	3		0	0	6	9
0	1	23	3		0	37	3	9
2	29	22	3		0	10	2	9
35	4	20	3		58	3	2	9
33	0	16	3		70	13	0	9
11	129	15	3		51	10	0	9
47	83	13	3		61	35	151	8
186	61	13	3		22	4	145	8
29	7	13	3		10	1	89	8
9	10	12	3		0	31	62	8
0	170	11	3		42	91	47	8
94	177	10	3		61	34	44	8
26	138	10	3		0	121	28	8
160	107	10	3		0	1	20	8
37	244	9	3		46	5	18	8
223	61	9	3		26	81	15	8
1	43	6	3		1	27	9	8
172	39	6	3		1	120	7	8
17	317	5	3		24	9	7	8
79	75	5	3		54	13	6	8
14	59	5	3		4	86	3	8
295	15	5	3		27	36	3	8
0	49	4	3		1	3	2	8
4	16	4	3		94	1	1	8
29	251	3	3		1	46	0	8
1	242	3	3		1	0	0	8
124	37	3	3		185	93	286	7
1	17	3	3		0	15	176	7
96	2	3	3		84	43	142	7
45	0	3	3		100	9	91	7
16	64	2	3		7	1	82	7
16	59	2	3		25	5	73	7
197	45	2	3		24	34	52	7
0	31	2	3		26	0	32	7
4	31	2	3		0	6	27	7
0	0	2	3		22	114	18	7
40	106	1	3		47	0	18	7
15	87	1	3		1	39	16	7
0	72	1	3		1	119	15	7
66	58	1	3		1	11	13	7
1	25	1	3		2	33	8	7
23	13	1	3		1	41	7	7
0	8	1	3		62	18	4	7
55	8	1	3		2	0	2	7
23	3	1	3		4	10	1	7
99	0	1	3		19	122	0	7
0	0	1	3		70	64	0	7
0	184	0	3		68	31	0	7
51	136	0	3		2	13	0	7
8	91	0	3		0	2	0	7
71	78	0	3		100	1	0	7
3	69	0	3		150	0	293	6
75	46	0	3		0	55	133	6
16	46	0	3		1	4	116	6
105	22	0	3		0	136	112	6
0	17	0	3		49	97	109	6
52	15	0	3		75	112	90	6
82	12	0	3		74	10	42	6
1	9	0	3		20	111	36	6
8	9	0	3		40	0	19	6
9	6	0	3		41	47	17	6
3	5	0	3		103	72	7	6
0	4	0	3		18	3	7	6
0	2	0	3		1	104	5	6
4	1	0	3		31	28	4	6
1	1	125	2		9	13	4	6
14	109	121	2		74	0	2	6
18	109	113	2		86	22	0	6
6	34	93	2		1	0	0	6
30	98	86	2		0	0	0	6
2	32	72	2		1	19	280	5
136	62	57	2		19	1	209	5
0	79	55	2		3	38	183	5
12	52	55	2		75	0	144	5
0	1	55	2		0	30	140	5
2	83	52	2		1	5	126	5
15	87	49	2		1	2	114	5
0	0	47	2		75	32	101	5
12	172	46	2		1	35	81	5
0	35	43	2		2	82	79	5
20	1	43	2		1	2	69	5
14	75	41	2		0	0	64	5
54	81	39	2		0	0	58	5
155	48	38	2		66	161	37	5
1	22	35	2		20	20	29	5
12	284	34	2		0	0	22	5
0	11	34	2		63	34	18	5
11	5	33	2		0	4	12	5
46	0	33	2		1	12	9	5
1	0	32	2		33	30	6	5
94	35	29	2		0	68	5	5
42	27	29	2		38	193	4	5
2	6	27	2		92	60	4	5
0	105	26	2		34	43	4	5
47	86	25	2		6	2	4	5
154	107	20	2		84	10	3	5
10	22	20	2		79	15	2	5
134	20	20	2		0	248	1	5
113	75	19	2		1	2	0	5
52	214	18	2		16	1	0	5
6	54	18	2		12	1	0	5
29	38	18	2		2	0	0	5
82	34	18	2		111	1	283	4
220	5	17	2		0	76	228	4
21	76	16	2		52	61	148	4
0	6	14	2		2	6	132	4
18	135	12	2		7	90	113	4
2	12	12	2		13	49	82	4
28	7	12	2		0	18	78	4
14	6	12	2		19	36	52	4
168	72	11	2		2	39	49	4
0	44	11	2		91	33	44	4
210	9	11	2		5	75	34	4
123	0	11	2		1	106	16	4
0	61	9	2		12	184	9	4
4	1	9	2		5	19	9	4
1	78	8	2		3	27	8	4
56	30	8	2		8	3	7	4
19	24	8	2		27	24	5	4
88	2	8	2		5	0	3	4
135	96	7	2		10	8	2	4
5	14	7	2		85	65	1	4
244	12	6	2		1	29	1	4
191	0	6	2		49	4	1	4
7	0	6	2		4	303	0	4
1	87	5	2		164	76	0	4
0	78	5	2		3	47	0	4
0	18	5	2		315	18	0	4
25	20	4	2		51	13	0	4
48	354	3	2		0	3	0	4
58	24	3	2		13	1	0	4
86	11	3	2		14	33	265	3
281	95	2	2		6	5	187	3
48	63	2	2		32	38	167	3
2	54	2	2		6	61	140	3
22	37	2	2		2	0	121	3
138	28	2	2		5	100	78	3
10	7	2	2		76	42	78	3
0	1	2	2		13	35	65	3
3	0	2	2		71	29	47	3
3	0	2	2		4	3	42	3
20	23	1	2		7	0	39	3
139	9	1	2		87	14	35	3
94	7	1	2		0	43	29	3
33	2	1	2		13	102	27	3
0	1	1	2		21	2	24	3
33	1	1	2		0	35	21	3
32	0	1	2		1	18	20	3
23	0	1	2		43	180	19	3
20	0	1	2		19	0	19	3
0	187	0	2		133	59	17	3
1	113	0	2		15	6	16	3
0	75	0	2		2	2	15	3
23	64	0	2		21	0	13	3
104	51	0	2		27	46	13	3
0	43	0	2		39	3	7	3
0	23	0	2		90	0	5	3
223	14	0	2		41	0	5	3
21	6	0	2		64	89	4	3
390	5	0	2		4	27	3	3
76	5	0	2		8	0	3	3
223	0	0	2		6	64	2	3
4	3	167	1		1	23	2	3
26	20	144	1		79	4	2	3
77	107	141	1		60	0	2	3
4	60	133	1		76	46	1	3
29	88	119	1		0	31	1	3
282	104	106	1		0	14	1	3
9	4	106	1		44	8	1	3
0	9	104	1		1	2	1	3
0	26	102	1		1	0	1	3
119	2	98	1		43	104	0	3
12	17	87	1		1	70	0	3
105	124	84	1		57	37	0	3
13	141	77	1		0	31	0	3
0	7	75	1		64	21	0	3
28	2	75	1		0	21	0	3
1	58	72	1		0	17	0	3
23	32	64	1		166	10	0	3
2	122	63	1		20	5	0	3
1	96	63	1		4	4	0	3
10	0	59	1		0	2	0	3
0	3	58	1		233	0	0	3
18	106	57	1		0	0	0	3
5	33	57	1		5	42	259	2
39	8	52	1		1	8	193	2
103	0	45	1		3	229	184	2
67	5	44	1		3	0	169	2
75	33	43	1		42	73	162	2
0	87	37	1		6	52	153	2
2	93	36	1		16	54	139	2
0	90	35	1		196	0	133	2
90	55	35	1		18	26	126	2
29	62	33	1		50	1	124	2
14	5	33	1		0	124	103	2
41	1	27	1		13	0	100	2
3	235	25	1		0	9	97	2
0	34	25	1		178	6	91	2
76	8	25	1		0	21	81	2
66	0	24	1		57	1	68	2
0	0	24	1		26	10	66	2
0	1	23	1		17	6	57	2
0	144	21	1		3	3	49	2
1	23	21	1		0	0	49	2
7	46	20	1		27	7	45	2
35	8	20	1		0	2	37	2
17	2	19	1		46	144	36	2
16	14	18	1		20	74	35	2
6	25	17	1		76	5	33	2
35	11	17	1		0	45	24	2
67	67	15	1		46	23	24	2
1	118	14	1		23	12	24	2
0	95	13	1		24	0	21	2
2	1	13	1		1	14	19	2
1	1	13	1		6	2	18	2
0	178	12	1		19	17	17	2
0	33	12	1		158	2	17	2
44	15	12	1		2	9	16	2
40	5	12	1		29	3	16	2
15	3	11	1		66	115	15	2
75	1	11	1		93	6	15	2
14	211	10	1		85	48	13	2
17	101	10	1		1	116	11	2
25	12	10	1		32	14	10	2
7	8	10	1		88	13	10	2
95	3	8	1		6	3	10	2
49	2	8	1		0	131	9	2
29	48	7	1		26	41	8	2
0	16	7	1		5	4	8	2
190	6	7	1		0	29	7	2
5	219	6	1		17	49	6	2
9	207	6	1		3	47	6	2
6	72	6	1		0	44	5	2
1	67	6	1		28	2	5	2
75	65	6	1		2	1	5	2
1	32	6	1		2	138	4	2
145	1	6	1		52	64	4	2
0	0	6	1		0	61	4	2
48	119	5	1		0	59	4	2
53	88	5	1		161	69	3	2
2	85	5	1		0	10	3	2
0	6	5	1		3	120	2	2
0	101	4	1		37	118	2	2
0	100	4	1		24	1	2	2
0	71	4	1		12	5	1	2
1	18	4	1		0	3	1	2
59	308	3	1		19	2	1	2
2	49	3	1		93	1	1	2
2	18	3	1		50	0	1	2
20	10	3	1		0	0	1	2
4	8	3	1		19	84	0	2
6	4	3	1		0	63	0	2
0	0	3	1		61	60	0	2
39	228	2	1		1	52	0	2
23	87	2	1		24	20	0	2
0	73	2	1		5	19	0	2
26	71	2	1		35	15	0	2
20	46	2	1		0	8	0	2
1	30	2	1		5	3	0	2
244	14	2	1		0	3	0	2
3	13	2	1		4	1	0	2
90	12	2	1		0	0	0	2
67	11	2	1		4	89	268	1
9	1	2	1		7	0	254	1
0	1	2	1		0	68	176	1
10	0	2	1		9	87	170	1
0	0	2	1		41	31	167	1
22	172	1	1		0	0	155	1
137	140	1	1		13	53	142	1
1	90	1	1		1	14	136	1
217	78	1	1		13	126	116	1
2	65	1	1		5	45	115	1
75	61	1	1		92	6	111	1
135	40	1	1		30	0	109	1
121	39	1	1		15	1	94	1
40	39	1	1		32	133	92	1
0	29	1	1		30	29	91	1
97	16	1	1		0	3	89	1
0	13	1	1		0	88	87	1
86	3	1	1		3	192	76	1
0	0	1	1		49	2	74	1
0	345	0	1		1	41	73	1
182	174	0	1		8	244	72	1
38	158	0	1		0	0	71	1
0	128	0	1		3	0	67	1
14	115	0	1		58	45	66	1
45	101	0	1		27	14	57	1
173	98	0	1		4	0	52	1
77	78	0	1		0	18	51	1
0	75	0	1		7	1	47	1
175	71	0	1		117	81	47	1
1	68	0	1		2	117	45	1
0	66	0	1		6	3	45	1
35	55	0	1		35	3	43	1
0	48	0	1		0	0	41	1
38	43	0	1		81	29	36	1
45	41	0	1		6	1	35	1
3	36	0	1		25	31	33	1
1	31	0	1		1	2	33	1
0	31	0	1		3	55	31	1
29	27	0	1		0	1	31	1
2	27	0	1		60	1	26	1
246	26	0	1		6	0	26	1
4	21	0	1		23	82	21	1
302	20	0	1		0	0	20	1
9	13	0	1		44	60	20	1
315	11	0	1		30	5	20	1
7	10	0	1		1	47	19	1
25	8	0	1		2	9	19	1
22	6	0	1		39	5	19	1
137	3	0	1		2	169	18	1
112	2	0	1		108	36	16	1
3	2	0	1		80	3	15	1
26	1	0	1		33	7	14	1
1	1	0	1		0	102	13	1
1	0	0	1		34	5	13	1
49	34	203	0		1	36	12	1
12	81	172	0		3	5	12	1
147	9	147	0		9	65	11	1
17	1	134	0		89	26	11	1
0	2	133	0		58	0	11	1
74	13	123	0		73	29	10	1
31	95	122	0		172	4	10	1
267	75	117	0		0	77	9	1
18	13	101	0		59	32	9	1
0	60	95	0		0	4	9	1
33	79	93	0		0	2	9	1
4	266	92	0		11	0	8	1
16	51	92	0		178	4	7	1
15	253	90	0		0	77	5	1
2	10	88	0		1	30	5	1
0	47	87	0		74	28	5	1
9	6	87	0		4	6	5	1
80	8	86	0		19	55	4	1
21	87	85	0		88	38	4	1
48	58	85	0		45	31	4	1
21	71	82	0		20	30	4	1
80	28	82	0		0	26	4	1
2	50	80	0		0	14	4	1
0	86	79	0		0	87	3	1
20	200	69	0		9	39	3	1
0	86	69	0		1	32	3	1
21	147	68	0		49	6	3	1
23	6	67	0		9	1	3	1
38	47	66	0		177	97	2	1
22	4	62	0		1	36	2	1
4	0	62	0		86	19	2	1
7	50	60	0		57	4	2	1
1	18	57	0		72	3	2	1
36	158	56	0		0	180	1	1
2	60	56	0		0	135	1	1
8	83	54	0		5	117	1	1
138	29	53	0		96	55	1	1
16	44	52	0		6	54	1	1
1	0	51	0		48	51	1	1
0	80	50	0		4	18	1	1
1	35	50	0		1	11	1	1
14	30	50	0		93	7	1	1
15	0	49	0		17	4	1	1
29	98	48	0		4	1	1	1
4	51	48	0		0	128	0	1
9	51	48	0		260	122	0	1
5	0	45	0		11	113	0	1
98	189	44	0		56	96	0	1
179	15	44	0		1	86	0	1
58	83	43	0		1	75	0	1
0	55	43	0		18	60	0	1
4	5	43	0		9	58	0	1
2	183	42	0		10	6	0	1
6	53	42	0		17	5	0	1
0	19	42	0		1	4	0	1
62	20	40	0		8	3	0	1
110	19	40	0		1	0	0	1
15	0	40	0		0	0	0	1
20	175	39	0		33	81	361	0
24	96	39	0		9	1	280	0
25	0	38	0		16	53	269	0
35	161	37	0		33	32	217	0
6	75	37	0		68	1	209	0
119	38	37	0		14	0	204	0
40	33	36	0		47	37	198	0
129	1	35	0		20	2	198	0
62	1	35	0		6	6	196	0
1	18	34	0		36	1	194	0
94	16	34	0		10	51	193	0
132	4	34	0		2	44	193	0
87	1	34	0		0	44	192	0
32	1	34	0		68	22	189	0
309	34	33	0		24	2	186	0
48	26	33	0		0	50	185	0
224	0	33	0		0	0	184	0
1	191	32	0		10	27	182	0
42	104	30	0		16	5	180	0
1	49	30	0		76	3	176	0
9	360	29	0		23	1	169	0
10	126	29	0		17	36	155	0
20	92	29	0		12	7	150	0
0	22	29	0		6	27	146	0
1	11	29	0		33	44	143	0
17	3	29	0		6	85	138	0
8	94	28	0		1	22	137	0
1	329	27	0		18	41	134	0
28	1	27	0		44	0	133	0
145	13	26	0		1	25	128	0
5	38	25	0		6	98	126	0
0	6	25	0		4	24	122	0
215	2	25	0		0	17	121	0
166	197	24	0		0	10	111	0
4	64	24	0		1	4	109	0
183	32	24	0		139	11	109	0
1	100	23	0		3	8	107	0
53	94	23	0		60	79	104	0
16	67	23	0		53	0	102	0
166	1	23	0		71	3	100	0
27	250	22	0		17	16	98	0
36	211	22	0		0	77	98	0
13	176	22	0		3	5	96	0
26	117	22	0		0	3	96	0
1	56	22	0		58	0	95	0
0	41	22	0		0	0	95	0
7	3	21	0		1	105	95	0
0	38	20	0		38	36	95	0
59	12	20	0		38	18	90	0
5	5	20	0		3	94	87	0
20	0	20	0		88	0	87	0
4	0	20	0		22	10	86	0
18	172	19	0		198	0	83	0
107	9	19	0		16	37	83	0
150	2	19	0		240	76	82	0
17	50	18	0		10	90	79	0
26	47	18	0		6	19	77	0
116	18	18	0		5	0	77	0
81	59	17	0		37	45	75	0
10	31	16	0		10	38	74	0
0	1	16	0		52	36	73	0
3	170	15	0		0	2	72	0
3	76	15	0		57	1	71	0
134	68	15	0		1	58	66	0
84	54	15	0		18	11	65	0
43	45	15	0		15	0	63	0
59	32	15	0		5	45	63	0
23	3	15	0		0	31	63	0
2	2	15	0		11	29	62	0
0	88	14	0		19	51	59	0
35	46	14	0		4	11	58	0
5	6	14	0		73	6	55	0
64	1	14	0		7	1	55	0
90	23	13	0		102	123	54	0
80	15	13	0		24	18	54	0
146	7	13	0		10	109	53	0
0	7	13	0		3	97	53	0
120	2	13	0		33	58	52	0
11	12	12	0		7	60	49	0
12	5	12	0		0	2	49	0
0	4	12	0		18	16	48	0
0	2	12	0		47	7	48	0
33	0	12	0		56	0	47	0
12	106	11	0		3	171	47	0
10	15	11	0		0	66	47	0
3	13	11	0		0	39	47	0
55	7	11	0		0	15	46	0
23	5	11	0		2	11	46	0
31	2	11	0		6	3	46	0
2	226	10	0		2	3	46	0
13	57	10	0		21	18	45	0
7	50	10	0		105	7	43	0
57	44	10	0		0	49	42	0
81	35	10	0		4	144	42	0
0	7	10	0		4	13	42	0
2	222	9	0		56	1	42	0
113	106	9	0		28	75	40	0
29	90	9	0		2	34	40	0
2	59	9	0		79	7	40	0
0	53	9	0		71	47	40	0
102	50	9	0		33	67	37	0
99	33	9	0		40	32	35	0
22	29	9	0		9	1	35	0
108	28	9	0		45	131	34	0
29	13	9	0		148	29	33	0
7	6	9	0		0	39	31	0
9	2	9	0		60	0	31	0
0	1	9	0		60	64	31	0
3	0	9	0		23	1	31	0
0	46	8	0		5	0	29	0
0	40	8	0		65	51	29	0
36	31	8	0		91	1	28	0
0	101	7	0		5	25	28	0
2	78	7	0		6	11	27	0
194	69	7	0		24	128	26	0
2	64	7	0		72	92	26	0
4	34	7	0		14	31	26	0
16	21	7	0		5	68	25	0
111	16	7	0		0	31	25	0
10	13	7	0		0	30	25	0
21	11	7	0		0	5	24	0
6	0	7	0		24	0	24	0
43	175	6	0		167	86	24	0
1	40	6	0		30	24	23	0
4	16	6	0		48	10	22	0
63	2	6	0		35	36	22	0
44	2	6	0		0	23	22	0
0	95	5	0		1	0	21	0
330	81	5	0		17	110	19	0
42	61	5	0		75	47	19	0
63	46	5	0		8	10	19	0
0	45	5	0		55	1	19	0
14	42	5	0		0	1	19	0
130	41	5	0		61	0	19	0
45	22	5	0		14	12	18	0
109	21	5	0		5	11	18	0
6	9	5	0		77	4	18	0
38	5	5	0		91	0	16	0
0	4	5	0		74	6	16	0
52	4	5	0		126	3	16	0
396	2	5	0		0	3	16	0
0	283	4	0		16	2	15	0
0	168	4	0		42	1	15	0
0	96	4	0		0	6	14	0
1	94	4	0		1	5	14	0
62	17	4	0		0	62	13	0
342	1	4	0		8	10	13	0
23	1	4	0		9	3	13	0
32	227	3	0		3	3	13	0
20	182	3	0		50	74	12	0
42	119	3	0		38	65	12	0
11	109	3	0		93	48	12	0
8	103	3	0		28	34	12	0
0	101	3	0		0	2	12	0
194	59	3	0		38	114	11	0
45	52	3	0		6	68	11	0
2	35	3	0		4	47	11	0
46	35	3	0		0	43	11	0
70	26	3	0		88	1	11	0
2	24	3	0		9	91	10	0
0	11	3	0		17	77	10	0
1	9	3	0		8	65	10	0
1	7	3	0		0	37	10	0
0	6	3	0		45	8	10	0
3	6	3	0		0	42	9	0
23	5	3	0		45	27	9	0
157	2	3	0		74	3	9	0
8	2	3	0		0	0	9	0
7	2	3	0		0	113	8	0
24	1	3	0		91	82	8	0
6	1	3	0		53	47	8	0
0	1	3	0		25	17	8	0
5	290	2	0		2	16	8	0
2	189	2	0		12	13	8	0
2	107	2	0		57	5	8	0
233	104	2	0		60	3	8	0
48	99	2	0		1	2	8	0
37	86	2	0		10	1	8	0
55	85	2	0		0	63	7	0
0	73	2	0		56	28	7	0
40	62	2	0		78	22	7	0
3	61	2	0		10	21	7	0
75	54	2	0		1	4	7	0
128	49	2	0		0	2	7	0
0	47	2	0		95	0	7	0
57	46	2	0		0	29	6	0
33	18	2	0		2	14	6	0
0	13	2	0		2	0	6	0
217	4	2	0		12	52	5	0
11	3	2	0		162	40	5	0
28	2	2	0		266	39	5	0
12	0	2	0		5	29	5	0
15	272	1	0		0	12	5	0
0	134	1	0		1	3	5	0
38	117	1	0		1	2	5	0
257	114	1	0		6	0	5	0
0	92	1	0		3	0	5	0
0	89	1	0		61	101	4	0
3	88	1	0		21	99	4	0
185	77	1	0		0	75	4	0
5	75	1	0		64	64	4	0
0	58	1	0		4	57	4	0
13	47	1	0		6	36	4	0
145	39	1	0		35	22	4	0
1	33	1	0		0	13	4	0
139	22	1	0		59	10	4	0
138	21	1	0		0	2	4	0
0	21	1	0		8	190	3	0
14	16	1	0		115	152	3	0
54	9	1	0		0	86	3	0
0	8	1	0		1	66	3	0
7	6	1	0		24	61	3	0
4	6	1	0		30	59	3	0
12	5	1	0		50	51	3	0
64	3	1	0		0	49	3	0
57	3	1	0		0	45	3	0
1	3	1	0		26	7	3	0
37	1	1	0		67	2	3	0
9	1	1	0		0	1	3	0
69	0	1	0		123	0	3	0
9	283	0	0		1	108	2	0
0	232	0	0		80	73	2	0
94	191	0	0		48	70	2	0
52	166	0	0		1	64	2	0
185	164	0	0		0	61	2	0
2	164	0	0		50	39	2	0
135	145	0	0		74	33	2	0
0	133	0	0		90	28	2	0
59	131	0	0		0	15	2	0
57	131	0	0		1	8	2	0
14	118	0	0		27	7	2	0
50	114	0	0		0	7	2	0
0	105	0	0		7	2	2	0
113	104	0	0		43	0	2	0
9	99	0	0		20	181	1	0
23	96	0	0		61	105	1	0
139	93	0	0		4	83	1	0
112	91	0	0		18	81	1	0
0	82	0	0		0	48	1	0
1	81	0	0		0	46	1	0
59	77	0	0		30	37	1	0
6	72	0	0		44	31	1	0
151	70	0	0		56	28	1	0
20	69	0	0		10	23	1	0
147	64	0	0		120	17	1	0
0	63	0	0		27	10	1	0
0	60	0	0		1	5	1	0
12	59	0	0		17	4	1	0
0	57	0	0		96	2	1	0
23	51	0	0		157	1	1	0
7	50	0	0		85	1	1	0
118	49	0	0		15	1	1	0
0	48	0	0		79	0	1	0
10	42	0	0		56	0	1	0
19	41	0	0		29	0	1	0
0	35	0	0		14	0	1	0
2	35	0	0		12	200	0	0
22	34	0	0		78	156	0	0
338	33	0	0		19	116	0	0
2	28	0	0		127	104	0	0
3	25	0	0		40	101	0	0
33	22	0	0		62	99	0	0
0	21	0	0		0	99	0	0
235	21	0	0		1	87	0	0
63	21	0	0		11	84	0	0
16	21	0	0		0	79	0	0
206	20	0	0		18	69	0	0
25	19	0	0		52	65	0	0
5	19	0	0		148	60	0	0
2	19	0	0		2	52	0	0
0	17	0	0		13	44	0	0
151	16	0	0		38	37	0	0
3	16	0	0		99	34	0	0
0	15	0	0		78	33	0	0
0	12	0	0		131	29	0	0
130	11	0	0		51	26	0	0
0	10	0	0		0	25	0	0
41	10	0	0		3	19	0	0
129	7	0	0		0	19	0	0
52	7	0	0		127	18	0	0
26	6	0	0		298	14	0	0
0	6	0	0		0	14	0	0
1	5	0	0		46	11	0	0
0	4	0	0		30	9	0	0
177	4	0	0		21	9	0	0
35	4	0	0		7	9	0	0
17	4	0	0		0	7	0	0
8	4	0	0		46	6	0	0
1	4	0	0		58	4	0	0
23	3	0	0		39	4	0	0
39	2	0	0		63	3	0	0
33	2	0	0		30	3	0	0
13	2	0	0		113	2	0	0
131	1	0	0		2	2	0	0
59	1	0	0		68	1	0	0
20	1	0	0		56	1	0	0
6	1	0	0		5	1	0	0
164	0	0	0		66	0	0	0
74	0	0	0		44	0	0	0
55	0	0	0		38	0	0	0
52	0	0	0		27	0	0	0
42	0	0	0		21	0	0	0
2	0	0	0		14	0	0	0
		280			108		401
4	0	209					392
		200					389
		178			9		345
		176					328
1		167					321
		159					304
		159					294
4		153			14		286
		144			1		278
		142			0	4	271
230		136					270
		132			44	35	265
		129					261
		127			25		255
3		125			0		250
12		117			0		244
		109					242
		107			2	34	238
16	4	102			100		234
		102			6		233
		101			3	21	233
3	1	97			2	0	230
		95					227
		94			4	3	224
		94			2	0	223
0	49	93					222
0		90			2		222
1		89			0		220
		89					219
		88					216
		88					215
32	91	87			0		215
		87					214
		85					211
		84					204
41		83					198
		82					197
0	22	81			35		197
		81					194
		81			0	21	192
34	75	80					190
21		80			38	3	189
		80			6		189
		80					189
		80			0		188
15	20	79					185
0		78			0		184
		76					180
24		75					179
18		75			4		179
7	2	73			4	3	174
127		73					173
109		73					168
		72					167
		72					166
0	7	71			63	34	165
1	86	70					164
		70			14		164
22		69					161
13		69			29		158
		69					155
		66			3		153
170		64					152
		64					152
		63			21		152
		62			38		151
		62					151
0	34	61					151
0	19	61			8	10	151
10	13	61			30	32	148
4	0	61					146
35		60			0	50	143
0		60					141
		60			4	136	141
1		59					139
		58			71		139
		58			5		138
		58					135
		58					135
		58			4	6	134
124		57					133
0		57			128		131
		57			60		131
		57					130
10		56					130
		56					129
		56					128
		56					128
		55			6	18	128
		55			9		127
		55			13		124
		55			43		120
0		54			9		120
55		53					120
		53			58	6	119
266		52					118
1		52					118
		52					117
6	41	51			1		116
2	32	51			8		116
2		51					113
1		51					112
		51					112
		51					112
		51			0	74	112
		51			28		111
0	95	50					111
5	6	50					110
6		50			163		109
		50					109
		50			7	9	108
		50			0		107
0	182	49					107
77	20	49					107
205		49			0	152	106
22		49			30	0	106
		49					105
13	35	48					105
7	19	48			23	103	105
44	7	48			0	69	104
		48					104
1	37	47			3		104
		47			1	34	102
		47			2	16	102
7		46					102
		46					102
18		45					100
0		45			1	34	99
		45			13		98
		45					98
		45			5	31	98
		44			9	12	97
		44			0		97
		44			0	23	96
		42					95
97		41					95
86		41			31		95
9		41					95
6		41			206	30	94
		41			2		94
		41					93
		41					92
		40					91
		40			176		90
		40					90
		40			13		88
3	0	39					88
68		39			17		87
13		39					87
		39			51		86
		39			8		86
0	45	38					85
84		38			1		84
10		38					84
		38					83
		38			9	11	83
		38					82
17		37			37		80
0		37					80
		37			0	51	80
		37					79
		37			92		77
		37					77
0	93	36			105		76
1	57	36					76
		36			1	4	74
		36					74
		36					74
		36					74
3	24	35					71
49	11	35			2		71
1		35			1		70
		35					70
		35					69
2	187	34					69
49	49	34			1		69
67		34			113		68
0		34			34		68
		34			23		68
		34			7	80	68
		34			0	1	67
		34			147		67
0		33			40		67
1	39	32			5		66
3	27	32					66
5	12	32			40	75	66
20		32			2		64
		32					64
		32					64
45		31					64
30		31					63
25		31					63
24		31					63
		31			49		62
		31					62
		31					62
9	10	30					62
60		30			1	78	62
		30			50		61
		30			21		61
		30			8		61
11	37	29					61
124	2	29					61
119		29			35	2	60
2	52	28			57		60
0	37	28			0		60
0	28	28					60
8		28			39		58
		28					58
		28					56
6	43	27					56
112	27	27					56
		27					56
		27					55
		27					55
6		26					54
5		26			38		54
2		26					54
		26			7		53
		26					53
19	1	25			1	33	53
91		25					52
15		25					52
12		25					52
0		25					52
		25			2	22	51
		25			40		51
7	107	24			5		50
1	3	24			4		50
34		24					49
0		24					49
		24			3		49
		24			8		48
		24					48
		24					48
		24					48
		24					48
29	130	23					48
245		23			169		47
17		23			74		47
		23			65		47
		23					47
		23					46
		23					46
34	12	22					46
284		22					46
		22					46
		22					46
		22			8	3	46
		22			8	0	45
		22			125		45
4	21	21					45
35		21					45
		21					45
		21			56	105	45
		21			1	43	45
		21			37		44
3	170	20					44
0	110	20					44
2	38	20			0	108	44
7	29	20			22	4	43
4	18	20			3	0	43
0	1	20					43
60		20					43
40		20					42
34		20			44	49	42
		20			47	0	41
		20			26		41
		20					41
		20					41
		20					41
		20			3		40
		20			0		40
73		19			1	44	39
3		19			23		39
0		19			11		39
		19					39
		19			0	0	38
		19					38
		19					38
		19					38
7	6	18					37
0		18			12		36
103		18			0	5	35
73		18					35
60		18					35
		18			0	70	35
		18			14	0	34
		18			276		34
		18			16		34
		18			9		34
		18					34
		18					33
107	119	17					33
		17			74		32
		17			35		32
		17			20		32
		17					32
		17					32
		17			94		31
6	35	16			20		31
79		16					31
65		16			4	51	31
55		16			25		31
48		16			11		31
9		16					31
7		16					30
		16					30
		16					30
		16					29
		16					29
		16					29
		16					28
		16					28
		16			3	0	27
		16			14		27
38	7	15			6		27
1	1	15			6		27
84		15			1		27
69		15					27
64		15			97		27
1		15			65		27
		15			52		26
		15			15		26
		15			0		26
		15			0		26
		15					26
		15					26
1	33	14			3	37	26
22	14	14			82		26
14		14			61		26
11		14			46		26
		14			16		26
		14			1		25
		14					25
197		13					25
31		13					25
		13					25
		13					25
		13			21	7	25
		13					24
		13					24
		13			15	92	24
70	4	12			2	1	24
0	0	12			9		23
1		12					23
		12					23
		12					23
		12					23
		12					23
		12			20	40	23
		12			18	17	23
		12					22
		12					22
37	93	11					22
9	89	11			41	26	22
91		11					21
61		11					21
54		11			104	32	21
13		11			2	0	20
		11			1		20
		11					20
		11			0	25	20
		11			10		19
		11			4		19
		11			1		19
		11					19
0	51	10			0	69	19
1	2	10			42	1	19
1	0	10			2	1	19
360		10			79		19
38		10			19		18
5		10					18
2		10					18
		10					18
		10					18
		10					18
		10			46		18
1	63	9			41		18
3	0	9			39		18
191		9			3		17
178		9			1		17
109		9					17
94		9					17
25		9					17
11		9					17
3		9			3	31	17
1		9			32		16
0		9					16
		9					16
		9			1	9	16
		9			230		15
		9			60		15
		9					15
		9					15
		9			2	98	15
8	127	8			1	20	15
85	22	8			97	5	15
90		8			18	1	15
73		8			85		15
34		8			57		14
18		8			4		14
11		8			1		14
2		8					14
0		8					14
		8					14
		8			3	11	14
		8			0		13
		8					13
		8			141		13
[truncated: 420 more rows]

[truncated: 6 more sheets: Sup. Fig. 12, Sup. Fig. 13, Sup. Fig. 14b, Sup. Fig. 14c, Sup. Fig. 14e, Sup. Fig. 10f]
